# Supplementary material for: Diabetes affects the composition of the respiratory tract microbiome and transcriptome in patients with viral pneumonia
Source: Microbiol Spectr. 2026 Apr 6;14(5):e01911-25. doi: 10.1128/spectrum.01911-25 (PMC13141871; doi:10.1128/spectrum.01911-25)
Supplement: Table S1 — Kingdom-level species abundance table. [file spectrum.01911-25-s0003.xlsx]

## Sheet: Kingdom_abund
Taxa	CT001DZY	CT007WWJ	CT008DTL	ST009XW	CT010JQB	ST011PCL	ST012ZF	ST013DZY	ST015XJL	ST016SRM	ST017YPL	ST018YL	CT024ZSX	CT027LZB	CT030ZBZ	ST031JSJ	CT032CJX	CT034LFR	ST044TGL	CT045WXF	CT046ZR	CT047XGZ	CT050YXR	ST051ZY	ST053WQY	ST054WJN	ST055WK	CT058LQ	ST061LHZ	CT064QK	ST066ZBN	CT069DJX	CT070QY	ST073LXD	ST078ZML	ST079LQN	CT082MWD	CT086LL	ST090ZXC	ST092HJ	CT093GSC	ST094ZFZ	ST095GZH	CT097WSL	ST098WJF	ST106SW	ST107ZSH	ST108WJ	ST110HLH
k__Bacteria	0.999079849780127	0.998245099128184	0.998802766251729	0.999586960215795	0.998989011279462	0.999856647191687	0.990822881615173	0.998335288745802	0.998112356631827	0.963096655274375	0.999376621865404	0.999120520612491	0.997790040742021	0.997279384312841	0.988120788619915	0.999460231782823	0.778829379726241	0.940140359268219	0.992042670367078	0.997880217304292	1	0.993343904275578	0.923614833630616	0.993484519114548	0.999644077217188	0.97602907383355	0.995855466802486	0.999710111143985	0.996324249545824	0.999485980774643	0.980993306338319	0.997462985838212	0.999584041581329	0.999217893428843	0.999741317661142	0.995835893235033	0.996520802523487	0.919420272304206	0.999877482100565	0.99925238184692	0.999336898480707	0.999753170467426	0.999434578118173	0.981067459291807	0.99992587665344	0.999405739807305	0.999602779605918	0.988544443761081	0.999853148049811
k__Viruses	0.000684762954324171	0.00046578450028093	0.000807745504840941	0.000388854802302663	0.000371687029609415	4.7398912426174e-05	0.00020393596410727	0.00155128701224326	0.00177146959819029	0.000409610486028442	0.000576971095687505	0.000506069144767712	0.00213994074683494	0.00230291246345097	0.0117294734215124	0.000381012859183997	1.10179482376792e-05	0.0123913503371014	0.00719845623468702	0.00183802515982092	0	0.0065532988792574	0.0758547267956033	0.000582414706500807	0.000340571830996108	0.023871016085523	0.00378226763892525	4.48281736105508e-05	0.00327014767502551	0.000376947431928797	0.0177671266837451	0.00143122592023627	0.000361962790182485	0.000705357795482786	0.000134231413107917	0.00397482918474112	0.00331677793829767	0.0803937511893846	1.32036833977806e-05	0.000707770485022021	0.000642044370987223	0.000231681149708795	0	0.0186740759886276	2.41444125604063e-06	0.000499658233768103	0.000208915443113871	0.00687493816299299	0.000135819666785815
k__Eukaryota	0.000117693632774467	0.00128303563393311	0.000369571230982019	1.66046144404015e-05	0.000635997806220554	9.59538958871328e-05	0.00897318242071989	5.5845341836024e-05	9.95775171284153e-05	0.0364937342395965	3.8787972819328e-05	0.000321820669730924	5.3972602340077e-05	0.000402917268886285	0.000149737958572498	0.000158755357993332	0.22112103950669	0.0474627716816438	0.000715509204050216	0.000277893432537747	0	0.000102796845164822	0.000377284485576339	0.00593306617895108	1.16959632881256e-05	9.99100809271655e-05	0.000358678770879588	0.000245060682404344	0.000356930445652591	0.000134475736734929	0.00123956697793571	0.00110578824155174	4.58856131422372e-05	7.30940720707551e-05	0.000121293445579443	0.000179968846772042	0.000162419538215608	0.000185976506409702	6.18730745268092e-05	2.182134203151e-05	1.50975780306401e-05	1.5148382865575e-05	0.000565421881826827	0.000258464719565779	3.93553924734623e-05	7.19507856626068e-05	0.000178468125171266	0.00448970096291919	6.86453189531197e-06
k__Archaea	0.000117693632774467	6.08073760157872e-06	1.99170124481328e-05	7.58036746192242e-06	3.30388470763924e-06	0	0	5.75789001191821e-05	1.65962528547359e-05	0	7.61906608951087e-06	5.15895730103007e-05	1.60459088038067e-05	1.4785954821515e-05	0	0	3.85628188318771e-05	5.51871303611998e-06	4.33641941848616e-05	3.86410334930818e-06	0	0	0.000153155088204257	0	3.65498852753926e-06	0	3.58678770879588e-06	0	4.86723334980806e-05	2.5960566937245e-06	0	0	8.11001534606983e-06	3.65470360353775e-06	3.15748017063947e-06	9.30873345372629e-06	0	0	4.74411415106303e-05	1.802632602603e-05	5.95957027525269e-06	0	0	0	3.23535128309444e-05	2.2651173264154e-05	9.83682579684144e-06	9.09171130072974e-05	4.16775150786798e-06
[truncated: 11 more columns]
