# Supplementary material for: Diabetes affects the composition of the respiratory tract microbiome and transcriptome in patients with viral pneumonia
Source: Microbiol Spectr. 2026 Apr 6;14(5):e01911-25. doi: 10.1128/spectrum.01911-25 (PMC13141871; doi:10.1128/spectrum.01911-25)
Supplement: Table S2 — Phylum-level species abundance table. [file spectrum.01911-25-s0004.xlsx]

## Sheet: Phylum_abund
Taxa	CT001DZY	CT007WWJ	CT008DTL	ST009XW	CT010JQB	ST011PCL	ST012ZF	ST013DZY	ST015XJL	ST016SRM	ST017YPL	ST018YL	CT024ZSX	CT027LZB	CT030ZBZ	ST031JSJ	CT032CJX	CT034LFR	ST044TGL	CT045WXF	CT046ZR	CT047XGZ	CT050YXR	ST051ZY	ST053WQY	ST054WJN	ST055WK	CT058LQ	ST061LHZ	CT064QK	ST066ZBN	CT069DJX	CT070QY	ST073LXD	ST078ZML	ST079LQN	CT082MWD	CT086LL	ST090ZXC	ST092HJ	CT093GSC	ST094ZFZ	ST095GZH	CT097WSL	ST098WJF	ST106SW	ST107ZSH	ST108WJ	ST110HLH
k__Bacteria|p__Bacillota	0.372307758150284	0.29854354172967	0.53156071922545	0.620476630042963	0.761256335198927	0.0066939403091623	0.282043438360355	0.45190979305648	0.374485065176371	0.805134211435813	0.45185979671639	0.210003955200597	0.183174260028328	0.319517090715529	0.364512103818318	0.546626448642642	0.0151294792550398	0.835203870457409	0.75399492638928	0.638834496267437	0.181398923904689	0.726765985551903	0.314896200072842	0.45232746531607	0.343543592518195	0.486786891797382	0.727592440486225	0.395590700843666	0.556555470829642	0.376934451645329	0.487425281657163	0.541215107306951	0.416125954514125	0.287257875886266	0.4156548482954	0.313499525254594	0.686265290944683	0.623838728093698	0.579790012303991	0.846962184563013	0.74552158159049	0.438910136228516	0.473206713099797	0.489467562677694	0.378110192684484	0.731207853827982	0.352094189949106	0.424422475779949	0.647738700612758
k__Bacteria|p__Actinomycetota	0.484801472240352	0.154177101888028	0.326380082987552	0.177407039652631	0.0621163363883254	0.00301474424095989	0.177016416845111	0.342289349451298	0.139223800469746	0.0740306951857968	0.234678664156069	0.573194549193115	0.0235568528429704	0.669130992470253	0.341951584726728	0.167645658040959	0.00787599666523433	0.0910164549627027	0.162919277552525	0.235636886344162	0.0697831504902988	0.0520768817604988	0.142331506056163	0.095795873478347	0.142239909280261	0.0181761414726746	0.149271344076958	0.376969077525843	0.364174709143236	0.23785434875841	0.349640525576399	0.14129594182714	0.313695607007437	0.284637453402529	0.450772727811809	0.0596938047275954	0.293261298843402	0.0573305018770652	0.183072140934274	0.0167028141941189	0.00943797279257517	0.131671526030268	0.467295484335244	0.331674851382786	0.505660053914473	0.145167372184093	0.431235200846904	0.300612086093158	0.209823243206933
k__Bacteria|p__Pseudomonadota	0.0179643281298482	0.0155220961842966	0.0632033195020747	0.000816604109082571	0.00363922900546463	0.990088714001032	0.503721831344958	0.00270472239850171	0.415152378856374	0.065083266131613	0.0735516934586508	0.0411905890792244	0.746115796030242	0.00398851131310368	0.165759920139755	0.0257183679949198	0.755329014297624	0.00729205949172653	0.0308319420654366	0.0677435278683964	0.685300351710805	0.0349432175926521	0.0426536920648855	0.0536441763824029	0.431368836697927	0.316460185832751	0.0108751403330691	0.0147932972914818	0.027831473430248	0.313601571756565	0.13792248574498	0.270683664078329	0.0442929555232886	0.394918134639281	0.0517296137292783	0.146730462519936	0.00712081449124217	0.0118073456394997	0.0255334671920709	0.111288844360701	0.00439220329286123	0.246671811176299	0.0124906833894472	0.0889764797105195	0.0164599703748058	0.0970256344660252	0.213985155761452	0.210625536477818	0.0163189536099838
k__Bacteria|p__Bacteroidota	0.115018777484138	0.418429337369862	0.0596713692946058	0.190801368472909	0.158659151430252	2.16763319022137e-05	0.0201896604466198	0.178473787670067	0.0543411828798828	0.0118147024563829	0.174294794827208	0.15063663989741	0.0383117953475617	0.00188520923974317	0.101921637135014	0.147293221146214	5.96805529540956e-05	8.82994085779196e-05	0.0275145812102947	0.0534975448453344	0.0546432813919363	0.167769591151248	0.271043415732016	0.369210079253783	0.0740459374309093	0.139521930262764	0.107235985523725	0.207972840103882	0.0383522159563738	0.0454460492690024	0.00465526265046966	0.0387165857738243	0.168573925297582	0.0253654703603538	0.0612705176527015	0.413310868256598	0.00703533052376027	0.216617217099458	0.108363857895204	0.0210329274563715	0.238611658508677	0.169484562906779	0.00935516204477113	0.0662962005686224	0.0860132625258194	0.025605152742191	0.000809430236997239	0.0207692122566964	0.084510723134306
k__Viruses|p__Preplasmiviricota	0	0	0	0	0	0	0	0	0	0	0	0	0	0	0	0	1.83632470627986e-06	0	0	0	0	0	0	0	0	0.0221800379658308	0	0	0	0	0	0	0	0	0	0	0	0.00642916457623307	0	0.00057209866282611	0	0	0	0	4.82888251208126e-07	7.99453174028964e-06	0	0.00673588846074654	0
k__Bacteria|p__Fusobacteriota	0.00794966992285717	0.0944930407985062	0.0161040110650069	0.000404917961924356	0.000738418232157371	8.09249724349313e-06	0.000407871928214541	0.00354648877056666	0.0125034725855158	0.00156163997798344	0.03473532230208	4.6676280342653e-05	0.000786249531386527	4.43578644645451e-05	0.00464187671574744	0.00523892681377996	0	3.67914202407998e-06	0.00687322477830056	1.89985081340986e-05	0	0.000770976338736164	0.00440414265836143	0.0056577428631507	0.00361324855855476	0.00567988810070936	4.84216340687444e-05	2.98854490737005e-05	7.28106452329011e-05	0.00193769671619597	0.000413188992645236	0.000208210127760534	0.00152254867049637	0.000363643008552006	0.00656648059096939	0.015983095340048	0.000102580760978279	0.0082045914571908	0.0761926227029045	0.00027324115239456	0.00121773885957663	0.0100032791793497	7.71029838854764e-05	0.00232618247609201	7.77450084445083e-05	5.86265660954574e-05	2.52946949061637e-05	0.000510740252482171	0.00265044479715063
k__Bacteria|p__Campylobacterota	5.34971058065759e-05	0.00784212459350269	0.0012149377593361	0.00711543825759117	0.0124837283678149	6.93642620870839e-06	0.00571020699500357	0.017926602380547	0.00154778097275689	0.0025216645546126	0.00386252018619612	0.0218494124930293	0.00504279152134179	0.00265407889046195	0.00499126528574994	0.0263533894268932	0.000302075414183037	0.00553159003320426	0.0047917434574272	0.00157591014929285	0.00861807933291408	0.00610870252391954	0.0703859694997245	0.00332808403714747	0.00144101577686763	0.00926915775801778	0.00065279536300085	0.00411223779254119	0.001735188474708	0.00460644299734475	0.000137729664215079	0.00412046093173157	0.00588264231556304	0.00285615086616475	0.00113884918935162	0.032170982816078	0.0026158094049461	0.00108342127571233	0.00370102316263837	0.000672666586971331	8.38312885385544e-05	0.0028398762466228	0.025958004574777	0.00142155595761179	0.0124039505087831	0.000170550010459512	0.000243578543540836	0.0187102070503547	0.00776476622101145
k__Eukaryota|p__Ascomycota	0.000117693632774467	0.00125952344854034	0.000343015214384509	1.08290963741749e-05	0.000584787593252146	8.06359546762351e-05	0.0037728153359845	1.64688036900026e-05	7.07144686853964e-05	0.0364617334203756	2.14719135249852e-05	0.000262861157719151	4.2302850482763e-05	0.000362255893127119	0	0	0.221110939720805	0.0473818305571141	0.000498688233125908	3.34888956940042e-05	0	2.31292901620849e-05	0.00021665841745968	0.00589373427669388	8.26027407223873e-06	7.49325606953742e-05	6.27687849039279e-05	0.000173335604627463	0.000311423792382028	8.09969688442044e-05	0.00123956697793571	0.00108304259734261	3.25467721125171e-05	5.66479058548352e-05	7.16208916754807e-05	0.000155145557562105	0.000136774347971038	3.02752452294864e-05	2.3183211547266e-05	1.707757202466e-05	1.11245311804717e-05	3.5643253801353e-06	0.000565421881826827	0.000258464719565779	2.94561833236957e-05	2.53160171775839e-05	7.86946063747315e-05	0.00447365676650614	3.67742780105998e-06
k__Bacteria|p__Candidatus_Saccharibacteria	0	2.10798903521396e-05	0	2.07557680505019e-06	6.60776941527848e-06	0	0.000509839910268176	0.000203693098271085	0	9.60024576629162e-05	0.0184887028297558	4.91329266764769e-06	1.45871898216424e-05	1.10894661161363e-05	0.000199650611429998	0.0797269407842515	0	0	0.00136597211682314	2.25406028709644e-06	0	0	0.00362155751253724	0.0114153282474158	0.00177877326669753	4.99550404635828e-06	0	0	2.0972631507303e-05	0.0107975190005389	0.000275459328430157	2.79946390266264e-05	0.0457447549809633	0.00177435859951758	0.0114367782366136	4.96465784198735e-05	0	5.40629379097971e-05	0.0132422197295579	0.0019734083228496	0	0	0	0	1.03820974009747e-05	0	3.27894193228048e-06	0.000205900520634174	0.0127285582668822
k__Bacteria|p__Spirochaetota	0.000117693632774467	8.91841514898212e-05	0.000356293222683264	9.40326535157519e-05	1.98233082458355e-05	0	0	0.000902688563158791	0.00040336110199119	0.00092802375740819	0.00706910804632254	6.14161583455961e-05	0.00040552387704166	7.39297741075752e-06	0.00269528325430497	0.000857278933163994	0.000115688456495631	0	0.000954012272066954	0.000291417794260325	0	0.00472865487758181	0.0705914214473156	0.00205130997925999	0.00153268288913831	3.24707763013288e-05	5.38018156319382e-06	5.6782353240031e-05	0.00151042517855426	0.00815888697703736	0	0.000941319737270313	0.00356840675227072	0.00199364081572984	0.00108763640121808	0.014124451560454	1.70967934963798e-05	0.000382765600401363	0.00903055178807044	0.00031593508245621	2.66194138961287e-05	1.69305455556427e-05	0.0026215014521062	0	7.89522290725286e-05	1.99863293507241e-05	0.00020423124035347	0.0112068711945172	0.0181262867932781
k__Viruses|p__Uroviricota	0.00064196526967891	0.000459298380172579	6.86030428769018e-05	0.000388493832423524	0.000355167606071219	9.53758603697404e-06	0.00020393596410727	0.00155103936105995	0.00177146959819029	0.000409610486028442	0.000572815241456862	0.000429913108419173	0.000580570154901369	0.00230291246345097	0.0117294734215124	0.000381012859183997	0	0.000125090828818719	0.00709004574922486	0.000495571254548774	0	0.000696448625991668	0.000321252136233319	0.000577876410086515	0.000336076195107235	0.0016160455589969	0.00377868085121646	4.48281736105508e-05	0.00326381631457048	0.000370197684525114	0.0177671266837451	0.00143122592023627	0.000361749368726009	0.000688911629266866	0.000133538307704606	0.00397482918474112	0.00331677793829767	0.0739386364029549	1.28966209931811e-05	0.0001328255601918	0.000639263238192105	0.000229898987018727	0	0.0180925303696045	1.44866475362438e-06	0.000485001592244238	0.000208915443113871	0.000133701636775437	0.000135819666785815
k__Viruses|p__Peploviricota	4.27976846452607e-05	3.64844256094723e-06	0.000739142461964039	0	1.65194235381962e-05	3.67052553544153e-05	0	0	0	0	2.07792711532115e-06	5.40462193441246e-05	0.00155937059193358	0	0	0	9.18162353139932e-06	0.0122662595082827	4.33641941848616e-05	0.00134245390527215	0	0	0.0755297391694138	0	4.49563588887329e-06	6.74393046258368e-05	0	0	5.53994039815552e-06	6.7497474036837e-06	0	0	0	1.09641108106133e-05	6.93105403311103e-07	0	0	2.59502101967026e-05	3.07062404599549e-07	2.84626200411e-06	2.78113279511792e-06	0	0	0	0	0	0	5.3480654710175e-06	0
k__Bacteria|p__Mycoplasmatota	0.000652664690840226	0.00884990550533767	0	0.00241552018872949	1.81713658920158e-05	1.44508879348092e-06	0.00020393596410727	9.03926819075332e-06	0.000318936685295359	1.28003276883888e-05	0.000241732187749027	0.00172947901901199	0.000211514252413815	0	0.000399301222859995	0	5.50897411883959e-06	1.28769970842799e-05	0	4.37931712921594e-05	0.000256213169356905	2.05593690329644e-05	0	0	2.89109592528355e-05	2.49775202317914e-05	0	0	1.9785501421984e-06	4.1536907099592e-06	0.000523372724017299	4.89906182965962e-05	2.9452160993622e-05	0	9.85749906931347e-06	6.20582230248419e-06	5.12903804891393e-05	2.16251751639188e-05	0.000419140182278385	9.48754001370001e-06	7.94609370033691e-07	3.5643253801353e-06	0.00580842478603922	0.00012923235978289	0.000910727241778526	0	0.000577562200357405	0.000187182291485612	0.000168181031435143
k__Bacteria|p__Deinococcota	0.000106994211613152	1.25668577099294e-05	8.85200553250346e-06	2.8877590331133e-06	4.95582706145886e-06	1.99422253500366e-05	0.00101967982053635	1.0401349698949e-05	9.95775171284153e-05	2.56006553767776e-05	8.65802964717144e-06	0.000108092438688249	1.16697518573139e-05	1.10894661161363e-05	0	0	1.83632470627986e-06	0.000584983581828718	0.000346913553478892	1.67444478470021e-05	0	0.000128496056456027	0.000209187437547277	0	2.63159173982827e-06	3.24707763013288e-05	0.000148851689915029	0.000134484520831652	0.00578369777567436	6.49014173431125e-05	0	4.37416234791038e-05	1.9207931082797e-05	9.13675900884438e-06	2.56448999225108e-05	5.58524007223577e-05	0	4.10878328114458e-05	1.99590562989707e-06	2.087258803014e-05	3.17843748013477e-05	5.6138124737131e-05	0.000205607957027937	0.000775394158697338	0.000110822853652265	9.59343808834757e-05	3.18525787707247e-05	0.000157767931395016	1.00516359895639e-05
k__Bacteria|p__Thermodesulfobacteriota	2.13988423226303e-05	2.43229504063149e-06	0	1.21827334209467e-05	1.65194235381962e-05	0	0	0.000142399430402278	0	0.0013696350626576	0.000166234169225692	7.8612682682363e-05	0.000109403923662318	0	0.000898427751434989	0	0	0	0	8.82303598092035e-05	0	0	0.00266153659379348	0	1.83114925229717e-05	0	0	0	7.1623515147582e-05	7.2689587424286e-06	0	6.9986597566566e-06	5.01540422717476e-06	5.48205540530663e-06	3.46552701655552e-06	0	0	0	0.000350818797254985	0	0	3.20789284212177e-05	0.00113084376365365	0	0	2.66484391342988e-06	0.000337262598748849	0.000794187722446098	4.90323706807998e-07
k__Eukaryota|p__Basidiomycota	0	1.01345626692979e-05	0	1.08290963741749e-06	9.91165412291773e-06	1.53179412108977e-05	0.00520036708473539	3.90050613710589e-05	2.88630484430189e-05	3.20008192209721e-05	1.4545489807248e-05	4.6676280342653e-05	1.16697518573139e-05	4.06613757591664e-05	0.000149737958572498	6.35021431973329e-05	8.26346117825938e-06	1.28769970842799e-05	0.000108410485462154	0.000192239141628082	0	6.42480282280137e-05	0.000117667933620343	2.7229778485752e-05	2.63159173982827e-06	2.49775202317914e-05	3.58678770879588e-06	7.17250777768812e-05	2.65125719054585e-05	5.14019225357451e-05	0	1.92463143308057e-05	5.76237932483909e-06	1.64461662159199e-05	8.85634682008632e-06	2.48232892099368e-05	2.56451902445696e-05	0.000136238603532689	3.86898629795432e-05	2.84626200411e-06	3.97304685016846e-06	1.15840574854397e-05	0	0	6.76043551691376e-06	3.19781269611586e-05	9.74314174163343e-05	1.60441964130525e-05	2.69678038744399e-06
k__Bacteria|p__Synergistota	6.4196526967891e-05	2.59444804334025e-05	0.000134993084370678	2.8877590331133e-06	2.64310776611139e-05	1.15607103478473e-06	0	0.000168526630241305	9.38049074398115e-06	0.000486412452158775	0.000384070195148525	1.96531706705908e-05	4.37615694649273e-05	0	0.000149737958572498	0	1.00997858845392e-05	0	6.50462912772923e-05	0.00010143271291934	0	1.79894479038438e-05	0.000653710742335242	7.56382735715334e-06	5.9210814146136e-06	4.99550404635828e-06	2.51075139615712e-05	1.49427245368503e-05	0.00012306581884474	3.21911030021838e-05	0	0.000115477885984834	7.8112253070041e-05	2.19282216212265e-05	1.38621080662221e-05	0.00013342517950341	5.12903804891393e-05	3.89253152950539e-05	0.000172108477778047	0	3.57574216515161e-06	1.42573015205412e-05	0.00128504973142461	0	4.34599426087313e-05	7.99453174028964e-06	5.29314911925278e-05	0.000176486160543577	1.96129482723199e-06
k__Bacteria|p__Cyanobacteriota	0	0.000214041963575571	0.000161549100968188	1.30851581187946e-05	0	0	0	3.64047239463216e-05	1.15452193772076e-05	0	1.76623804802297e-05	7.8612682682363e-05	0	0	0	0	0	0.000399186909612678	0.00201643502959606	9.9822669857128e-06	0	1.28496056456027e-05	0.000100858228817437	4.38701986714894e-05	8.80852235136962e-06	0	0	0	7.12278051191424e-06	9.3458040974082e-06	0	5.24899481749245e-06	1.52596341379998e-05	7.30940720707551e-06	1.40931432006591e-05	1.55145557562105e-05	0	0	2.91709284369572e-06	0	5.56226559023584e-06	5.34648807020295e-06	0	0	3.33192893333607e-05	1.46566415238643e-05	0	7.75469493297537e-05	2.69678038744399e-06
k__Archaea|p__Euryarchaeota	0.000117693632774467	6.08073760157872e-06	0	7.39988252235283e-06	0	0	0	5.49785626944449e-05	1.65962528547359e-05	0	7.61906608951087e-06	3.193640233971e-05	1.60459088038067e-05	0	0	0	3.85628188318771e-05	0	4.33641941848616e-05	3.22008612442348e-06	0	0	0.000153155088204257	0	3.65498852753926e-06	0	0	0	1.54326911091475e-05	2.5960566937245e-06	0	0	7.25632952016774e-06	0	3.15748017063947e-06	9.30873345372629e-06	0	0	4.2221080632438e-05	1.802632602603e-05	5.95957027525269e-06	0	0	0	3.23535128309444e-05	2.2651173264154e-05	9.83682579684144e-06	9.09171130072974e-05	4.16775150786798e-06
k__Eukaryota|p__Euglenozoa	0	0	8.85200553250346e-06	0	0	0	0	0	0	0	0	0	0	0	0	9.52532147959994e-05	1.83632470627986e-06	3.12727072046799e-05	0	4.50812057419288e-06	0	0	5.60323493430207e-06	0	1.4619954110157e-07	0	0.000274389259722885	0	1.74112412513459e-05	0	0	3.4993298783283e-06	4.26842912951044e-07	0	1.54023422958023e-07	0	0	4.32503503278377e-06	0	0	0	0	0	0	0	6.6621097835747e-06	0	0	0
k__Viruses|p__Artverviricota	0	1.21614752031574e-06	0	0	0	0	0	0	0	0	0	7.36993900147153e-06	0	0	0	0	0	0	0	0	0	5.13984225824109e-06	3.73548995620138e-06	4.538296414292e-06	0	7.49325606953742e-06	0	0	0	0	0	0	0	0	0	0	0	0	0	0	0	0	0	0.000581545619023003	0	6.6621097835747e-06	0	0	0
k__Bacteria|p__Verrucomicrobiota	0	5.26997258803489e-06	6.63900414937759e-06	0	3.30388470763924e-06	0	0	9.90604733233241e-07	5.77260968860379e-06	3.20008192209721e-05	1.38528474354743e-06	2.94797560058861e-05	2.91743796432849e-06	0	0	0	0	0	0	5.79615502396227e-06	0	0	3.92226445401145e-05	0	3.50878898643769e-06	0	0	0	7.12278051191424e-06	6.7497474036837e-06	0	3.32436338441189e-05	1.35522624861956e-05	0	2.07931620993331e-06	0	0	0	1.38178082069797e-06	0	2.38382811010107e-06	2.58413590059809e-05	0	0	5.07032663768532e-06	1.99863293507241e-05	2.81052165624041e-06	8.82430802717887e-05	5.39356077488797e-06
k__Bacteria|p__Acidobacteriota	0	3.24306005417532e-06	0	2.16581927483498e-06	0	0	0	0	0	0	1.73160592943429e-06	1.96531706705908e-05	0	0	0	0	0	7.35828404815997e-06	0.000325231456386462	6.44017224884697e-07	0	0	0	0	4.38598623304711e-07	2.24797682086122e-05	0	2.09198143515904e-05	0	0	0	0	6.40264369426565e-07	0	4.62070268874069e-07	3.41320226636631e-05	0	0	4.60593606899324e-07	0	0	0	0	0	0	0	0	0	0
k__Eukaryota|p__Apicomplexa	0	6.48612010835064e-06	1.77040110650069e-05	1.44387951655665e-06	4.12985588454905e-05	0	0	3.71476774962465e-07	0	0	1.03896355766057e-06	1.22832316691192e-05	0	0	0	0	0	2.94331361926399e-05	4.33641941848616e-05	3.79970162681971e-05	0	1.54195267747233e-05	2.9883919649611e-05	1.21021237714453e-05	5.11698393855496e-07	0	1.79339385439794e-05	0	1.58284011375872e-06	2.0768453549796e-06	0	0	6.72277587897894e-06	0	4.0354136815002e-05	0	0	1.51376226147432e-05	0	1.89750800274e-06	0	0	0	0	9.65776502416252e-07	7.99453174028964e-06	9.36840552080137e-07	0	4.90323706807998e-07
k__Bacteria|p__Planctomycetota	0	3.24306005417532e-06	0	1.62436445612623e-06	0	0	0	1.36208150819571e-06	0	0	3.46321185886858e-06	1.22832316691192e-05	0	2.21789322322726e-05	0	0	0	0	0	3.86410334930818e-06	0	0	0	0	2.11989334597277e-06	0	0	8.96563472211015e-06	0	5.7113247261939e-06	0	0	7.3630402484055e-06	0	6.62300718719499e-06	2.17203780586947e-05	0	0	7.67656011498873e-07	0	0	3.5643253801353e-06	0	0	6.76043551691376e-06	0	0	0	1.71613297382799e-06
k__Bacteria|p__Chloroflexota	0	0	0	1.69655843195406e-05	0	0	0	2.4765118330831e-06	4.32945726645284e-06	0	4.84849660241601e-06	0	0	0	0	0	0	0	0	1.93205167465409e-06	0	0	7.47097991240276e-06	0	3.28948967478533e-07	0	0	0	7.39977753182201e-05	2.0768453549796e-06	0	0	1.9207931082797e-06	0	1.77126936401726e-06	0	0	0	1.2282496183982e-06	0	0	1.06929761404059e-05	0	0	0	0	0	0	0
k__Archaea|p__Thermoproteota	0	0	1.99170124481328e-05	0	3.30388470763924e-06	0	0	8.66779141579086e-07	0	0	0	1.96531706705908e-05	0	1.4785954821515e-05	0	0	0	5.51871303611998e-06	0	6.44017224884697e-07	0	0	0	0	0	0	3.58678770879588e-06	0	3.32396423889331e-05	0	0	0	8.53685825902087e-07	3.65470360353775e-06	0	0	0	0	3.99181125979414e-06	0	0	0	0	0	0	0	0	0	0
k__Bacteria|p__Rhodothermota	0	8.1076501354383e-07	0	0	0	0	0	2.4765118330831e-07	1.44315242215095e-06	0	0	0	0	0	0	0	0	0	0	4.83012918663523e-06	0	0	0	0	2.4853921987267e-06	0	0	0	1.18713008531904e-06	1.09034381136429e-05	0	0	5.33553641188804e-07	0	0	0	0	0	0	0	0	0	0	0	7.24332376812189e-07	9.32695369700458e-06	0	0	4.90323706807998e-07
k__Bacteria|p__Gemmatimonadota	2.13988423226303e-05	0	0	0	0	0	0	0	1.44315242215095e-06	0	0	4.91329266764769e-06	0	7.39297741075752e-06	0	0	0	0	4.33641941848616e-05	0	0	0	0	0	1.82749426376963e-07	0	0	0	0	0	0	0	0	0	3.85058557395057e-07	0	0	0	0	0	0	0	0	0	4.82888251208126e-07	0	0	0	0
k__Bacteria|p__Myxococcota	0	0	0	0	0	0	0	6.19127958270776e-07	0	0	1.03896355766057e-06	9.82658533529538e-06	0	0	0	0	0	0	0	0	0	0	0	3.02553094286134e-06	1.93714391959581e-06	1.24887601158957e-05	0	5.9770898147401e-06	1.18713008531904e-06	5.7113247261939e-06	0	0	5.33553641188804e-06	3.65470360353775e-06	3.31150359359749e-06	0	0	0	0	0	1.19191405505054e-06	0	0	0	0	0	0	0	0
k__Eukaryota|p__Parabasalia	0	4.45920757449106e-06	0	2.70727409354372e-07	0	0	0	0	0	0	1.73160592943429e-06	0	0	0	0	0	0	0	0	9.66025837327045e-06	0	0	7.47097991240276e-06	0	1.4619954110157e-07	0	0	0	0	0	0	0	0	0	1.54023422958023e-07	0	0	0	0	0	0	0	0	0	0	0	1.40526082812021e-06	0	0
k__Bacteria|p__Kiritimatiellota	0	0	0	0	0	0	0	0	0	0	0	2.21098170044146e-05	0	0	0	0	0	0	0	0	0	0	0	0	0	0	0	0	0	0	0	0	0	0	0	0	0	0	0	0	0	0	0	0	0	0	0	0	0
k__Bacteria|p__Chrysiogenota	0	0	0	0	0	0	0	0	1.44315242215095e-06	0	0	1.47398780029431e-05	0	0	0	0	0	0	0	0	0	0	3.73548995620138e-06	0	5.11698393855496e-07	0	0	0	0	0	0	0	0	0	0	0	0	0	0	0	0	0	0	0	0	0	0	0	0
k__Viruses|p__Negarnaviricota	0	0	0	0	0	0	0	0	0	0	0	9.82658533529538e-06	0	0	0	0	0	0	0	0	0	0	0	0	0	0	3.58678770879588e-06	0	0	0	0	0	0	0	0	0	0	0	0	0	0	0	0	0	0	0	0	0	0
k__Bacteria|p__Thermotogota	0	2.8376775474034e-06	0	0	0	0	0	4.45772129954958e-06	0	0	6.92642371773715e-07	0	0	0	0	0	0	0	0	6.44017224884697e-07	0	0	0	0	0	0	0	0	0	0	0	0	0	0	1.54023422958023e-06	0	0	0	0	0	0	0	0	0	0	0	0	0	4.90323706807998e-07
k__Bacteria|p__Ignavibacteriota	0	0	0	5.41454818708744e-07	0	0	0	0	0	0	0	0	0	0	0	0	0	0	0	0	0	0	7.47097991240276e-06	0	1.4619954110157e-07	0	0	0	0	0	0	0	0	0	2.31035134437034e-07	0	0	0	0	0	0	0	0	0	0	0	0	0	0
k__Bacteria|p__Nitrospinota	0	0	0	0	0	0	0	0	0	0	0	0	0	0	0	0	0	0	0	1.28803444976939e-06	0	0	0	0	0	0	0	0	0	0	0	0	0	0	1.54023422958023e-07	6.20582230248419e-06	0	0	0	0	0	0	0	0	0	0	0	0	0
k__Bacteria|p__Fibrobacterota	0	5.67535509480681e-06	0	0	0	0	0	4.9530236661662e-07	0	0	0	0	0	0	0	0	0	0	0	0	0	0	0	0	3.28948967478533e-07	0	0	0	0	0	0	0	2.13421456475522e-07	0	0	0	0	0	0	0	0	0	0	0	0	0	0	0	0
k__Bacteria|p__Nitrospirota	0	0	0	0	0	0	0	4.9530236661662e-07	0	0	6.92642371773715e-07	4.91329266764769e-06	0	0	0	0	0	0	0	0	0	0	0	0	3.28948967478533e-07	0	0	0	0	0	0	0	2.13421456475522e-07	0	0	0	0	0	0	0	0	0	0	0	0	0	0	0	0
k__Bacteria|p__Bdellovibrionota	0	8.1076501354383e-07	0	6.31697288493535e-07	0	0	0	2.4765118330831e-07	0	0	0	0	0	0	0	0	0	0	0	0	0	0	0	0	2.55849196927748e-07	0	0	0	0	0	0	0	0	3.65470360353775e-06	2.31035134437034e-07	0	0	0	0	0	0	0	0	0	0	0	0	0	0
k__Bacteria|p__Deferribacterota	0	0	0	1.80484939569581e-07	0	0	0	0	1.44315242215095e-06	0	0	0	0	0	0	0	0	0	0	0	0	0	3.73548995620138e-06	0	0	0	0	0	0	0	0	0	0	0	1.54023422958023e-07	0	0	0	4.60593606899324e-07	0	0	0	0	0	0	0	0	0	0
k__Bacteria|p__Chlamydiota	0	0	0	0	0	0	0	0	0	0	2.07792711532115e-06	0	2.91743796432849e-06	0	0	0	0	0	0	0	0	0	0	0	7.67547590783245e-07	0	0	0	0	0	0	0	0	0	0	0	0	0	0	0	0	0	0	0	0	0	0	0	0
k__Viruses|p__Cressdnaviricota	0	0	0	0	0	0	0	2.4765118330831e-07	0	0	0	4.91329266764769e-06	0	0	0	0	0	0	0	0	0	0	0	0	0	0	0	0	0	0	0	0	0	0	0	0	0	0	0	0	0	0	0	0	0	0	0	0	0
k__Bacteria|p__Candidatus_Absconditabacteria	0	0	0	0	0	0	0	0	0	0	1.03896355766057e-06	0	0	0	0	0	0	0	0	0	0	0	0	0	2.19299311652356e-07	0	0	0	0	0	0	0	0	0	0	0	0	0	3.07062404599549e-07	0	0	3.5643253801353e-06	0	0	0	0	0	0	0
k__Bacteria|p__Chlorobiota	0	8.1076501354383e-07	0	0	0	0	0	0	0	0	6.92642371773715e-07	0	0	0	0	0	0	0	0	0	0	0	0	0	1.4985452962911e-06	0	0	0	0	0	0	0	4.26842912951044e-07	0	0	0	0	0	0	0	0	0	0	0	0	0	0	0	0
k__Eukaryota|p__Evosea	0	0	0	2.97800150289809e-06	0	0	0	0	0	0	0	0	0	0	0	0	0	0	0	0	0	0	0	0	0	0	0	0	0	0	0	0	0	0	0	0	0	0	0	0	0	0	0	0	0	0	0	0	0
k__Archaea|p__Candidatus_Thermoplasmatota	0	0	0	0	0	0	0	1.73355828315817e-06	0	0	0	0	0	0	0	0	0	0	0	0	0	0	0	0	0	0	0	0	0	0	0	0	0	0	0	0	0	0	9.21187213798648e-07	0	0	0	0	0	0	0	0	0	0
k__Viruses|p__Nucleocytoviricota	0	8.1076501354383e-07	0	3.60969879139163e-07	0	0	0	0	0	0	0	0	0	0	0	0	0	0	0	0	0	0	0	0	0	0	0	0	0	0	0	0	0	0	0	0	0	0	0	0	0	0	0	0	0	0	0	0	0
k__Viruses|p__Cossaviricota	0	0	0	0	0	1.15607103478473e-06	0	0	0	0	0	0	0	0	0	0	0	0	0	0	0	0	0	0	0	0	0	0	0	0	0	0	0	0	0	0	0	0	0	0	0	0	0	0	0	0	0	0	0
k__Viruses|p__Dividoviricota	0	0	0	0	0	0	0	0	0	0	0	0	0	0	0	0	0	0	0	0	0	0	0	0	0	0	0	0	7.9142005687936e-07	0	0	0	0	0	0	0	0	0	0	0	0	0	0	0	0	0	0	0	0
k__Bacteria|p__Balneolota	0	0	0	0	0	0	0	0	0	0	0	0	0	0	0	0	0	0	0	0	0	0	0	0	3.65498852753926e-07	0	0	0	0	0	0	0	0	0	0	0	0	0	0	0	0	0	0	0	0	0	0	0	0
k__Archaea|p__Nitrososphaerota	0	0	0	0	0	0	0	0	0	0	0	0	0	0	0	0	0	0	0	0	0	0	0	0	0	0	0	0	0	0	0	0	0	0	0	0	0	0	3.07062404599549e-07	0	0	0	0	0	0	0	0	0	0
k__Archaea|p__Candidatus_Nanohaloarchaeota	0	0	0	1.80484939569581e-07	0	0	0	0	0	0	0	0	0	0	0	0	0	0	0	0	0	0	0	0	0	0	0	0	0	0	0	0	0	0	0	0	0	0	0	0	0	0	0	0	0	0	0	0	0
k__Bacteria|p__Aquificota	0	0	0	1.80484939569581e-07	0	0	0	0	0	0	0	0	0	0	0	0	0	0	0	0	0	0	0	0	0	0	0	0	0	0	0	0	0	0	0	0	0	0	0	0	0	0	0	0	0	0	0	0	0
k__Eukaryota|p__Streptophyta	0	0	0	0	0	0	0	0	0	0	0	0	0	0	0	0	0	0	0	0	0	0	0	0	0	0	0	0	0	0	0	0	0	0	1.54023422958023e-07	0	0	0	0	0	0	0	0	0	0	0	0	0	0
[truncated: 11 more columns]
