# Supplementary material for: Diabetes affects the composition of the respiratory tract microbiome and transcriptome in patients with viral pneumonia
Source: Microbiol Spectr. 2026 Apr 6;14(5):e01911-25. doi: 10.1128/spectrum.01911-25 (PMC13141871; doi:10.1128/spectrum.01911-25)
Supplement: Table S3 — Class-level species abundance table. [file spectrum.01911-25-s0005.xlsx]

## Sheet: Class_abund
Taxa	CT001DZY	CT007WWJ	CT008DTL	ST009XW	CT010JQB	ST011PCL	ST012ZF	ST013DZY	ST015XJL	ST016SRM	ST017YPL	ST018YL	CT024ZSX	CT027LZB	CT030ZBZ	ST031JSJ	CT032CJX	CT034LFR	ST044TGL	CT045WXF	CT046ZR	CT047XGZ	CT050YXR	ST051ZY	ST053WQY	ST054WJN	ST055WK	CT058LQ	ST061LHZ	CT064QK	ST066ZBN	CT069DJX	CT070QY	ST073LXD	ST078ZML	ST079LQN	CT082MWD	CT086LL	ST090ZXC	ST092HJ	CT093GSC	ST094ZFZ	ST095GZH	CT097WSL	ST098WJF	ST106SW	ST107ZSH	ST108WJ	ST110HLH
k__Bacteria|p__Bacillota|c__Bacilli	0.241582230401335	0.246577963569085	0.493227109266943	0.529629986922964	0.65889207530214	0.00664133907707959	0.0813704496788009	0.400073428575851	0.313488063325528	0.710597391293217	0.383537553164631	0.115369025129035	0.157618962179793	0.289771446103346	0.253356625904667	0.364153040165106	0.00405460495146594	0.591585802190929	0.0235901216365647	0.617360385920882	0.116017981506068	0.699558230557904	0.237254041333196	0.337847425500082	0.314113990393301	0.373234089319612	0.663171939842397	0.17237329316729	0.551010781911145	0.364153026119446	0.349805801173457	0.469834026783871	0.375666155059865	0.266610627878079	0.366884409579702	0.246209794028758	0.461331327309563	0.483052350224037	0.473552254498234	0.840790539784102	0.591129775602314	0.231069867906101	0.0847361792901385	0.412121995347635	0.00652744193570584	0.643064144125418	0.351849674565013	0.252070369845468	0.520258704594186
k__Bacteria|p__Actinomycetota|c__Actinomycetes	0.482693686271573	0.149699652100733	0.323171230982019	0.172372953718157	0.0589627784348837	0.00300809683250987	0.17446721729377	0.32766839506555	0.136973925843613	0.0738002892874058	0.220009191364273	0.565038483364819	0.0225897221577955	0.669064455673556	0.338956825555278	0.164915065883474	0.00785304260640583	0.0909612678323415	0.144272674053034	0.235063389005402	0.0617939580276244	0.0496868551104167	0.123736237054193	0.081341399398827	0.141110810224333	0.0179888100709362	0.140659466788139	0.366930555181987	0.362958692225841	0.236635759746376	0.349475249979341	0.129006295294451	0.288820055726477	0.282846648636796	0.445226113315956	0.0491625242802798	0.284875321633428	0.0538380360880923	0.166200290051147	0.0166515814780449	0.00901325408429216	0.120060736104478	0.466935670410445	0.329671749806151	0.501649184099939	0.145084762022776	0.431052516939248	0.297571710872885	0.201007713282232
k__Bacteria|p__Bacillota|c__Negativicutes	0.126317366230487	0.0497736749464692	0.0377405255878285	0.0874944060949042	0.10147055908337	4.68208769087817e-05	0.181604976037524	0.0470167009766744	0.0590877111963373	0.0929943806561448	0.0523523347069586	0.0938168668423988	0.0249557643468659	0.0285110173845864	0.0891439980034939	0.170026988410859	0.0109986668282632	0.243443309020336	0.728887057956246	0.0211482376307637	0.0567861551720122	0.0215205195352555	0.0233804316358644	0.104218951623273	0.0161324980125086	0.111706963732641	0.0640976897500368	0.222276016030555	0.00527600180918625	0.0101588890538827	0.13701346996116	0.0709699092623763	0.037397521686021	0.016722096337987	0.0374265366031274	0.0601716530448867	0.22474589890666	0.137363112641212	0.0842559279164864	0.00608530816478718	0.154046945521582	0.193926033119711	0.38811071988486	0.0619023003360041	0.370599590269319	0.0864035666270937	8.66577510674127e-05	0.169490890907486	0.118729188823169
k__Bacteria|p__Bacteroidota|c__Bacteroidia	0.0934166461594428	0.197696940902527	0.0203131396957123	0.17362515822889	0.158596377620807	1.47399056935053e-05	0.0181503008055471	0.172119553608742	0.0303054792889588	0.0108482777159095	0.172071066492629	0.149536062339857	0.0382432355554	0.00183345839786787	0.0934364861492388	0.137069376091443	5.3253416482116e-05	5.88662723852798e-05	0.0267340257149672	0.0342597843121912	0.0542938997973587	0.164731944376627	0.25820640449753	0.367974149863624	0.0454087368187864	0.136154960535518	0.107227018554453	0.207399039481667	0.0163357013940469	0.0381303615060867	0.00465526265046966	0.0385486179396646	0.161397948955777	0.0232201593450771	0.0575808095440306	0.405479120510863	0.00703533052376027	0.211362299534626	0.10480331578267	0.00804069016161076	0.224922525586422	0.161184140177789	0.0091495540877432	0.0456836391832515	0.0626158780900321	0.0252667175651854	0.000779451339330674	0.0194830025109167	0.0818117362901814
k__Bacteria|p__Pseudomonadota|c__Betaproteobacteria	0.000984346746840996	0.00519538220678886	0.056931673582296	0.000202143132317931	0.000330388470763924	0.00157023348299636	0.394921994493729	0.000751621341340722	0.401572314563933	0.0514509171434789	0.0292378197973121	0.0158601087311667	0.200096858940416	0.00174474266893878	0.0236585974544547	0.000666772503571996	0.00148742301208669	0.00156547493124603	0.0105158170898289	0.0663460104903966	0.00470500547364498	0.0319646790040014	0.016824646762731	0.0117420855892448	0.349930246371446	0.311696972724548	0.0104232050817608	0.00523593067771233	0.0190431494086311	0.283212132099826	0.127372393466105	0.261067505572683	0.0295047693826432	0.367650391053286	0.0390775906855259	0.124761851569142	0.00370145579196622	0.00635996401570853	0.0225388410912138	0.0136146199196595	0.0032924639247346	0.244703412485119	0.00295561438227659	0.0333419488239855	0.00973937313861669	0.0899344848123883	0.209821836348008	0.197586952859477	0.000886014938202052
k__Bacteria|p__Pseudomonadota|c__Gammaproteobacteria	0.015888640424553	0.00941217104223032	0.0023701244813278	0.000492453157615603	0.0023738411624388	0.988211254640541	0.0877944325481799	0.000949989939170678	0.0127394280065375	0.00908183249491187	0.0439007124865757	0.010430920333416	0.545272072970958	0.00134921837746325	0.136261542300973	0.0155897761549452	0.753664385951382	0.00397163381499434	0.0170204462175582	0.000919334588522905	0.668646495702606	0.000367498721464238	0.0204163203556186	0.0400640807453698	0.0812619447309448	0.00246777899890099	0.000371232527860374	0.00832010902211822	0.00505756987348755	0.0286734461821871	0.00517863537448696	0.00755680287224996	0.0140227500869959	0.0265276661062788	0.0109414389083806	0.0178603565865495	0.00170113095288979	0.00273342214071934	0.00289621260018295	0.0973250829685374	0.000539539762252876	0.00106306004462535	0.00709347451746383	0.0184802274489532	0.00335631479002208	0.00380672953033458	0.00341384697178002	0.00650592164549278	0.0148994664787746
k__Viruses|p__Preplasmiviricota|c__Tectiliviricetes	0	0	0	0	0	0	0	0	0	0	0	0	0	0	0	0	1.83632470627986e-06	0	0	0	0	0	0	0	0	0.0221800379658308	0	0	0	0	0	0	0	0	0	0	0	0.00642916457623307	0	0.00057209866282611	0	0	0	0	4.82888251208126e-07	7.99453174028964e-06	0	0.00673588846074654	0
k__Bacteria|p__Bacteroidota|c__Flavobacteriia	0.0216021313246953	0.220609565567783	0.0393427385892116	0.0171467911988685	6.27738094451456e-05	6.93642620870839e-06	0.0020393596410727	0.00633256458278515	0.0240248799477579	0.000966424740473356	0.00218251611345898	0.000643641339461847	6.56423541973909e-05	5.17508418753026e-05	0.00838532568005989	0.0102238450547706	6.42713647197952e-06	2.94331361926399e-05	0.000780555495327508	0.0190374711762041	0.000302797381967251	0.00303250693236225	0.0128089950598145	0.0012283655628017	0.0285717397675946	0.00333949445499051	0	0.000543915173141349	0.0220050389715022	0.00728245823723597	0	0.000167967834159758	0.00712048676312107	0.00214531101527666	0.0036706862159356	0.00783174774573505	0	0.00525491756483228	0.00355532205165588	0.0129903397867581	0.0136680757739495	0.00828972975284968	0.000205607957027937	0.0206125613853709	0.0233894167796424	0.00032910822330859	2.90420571144843e-05	0.00127818764757318	0.00269653522559058
k__Bacteria|p__Fusobacteriota|c__Fusobacteriia	0.00794966992285717	0.0944930407985062	0.0161040110650069	0.000404917961924356	0.000738418232157371	8.09249724349313e-06	0.000407871928214541	0.00354648877056666	0.0125034725855158	0.00156163997798344	0.03473532230208	4.6676280342653e-05	0.000786249531386527	4.43578644645451e-05	0.00464187671574744	0.00523892681377996	0	3.67914202407998e-06	0.00687322477830056	1.89985081340986e-05	0	0.000770976338736164	0.00440414265836143	0.0056577428631507	0.00361324855855476	0.00567988810070936	4.84216340687444e-05	2.98854490737005e-05	7.28106452329011e-05	0.00193769671619597	0.000413188992645236	0.000208210127760534	0.00152254867049637	0.000363643008552006	0.00656648059096939	0.015983095340048	0.000102580760978279	0.0082045914571908	0.0761926227029045	0.00027324115239456	0.00121773885957663	0.0100032791793497	7.71029838854764e-05	0.00232618247609201	7.77450084445083e-05	5.86265660954574e-05	2.52946949061637e-05	0.000510740252482171	0.00265044479715063
k__Bacteria|p__Campylobacterota|c__Epsilonproteobacteria	5.34971058065759e-05	0.00784212459350269	0.0012149377593361	0.00711543825759117	0.0124837283678149	6.93642620870839e-06	0.00571020699500357	0.017926602380547	0.00154778097275689	0.0025216645546126	0.00386252018619612	0.0218494124930293	0.00504279152134179	0.00265407889046195	0.00499126528574994	0.0263533894268932	0.000302075414183037	0.00553159003320426	0.0047917434574272	0.00157591014929285	0.00861807933291408	0.00610870252391954	0.0703859694997245	0.00332808403714747	0.00144101577686763	0.00926915775801778	0.00065279536300085	0.00411223779254119	0.001735188474708	0.00460644299734475	0.000137729664215079	0.00412046093173157	0.00588264231556304	0.00285615086616475	0.00113884918935162	0.032170982816078	0.0026158094049461	0.00108342127571233	0.00370102316263837	0.000672666586971331	8.38312885385544e-05	0.0028398762466228	0.025958004574777	0.00142155595761179	0.0124039505087831	0.000170550010459512	0.000243578543540836	0.0187102070503547	0.00776476622101145
k__Bacteria|p__Bacillota|c__Clostridia	0.00420487251639686	0.00112939566386655	0.000495712309820194	0.00267361365231399	0.000665732768589307	2.02312431087328e-06	0.0190680126440298	0.00364195830173201	0.00115885139498721	0.00135043457112502	0.0149849713921384	0.000705057497807443	0.000478459826149872	0.00123462722759651	0.0216620913401547	0.0120019050642959	6.33532023666553e-05	0.000161882249059519	0.00151774679647015	0.000292705828710095	0.0085947872266089	0.00551505074309269	0.0306777112653038	0.00983297556429934	0.00895219995038719	0.000989109801178939	0.00024390156419812	0.000929437466192086	0.000237030307035368	0.00250727155479912	0.000606010522546346	0.000318439018927875	0.00283551747073378	0.00306812367516994	0.0110252276504697	0.00686674237769876	0.000119677554474658	0.00334325208034185	0.0199378689930533	6.54640260945301e-05	0.000276921365456741	0.0136772075649242	0.000257009946284921	0.0148617213750323	0.000871854737556272	0.00163887900675938	0.000150831328884902	0.00172475111440314	0.00852354215729683
k__Bacteria|p__Actinomycetota|c__Coriobacteriia	0.00210778596877909	0.00447055828468068	0.0032088520055325	0.00503381520706541	0.00315025406873402	1.44508879348092e-06	0.00254919955134088	0.014617611094773	0.00223977255917827	0.000230405898390999	0.0146622000468919	0.00811430284062016	0.000967130685174893	4.43578644645451e-05	0.00299475917144996	0.00273059215748532	2.11177341222184e-05	2.57539941685599e-05	0.0185381930140283	0.000570921269860284	0.0079891924626744	0.00239002665008211	0.0185411043976056	0.0144469102521629	0.00112697916258146	0.00014486961734439	0.00861187728881891	0.0100325452540413	0.00103359459428444	0.00119989740383946	0.000165275597058094	0.0122826478729323	0.0248688285050819	0.0017908047657335	0.0055342926220162	0.0105126629804082	0.00838597720997427	0.00349246578897289	0.0168718508831268	5.123271607398e-05	0.000424718708283008	0.0116107899257907	0.00035981392479889	0.00200310157663479	0.00400652382027382	8.26101613163263e-05	0.000182683907655627	0.00304037522027345	0.00881356862987376
k__Bacteria|p__Candidatus_Saccharibacteria|c__Candidatus_Saccharimonadia	0	2.10798903521396e-05	0	2.07557680505019e-06	6.60776941527848e-06	0	0.000509839910268176	0.000186357515439503	0	9.60024576629162e-05	0.0172260157860123	4.91329266764769e-06	1.45871898216424e-05	1.10894661161363e-05	0.000199650611429998	0.0742022543260835	0	0	0.00136597211682314	2.25406028709644e-06	0	0	0.00341984105490236	0.0106302029677433	0.00168904329834644	4.99550404635828e-06	0	0	2.01812114504237e-05	0.0100893147344909	0.000275459328430157	2.79946390266264e-05	0.0424328808193762	0.00165740808420437	0.0106541852245638	3.72349338149051e-05	0	4.32503503278377e-05	0.011556293597104	0.00185860908868383	0	0	0	0	8.69198852174627e-06	0	3.27894193228048e-06	0.000184508258750104	0.0111847740759972
k__Eukaryota|p__Ascomycota|c__Eurotiomycetes	7.48959481292062e-05	5.14835783600332e-05	0	6.40721535472014e-06	4.62543859069494e-05	6.21388181196794e-05	0.0037728153359845	1.02775241072949e-05	2.7419896020868e-05	7.04018022861385e-05	4.84849660241601e-06	9.33525606853061e-05	1.89633467681352e-05	1.10894661161363e-05	0	0	0.221094412798449	4.59892753009998e-05	0.000368595650571323	1.54564133972327e-05	0	1.54195267747233e-05	0.000130742148467048	0.00588919598027959	3.4722391011623e-06	4.49595364172245e-05	1.43471508351835e-05	6.57479879621411e-05	0.000100510347223679	3.21911030021838e-05	0.000275459328430157	5.59892780532528e-05	1.58998985074264e-05	4.20290914406842e-05	2.64920287487799e-05	0.000111704801444715	0.000111129157726468	1.51376226147432e-05	1.71954946575748e-05	1.233380201781e-05	6.35687496026953e-06	1.78216269006765e-06	0.000514019892569842	0.000258464719565779	1.61767564154722e-05	1.19917976104345e-05	0	5.88287201811925e-05	3.67742780105998e-06
k__Bacteria|p__Pseudomonadota|c__Alphaproteobacteria	0.00109134095845415	0.00091454293527744	0.0039015214384509	0.000122007819149037	0.000934999372261906	0.000307225877494043	0.0210054043030488	0.00100273964121535	0.0008384715572697	0.00455051649322223	0.000413161174763021	0.0148725369049695	0.000746864118868092	0.00089455026670166	0.00583978038432743	0.0094618193364026	0.000177205334156007	0.00175495074548615	0.00329567875804948	0.000477538772252003	0.0119488505345538	0.00261103986718648	0.0054127249465358	0.00183801004778826	0.000176133897142117	0.00229543410930163	8.07027234479073e-05	0.0012372575916512	0.00372402707764583	0.00171391662919692	0.00537145690438807	0.0020593556333962	0.000763835392725892	0.000740077479716395	0.00170958298312258	0.00410825436424453	0.00171822774638617	0.00271395948307181	9.77993758649564e-05	0.00034914147250416	0.000560199605873752	0.000905338646554367	0.00244159448970675	0.0371543034375808	0.00336307522553899	0.00328442012330233	0.00074947244166411	0.00653266197284787	0.000533472193007101
k__Bacteria|p__Spirochaetota|c__Spirochaetia	0.000117693632774467	8.91841514898212e-05	0.000356293222683264	9.40326535157519e-05	1.98233082458355e-05	0	0	0.000902688563158791	0.00040336110199119	0.00092802375740819	0.00706910804632254	6.14161583455961e-05	0.00040552387704166	7.39297741075752e-06	0.00269528325430497	0.000857278933163994	0.000115688456495631	0	0.000954012272066954	0.000291417794260325	0	0.00472865487758181	0.0705914214473156	0.00205130997925999	0.00153268288913831	3.24707763013288e-05	5.38018156319382e-06	5.6782353240031e-05	0.00151042517855426	0.00815888697703736	0	0.000941319737270313	0.00356840675227072	0.00199364081572984	0.00108763640121808	0.014124451560454	1.70967934963798e-05	0.000382765600401363	0.00903055178807044	0.00031593508245621	2.66194138961287e-05	1.69305455556427e-05	0.0026215014521062	0	7.89522290725286e-05	1.99863293507241e-05	0.00020423124035347	0.0112068711945172	0.0181262867932781
k__Viruses|p__Uroviricota|c__Caudoviricetes	0.00064196526967891	0.000459298380172579	6.86030428769018e-05	0.000388493832423524	0.000355167606071219	9.53758603697404e-06	0.00020393596410727	0.00155103936105995	0.00177146959819029	0.000409610486028442	0.000572815241456862	0.000429913108419173	0.000580570154901369	0.00230291246345097	0.0117294734215124	0.000381012859183997	0	0.000125090828818719	0.00709004574922486	0.000495571254548774	0	0.000696448625991668	0.000321252136233319	0.000577876410086515	0.000336076195107235	0.0016160455589969	0.00377868085121646	4.48281736105508e-05	0.00326381631457048	0.000370197684525114	0.0177671266837451	0.00143122592023627	0.000361749368726009	0.000688911629266866	0.000133538307704606	0.00397482918474112	0.00331677793829767	0.0739386364029549	1.28966209931811e-05	0.0001328255601918	0.000639263238192105	0.000229898987018727	0	0.0180925303696045	1.44866475362438e-06	0.000485001592244238	0.000208915443113871	0.000133701636775437	0.000135819666785815
k__Viruses|p__Peploviricota|c__Herviviricetes	4.27976846452607e-05	3.64844256094723e-06	0.000739142461964039	0	1.65194235381962e-05	3.67052553544153e-05	0	0	0	0	2.07792711532115e-06	5.40462193441246e-05	0.00155937059193358	0	0	0	9.18162353139932e-06	0.0122662595082827	4.33641941848616e-05	0.00134245390527215	0	0	0.0755297391694138	0	4.49563588887329e-06	6.74393046258368e-05	0	0	5.53994039815552e-06	6.7497474036837e-06	0	0	0	1.09641108106133e-05	6.93105403311103e-07	0	0	2.59502101967026e-05	3.07062404599549e-07	2.84626200411e-06	2.78113279511792e-06	0	0	0	0	0	0	5.3480654710175e-06	0
k__Eukaryota|p__Ascomycota|c__Saccharomycetes	0	0.00120114836756518	0.000343015214384509	1.71460692591102e-06	0.000535229322637557	1.56069589695939e-05	0	1.85738387481233e-06	0	0.0362633283412055	4.50217541652915e-06	6.38728046794199e-05	2.91743796432849e-06	0.000351166427010982	0	0	6.42713647197952e-06	0.047330322568777	6.50462912772923e-05	0	0	0	5.60323493430207e-06	0	1.38889564046492e-06	4.99550404635828e-06	0	0	0.000143247030295164	0	0.000881469850976503	0.00102180432447186	3.09461111889507e-06	0	2.35655837125775e-05	1.24116446049684e-05	2.56451902445696e-05	8.65007006556753e-06	0	0	3.97304685016846e-06	1.78216269006765e-06	0	0	4.82888251208126e-07	5.32968782685976e-06	7.86946063747315e-05	0.00438273965349884	0
k__Bacteria|p__Bacillota|c__Tissierellia	0.000171190738581043	0.00103250924474807	7.96680497925311e-05	0.000641082505351153	0.000196581140104535	3.75723086305038e-06	0	0.00113312798922717	0.000692713162632454	0.000128003276883888	0.000769525675040597	6.14161583455961e-05	9.48167338406758e-05	0	0.000249563264287497	0.000285759644387998	1.2854272943959e-05	1.28769970842799e-05	0	2.47946631580608e-05	0	0.000113076529681304	0.0233636219310615	0.000282887143157535	0.00423616825330328	0.000626935757817964	6.45621787583258e-05	5.9770898147401e-06	2.25554716210617e-05	7.63240667955003e-05	0	4.89906182965962e-05	7.01089484522089e-05	0.000794898033769461	9.84209672701766e-05	0.000198586313679494	6.8387173985519e-05	6.27130079753646e-05	0.00165506636079157	4.74377000685e-06	6.4363358972729e-05	7.03954262576722e-05	5.14019892569842e-05	0	6.85701316715539e-05	0	3.74736220832055e-06	0.00107496115967452	0.000149548730576439
k__Bacteria|p__Deinococcota|c__Deinococci	0.000106994211613152	1.25668577099294e-05	8.85200553250346e-06	2.8877590331133e-06	4.95582706145886e-06	1.99422253500366e-05	0.00101967982053635	1.0401349698949e-05	9.95775171284153e-05	2.56006553767776e-05	8.65802964717144e-06	0.000108092438688249	1.16697518573139e-05	1.10894661161363e-05	0	0	1.83632470627986e-06	0.000584983581828718	0.000346913553478892	1.67444478470021e-05	0	0.000128496056456027	0.000209187437547277	0	2.63159173982827e-06	3.24707763013288e-05	0.000148851689915029	0.000134484520831652	0.00578369777567436	6.49014173431125e-05	0	4.37416234791038e-05	1.9207931082797e-05	9.13675900884438e-06	2.56448999225108e-05	5.58524007223577e-05	0	4.10878328114458e-05	1.99590562989707e-06	2.087258803014e-05	3.17843748013477e-05	5.6138124737131e-05	0.000205607957027937	0.000775394158697338	0.000110822853652265	9.59343808834757e-05	3.18525787707247e-05	0.000157767931395016	1.00516359895639e-05
k__Eukaryota|p__Basidiomycota|c__Malasseziomycetes	0	9.32379765575404e-06	0	1.08290963741749e-06	9.91165412291773e-06	1.47399056935053e-05	0.00520036708473539	3.90050613710589e-05	2.5976743598717e-05	3.20008192209721e-05	1.4545489807248e-05	4.6676280342653e-05	1.16697518573139e-05	4.06613757591664e-05	0.000149737958572498	6.35021431973329e-05	8.26346117825938e-06	1.28769970842799e-05	0.000108410485462154	0.000192239141628082	0	6.42480282280137e-05	0.000106461463751739	2.7229778485752e-05	2.63159173982827e-06	2.49775202317914e-05	3.58678770879588e-06	5.9770898147401e-05	2.57211518485792e-05	5.14019225357451e-05	0	1.92463143308057e-05	5.33553641188804e-06	1.64461662159199e-05	8.31726483973324e-06	2.48232892099368e-05	2.56451902445696e-05	0.000129751050983513	2.3183211547266e-05	2.84626200411e-06	3.97304685016846e-06	1.15840574854397e-05	0	0	6.27754726570564e-06	3.19781269611586e-05	9.74314174163343e-05	8.02209820652624e-06	2.69678038744399e-06
k__Bacteria|p__Thermodesulfobacteriota|c__Desulfovibrionia	0	0	0	0	1.3215538830557e-05	0	0	0.000140294395344158	0	0.00131843375190405	8.69266176576013e-05	0	0.000105027766715825	0	0.000898427751434989	0	0	0	0	9.9822669857128e-06	0	0	0.00265033012392488	0	8.04097476058637e-07	0	0	0	4.74852034127616e-06	5.7113247261939e-06	0	0	2.9879003906573e-06	5.48205540530663e-06	1.15517567218517e-06	0	0	0	1.2282496183982e-06	0	0	1.78216269006765e-06	0.000873833817368732	0	0	0	0.000307283701082285	0	0
k__Bacteria|p__Synergistota|c__Synergistia	6.4196526967891e-05	2.59444804334025e-05	0.000134993084370678	2.8877590331133e-06	2.64310776611139e-05	1.15607103478473e-06	0	0.000168526630241305	9.38049074398115e-06	0.000486412452158775	0.000384070195148525	1.96531706705908e-05	4.37615694649273e-05	0	0.000149737958572498	0	1.00997858845392e-05	0	6.50462912772923e-05	0.00010143271291934	0	1.79894479038438e-05	0.000653710742335242	7.56382735715334e-06	5.9210814146136e-06	4.99550404635828e-06	2.51075139615712e-05	1.49427245368503e-05	0.00012306581884474	3.21911030021838e-05	0	0.000115477885984834	7.8112253070041e-05	2.19282216212265e-05	1.38621080662221e-05	0.00013342517950341	5.12903804891393e-05	3.89253152950539e-05	0.000172108477778047	0	3.57574216515161e-06	1.42573015205412e-05	0.00128504973142461	0	4.34599426087313e-05	7.99453174028964e-06	5.29314911925278e-05	0.000176486160543577	1.96129482723199e-06
k__Bacteria|p__Bacillota|c__Erysipelotrichia	3.20982634839455e-05	2.99983055011217e-05	1.77040110650069e-05	3.51945632160684e-05	3.13869047225728e-05	0	0	4.43295618121875e-05	5.62829444638869e-05	6.40016384419441e-05	0.000212987529320417	5.15895730103007e-05	2.33395037146279e-05	0	9.98253057149988e-05	0.000158755357993332	0	0	0	8.37222392350106e-06	0	5.91081859697726e-05	0.000211055182525378	0.000145225485257344	0.000107895261332959	0.000229793186132481	1.43471508351835e-05	5.9770898147401e-06	9.10133065411263e-06	3.89408504058675e-05	0	4.37416234791038e-05	0.000154943977401229	6.21299612601418e-05	0.000220253494829973	5.27494895711156e-05	0	1.73001401311351e-05	0.000386591567390832	1.423131002055e-05	3.57574216515161e-06	0.000166632211521325	5.14019892569842e-05	0.000581545619023003	4.27356102319192e-05	0.000101264068710335	3.27894193228048e-06	6.15027529167012e-05	7.69808219688556e-05
k__Bacteria|p__Cyanobacteriota|c__Cyanophyceae	0	0.000214041963575571	0.000161549100968188	1.30851581187946e-05	0	0	0	3.64047239463216e-05	1.15452193772076e-05	0	1.76623804802297e-05	7.8612682682363e-05	0	0	0	0	0	0.000399186909612678	0.00201643502959606	9.9822669857128e-06	0	1.28496056456027e-05	0.000100858228817437	4.38701986714894e-05	8.80852235136962e-06	0	0	0	7.12278051191424e-06	9.3458040974082e-06	0	5.24899481749245e-06	1.52596341379998e-05	7.30940720707551e-06	1.40931432006591e-05	1.55145557562105e-05	0	0	2.91709284369572e-06	0	5.56226559023584e-06	5.34648807020295e-06	0	0	3.33192893333607e-05	1.46566415238643e-05	0	7.75469493297537e-05	2.69678038744399e-06
k__Bacteria|p__Thermodesulfobacteriota|c__Desulfobulbia	2.13988423226303e-05	0	0	1.00169141461118e-05	3.30388470763924e-06	0	0	9.90604733233241e-07	0	5.12013107535553e-05	7.65369820809955e-05	5.40462193441246e-05	4.37615694649273e-06	0	0	0	0	0	0	7.50280066990672e-05	0	0	1.12064698686041e-05	0	1.49489030776356e-05	0	0	0	6.68749948063059e-05	0	0	6.9986597566566e-06	8.53685825902087e-07	0	2.31035134437034e-07	0	0	0	0.000349129954029687	0	0	3.02967657311501e-05	0.000257009946284921	0	0	2.66484391342988e-06	2.99788976665644e-05	0.000794187722446098	4.90323706807998e-07
k__Bacteria|p__Bacteroidota|c__Cytophagia	0	7.74280587934357e-05	0	1.58826746821232e-05	0	0	0	1.2011082390453e-05	1.08236431661321e-05	0	2.25108770826457e-05	0.000331647255066219	2.91743796432849e-06	0	9.98253057149988e-05	0	0	0	0	0.000111736988517495	0	5.13984225824109e-06	1.49419598248055e-05	0	5.21932361732606e-05	2.24797682086122e-05	8.9669692719897e-06	1.19541796294802e-05	3.56139025595712e-06	2.33645102435205e-05	0	0	3.56413832314121e-05	0	1.67115413909455e-05	0	0	0	7.67656011498873e-07	0	1.11245311804717e-05	1.06929761404059e-05	0	0	5.31177076328939e-06	9.32695369700458e-06	0	0	1.71613297382799e-06
k__Eukaryota|p__Euglenozoa|c__Kinetoplastea	0	0	8.85200553250346e-06	0	0	0	0	0	0	0	0	0	0	0	0	9.52532147959994e-05	1.83632470627986e-06	3.12727072046799e-05	0	4.50812057419288e-06	0	0	5.60323493430207e-06	0	1.4619954110157e-07	0	0.000274389259722885	0	1.74112412513459e-05	0	0	3.4993298783283e-06	4.26842912951044e-07	0	1.54023422958023e-07	0	0	4.32503503278377e-06	0	0	0	0	0	0	0	6.6621097835747e-06	0	0	0
k__Archaea|p__Euryarchaeota|c__Halobacteria	0	2.02691253385957e-06	0	1.80484939569581e-06	0	0	0	1.98120946646648e-06	2.16472863322642e-06	0	0	1.96531706705908e-05	0	0	0	0	3.85628188318771e-05	0	0	3.22008612442348e-06	0	0	0	0	1.4985452962911e-06	0	0	0	0	0	0	0	3.30803257537059e-06	0	2.23333963289133e-06	9.30873345372629e-06	0	0	0	1.802632602603e-05	5.95957027525269e-06	0	0	0	3.18706245797363e-05	2.2651173264154e-05	9.83682579684144e-06	9.09171130072974e-05	4.16775150786798e-06
k__Viruses|p__Artverviricota|c__Revtraviricetes	0	1.21614752031574e-06	0	0	0	0	0	0	0	0	0	7.36993900147153e-06	0	0	0	0	0	0	0	0	0	5.13984225824109e-06	3.73548995620138e-06	4.538296414292e-06	0	7.49325606953742e-06	0	0	0	0	0	0	0	0	0	0	0	0	0	0	0	0	0	0.000581545619023003	0	6.6621097835747e-06	0	0	0
k__Eukaryota|p__Ascomycota|c__Sordariomycetes	0	0	0	1.35363704677186e-06	3.30388470763924e-06	2.89017758696183e-06	0	2.10503505812064e-06	1.29883717993585e-05	0	2.07792711532115e-06	7.12427436808915e-05	7.29359491082121e-06	0	0	0	7.34529882511945e-06	5.51871303611998e-06	6.50462912772923e-05	2.25406028709644e-06	0	0	4.10903895182152e-05	0	1.86404414904502e-06	2.49775202317914e-05	0	0.000107587616665322	1.9785501421984e-05	1.50571288236021e-05	8.26377985290472e-05	0	5.86909005307685e-06	0	1.10126747414986e-05	2.17203780586947e-05	0	0	0	0	0	0	0	0	1.27965386570153e-05	3.99726587014482e-06	0	1.87182291485612e-05	0
k__Eukaryota|p__Ascomycota|c__Leotiomycetes	4.27976846452607e-05	3.24306005417532e-06	0	1.35363704677186e-06	0	0	0	2.22886064977479e-06	3.03062008651699e-05	0.000128003276883888	1.00433143907189e-05	2.21098170044146e-05	1.31284708394782e-05	0	0	0	2.75448705941979e-06	0	0	1.57784220096751e-05	0	7.70976338736164e-06	3.17516646277117e-05	4.538296414292e-06	1.20614621408796e-06	0	4.84216340687444e-05	0	4.51109432421235e-05	3.01142576472042e-05	0	5.24899481749245e-06	6.61606515074118e-06	1.4618814414151e-05	8.70232339712829e-06	9.30873345372629e-06	0	6.48755254917565e-06	0	4.74377000685e-06	7.94609370033691e-07	0	0	0	0	0	0	5.3480654710175e-06	0
k__Archaea|p__Euryarchaeota|c__Methanobacteria	0.000117693632774467	8.1076501354383e-07	0	7.21939758278325e-07	0	0	0	5.25020508613618e-05	5.05103347752831e-06	0	6.58010253185029e-06	1.22832316691192e-05	1.60459088038067e-05	0	0	0	0	0	4.33641941848616e-05	0	0	0	0.000147551853269955	0	5.11698393855496e-07	0	0	0	2.37426017063808e-06	2.5960566937245e-06	0	0	3.20132184713283e-06	0	5.3908198035308e-07	0	0	0	4.2221080632438e-05	0	0	0	0	0	4.82888251208126e-07	0	0	0	0
k__Bacteria|p__Verrucomicrobiota|c__Verrucomicrobiae	0	0	6.63900414937759e-06	0	3.30388470763924e-06	0	0	2.4765118330831e-07	5.77260968860379e-06	3.20008192209721e-05	1.38528474354743e-06	1.96531706705908e-05	2.91743796432849e-06	0	0	0	0	0	0	5.79615502396227e-06	0	0	3.92226445401145e-05	0	1.86404414904502e-06	0	0	0	7.12278051191424e-06	6.7497474036837e-06	0	3.32436338441189e-05	1.30187088450068e-05	0	1.84828107549627e-06	0	0	0	1.38178082069797e-06	0	7.94609370033691e-07	2.58413590059809e-05	0	0	5.07032663768532e-06	1.99863293507241e-05	2.81052165624041e-06	6.68508183877187e-05	5.39356077488797e-06
k__Bacteria|p__Acidobacteriota|c__Terriglobia	0	3.24306005417532e-06	0	1.62436445612623e-06	0	0	0	0	0	0	1.73160592943429e-06	7.36993900147153e-06	0	0	0	0	0	7.35828404815997e-06	0.000325231456386462	6.44017224884697e-07	0	0	0	0	4.38598623304711e-07	2.24797682086122e-05	0	2.09198143515904e-05	0	0	0	0	2.13421456475522e-07	0	1.54023422958023e-07	3.41320226636631e-05	0	0	4.60593606899324e-07	0	0	0	0	0	0	0	0	0	0
k__Bacteria|p__Mycoplasmatota|c__Mollicutes	0	9.32379765575404e-06	0	7.69768267264264e-05	9.91165412291773e-06	0	0	6.43893076601607e-06	9.38049074398115e-06	1.28003276883888e-05	7.48053761515612e-05	9.82658533529538e-06	2.91743796432849e-06	0	0	0	0	1.28769970842799e-05	0	0	0	0	0	0	1.91521398843057e-05	0	0	0	0	4.1536907099592e-06	0	0	4.908693498937e-06	0	7.3931243019851e-06	0	0	0	7.58444139360886e-05	0	7.94609370033691e-07	1.78216269006765e-06	0	0	7.24332376812189e-07	0	9.36840552080137e-07	0	1.17677689633919e-05
k__Eukaryota|p__Apicomplexa|c__Aconoidasida	0	4.86459008126298e-06	1.77040110650069e-05	1.44387951655665e-06	4.12985588454905e-05	0	0	3.71476774962465e-07	0	0	1.03896355766057e-06	1.22832316691192e-05	0	0	0	0	0	2.94331361926399e-05	4.33641941848616e-05	3.79970162681971e-05	0	1.54195267747233e-05	2.9883919649611e-05	1.21021237714453e-05	1.82749426376963e-07	0	1.79339385439794e-05	0	1.58284011375872e-06	2.0768453549796e-06	0	0	6.50935442250341e-06	0	4.0354136815002e-05	0	0	1.08125875819594e-05	0	1.89750800274e-06	0	0	0	0	9.65776502416252e-07	7.99453174028964e-06	9.36840552080137e-07	0	4.90323706807998e-07
k__Bacteria|p__Bacteroidota|c__Sphingobacteriia	0	2.14852728589115e-05	1.54910096818811e-05	1.09193388439597e-05	0	0	0	5.44832603278283e-06	0	0	1.59307745507954e-05	3.68496950073577e-05	0	0	0	0	0	0	0	2.35066287082914e-05	4.65842126103464e-05	0	5.60323493430207e-06	7.56382735715334e-06	6.35968003791831e-06	0	0	1.79312694442203e-05	6.72707048347456e-06	4.1536907099592e-06	0	0	1.05643620955383e-05	0	1.15517567218517e-06	0	0	0	3.53121765289482e-06	0	9.93261712542114e-06	0	0	0	1.44866475362438e-06	0	0	0	0
k__Bacteria|p__Bacteroidota|c__Chitinophagia	0	1.05399451760698e-05	0	2.43654668418935e-06	0	0	0	2.97181419969972e-06	0	0	2.77056948709486e-06	8.84392680176584e-05	0	0	0	0	0	0	0	6.50457397133544e-05	0	0	7.47097991240276e-06	0	6.46932969374449e-06	4.99550404635828e-06	0	0	1.18713008531904e-06	5.7113247261939e-06	0	0	9.2838333566852e-06	0	1.15517567218517e-06	0	0	0	9.21187213798648e-07	1.89750800274e-06	0	0	0	0	1.20722062802032e-06	0	9.36840552080137e-07	8.02209820652624e-06	7.35485560211996e-07
k__Bacteria|p__Actinomycetota|c__Thermoleophilia	0	0	0	0	0	0	0	0	0	0	0	0	0	2.21789322322726e-05	0	0	0	9.19785506019996e-06	0.000108410485462154	0	0	0	0	0	6.57897934957067e-07	3.24707763013288e-05	0	0	3.0865382218295e-05	2.0768453549796e-06	0	0	1.70737165180417e-06	0	1.69425765253825e-06	0	0	0	0	0	0	0	0	0	0	0	0	0	0
k__Bacteria|p__Actinomycetota|c__Acidimicrobiia	0	4.05382506771915e-06	0	0	3.30388470763924e-06	5.2023196565313e-06	0	2.22886064977479e-06	1.01020669550566e-05	0	5.54113897418972e-06	3.193640233971e-05	0	0	0	0	1.83632470627986e-06	1.103742607224e-05	0	1.93205167465409e-06	0	0	2.80161746715104e-05	7.56382735715334e-06	6.21348049681674e-07	9.99100809271655e-06	0	0	2.69082819338982e-05	7.7881700811735e-06	0	6.9986597566566e-06	3.41474330360835e-06	0	5.46783151500981e-06	1.24116446049684e-05	0	0	0	0	0	0	0	0	3.86310600966501e-06	0	0	0	1.47097112042399e-06
k__Bacteria|p__Actinomycetota|c__Rubrobacteria	0	1.62153002708766e-06	0	0	0	0	0	1.1144303248874e-06	0	0	1.03896355766057e-06	0	0	0	0	0	0	9.19785506019996e-06	0	6.44017224884697e-07	0	0	1.49419598248055e-05	0	0	0	0	5.9770898147401e-06	0.000119108718560344	4.6729020487041e-06	0	0	1.28052873885313e-06	0	4.15863241986662e-06	6.20582230248419e-06	0	0	0	0	0	0	0	0	0	0	0	0	4.90323706807998e-07
k__Bacteria|p__Planctomycetota|c__Planctomycetia	0	3.24306005417532e-06	0	1.62436445612623e-06	0	0	0	1.36208150819571e-06	0	0	2.77056948709486e-06	1.22832316691192e-05	0	2.21789322322726e-05	0	0	0	0	0	3.86410334930818e-06	0	0	0	0	1.93714391959581e-06	0	0	8.96563472211015e-06	0	5.7113247261939e-06	0	0	5.01540422717476e-06	0	6.62300718719499e-06	2.17203780586947e-05	0	0	7.67656011498873e-07	0	0	3.5643253801353e-06	0	0	6.76043551691376e-06	0	0	0	1.71613297382799e-06
k__Archaea|p__Thermoproteota|c__Thermoprotei	0	0	1.99170124481328e-05	0	3.30388470763924e-06	0	0	8.66779141579086e-07	0	0	0	1.96531706705908e-05	0	1.4785954821515e-05	0	0	0	5.51871303611998e-06	0	6.44017224884697e-07	0	0	0	0	0	0	3.58678770879588e-06	0	3.32396423889331e-05	0	0	0	8.53685825902087e-07	3.65470360353775e-06	0	0	0	0	3.99181125979414e-06	0	0	0	0	0	0	0	0	0	0
k__Eukaryota|p__Ascomycota|c__Dothideomycetes	0	2.8376775474034e-06	0	0	0	0	0	0	0	0	0	1.22832316691192e-05	0	0	0	0	0	0	0	0	0	0	7.47097991240276e-06	0	1.82749426376963e-07	0	0	0	2.76997019907776e-06	3.6344793712143e-06	0	0	1.06710728237761e-06	0	1.69425765253825e-06	0	0	0	0	0	0	0	5.14019892569842e-05	0	0	3.99726587014482e-06	0	8.02209820652624e-06	0
k__Bacteria|p__Rhodothermota|c__Rhodothermia	0	8.1076501354383e-07	0	0	0	0	0	2.4765118330831e-07	1.44315242215095e-06	0	0	0	0	0	0	0	0	0	0	4.83012918663523e-06	0	0	0	0	2.4853921987267e-06	0	0	0	1.18713008531904e-06	1.09034381136429e-05	0	0	5.33553641188804e-07	0	0	0	0	0	0	0	0	0	0	0	7.24332376812189e-07	9.32695369700458e-06	0	0	4.90323706807998e-07
k__Bacteria|p__Gemmatimonadota|c__Gemmatimonadetes	2.13988423226303e-05	0	0	0	0	0	0	0	1.44315242215095e-06	0	0	4.91329266764769e-06	0	7.39297741075752e-06	0	0	0	0	4.33641941848616e-05	0	0	0	0	0	1.82749426376963e-07	0	0	0	0	0	0	0	0	0	3.85058557395057e-07	0	0	0	0	0	0	0	0	0	4.82888251208126e-07	0	0	0	0
k__Eukaryota|p__|c__Cryptophyceae	0	2.43229504063149e-06	0	0	0	0	0	0	0	0	0	0	0	0	0	0	0	7.35828404815997e-06	6.50462912772923e-05	0	0	0	0	0	0	0	0	0	0	0	0	0	4.26842912951044e-07	0	0	0	0	0	0	0	0	0	0	0	2.17299713043657e-06	0	0	0	0
k__Bacteria|p__Chloroflexota|c__Tepidiformia	0	0	0	0	0	0	0	0	0	0	0	0	0	0	0	0	0	0	0	0	0	0	0	0	0	0	0	0	7.08320950907027e-05	0	0	0	0	0	0	0	0	0	0	0	0	0	0	0	0	0	0	0	0
k__Bacteria|p__Chloroflexota|c__Dehalococcoidia	0	0	0	1.69655843195406e-05	0	0	0	1.73355828315817e-06	2.16472863322642e-06	0	3.11689067298172e-06	0	0	0	0	0	0	0	0	0	0	0	7.47097991240276e-06	0	7.30997705507852e-08	0	0	0	0	0	0	0	1.38723946709089e-06	0	0	0	0	0	1.2282496183982e-06	0	0	1.06929761404059e-05	0	0	0	0	0	0	0
k__Bacteria|p__Verrucomicrobiota|c__Opitutae	0	5.26997258803489e-06	0	0	0	0	0	7.42953549924931e-07	0	0	0	9.82658533529538e-06	0	0	0	0	0	0	0	0	0	0	0	0	1.38889564046492e-06	0	0	0	0	0	0	0	5.33553641188804e-07	0	2.31035134437034e-07	0	0	0	0	0	0	0	0	0	0	0	0	2.139226188407e-05	0
k__Archaea|p__Euryarchaeota|c__Methanomicrobia	0	1.21614752031574e-06	0	4.8730933683787e-06	0	0	0	4.9530236661662e-07	9.38049074398115e-06	0	1.03896355766057e-06	0	0	0	0	0	0	0	0	0	0	0	5.60323493430207e-06	0	6.94447820232459e-07	0	0	0	1.30584309385094e-05	0	0	0	7.46975097664326e-07	0	3.85058557395057e-07	0	0	0	0	0	0	0	0	0	0	0	0	0	0
k__Bacteria|p__Actinomycetota|c__Nitriliruptoria	0	1.21614752031574e-06	0	2.70727409354372e-07	0	0	0	0	0	0	6.92642371773715e-07	9.82658533529538e-06	0	0	0	0	0	0	0	0	0	0	1.12064698686041e-05	0	8.4064736133403e-07	0	0	0	5.53994039815552e-06	4.1536907099592e-06	0	0	3.20132184713283e-07	0	1.00115224922715e-06	0	0	0	0	0	0	0	0	0	4.82888251208126e-07	0	0	0	0
k__Eukaryota|p__Basidiomycota|c__Pucciniomycetes	0	0	0	0	0	0	0	0	1.44315242215095e-06	0	0	0	0	0	0	0	0	0	0	0	0	0	3.73548995620138e-06	0	0	0	0	0	7.9142005687936e-07	0	0	0	0	0	0	0	0	6.48755254917565e-06	1.55066514322772e-05	0	0	0	0	0	0	0	0	8.02209820652624e-06	0
k__Bacteria|p__Thermodesulfobacteriota|c__Desulfuromonadia	0	1.62153002708766e-06	0	1.44387951655665e-06	0	0	0	8.66779141579086e-07	0	0	0	1.96531706705908e-05	0	0	0	0	0	0	0	2.57606889953879e-06	0	0	0	0	1.86404414904502e-06	0	0	0	0	0	0	0	0	0	9.24140537748137e-07	0	0	0	0	0	0	0	0	0	0	0	0	0	0
k__Bacteria|p__Pseudomonadota|c__Hydrogenophilia	0	0	0	0	0	0	0	3.71476774962465e-07	2.16472863322642e-06	0	0	1.22832316691192e-05	0	0	0	0	0	0	0	6.44017224884697e-07	0	0	0	0	4.02048738029319e-07	0	0	0	4.74852034127616e-06	2.0768453549796e-06	0	0	1.17381801061537e-06	0	3.85058557395057e-07	0	0	0	6.14124809199098e-07	0	0	0	0	0	7.24332376812189e-07	0	0	0	0
k__Bacteria|p__Thermodesulfobacteriota|c__Desulfarculia	0	0	0	0	0	0	0	0	0	0	0	0	0	0	0	0	0	0	0	0	0	0	0	0	0	0	0	0	0	0	0	0	8.53685825902087e-07	0	0	0	0	0	0	0	0	0	0	0	0	0	0	0	0
k__Bacteria|p__Kiritimatiellota|c__Kiritimatiellia	0	0	0	0	0	0	0	0	0	0	0	2.21098170044146e-05	0	0	0	0	0	0	0	0	0	0	0	0	0	0	0	0	0	0	0	0	0	0	0	0	0	0	0	0	0	0	0	0	0	0	0	0	0
k__Bacteria|p__Myxococcota|c__Myxococcia	0	0	0	0	0	0	0	3.71476774962465e-07	0	0	0	9.82658533529538e-06	0	0	0	0	0	0	0	0	0	0	0	0	1.24269609936335e-06	0	0	0	1.18713008531904e-06	3.6344793712143e-06	0	0	2.88118966241954e-06	0	2.07931620993331e-06	0	0	0	0	0	0	0	0	0	0	0	0	0	0
k__Bacteria|p__Chrysiogenota|c__Chrysiogenetes	0	0	0	0	0	0	0	0	1.44315242215095e-06	0	0	1.47398780029431e-05	0	0	0	0	0	0	0	0	0	0	3.73548995620138e-06	0	5.11698393855496e-07	0	0	0	0	0	0	0	0	0	0	0	0	0	0	0	0	0	0	0	0	0	0	0	0
k__Bacteria|p__Pseudomonadota|c__Acidithiobacillia	0	0	0	0	0	0	0	0	0	0	0	1.47398780029431e-05	0	0	0	0	0	0	0	0	0	0	0	0	1.09649655826178e-07	0	0	0	1.9785501421984e-06	0	0	0	4.26842912951044e-07	0	6.16093691832092e-07	0	0	0	0	0	0	0	0	0	4.82888251208126e-07	0	0	0	0
k__Eukaryota|p__Basidiomycota|c__Agaricomycetes	0	8.1076501354383e-07	0	0	0	0	0	0	1.44315242215095e-06	0	0	0	0	0	0	0	0	0	0	0	0	0	0	0	0	0	0	1.19541796294802e-05	0	0	0	0	4.26842912951044e-07	0	3.85058557395057e-07	0	0	0	0	0	0	0	0	0	0	0	0	0	0
k__Bacteria|p__Bacteroidota|c__Saprospiria	0	1.33776227234732e-05	0	1.80484939569581e-07	0	0	0	1.23825591654155e-06	0	0	0	0	0	0	0	0	0	0	0	0	0	0	0	0	2.19299311652356e-07	0	0	0	0	0	0	0	0	0	0	0	0	0	0	0	0	0	0	0	0	0	0	0	0
k__Viruses|p__Negarnaviricota|c__Ellioviricetes	0	0	0	0	0	0	0	0	0	0	0	9.82658533529538e-06	0	0	0	0	0	0	0	0	0	0	0	0	0	0	3.58678770879588e-06	0	0	0	0	0	0	0	0	0	0	0	0	0	0	0	0	0	0	0	0	0	0
k__Bacteria|p__Thermodesulfobacteriota|c__Desulfobacteria	0	0	0	5.41454818708744e-07	0	0	0	2.4765118330831e-07	0	0	2.77056948709486e-06	4.91329266764769e-06	0	0	0	0	0	0	0	6.44017224884697e-07	0	0	0	0	6.94447820232459e-07	0	0	0	0	1.5576340162347e-06	0	0	0	0	1.00115224922715e-06	0	0	0	4.60593606899324e-07	0	0	0	0	0	0	0	0	0	0
k__Bacteria|p__Acidobacteriota|c__Blastocatellia	0	0	0	5.41454818708744e-07	0	0	0	0	0	0	0	1.22832316691192e-05	0	0	0	0	0	0	0	0	0	0	0	0	0	0	0	0	0	0	0	0	0	0	0	0	0	0	0	0	0	0	0	0	0	0	0	0	0
k__Bacteria|p__Thermotogota|c__Thermotogae	0	2.8376775474034e-06	0	0	0	0	0	4.45772129954958e-06	0	0	6.92642371773715e-07	0	0	0	0	0	0	0	0	6.44017224884697e-07	0	0	0	0	0	0	0	0	0	0	0	0	0	0	1.54023422958023e-06	0	0	0	0	0	0	0	0	0	0	0	0	0	4.90323706807998e-07
k__Bacteria|p__Ignavibacteriota|c__Ignavibacteria	0	0	0	5.41454818708744e-07	0	0	0	0	0	0	0	0	0	0	0	0	0	0	0	0	0	0	7.47097991240276e-06	0	1.4619954110157e-07	0	0	0	0	0	0	0	0	0	2.31035134437034e-07	0	0	0	0	0	0	0	0	0	0	0	0	0	0
k__Bacteria|p__Nitrospinota|c__Nitrospinia	0	0	0	0	0	0	0	0	0	0	0	0	0	0	0	0	0	0	0	1.28803444976939e-06	0	0	0	0	0	0	0	0	0	0	0	0	0	0	1.54023422958023e-07	6.20582230248419e-06	0	0	0	0	0	0	0	0	0	0	0	0	0
k__Eukaryota|p__Basidiomycota|c__Tremellomycetes	0	0	0	0	0	0	0	0	0	0	0	0	0	0	0	0	0	0	0	0	0	0	7.47097991240276e-06	0	0	0	0	0	0	0	0	0	0	0	0	0	0	0	0	0	0	0	0	0	0	0	0	0	0
k__Eukaryota|p__Ascomycota|c__Schizosaccharomycetes	0	8.1076501354383e-07	0	0	0	0	0	0	0	0	0	0	0	0	0	0	0	0	0	0	0	0	0	0	1.4619954110157e-07	0	0	0	0	0	0	0	0	0	1.54023422958023e-07	0	0	0	5.98771688969121e-06	0	0	0	0	0	0	0	0	0	0
k__Bacteria|p__Fibrobacterota|c__Fibrobacteria	0	5.67535509480681e-06	0	0	0	0	0	4.9530236661662e-07	0	0	0	0	0	0	0	0	0	0	0	0	0	0	0	0	3.28948967478533e-07	0	0	0	0	0	0	0	2.13421456475522e-07	0	0	0	0	0	0	0	0	0	0	0	0	0	0	0	0
k__Eukaryota|p__Apicomplexa|c__Conoidasida	0	1.62153002708766e-06	0	0	0	0	0	0	0	0	0	0	0	0	0	0	0	0	0	0	0	0	0	0	3.28948967478533e-07	0	0	0	0	0	0	0	2.13421456475522e-07	0	0	0	0	4.32503503278377e-06	0	0	0	0	0	0	0	0	0	0	0
k__Bacteria|p__Deferribacterota|c__Deferribacteres	0	0	0	1.80484939569581e-07	0	0	0	0	1.44315242215095e-06	0	0	0	0	0	0	0	0	0	0	0	0	0	3.73548995620138e-06	0	0	0	0	0	0	0	0	0	0	0	1.54023422958023e-07	0	0	0	4.60593606899324e-07	0	0	0	0	0	0	0	0	0	0
k__Bacteria|p__Chloroflexota|c__Ardenticatenia	0	0	0	0	0	0	0	7.42953549924931e-07	2.16472863322642e-06	0	0	0	0	0	0	0	0	0	0	0	0	0	0	0	0	0	0	0	1.58284011375872e-06	1.0384226774898e-06	0	0	3.20132184713283e-07	0	0	0	0	0	0	0	0	0	0	0	0	0	0	0	0
k__Bacteria|p__Chlamydiota|c__Chlamydiia	0	0	0	0	0	0	0	0	0	0	2.07792711532115e-06	0	2.91743796432849e-06	0	0	0	0	0	0	0	0	0	0	0	7.67547590783245e-07	0	0	0	0	0	0	0	0	0	0	0	0	0	0	0	0	0	0	0	0	0	0	0	0
k__Bacteria|p__Nitrospirota|c__Nitrospiria	0	0	0	0	0	0	0	0	0	0	0	4.91329266764769e-06	0	0	0	0	0	0	0	0	0	0	0	0	7.30997705507852e-08	0	0	0	0	0	0	0	2.13421456475522e-07	0	0	0	0	0	0	0	0	0	0	0	0	0	0	0	0
k__Viruses|p__Cressdnaviricota|c__Repensiviricetes	0	0	0	0	0	0	0	0	0	0	0	4.91329266764769e-06	0	0	0	0	0	0	0	0	0	0	0	0	0	0	0	0	0	0	0	0	0	0	0	0	0	0	0	0	0	0	0	0	0	0	0	0	0
k__Bacteria|p__Bdellovibrionota|c__Bdellovibrionia	0	0	0	1.80484939569581e-07	0	0	0	2.4765118330831e-07	0	0	0	0	0	0	0	0	0	0	0	0	0	0	0	0	2.55849196927748e-07	0	0	0	0	0	0	0	0	3.65470360353775e-06	2.31035134437034e-07	0	0	0	0	0	0	0	0	0	0	0	0	0	0
k__Bacteria|p__Chlorobiota|c__Chlorobiia	0	8.1076501354383e-07	0	0	0	0	0	0	0	0	6.92642371773715e-07	0	0	0	0	0	0	0	0	0	0	0	0	0	1.4985452962911e-06	0	0	0	0	0	0	0	4.26842912951044e-07	0	0	0	0	0	0	0	0	0	0	0	0	0	0	0	0
k__Bacteria|p__Chloroflexota|c__Candidatus_Thermofonsia	0	0	0	0	0	0	0	0	0	0	1.73160592943429e-06	0	0	0	0	0	0	0	0	0	0	0	0	0	1.09649655826178e-07	0	0	0	0	0	0	0	2.13421456475522e-07	0	1.15517567218517e-06	0	0	0	0	0	0	0	0	0	0	0	0	0	0
k__Eukaryota|p__Evosea|c__Eumycetozoa	0	0	0	2.97800150289809e-06	0	0	0	0	0	0	0	0	0	0	0	0	0	0	0	0	0	0	0	0	0	0	0	0	0	0	0	0	0	0	0	0	0	0	0	0	0	0	0	0	0	0	0	0	0
k__Archaea|p__Euryarchaeota|c__Methanococci	0	2.02691253385957e-06	0	0	0	0	0	0	0	0	0	0	0	0	0	0	0	0	0	0	0	0	0	0	8.4064736133403e-07	0	0	0	0	0	0	0	0	0	0	0	0	0	0	0	0	0	0	0	0	0	0	0	0
k__Archaea|p__Candidatus_Thermoplasmatota|c__Thermoplasmata	0	0	0	0	0	0	0	1.73355828315817e-06	0	0	0	0	0	0	0	0	0	0	0	0	0	0	0	0	0	0	0	0	0	0	0	0	0	0	0	0	0	0	9.21187213798648e-07	0	0	0	0	0	0	0	0	0	0
k__Bacteria|p__Planctomycetota|c__Phycisphaerae	0	0	0	0	0	0	0	0	0	0	0	0	0	0	0	0	0	0	0	0	0	0	0	0	7.30997705507852e-08	0	0	0	0	0	0	0	2.02750383651746e-06	0	0	0	0	0	0	0	0	0	0	0	0	0	0	0	0
k__Bacteria|p__Chloroflexota|c__Ktedonobacteria	0	0	0	0	0	0	0	0	0	0	0	0	0	0	0	0	0	0	0	1.93205167465409e-06	0	0	0	0	1.4619954110157e-07	0	0	0	0	0	0	0	0	0	0	0	0	0	0	0	0	0	0	0	0	0	0	0	0
k__Bacteria|p__Nitrospirota|c__Thermodesulfovibrionia	0	0	0	0	0	0	0	4.9530236661662e-07	0	0	6.92642371773715e-07	0	0	0	0	0	0	0	0	0	0	0	0	0	2.55849196927748e-07	0	0	0	0	0	0	0	0	0	0	0	0	0	0	0	0	0	0	0	0	0	0	0	0
k__Bacteria|p__Thermodesulfobacteriota|c__Thermodesulfobacteria	0	8.1076501354383e-07	0	0	0	0	0	0	0	0	0	0	0	0	0	0	0	0	0	0	0	0	0	0	0	0	0	0	0	0	0	0	3.20132184713283e-07	0	1.54023422958023e-07	0	0	0	0	0	0	0	0	0	0	0	0	0	0
k__Bacteria|p__Chloroflexota|c__Chloroflexia	0	0	0	0	0	0	0	0	0	0	0	0	0	0	0	0	0	0	0	0	0	0	0	0	0	0	0	0	0	1.0384226774898e-06	0	0	0	0	2.31035134437034e-07	0	0	0	0	0	0	0	0	0	0	0	0	0	0
k__Bacteria|p__Bdellovibrionota|c__Bacteriovoracia	0	8.1076501354383e-07	0	4.51212348923953e-07	0	0	0	0	0	0	0	0	0	0	0	0	0	0	0	0	0	0	0	0	0	0	0	0	0	0	0	0	0	0	0	0	0	0	0	0	0	0	0	0	0	0	0	0	0
k__Eukaryota|p__Basidiomycota|c__Ustilaginomycetes	0	0	0	0	0	5.78035517392366e-07	0	0	0	0	0	0	0	0	0	0	0	0	0	0	0	0	0	0	0	0	0	0	0	0	0	0	0	0	1.54023422958023e-07	0	0	0	0	0	0	0	0	0	4.82888251208126e-07	0	0	0	0
k__Viruses|p__Cossaviricota|c__Papovaviricetes	0	0	0	0	0	1.15607103478473e-06	0	0	0	0	0	0	0	0	0	0	0	0	0	0	0	0	0	0	0	0	0	0	0	0	0	0	0	0	0	0	0	0	0	0	0	0	0	0	0	0	0	0	0
k__Bacteria|p__Planctomycetota|c__Candidatus_Uabimicrobiia	0	0	0	0	0	0	0	0	0	0	6.92642371773715e-07	0	0	0	0	0	0	0	0	0	0	0	0	0	1.09649655826178e-07	0	0	0	0	0	0	0	3.20132184713283e-07	0	0	0	0	0	0	0	0	0	0	0	0	0	0	0	0
k__Viruses|p__Nucleocytoviricota|c__Megaviricetes	0	8.1076501354383e-07	0	0	0	0	0	0	0	0	0	0	0	0	0	0	0	0	0	0	0	0	0	0	0	0	0	0	0	0	0	0	0	0	0	0	0	0	0	0	0	0	0	0	0	0	0	0	0
k__Viruses|p__|c__Naldaviricetes	0	8.1076501354383e-07	0	0	0	0	0	0	0	0	0	0	0	0	0	0	0	0	0	0	0	0	0	0	0	0	0	0	0	0	0	0	0	0	0	0	0	0	0	0	0	0	0	0	0	0	0	0	0
k__Viruses|p__Dividoviricota|c__Laserviricetes	0	0	0	0	0	0	0	0	0	0	0	0	0	0	0	0	0	0	0	0	0	0	0	0	0	0	0	0	7.9142005687936e-07	0	0	0	0	0	0	0	0	0	0	0	0	0	0	0	0	0	0	0	0
k__Bacteria|p__Mycoplasmatota|c__Candidatus_Izimaplasma	0	0	0	0	0	0	0	0	0	0	0	0	0	0	0	0	0	0	0	0	0	0	0	0	0	0	0	0	0	0	0	0	0	0	6.93105403311103e-07	0	0	0	0	0	0	0	0	0	0	0	0	0	0
k__Bacteria|p__Acidobacteriota|c__Holophagae	0	0	0	0	0	0	0	0	0	0	0	0	0	0	0	0	0	0	0	0	0	0	0	0	0	0	0	0	0	0	0	0	4.26842912951044e-07	0	0	0	0	0	0	0	0	0	0	0	0	0	0	0	0
k__Bacteria|p__Chloroflexota|c__Caldilineae	0	0	0	0	0	0	0	0	0	0	0	0	0	0	0	0	0	0	0	0	0	0	0	0	0	0	0	0	0	0	0	0	0	0	3.85058557395057e-07	0	0	0	0	0	0	0	0	0	0	0	0	0	0
k__Bacteria|p__Balneolota|c__Balneolia	0	0	0	0	0	0	0	0	0	0	0	0	0	0	0	0	0	0	0	0	0	0	0	0	3.65498852753926e-07	0	0	0	0	0	0	0	0	0	0	0	0	0	0	0	0	0	0	0	0	0	0	0	0
k__Viruses|p__Nucleocytoviricota|c__Pokkesviricetes	0	0	0	3.60969879139163e-07	0	0	0	0	0	0	0	0	0	0	0	0	0	0	0	0	0	0	0	0	0	0	0	0	0	0	0	0	0	0	0	0	0	0	0	0	0	0	0	0	0	0	0	0	0
k__Bacteria|p__Chloroflexota|c__Anaerolineae	0	0	0	0	0	0	0	0	0	0	0	0	0	0	0	0	0	0	0	0	0	0	0	0	0	0	0	0	0	0	0	0	0	0	0	0	0	0	0	0	0	0	0	0	0	0	0	0	0
k__Bacteria|p__Acidobacteriota|c__Vicinamibacteria	0	0	0	0	0	0	0	0	0	0	0	0	0	0	0	0	0	0	0	0	0	0	0	0	0	0	0	0	0	0	0	0	0	0	3.08046845916046e-07	0	0	0	0	0	0	0	0	0	0	0	0	0	0
k__Archaea|p__Nitrososphaerota|c__Nitrososphaeria	0	0	0	0	0	0	0	0	0	0	0	0	0	0	0	0	0	0	0	0	0	0	0	0	0	0	0	0	0	0	0	0	0	0	0	0	0	0	3.07062404599549e-07	0	0	0	0	0	0	0	0	0	0
k__Viruses|p__Cressdnaviricota|c__Arfiviricetes	0	0	0	0	0	0	0	2.4765118330831e-07	0	0	0	0	0	0	0	0	0	0	0	0	0	0	0	0	0	0	0	0	0	0	0	0	0	0	0	0	0	0	0	0	0	0	0	0	0	0	0	0	0
k__Archaea|p__Candidatus_Nanohaloarchaeota|c__Candidatus_Nanohalobia	0	0	0	1.80484939569581e-07	0	0	0	0	0	0	0	0	0	0	0	0	0	0	0	0	0	0	0	0	0	0	0	0	0	0	0	0	0	0	0	0	0	0	0	0	0	0	0	0	0	0	0	0	0
k__Bacteria|p__Aquificota|c__Aquificae	0	0	0	1.80484939569581e-07	0	0	0	0	0	0	0	0	0	0	0	0	0	0	0	0	0	0	0	0	0	0	0	0	0	0	0	0	0	0	0	0	0	0	0	0	0	0	0	0	0	0	0	0	0
k__Bacteria|p__Thermodesulfobacteriota|c__Syntrophobacteria	0	0	0	1.80484939569581e-07	0	0	0	0	0	0	0	0	0	0	0	0	0	0	0	0	0	0	0	0	0	0	0	0	0	0	0	0	0	0	0	0	0	0	0	0	0	0	0	0	0	0	0	0	0
k__Eukaryota|p__Streptophyta|c__Magnoliopsida	0	0	0	0	0	0	0	0	0	0	0	0	0	0	0	0	0	0	0	0	0	0	0	0	0	0	0	0	0	0	0	0	0	0	1.54023422958023e-07	0	0	0	0	0	0	0	0	0	0	0	0	0	0
k__Archaea|p__Euryarchaeota|c__Thermococci	0	0	0	0	0	0	0	0	0	0	0	0	0	0	0	0	0	0	0	0	0	0	0	0	1.09649655826178e-07	0	0	0	0	0	0	0	0	0	0	0	0	0	0	0	0	0	0	0	0	0	0	0	0
k__Bacteria|p__|c__Deltaproteobacteria	0	0	0	0	0	0	0	0	0	0	0	0	0	0	0	0	0	0	0	0	0	0	0	0	7.30997705507852e-08	0	0	0	0	0	0	0	0	0	0	0	0	0	0	0	0	0	0	0	0	0	0	0	0
[truncated: 11 more columns]
