# Supplementary material for: Diabetes affects the composition of the respiratory tract microbiome and transcriptome in patients with viral pneumonia
Source: Microbiol Spectr. 2026 Apr 6;14(5):e01911-25. doi: 10.1128/spectrum.01911-25 (PMC13141871; doi:10.1128/spectrum.01911-25)
Supplement: Table S4 — Order-level species abundance table. [file spectrum.01911-25-s0006.xlsx]

## Sheet: Order_abund
Taxa	CT001DZY	CT007WWJ	CT008DTL	ST009XW	CT010JQB	ST011PCL	ST012ZF	ST013DZY	ST015XJL	ST016SRM	ST017YPL	ST018YL	CT024ZSX	CT027LZB	CT030ZBZ	ST031JSJ	CT032CJX	CT034LFR	ST044TGL	CT045WXF	CT046ZR	CT047XGZ	CT050YXR	ST051ZY	ST053WQY	ST054WJN	ST055WK	CT058LQ	ST061LHZ	CT064QK	ST066ZBN	CT069DJX	CT070QY	ST073LXD	ST078ZML	ST079LQN	CT082MWD	CT086LL	ST090ZXC	ST092HJ	CT093GSC	ST094ZFZ	ST095GZH	CT097WSL	ST098WJF	ST106SW	ST107ZSH	ST108WJ	ST110HLH
k__Bacteria|p__Bacillota|c__Bacilli|o__Lactobacillales	0.240865369183527	0.245702337354458	0.491102627939142	0.529125531516867	0.630367986678737	8.67053276088549e-06	0.0801468338941572	0.399521166437073	0.31074535214723	0.706738092495168	0.378984814854962	0.114882609154938	0.156749565666423	0.285734880437073	0.253007237334664	0.321828861724083	0.00397472482674276	0.580965958738422	0.0235901216365647	0.617191009390737	0.115156173572776	0.57280715054855	0.221557512537238	0.286811256790426	0.283676159683086	0.372369867119592	0.66307150978655	0.171309371180266	0.550045645151781	0.345240753105663	0.349392612180812	0.469618817996354	0.356831071261531	0.216292668664571	0.326510018684581	0.215000713669565	0.37275284020482	0.482756085324291	0.380880360196483	0.79164128749713	0.590977210603267	0.230864919196744	0.0844534683492251	0.411863530628069	0.00632052432006316	0.642551161672083	0.329240901521663	0.251802966571917	0.505882168348722
k__Bacteria|p__Bacillota|c__Negativicutes|o__Veillonellales	0.126317366230487	0.0493950476851443	0.0375590594744122	0.0868741696000734	0.101462299371601	3.72832908718076e-05	0.181604976037524	0.0459982354853189	0.0587745471207305	0.0928535770515725	0.0419266817270206	0.0937259709280473	0.0238165048217956	0.0284999279184702	0.0863488894434739	0.169328464835688	0.0109500042235468	0.243377084463903	0.71724377181761	0.0210658034259784	0.0547131577108518	0.0197729731674535	0.0172747733024533	0.100594365553725	0.0158594338196162	0.111706963732641	0.0633767454205688	0.222132565875001	0.00501641603052982	0.0093608612262318	0.136793102498416	0.0689455469277633	0.0323403935641052	0.0150354506249543	0.0351385956667974	0.05740695920913	0.224703156922919	0.137198761309967	0.081375375498938	0.00596007263660635	0.153998871654695	0.193323662130469	0.387879410933203	0.059705350219695	0.370543575232179	0.0860664638720448	2.52946949061637e-05	0.168969454524062	0.115598226793347
k__Bacteria|p__Bacteroidota|c__Bacteroidia|o__Bacteroidales	0.0934166461594428	0.197693292459966	0.0203131396957123	0.173624436289132	0.158596377620807	1.47399056935053e-05	0.0181503008055471	0.172119553608742	0.0303054792889588	0.0108482777159095	0.172071066492629	0.14953114904719	0.0382432355554	0.00183345839786787	0.0934364861492388	0.137069376091443	5.3253416482116e-05	5.88662723852798e-05	0.0267340257149672	0.0342549541830046	0.0542938997973587	0.164731944376627	0.25820640449753	0.367974149863624	0.0454068727746374	0.136154960535518	0.107227018554453	0.207399039481667	0.0163357013940469	0.0381293230834092	0.00465526265046966	0.0385486179396646	0.16139773553432	0.0232201593450771	0.0575806555206076	0.405479120510863	0.00703533052376027	0.211362299534626	0.10480331578267	0.00804069016161076	0.224922525586422	0.161182358015098	0.0091495540877432	0.0456836391832515	0.0626158780900321	0.0252667175651854	0.000779451339330674	0.0194830025109167	0.0818117362901814
k__Bacteria|p__Actinomycetota|c__Actinomycetes|o__Micrococcales	0.157441982388753	0.131749314700872	0.216840940525588	0.141910795860073	0.0533230472389436	0.000196243058154708	0.0244723156928724	0.121389570789543	0.102338989288201	0.0146307745478284	0.0537085284708915	0.319270670836414	0.000509092924775321	0.00719706350937245	0.152183678562516	0.0297825051595491	0.00452837672568614	0.0109987950809871	0.00559398104984714	0.0746229198646147	0.005380476556495	0.012939552885122	0.0418542972142584	0.00925963745062712	0.116707986921135	0.00363922469777201	0.0487659656887888	0.102542952861681	0.300693719250858	0.0873552308984745	0.0950059223755613	0.041036641483156	0.110350311045766	0.247723119654996	0.287972357108235	0.0341165081079068	0.00389806891717458	0.0408218431569296	0.0846148838674633	0.00620295366095706	0.00858138389167885	0.031532695556712	0.00598833174843866	0.25491082967175	0.279899172933148	0.142374615762818	0.0705937461208946	0.188489893493276	0.117276114518044
k__Bacteria|p__Actinomycetota|c__Actinomycetes|o__Actinomycetales	0.0185634957148818	0.00606614383133493	0.104840940525588	0.0299534610559073	0.00293550156273747	0.00022485581626563	0.0304884266340369	0.166016066370517	0.0263894851914522	0.0478284244076648	0.0948840395457236	0.227335595085725	0.0196781190693956	0.0184343891737239	0.164112802595458	0.125575488172726	0.00121840144261669	0.0743205084574277	0.121051148067041	0.15738203133981	0.0352176647334218	0.0352567479704048	0.0463275464368095	0.0408855123963567	0.0225776316822008	0.00862723548806075	0.0904731331666673	0.262038606023113	0.0351738730079463	0.136879685233318	0.24460788364598	0.0823339830422474	0.16948235372707	0.0284829325341715	0.149701910768378	0.00148939735259621	0.0110274318051649	0.00659784094251163	0.0807950275542449	0.00948943752170275	0.000106080350899498	0.0874302283306839	0.456475365596649	0.0163478935125355	0.218162634348566	0.000474342216590519	0.356175067393967	0.103720381744913	0.0823927698827489
k__Bacteria|p__Pseudomonadota|c__Betaproteobacteria|o__Neisseriales	0.000567069321549704	0.00116142088190154	0.0507330567081604	0.000153592683573714	8.75529447524399e-05	0	0.387274395839706	0.000202207191171235	0.400514483838497	0.0126787245753491	0.0279453491315823	0.00472167425360943	0.179779820956832	8.87157289290903e-05	0.0206638382830047	0.000158755357993332	9.18162353139932e-05	0.000200513240312359	0.001409336311008	0.0158286553532161	0.00123448163417418	0.0312656604568806	0.0147589208169517	0.0113502793321443	0.349042559307763	0.310545509041862	0.0103801636292553	0.00398671890643165	0.0171029831391914	0.276803506545697	0.00101919951519158	0.00497429742204368	0.0274089706800536	0.365726189606023	0.0382517941033365	0.120821154407065	0.00324839076431215	0.00445262356625089	0.0224315227808063	0.0125966068761895	0.0026321435382366	0.242546104548792	0.00035981392479889	0.00361850607392091	0.00119538986586572	0.0858279603417929	0.000385978307457017	0.00814777774509516	0.000506014065425853
k__Bacteria|p__Pseudomonadota|c__Gammaproteobacteria|o__Xanthomonadales	4.27976846452607e-05	2.43229504063149e-05	0.00116625172890733	4.69260842880911e-06	1.81713658920158e-05	0.847783017027481	0	1.31255127153404e-05	1.44315242215095e-05	6.40016384419441e-05	0.000122944020989834	0.000189161767704436	4.95964453935843e-05	0.000181127946563559	0.000848515098577489	0	0.751059559355523	0.000757903256960477	0.00130092582554585	2.06085511963103e-05	0.00160715533505695	0	4.66936244525173e-05	0	4.31288646249633e-06	0.000247277450294735	7.89093295935093e-05	0.000558857897678199	5.34208538393568e-05	0.00104517242489348	0.000853923918133488	6.9986597566566e-05	0.000239138741980822	6.76120166654484e-05	2.6800075594696e-05	0.00038476098275402	0.000547097391884152	1.73001401311351e-05	1.15148401724831e-05	2.182134203151e-05	3.29762888563982e-05	2.49502776609471e-05	0	0.000840010338588783	8.06423379517571e-05	0.000222514466771395	0.00244421700037708	0.000339602157409611	1.00516359895639e-05
k__Bacteria|p__Actinomycetota|c__Actinomycetes|o__Mycobacteriales	0.304066849983416	0.00185057114341379	0.00106002766251729	0.000219469686516611	0.001666809835004	0.00200086994345368	0.0763740185581727	0.0384929187239773	0.00616514714742884	0.00668817121718316	0.00258736557976071	0.00990274137164391	0.00150977414653999	0.642775028000902	0.0147741452458198	0.00911255754881727	0.00120830165673215	0.00232521775921855	0.00954012272066954	0.00117887353015144	0.0167703165397247	0.00106137742632679	0.0240472165930464	0.0304746604219708	0.00130505020364317	0.00339444499950045	0.00103120146627882	0.00116254396896695	0.0202797432475051	0.00569003706130536	0.00465526265046966	0.00303216933957147	0.00346404366005419	0.00391966961479424	0.00407638391200703	0.00795896710293597	0.211504432343714	0.00326756396726813	0.0002041964990587	0.00040416920458362	0.000202228084673574	0.000483857170353367	0.00200467758102239	0.0455544068234686	0.00205082640288091	0.00114588288277485	0.000386446727733057	0.00288260728887843	0.000455755885478034
k__Bacteria|p__Pseudomonadota|c__Betaproteobacteria|o__Burkholderiales	0.000213988423226303	0.00390910351280157	0.00619197786998617	4.15115361010037e-05	0.00017510588950488	0.00155000223988763	0.00611807892321811	0.000337300911665919	0.00100299093339491	0.0374793594716025	0.00127757885473662	0.00628410132192139	0.0202338910016002	0.00155622174496446	0.00224606937858747	0.000508017145578663	0.00125604609909543	0.00117364630568152	0.00886797771080419	0.0505086609046446	0.00337735541425011	0.000650190045667498	0.00175754802439275	0.000357012651257638	0.000876064200165885	0.000926666000599461	3.40744832335609e-05	0.00109978452591218	0.0016315124472568	0.0062814187761358	0.125995096823954	0.255759022147259	0.00198823428852596	0.00184745267158833	0.000638273064738047	0.00351559833435729	0.000136774347971038	0.00124777260695812	0.000106397123193744	0.00101042301145905	0.000653168902167694	0.00215374361094676	0.00254439846822072	0.0297234427500646	0.00850800809803597	0.00407721118754772	0.209421337011994	0.189345583968639	0.000377794416095562
k__Viruses|p__Preplasmiviricota|c__Tectiliviricetes|o__Rowavirales	0	0	0	0	0	0	0	0	0	0	0	0	0	0	0	0	1.83632470627986e-06	0	0	0	0	0	0	0	0	0.0221800379658308	0	0	0	0	0	0	0	0	0	0	0	0.00642916457623307	0	0.00057209866282611	0	0	0	0	4.82888251208126e-07	7.99453174028964e-06	0	0.00673588846074654	0
k__Bacteria|p__Bacillota|c__Bacilli|o__Bacillales	0.000716861217808117	0.000875626214627336	0.00212448132780083	0.00050445540609698	0.0285240886234034	0.00663266854431871	0.00122361578464362	0.000552262138777532	0.00274271117829787	0.00385929879804923	0.00455273830966863	0.000486415974097121	0.000869396513369889	0.00403656566627361	0.000349388570002496	0.0423241784410224	7.98801247231741e-05	0.0106198434525069	0	0.000169376530144675	0.000861807933291408	0.126751080009355	0.0156965287959582	0.0510361687096564	0.0304378307102151	0.000864222200019982	0.000100430055846285	0.00106392198702374	0.000965136759364379	0.018912273013783	0.000413188992645236	0.00021520878751719	0.0188350837983342	0.0503179592135078	0.040374390895121	0.031209080359193	0.0885784871047435	0.000296264899745688	0.0926718943017508	0.0491492522869715	0.000152564999046469	0.00020494870935778	0.000282710940913413	0.000258464719565779	0.000206917615642682	0.000512982453335252	0.02260877304335	0.000267403273550875	0.0143765362454639
k__Bacteria|p__Pseudomonadota|c__Gammaproteobacteria|o__Pseudomonadales	0.00269625413265142	0.00398977463164918	1.54910096818811e-05	1.68753418497559e-05	3.79946741378513e-05	0.000120520405376308	0.00469052717446722	4.60631200953457e-05	3.82435391870001e-05	0.00049281261600297	2.59740889415143e-05	0.000972831948194242	0.000167752682948888	7.39297741075752e-05	0.123933117045171	0.000158755357993332	0.00174450847096587	0.0001103742607224	0.000346913553478892	7.82480928234907e-05	0.662427503319125	3.59788958076877e-05	0.00040716840522595	0	1.2755909961112e-05	7.74303127185533e-05	0	0.000382533748143366	0.000144434160380483	9.3458040974082e-05	0	0.00029919270459707	5.21815461082651e-05	2.37555734229954e-05	7.06197394262535e-05	0.000217203780586947	0	8.86632181720672e-05	1.30501521954808e-05	3.79501600548e-05	6.63498823978132e-05	4.63362299417589e-05	0.000693926854969287	0.00284311191522357	0.000345506543739414	0.000463682840936799	0.000244515384092916	0.00101613243949332	4.75613995603758e-05
k__Bacteria|p__Pseudomonadota|c__Gammaproteobacteria|o__Enterobacterales	0.00962947904518366	0.000599966110022434	0.000146058091286307	0.00024997164130387	0.000412985588454905	8.69943453675511e-05	0.0191699806260834	0.000402185521692696	0.00657933189258617	0.00311047962827848	0.000464416710274276	0.00530144278839185	0.543725830849864	0.000783655605540297	0.0078362864986274	0.00377837752024131	0.000365428616549693	0.00130425584753635	0.00656967541900653	0.000454354152156154	0.00342393962686046	0	0.00365144143218685	4.68957296143507e-05	5.8370166784802e-05	0.000449595364172245	0.000118363994390264	0.00316188051199751	0.00277748868961811	0.000862410033655279	0.00173539376910999	0.00627604813678181	0.000926782674744953	0.000286894232877714	0.000365959652948262	0.00413307765345447	0.000931775245552697	0.00105963358303202	3.76151445634448e-05	4.364268406302e-05	0.000107272264954548	0.000171978699591528	0.00480608599552803	0.00594468855001292	0.00056570358629032	0.000628903163569452	0.000495588652050393	0.000922541293750518	0.000239277968922303
k__Bacteria|p__Bacteroidota|c__Flavobacteriia|o__Flavobacteriales	0.0216021313246953	0.220609565567783	0.0393427385892116	0.0171467911988685	6.27738094451456e-05	6.93642620870839e-06	0.0020393596410727	0.00633256458278515	0.0240248799477579	0.000966424740473356	0.00218251611345898	0.000643641339461847	6.56423541973909e-05	5.17508418753026e-05	0.00838532568005989	0.0102238450547706	6.42713647197952e-06	2.94331361926399e-05	0.000780555495327508	0.0190374711762041	0.000302797381967251	0.00303250693236225	0.0128089950598145	0.0012283655628017	0.0285717397675946	0.00333949445499051	0	0.000543915173141349	0.0220050389715022	0.00728245823723597	0	0.000167967834159758	0.00712048676312107	0.00214531101527666	0.0036706862159356	0.00783174774573505	0	0.00525491756483228	0.00355532205165588	0.0129903397867581	0.0136680757739495	0.00828972975284968	0.000205607957027937	0.0206125613853709	0.0233894167796424	0.00032910822330859	2.90420571144843e-05	0.00127818764757318	0.00269653522559058
k__Bacteria|p__Pseudomonadota|c__Gammaproteobacteria|o__Pasteurellales	0.000106994211613152	0.000155666882600415	0.000338589211618257	3.7089655081549e-05	0.00123234899594944	1.15607103478473e-06	0.0472111756908331	2.29077344560187e-05	0.00312586814637895	0.000108802785351305	0.0428579393958704	6.14161583455961e-05	0.000142954460252096	4.43578644645451e-05	0.000898427751434989	0.00971582790919194	6.42713647197952e-06	0.000903229366911636	0.00698163526376271	1.4812396172348e-05	0	0.000256992112912055	0.0109748694913197	0.0395966362146977	0.0808357365187484	0.000646917774003397	7.89093295935093e-05	0.00104599071757952	3.56139025595712e-05	0.0233172620116947	0.00101919951519158	9.09825768365358e-05	0.0120060240340305	0.0251809078283751	0.00914852925343769	0.00662471530790187	0	4.10878328114458e-05	0.00282328527909055	0.0969493763839949	5.919839806751e-05	0.000430392289651338	0.000128504973142461	0.00232618247609201	0.00112078363105406	0.00054762542420984	7.4947244166411e-06	0.000732684969529397	0.013917838417745
k__Bacteria|p__Fusobacteriota|c__Fusobacteriia|o__Fusobacteriales	0.00794966992285717	0.0944930407985062	0.0161040110650069	0.000404917961924356	0.000738418232157371	8.09249724349313e-06	0.000407871928214541	0.00354648877056666	0.0125034725855158	0.00156163997798344	0.03473532230208	4.6676280342653e-05	0.000786249531386527	4.43578644645451e-05	0.00464187671574744	0.00523892681377996	0	3.67914202407998e-06	0.00687322477830056	1.89985081340986e-05	0	0.000770976338736164	0.00440414265836143	0.0056577428631507	0.00361324855855476	0.00567988810070936	4.84216340687444e-05	2.98854490737005e-05	7.28106452329011e-05	0.00193769671619597	0.000413188992645236	0.000208210127760534	0.00152254867049637	0.000363643008552006	0.00656648059096939	0.015983095340048	0.000102580760978279	0.0082045914571908	0.0761926227029045	0.00027324115239456	0.00121773885957663	0.0100032791793497	7.71029838854764e-05	0.00232618247609201	7.77450084445083e-05	5.86265660954574e-05	2.52946949061637e-05	0.000510740252482171	0.00265044479715063
k__Bacteria|p__Campylobacterota|c__Epsilonproteobacteria|o__Campylobacterales	5.34971058065759e-05	0.00784212459350269	0.0012149377593361	0.0071152577726516	0.0124837283678149	6.93642620870839e-06	0.00571020699500357	0.017926602380547	0.00154778097275689	0.0025216645546126	0.00386252018619612	0.0218494124930293	0.00504279152134179	0.00265407889046195	0.00499126528574994	0.0263533894268932	0.000302075414183037	0.00553159003320426	0.0047917434574272	0.00157591014929285	0.00861807933291408	0.00610870252391954	0.0703859694997245	0.00332808403714747	0.00144043097870322	0.00926915775801778	0.00065279536300085	0.00411223779254119	0.001735188474708	0.00460644299734475	0.000137729664215079	0.00412046093173157	0.00588264231556304	0.00285615086616475	0.00113861815421718	0.032170982816078	0.0026158094049461	0.00108342127571233	0.00370071610023377	0.000672666586971331	8.38312885385544e-05	0.0028398762466228	0.025958004574777	0.00142155595761179	0.0124039505087831	0.000170550010459512	0.000243578543540836	0.0187102070503547	0.00776476622101145
k__Bacteria|p__Bacillota|c__Clostridia|o__Eubacteriales	0.00420487251639686	0.00112777413383947	0.000495712309820194	0.00265096279239801	0.000665732768589307	2.02312431087328e-06	0.0190680126440298	0.00364195830173201	0.00115596509014291	0.00135043457112502	0.0149818545014655	0.000705057497807443	0.000478459826149872	0.00123462722759651	0.0216620913401547	0.0120019050642959	6.33532023666553e-05	0.000161882249059519	0.00151774679647015	0.000292705828710095	0.0085947872266089	0.00551505074309269	0.0306721080303695	0.00982541173694219	0.0089486180616302	0.000989109801178939	0.00024390156419812	0.000929437466192086	0.000237030307035368	0.00250727155479912	0.000606010522546346	0.000318439018927875	0.00283466378490788	0.00306812367516994	0.0110201448775121	0.00686674237769876	0.000119677554474658	0.00334325208034185	0.0199369478058395	6.54640260945301e-05	0.000276921365456741	0.0136772075649242	0.000257009946284921	0.0148617213750323	0.000871854737556272	0.00163887900675938	0.000150831328884902	0.00172475111440314	0.00852354215729683
k__Bacteria|p__Actinomycetota|c__Coriobacteriia|o__Coriobacteriales	0.00210778596877909	0.00446488292958587	0.00315131396957123	0.00347343266201659	0.00315025406873402	1.44508879348092e-06	0.00234526358723361	0.0145672140789698	0.00218276803850331	0.000230405898390999	0.0133472185040795	0.00647817638229348	0.00057765271693704	3.69648870537876e-05	0.00299475917144996	0.00273059215748532	2.11177341222184e-05	2.57539941685599e-05	0.0184514646256586	0.000550312718663973	0.0079891924626744	0.00239002665008211	0.0183916847993575	0.0142850443467198	0.00106648910245068	8.74213208112699e-05	0.00861187728881891	0.0100116254396897	0.0010082691524643	0.00118224421832214	0.000165275597058094	0.0121216786985292	0.0247488856465427	0.00172319274906805	0.0053816554098648	0.0105002513358033	0.00838597720997427	0.00347732816635815	0.0165984118118309	4.933520807124e-05	0.000410018434937385	0.0110280227261386	0.000257009946284921	0.0018738692168519	0.0032684291283022	6.6621097835747e-05	0.000174252342686906	0.00299224263103429	0.00877851048483698
k__Bacteria|p__Candidatus_Saccharibacteria|c__Candidatus_Saccharimonadia|o__Candidatus_Nanosynbacterales	0	2.02691253385957e-05	0	2.07557680505019e-06	6.60776941527848e-06	0	0.000509839910268176	0.000186357515439503	0	7.68019661303329e-05	0.0172183967199228	4.91329266764769e-06	1.45871898216424e-05	1.10894661161363e-05	0.000199650611429998	0.0742022543260835	0	0	0.00136597211682314	2.25406028709644e-06	0	0	0.00340676684005566	0.0106302029677433	0.00167990582702759	4.99550404635828e-06	0	0	1.85983713366649e-05	0.0100784112963773	0.000275459328430157	2.79946390266264e-05	0.0424254110683995	0.00165740808420437	0.0106471001471078	3.72349338149051e-05	0	4.32503503278377e-05	0.0115526088482488	0.00185860908868383	0	0	0	0	8.69198852174627e-06	0	3.27894193228048e-06	0.000184508258750104	0.0111833031048768
k__Eukaryota|p__Ascomycota|c__Eurotiomycetes|o__Eurotiales	7.48959481292062e-05	5.14835783600332e-05	0	6.40721535472014e-06	4.62543859069494e-05	6.21388181196794e-05	0.0037728153359845	1.02775241072949e-05	2.7419896020868e-05	7.04018022861385e-05	4.84849660241601e-06	9.33525606853061e-05	1.89633467681352e-05	1.10894661161363e-05	0	0	0.221094412798449	4.59892753009998e-05	0.000368595650571323	1.54564133972327e-05	0	1.54195267747233e-05	0.000130742148467048	0.00588919598027959	3.4722391011623e-06	4.49595364172245e-05	1.43471508351835e-05	6.57479879621411e-05	0.000100510347223679	3.21911030021838e-05	0.000275459328430157	5.59892780532528e-05	1.58998985074264e-05	4.20290914406842e-05	2.64920287487799e-05	0.000111704801444715	0.000111129157726468	1.51376226147432e-05	1.71954946575748e-05	1.233380201781e-05	6.35687496026953e-06	1.78216269006765e-06	0.000514019892569842	0.000258464719565779	1.61767564154722e-05	1.19917976104345e-05	0	5.88287201811925e-05	3.67742780105998e-06
k__Bacteria|p__Spirochaetota|c__Spirochaetia|o__Spirochaetales	0.000117693632774467	8.83733864762774e-05	0.000356293222683264	9.40326535157519e-05	1.98233082458355e-05	0	0	0.000902688563158791	0.00040336110199119	0.00092802375740819	0.00706910804632254	6.14161583455961e-05	0.00040552387704166	7.39297741075752e-06	0.00269528325430497	0.000857278933163994	0.000115688456495631	0	0.000954012272066954	0.000291417794260325	0	0.00472865487758181	0.0705914214473156	0.00205130997925999	0.00153231739028556	3.24707763013288e-05	5.38018156319382e-06	5.6782353240031e-05	0.00151042517855426	0.00815888697703736	0	0.000941319737270313	0.00356840675227072	0.00199364081572984	0.00108763640121808	0.014124451560454	1.70967934963798e-05	0.000382765600401363	0.00903009119446354	0.00031593508245621	2.66194138961287e-05	1.69305455556427e-05	0.0026215014521062	0	7.89522290725286e-05	1.99863293507241e-05	0.00020423124035347	0.0112068711945172	0.0181262867932781
k__Bacteria|p__Actinomycetota|c__Actinomycetes|o__Propionibacteriales	0.0022575778650375	0.00985282182709139	0.000318672199170124	0.000164151052538534	0.00095812656521538	0.000530347587207496	0.0389517691444886	0.00118835420310493	0.00177724220787889	0.00428810977561026	0.00214926927961384	0.00680245369835822	0.000727900772099957	0.000510115441342269	0.00698777140004991	0.000317510715986665	0.000842873040182457	0.00177702559763063	0.00774050866199779	0.00169634137034629	0.00144411059092074	0.00032894990452743	0.00981499985991913	0.000570312582729362	0.000453913025235101	0.00218803077230493	0.000227761019508538	0.000887597837488905	0.00599421551080427	0.00600727518927849	0.00247913395587142	0.00200861535016044	0.00490410493762278	0.00250164461662159	0.00295239798297086	0.0048498501293914	0.000735162120344329	0.00283506046398976	0.000478249695163798	0.00042504179261376	0.000109258788379633	0.000281581705030689	0.00197897658639389	0.0093693460842595	0.000951531299005612	0.000568944175517279	0.00367569390608642	0.0019573919623924	0.000649924073374001
k__Bacteria|p__Actinomycetota|c__Actinomycetes|o__Bifidobacteriales	0.000256786107871564	4.01328681704196e-05	0.000110650069156293	0.000102244718266168	3.30388470763924e-05	2.08092786261252e-05	0.000713775874375446	0.000364418716238179	0.000163076223703057	3.20008192209721e-05	0.0665265682029359	0.000483959327763297	7.29359491082122e-05	7.39297741075752e-05	0.000898427751434989	0.000127004286394666	3.30538447130375e-05	0.00132817027069287	0	2.54386803829455e-05	0.000163044744136212	4.11187380659288e-05	0.000319384391255218	0.00013614889242876	1.22442115672565e-05	0	7.89093295935093e-05	5.08052634252909e-05	0.000186775133423529	0.000178608700528246	0.00143238850783682	0.000169717499098923	0.000229748197895899	4.20290914406842e-05	0.000107200302378784	5.58524007223577e-05	0.0574537745445842	1.51376226147432e-05	7.26202586877934e-05	0.00012238926617673	1.35083592905728e-05	0.000258413590059809	0.000257009946284921	0.00348927371413802	0.00038920793047375	0.000486334014200953	0.00020142071869723	0.000296817633641471	0.000185587523026827
k__Bacteria|p__Pseudomonadota|c__Gammaproteobacteria|o__Moraxellales	0.00232177439200539	9.0400299010137e-05	0.000252282157676349	2.97800150289809e-05	0.000165194235381962	0.123427345993275	0.00101967982053635	0.000187595771356045	0.000636430218168567	0.00190724882556993	7.20348066644664e-05	0.000611704937122137	0.000633084038259281	0.000103501683750605	0.000499126528574994	0.00168280679472932	4.13173058912969e-05	0.000152684393999319	0.000997376466251816	4.70132574165829e-05	9.31684252206927e-05	3.59788958076877e-05	0.00075830446110888	0.000267759488443228	1.15132138617487e-05	0.000287241482665601	4.84216340687444e-05	0.00169749350738619	0.000158679721404312	0.000320353396005603	0.000330551194116189	5.77389429924169e-05	0.000230068330080612	7.30940720707551e-06	4.45127692348686e-05	0.000322702759729178	1.70967934963798e-05	9.51507707212428e-05	5.52712328279188e-06	1.802632602603e-05	0.00015494882715657	9.53457039186193e-05	0	0.000452313259240114	0.000347920984995455	0.00132575984693137	5.01209695362873e-05	0.000791513689710589	8.82582672254396e-06
k__Bacteria|p__Pseudomonadota|c__Alphaproteobacteria|o__Sphingomonadales	0.000770358323614692	0.000613749115252679	6.86030428769018e-05	6.80428222177322e-05	0.000619478382682358	0.000207514750743859	0.0137656775772407	0.000724627362360116	0.000492836552164548	0.00332808519898109	0.000200866287814377	0.010905053075844	0.000430322099738452	0.000480543531699239	0.00329423508859496	0.000285759644387998	2.75448705941979e-06	0.00107798861305544	0.0019730708354112	0.000220575899523009	0.000698763189155195	0.000185034321296679	0.00341797330992426	0.000163378670914512	0.000115278338158588	0.00144370066939754	5.02150279231423e-05	0.000989208364339487	0.00244707081587098	0.000971963626130453	0.00256177175440046	0.00143822457999293	0.000427163045135757	0.000480593523865215	0.00113692389656465	0.00240785905336387	0.00118822714799839	0.00200032870266249	3.34698021013509e-05	0.000284626200411	0.000501795817176276	0.000834052138951661	0.00221028553805032	0.0326311708451796	0.00291012604590577	0.00295930916586388	0.000625809488789532	0.00572777811945974	0.00042609130121615
k__Bacteria|p__Bacillota|c__Negativicutes|o__Selenomonadales	0	0.000377005731297881	0.000181466113416321	0.000619243827663234	8.2597117690981e-06	9.53758603697404e-06	0	0.00101697958425558	0.000307391465918152	0.000140803604572277	0.0104190728774061	7.12427436808915e-05	0.00113925952507027	1.10894661161363e-05	0.00279510856001997	0.000698523575170662	4.68262800101365e-05	6.62245564334397e-05	0.0116432861386353	8.24342047852412e-05	0.00207299746116041	0.00174754636780197	0.00610565833341116	0.00362458606954788	0.000272479394728052	0	0.000720944329467972	0.000137473065739022	0.000257607228514231	0.000790758868908483	0.000220367462744126	0.00202436233461292	0.00505382008934036	0.00168664571303267	0.00228709380750368	0.00276469383575671	4.27419837409494e-05	0.000164351331245783	0.00287871004312077	0.00012523552818084	4.48954294069036e-05	0.000602370989242866	0.000231308951656429	0.00103385887826312	5.04618222512492e-05	0.000307789472001151	5.85525345050086e-05	0.000505392187011153	0.0031267942783146
k__Viruses|p__Peploviricota|c__Herviviricetes|o__Herpesvirales	4.27976846452607e-05	3.64844256094723e-06	0.000739142461964039	0	1.65194235381962e-05	3.67052553544153e-05	0	0	0	0	2.07792711532115e-06	5.40462193441246e-05	0.00155937059193358	0	0	0	9.18162353139932e-06	0.0122662595082827	4.33641941848616e-05	0.00134245390527215	0	0	0.0755297391694138	0	4.49563588887329e-06	6.74393046258368e-05	0	0	5.53994039815552e-06	6.7497474036837e-06	0	0	0	1.09641108106133e-05	6.93105403311103e-07	0	0	2.59502101967026e-05	3.07062404599549e-07	2.84626200411e-06	2.78113279511792e-06	0	0	0	0	0	0	5.3480654710175e-06	0
k__Eukaryota|p__Ascomycota|c__Saccharomycetes|o__Saccharomycetales	0	0.00120114836756518	0.000343015214384509	1.71460692591102e-06	0.000535229322637557	1.56069589695939e-05	0	1.85738387481233e-06	0	0.0362633283412055	4.50217541652915e-06	6.38728046794199e-05	2.91743796432849e-06	0.000351166427010982	0	0	6.42713647197952e-06	0.047330322568777	6.50462912772923e-05	0	0	0	5.60323493430207e-06	0	1.38889564046492e-06	4.99550404635828e-06	0	0	0.000143247030295164	0	0.000881469850976503	0.00102180432447186	3.09461111889507e-06	0	2.35655837125775e-05	1.24116446049684e-05	2.56451902445696e-05	8.65007006556753e-06	0	0	3.97304685016846e-06	1.78216269006765e-06	0	0	4.82888251208126e-07	5.32968782685976e-06	7.86946063747315e-05	0.00438273965349884	0
k__Bacteria|p__Pseudomonadota|c__Gammaproteobacteria|o__Oceanospirillales	0.00109134095845415	0.00053145646637798	4.20470262793914e-05	3.58262605045619e-05	0.000497234648499706	0.00024306393506349	0.0149892933618844	0.000203073970312814	0.000489950247320246	0.00145923735647633	0.000151688679418444	0.00255736883351062	0.000306330986254491	0.00014785954821515	0.00189668080858498	0.000158755357993332	0.000438881604800887	0.000656726851298277	0.000368595650571323	0.000258894924403648	0.00100156057112245	3.85488169368082e-05	0.00420802943566085	0.000121021237714453	8.96203186952627e-05	0.000649415526026576	4.30414525055506e-05	0.000188278329164313	0.00174943403573182	0.000868121358381473	0.00118447511224968	0.000684118991213183	0.000315650334127297	0.000615817557196111	0.000687329524950177	0.00185864377959402	0.000179516331711987	0.000869332041589537	0	0.0002182134203151	0.000117602186764986	0.000188018163802137	0.00141355470456707	0.00607392090979581	0.000804491826512738	0.000608916834218728	0.000159262893853623	0.00148141413547185	0.000113264776272647
k__Bacteria|p__Pseudomonadota|c__Alphaproteobacteria|o__Hyphomicrobiales	0.000181890159742358	0.000155666882600415	0.00291009681881051	2.49069216606022e-05	0.000145370927136127	4.79769479435664e-05	0.00479249515652085	0.000131626603928367	0.00015946834264768	0.000569614582133303	0.000101125786278962	0.0020807794447488	0.000102110328751497	0.000343773449600225	0.00174694285001248	0.00714399110969995	0.00013772435297099	0.000417582619733078	0.00101905856334425	0.000131057505264036	0.00836186616355717	0.00193258068909865	0.00100111130826197	0.00121475067355883	3.58919873404355e-05	0.000452093116195424	0	0.000143450155553762	0.000595543592801718	0.000350467653652808	0.00239649615734237	0.000304441699414562	0.000167429132605047	0.000120605218916746	0.000264535228930404	0.000831580188532882	0.000341935869927595	0.000376278047852188	2.90173972346574e-05	3.889891405617e-05	2.8208632636196e-05	4.27719045616236e-05	0	0.00303696045489791	0.000288042841845647	0.000165220322632653	6.93262008539302e-05	0.000443889434094452	9.16905331730955e-05
k__Bacteria|p__Bacillota|c__Tissierellia|o__Tissierellales	0.000171190738581043	0.00103169847973452	7.52420470262794e-05	0.000389125529712017	0.000196581140104535	3.75723086305038e-06	0	0.00110960112681288	0.000687662129154926	7.04018022861385e-05	0.000707187861580963	6.14161583455961e-05	9.48167338406758e-05	0	0.000249563264287497	0.000285759644387998	1.2854272943959e-05	1.28769970842799e-05	0	2.41506459331761e-05	0	0.000105366766293942	0.023279573407047	0.000275323315800382	0.00422644598382002	0.000614446997702068	6.45621787583258e-05	5.9770898147401e-06	2.05769214788633e-05	6.85358967143268e-05	0	4.19919585399396e-05	6.23190652908524e-05	0.000794898033769461	9.66496979061594e-05	0.000189277580225768	6.8387173985519e-05	6.27130079753646e-05	0.00139959044016475	4.74377000685e-06	6.07876168075774e-05	5.70292060821648e-05	5.14019892569842e-05	0	6.54313580387011e-05	0	3.74736220832055e-06	0.00106693906146799	0.000139251932733471
k__Bacteria|p__Mycoplasmatota|c__|o__Mycoplasmoidales	0.000652664690840226	0.00884058170768192	0	0.00233854336200307	8.2597117690981e-06	1.44508879348092e-06	0.00020393596410727	2.60033742473726e-06	0.000309556194551378	0	0.000166926811597465	0.00171965243367669	0.000208596814449487	0	0.000399301222859995	0	5.50897411883959e-06	0	0	4.37931712921594e-05	0.000256213169356905	2.05593690329644e-05	0	0	9.75881936852982e-06	2.49775202317914e-05	0	0	1.9785501421984e-06	0	0.000523372724017299	4.89906182965962e-05	2.4543467494685e-05	0	1.77126936401726e-06	6.20582230248419e-06	5.12903804891393e-05	2.16251751639188e-05	0.000343295768342296	9.48754001370001e-06	0	1.78216269006765e-06	0.00580842478603922	0.00012923235978289	0.000910002909401714	0	0.000576625359805325	0.000187182291485612	0.000156413262471751
k__Bacteria|p__Pseudomonadota|c__Gammaproteobacteria|o__Cardiobacteriales	0	0.00395045252849231	0	2.70727409354372e-07	0	0	0	0	0.00178085008893427	0.00184964735097218	0.000185281834449469	0	4.37615694649273e-06	0	0.000249563264287497	0	0	0	0.000411959844756185	3.86410334930818e-06	9.31684252206927e-05	0	0	0	0.000231653172875438	9.99100809271655e-05	0	0.00124323468146594	6.21264744650297e-05	0.00213603544759652	0	3.4993298783283e-06	0.000217369753420319	0.000330750676120167	0.000564418833429675	0.00426650283295788	0	0.00051684168641766	4.14534246209391e-06	3.605265205206e-05	1.19191405505054e-06	0.000103365436023924	0	0	4.00797248502745e-05	0	2.81052165624041e-06	0.0011605302072108	0.000560685158734945
k__Bacteria|p__Pseudomonadota|c__Alphaproteobacteria|o__Caulobacterales	0.000139092475097097	8.67518564491898e-05	0.000922821576763485	5.7755180662266e-06	0.000110680137705915	2.74566870761374e-05	0.00214132762312634	0.000115157800238364	0.000111844312716698	0.000486412452158775	5.29871414406892e-05	0.00133887225193399	0.000119614956537468	5.91438192860602e-05	0.000199650611429998	0.00203206858231465	6.42713647197952e-06	0.000178438388167879	0.000151774679647015	5.37754382778722e-05	0.00288822118184147	0.000480575251145542	0.000526704083824395	0.000459880703314923	1.2938659387489e-05	0.000287241482665601	8.9669692719897e-06	7.77021675916213e-05	0.000427762540743294	0.000237279581806419	0.000413188992645236	0.000244953091482981	9.58262339575093e-05	9.50222936919816e-05	0.000209240820088474	0.000468539583837556	9.40323642300886e-05	0.000268152172032593	8.75127853108715e-06	1.707757202466e-05	2.22490623609434e-05	2.67324403510148e-05	0.000231308951656429	0.000840010338588783	0.000114927403787534	0.00010526133458048	3.51315207030051e-05	0.000224618749782735	1.25032545236039e-05
k__Bacteria|p__Pseudomonadota|c__Gammaproteobacteria|o__Aeromonadales	0	1.74314477911923e-05	0.000409405255878285	8.82571354495253e-05	0	0.0165422204367347	0	5.89409816273778e-05	0	0	0	0.000513439083769183	0.000195468343610009	0	0	0	8.26346117825938e-06	0	0	2.02865425838679e-05	0	0	5.60323493430207e-06	0	2.41229242817591e-06	0	0	0	4.15495529861664e-05	6.2305360649388e-06	5.50918656860315e-05	0	1.05643620955383e-05	0	1.38621080662221e-05	1.86174669074526e-05	0	0	4.60593606899324e-07	0	0	0	0	0	3.86310600966501e-06	0	3.27894193228048e-06	3.2088392826105e-05	0
k__Bacteria|p__Pseudomonadota|c__Betaproteobacteria|o__Nitrosomonadales	0.000203289002064988	8.99949165033651e-05	6.63900414937759e-06	5.41454818708744e-06	4.12985588454905e-05	1.35838346587206e-05	0.00152951973080453	0.000141285000077391	3.82435391870001e-05	0.000857621955122051	1.212124150604e-05	0.00302167499060333	5.25138833579127e-05	7.7626262812954e-05	0.000748689792862491	0	0.000118442943555051	0.000156363536023399	0.000238503068016739	8.69423253594341e-06	9.31684252206927e-05	2.56992112912055e-05	0.00021665841745968	2.57170130143214e-05	7.93132510476019e-06	0.000204815665900689	3.58678770879588e-06	0.000125518886109542	0.000218431935698703	0.000103323056410235	0.000137729664215079	0.000216958452456355	6.22123545626146e-05	6.03026094583729e-05	0.000132229108609463	0.000328908582031662	0.000239355108949317	0.000488728958704566	6.14124809199098e-07	7.59003201096001e-06	3.57574216515161e-06	0	5.14019892569842e-05	0	2.55930773140307e-05	1.99863293507241e-05	4.68420276040069e-06	5.08066219746662e-05	1.22580926701999e-06
k__Bacteria|p__Actinomycetota|c__Coriobacteriia|o__Eggerthellales	0	5.67535509480681e-06	5.75380359612725e-05	0.00156038254504882	0	0	0.00020393596410727	5.03970158032411e-05	5.70045206749624e-05	0	0.0013149815428124	0.00163612645832668	0.000389477968237853	7.39297741075752e-06	0	0	0	0	8.67283883697231e-05	2.06085511963103e-05	0	0	0.000149419598248055	0.000161865905443081	6.04900601307748e-05	5.74482965331202e-05	0	2.09198143515904e-05	2.53254418201395e-05	1.76531855173266e-05	0	0.000160969174403102	0.000119942858539243	6.76120166654484e-05	0.000152637212151401	1.24116446049684e-05	0	1.51376226147432e-05	0.000273439071295899	1.89750800274e-06	1.47002733456233e-05	0.000582767199652122	0.000102803978513968	0.00012923235978289	0.000738094691971621	1.59890634805793e-05	8.43156496872124e-06	4.81325892391575e-05	3.50581450367718e-05
k__Eukaryota|p__Basidiomycota|c__Malasseziomycetes|o__Malasseziales	0	9.32379765575404e-06	0	1.08290963741749e-06	9.91165412291773e-06	1.47399056935053e-05	0.00520036708473539	3.90050613710589e-05	2.5976743598717e-05	3.20008192209721e-05	1.4545489807248e-05	4.6676280342653e-05	1.16697518573139e-05	4.06613757591664e-05	0.000149737958572498	6.35021431973329e-05	8.26346117825938e-06	1.28769970842799e-05	0.000108410485462154	0.000192239141628082	0	6.42480282280137e-05	0.000106461463751739	2.7229778485752e-05	2.63159173982827e-06	2.49775202317914e-05	3.58678770879588e-06	5.9770898147401e-05	2.57211518485792e-05	5.14019225357451e-05	0	1.92463143308057e-05	5.33553641188804e-06	1.64461662159199e-05	8.31726483973324e-06	2.48232892099368e-05	2.56451902445696e-05	0.000129751050983513	2.3183211547266e-05	2.84626200411e-06	3.97304685016846e-06	1.15840574854397e-05	0	0	6.27754726570564e-06	3.19781269611586e-05	9.74314174163343e-05	8.02209820652624e-06	2.69678038744399e-06
k__Bacteria|p__Thermodesulfobacteriota|c__Desulfovibrionia|o__Desulfovibrionales	0	0	0	0	1.3215538830557e-05	0	0	0.000140294395344158	0	0.00131843375190405	8.69266176576013e-05	0	0.000105027766715825	0	0.000898427751434989	0	0	0	0	9.9822669857128e-06	0	0	0.00265033012392488	0	8.04097476058637e-07	0	0	0	4.74852034127616e-06	5.7113247261939e-06	0	0	2.9879003906573e-06	5.48205540530663e-06	1.15517567218517e-06	0	0	0	1.2282496183982e-06	0	0	1.78216269006765e-06	0.000873833817368732	0	0	0	0.000307283701082285	0	0
k__Bacteria|p__Deinococcota|c__Deinococci|o__Thermales	0	1.21614752031574e-06	0	0	0	1.06936570717588e-05	0	2.22886064977479e-06	6.27771303635662e-05	0	0	5.15895730103007e-05	0	0	0	0	0	5.51871303611998e-06	0.000346913553478892	4.18611196175053e-06	0	0.000120786293068666	1.12064698686041e-05	0	2.55849196927748e-07	0	9.86366619918867e-05	0.000122530341202172	0.00552055060676197	4.1536907099592e-06	0	0	3.62816476008387e-06	0	1.54023422958023e-07	0	0	0	7.67656011498873e-07	0	1.47002733456233e-05	3.47521724563192e-05	0	0	1.32794269082235e-05	3.99726587014482e-06	1.40526082812021e-06	0	2.45161853403999e-06
k__Bacteria|p__Actinomycetota|c__Actinomycetes|o__Kitasatosporales	0	6.60773486038221e-05	0	1.5521704802984e-05	0	0	0	0.000119120219171297	5.98908255192643e-05	0	0.000100086822721302	0.000756647070817744	4.08441315005988e-05	0	0	0	7.34529882511945e-06	0.000130609541854839	0	8.66203167469917e-05	0	5.91081859697726e-05	0.000747097991240276	0	3.52340894054785e-05	0	6.99423603215197e-05	0.000212186688423274	0.000264334298997706	0.00028816229300342	0.00123956697793571	0.000174966493916415	0.000247248757326892	8.58855346831372e-05	0.000235732848837254	0.000291673648216757	0.000153871141467418	0.000151376226147432	2.85568036277581e-05	0	0	4.72273112867927e-05	0.000231308951656429	0	0.000146556584241666	2.66484391342988e-05	1.45210285572421e-05	0.00012835357130442	4.14323532252758e-05
k__Bacteria|p__Actinomycetota|c__Actinomycetes|o__Pseudonocardiales	7.48959481292062e-05	5.14835783600332e-05	0	4.7828508985939e-06	3.63427317840317e-05	2.63006160413527e-05	0.0017334556949118	5.93124584023403e-05	4.61808775088303e-05	0.00016000409610486	2.9090979614496e-05	0.000272687743054447	3.93854125184346e-05	2.95719096430301e-05	0	0	1.00997858845392e-05	4.96684173250798e-05	0	3.34888956940042e-05	0.00151398690983626	0	0.000414639385138353	9.07659282858401e-06	1.11111651237194e-05	9.49145768808073e-05	1.25537569807856e-05	3.58625388884406e-05	0.000216057675528065	0.00015784024697845	0	0.000199461803064713	6.77613124309782e-05	6.94393684672173e-05	0.000104119833919623	0.000210997958284462	5.98387772373291e-05	9.51507707212428e-05	3.83828005749436e-06	0	0	6.23756941523678e-06	0	0	1.42452034106397e-05	3.99726587014482e-06	0	5.08066219746662e-05	2.94194224084799e-06
k__Bacteria|p__Synergistota|c__Synergistia|o__Synergistales	6.4196526967891e-05	2.59444804334025e-05	0.000134993084370678	2.8877590331133e-06	2.64310776611139e-05	1.15607103478473e-06	0	0.000168526630241305	9.38049074398115e-06	0.000486412452158775	0.000384070195148525	1.96531706705908e-05	4.37615694649273e-05	0	0.000149737958572498	0	1.00997858845392e-05	0	6.50462912772923e-05	0.00010143271291934	0	1.79894479038438e-05	0.000653710742335242	7.56382735715334e-06	5.9210814146136e-06	4.99550404635828e-06	2.51075139615712e-05	1.49427245368503e-05	0.00012306581884474	3.21911030021838e-05	0	0.000115477885984834	7.8112253070041e-05	2.19282216212265e-05	1.38621080662221e-05	0.00013342517950341	5.12903804891393e-05	3.89253152950539e-05	0.000172108477778047	0	3.57574216515161e-06	1.42573015205412e-05	0.00128504973142461	0	4.34599426087313e-05	7.99453174028964e-06	5.29314911925278e-05	0.000176486160543577	1.96129482723199e-06
k__Bacteria|p__Deinococcota|c__Deinococci|o__Deinococcales	0.000106994211613152	1.13507101896136e-05	8.85200553250346e-06	2.8877590331133e-06	4.95582706145886e-06	9.24856827827786e-06	0.00101967982053635	8.17248904917424e-06	3.68003867648491e-05	2.56006553767776e-05	8.65802964717144e-06	5.65028656779484e-05	1.16697518573139e-05	1.10894661161363e-05	0	0	1.83632470627986e-06	0.000579464868792598	0	1.25583358852516e-05	0	7.70976338736164e-06	0.000197980967678673	0	2.37574254290052e-06	3.24707763013288e-05	5.02150279231423e-05	1.19541796294802e-05	0.000263147168912387	6.07477266331533e-05	0	4.37416234791038e-05	1.55797663227131e-05	9.13675900884438e-06	2.54908764995528e-05	5.58524007223577e-05	0	4.10878328114458e-05	1.2282496183982e-06	2.087258803014e-05	1.70841014557244e-05	2.13859522808118e-05	0.000205607957027937	0.000775394158697338	9.75434267440415e-05	9.19371150133309e-05	3.04473179426045e-05	0.000157767931395016	7.60001745552396e-06
k__Bacteria|p__Bacillota|c__Erysipelotrichia|o__Erysipelotrichales	3.20982634839455e-05	2.99983055011217e-05	1.77040110650069e-05	3.51945632160684e-05	3.13869047225728e-05	0	0	4.43295618121875e-05	5.62829444638869e-05	6.40016384419441e-05	0.000212987529320417	5.15895730103007e-05	2.33395037146279e-05	0	9.98253057149988e-05	0.000158755357993332	0	0	0	8.37222392350106e-06	0	5.91081859697726e-05	0.000211055182525378	0.000145225485257344	0.000107895261332959	0.000229793186132481	1.43471508351835e-05	5.9770898147401e-06	9.10133065411263e-06	3.89408504058675e-05	0	4.37416234791038e-05	0.000154943977401229	6.21299612601418e-05	0.000220253494829973	5.27494895711156e-05	0	1.73001401311351e-05	0.000386591567390832	1.423131002055e-05	3.57574216515161e-06	0.000166632211521325	5.14019892569842e-05	0.000581545619023003	4.27356102319192e-05	0.000101264068710335	3.27894193228048e-06	6.15027529167012e-05	7.69808219688556e-05
k__Bacteria|p__Pseudomonadota|c__Alphaproteobacteria|o__Rhodobacterales	0	5.14835783600332e-05	0	1.41680677562121e-05	4.95582706145886e-05	2.13873141435175e-05	0	2.43936415558686e-05	6.92713162632454e-05	0.000153603932260666	5.33334626265761e-05	0.000410259937748582	8.89818579120188e-05	0	0	0	2.29540588284983e-05	7.54224114936397e-05	0.000151774679647015	6.11816363640462e-05	0	0	0.000384755465488742	0	8.47957338389108e-06	0.000102407832950345	2.15207262527753e-05	1.79312694442203e-05	0.000204582084703314	0.00013239889137995	0	6.12382728707453e-05	6.34928833014677e-05	3.65470360353775e-05	8.19404610136682e-05	0.000369246426997809	0	6.92005605245403e-05	2.6560897997861e-05	8.53878601233001e-06	7.94609370033691e-06	0	0	0.000452313259240114	4.24941661063151e-05	4.13050806581632e-05	1.59262893853623e-05	0.000123005505833402	0
k__Bacteria|p__Pseudomonadota|c__Betaproteobacteria|o__Rhodocyclales	0	3.48628955823847e-05	0	1.62436445612623e-06	2.64310776611139e-05	6.64740845001221e-06	0	7.08282384261767e-05	1.65962528547359e-05	0.00043521114140522	2.77056948709486e-06	0.00183265816503259	3.06330986254491e-05	2.21789322322726e-05	0	0	2.11177341222184e-05	3.49518492287599e-05	0	0	0	2.31292901620849e-05	9.15195039269338e-05	9.07659282858401e-06	3.69153841281465e-06	1.99820161854331e-05	5.38018156319382e-06	2.39083592589604e-05	9.0221886484247e-05	2.38837215822654e-05	0.000220367462744126	0.000117227550923998	4.53520595010484e-05	1.64461662159199e-05	5.52944088419302e-05	9.6190245688505e-05	7.69355707337089e-05	0.000162188813729391	3.07062404599549e-07	0	3.57574216515161e-06	3.5643253801353e-06	0	0	1.03820974009747e-05	9.32695369700458e-06	9.83682579684144e-06	4.278452376814e-05	9.80647413615995e-07
k__Viruses|p__Uroviricota|c__Caudoviricetes|o__Crassvirales	0	0	0	0.00035564557342186	0	0	0.00020393596410727	0	1.44315242215095e-06	1.28003276883888e-05	2.07792711532115e-06	0	0	0	0	0	0	0	0	0	0	0	0	0	0	0	0	0	0	0	0	0	1.38723946709089e-05	0.000118777867114977	0	0.00182140884577911	0	0	0	0	0	0	0	0	1.44866475362438e-06	2.66484391342988e-06	0	5.3480654710175e-06	0
k__Bacteria|p__Cyanobacteriota|c__Cyanophyceae|o__Oscillatoriales	0	1.86475953115081e-05	0	9.92667167632697e-07	0	0	0	5.32450044112867e-06	0	0	0	0	0	0	0	0	0	0.000358716347347798	0.00201643502959606	0	0	0	0	1.21021237714453e-05	2.55849196927748e-07	0	0	0	0	0	0	0	7.68317243311878e-06	3.65470360353775e-06	1.00115224922715e-06	0	0	0	0	0	0	0	0	0	0	1.46566415238643e-05	0	7.75469493297537e-05	2.20645668063599e-06
k__Bacteria|p__Actinomycetota|c__Actinomycetes|o__Geodermatophilales	3.20982634839455e-05	6.89150261512255e-06	0	9.02424697847907e-07	3.30388470763924e-06	2.02312431087328e-06	0.00152951973080453	1.51067221818069e-05	1.15452193772076e-05	0	5.88746016007658e-06	9.58092070191299e-05	1.16697518573139e-05	2.21789322322726e-05	0	0	0	2.02352811324399e-05	0.0002818672622016	9.9822669857128e-06	0	0	2.4280684715309e-05	3.02553094286134e-06	9.50297017160208e-07	2.49775202317914e-05	0	0	5.38165638677964e-05	1.45379174848572e-05	0	1.22476545741491e-05	2.27293851146431e-05	1.09641108106133e-05	1.45552134695332e-05	7.13669564785682e-05	1.70967934963798e-05	4.32503503278377e-06	0	0	0	0	0	0	4.5874383864772e-06	0	0	1.60441964130525e-05	0
k__Bacteria|p__Actinomycetota|c__Actinomycetes|o__Streptosporangiales	0	1.05399451760698e-05	0	8.12182228063116e-07	6.60776941527848e-06	6.64740845001221e-06	0.00020393596410727	6.43893076601607e-06	2.23688625433397e-05	0.000172804423793249	3.80953304475543e-06	6.63294510132438e-05	0	1.10894661161363e-05	0	0	4.59081176569966e-06	3.67914202407998e-06	0	1.41683789474633e-05	0.0013043579530897	0	0.000102725973795538	3.02553094286134e-06	2.88744093675602e-06	9.99100809271655e-06	0	0	5.73779541237536e-05	3.37487370184185e-05	0	1.57469844524773e-05	1.91012203545592e-05	1.09641108106133e-05	2.35655837125775e-05	5.89553118735998e-05	2.56451902445696e-05	1.51376226147432e-05	0	7.59003201096001e-06	7.94609370033691e-07	4.45540672516913e-06	0	0	1.20722062802032e-05	3.99726587014482e-06	4.21578248436062e-06	1.33701636775437e-05	3.18710409425198e-06
k__Bacteria|p__Thermodesulfobacteriota|c__Desulfobulbia|o__Desulfobulbales	2.13988423226303e-05	0	0	1.00169141461118e-05	3.30388470763924e-06	0	0	9.90604733233241e-07	0	5.12013107535553e-05	7.65369820809955e-05	5.40462193441246e-05	4.37615694649273e-06	0	0	0	0	0	0	7.50280066990672e-05	0	0	1.12064698686041e-05	0	1.49489030776356e-05	0	0	0	6.68749948063059e-05	0	0	6.9986597566566e-06	8.53685825902087e-07	0	2.31035134437034e-07	0	0	0	0.000349129954029687	0	0	3.02967657311501e-05	0.000257009946284921	0	0	2.66484391342988e-06	2.99788976665644e-05	0.000794187722446098	4.90323706807998e-07
k__Bacteria|p__Pseudomonadota|c__Gammaproteobacteria|o__Vibrionales	0	2.22960378724553e-05	0	9.6559442669726e-06	9.91165412291773e-06	4.04624862174656e-06	0.000509839910268176	5.81980280774529e-06	7.28791973186228e-05	4.48011469093609e-05	1.31602050637006e-05	6.63294510132438e-05	0	1.4785954821515e-05	0	9.52532147959994e-05	0	8.64598375658796e-05	4.33641941848616e-05	3.54209473686583e-06	0	0	0.000323119881211419	2.87425439571827e-05	5.11698393855496e-06	9.99100809271655e-06	3.58678770879588e-06	3.58625388884406e-05	1.74112412513459e-05	9.3458040974082e-06	0	1.39973195133132e-05	8.75027971549639e-06	1.09641108106133e-05	4.6977144002197e-06	0	0	3.6762797778662e-05	0	0	0	0	0	0	3.59751747150054e-05	6.6621097835747e-06	0	1.33701636775437e-05	0
k__Bacteria|p__Bacillota|c__Negativicutes|o__Acidaminococcales	0	1.62153002708766e-06	0	9.92667167632697e-07	0	0	0	1.48590709984986e-06	5.77260968860379e-06	0	6.58010253185029e-06	1.96531706705908e-05	0	0	0	0	1.83632470627986e-06	0	0	0	0	0	0	0	5.84798164406282e-07	0	0	5.9770898147401e-06	1.9785501421984e-06	7.2689587424286e-06	0	0	3.30803257537059e-06	0	8.47128826269126e-07	0	0	0	1.8423744275973e-06	0	3.17843748013477e-06	0	0	0.00116309123804601	5.55321488889345e-06	2.93132830477287e-05	2.81052165624041e-06	1.60441964130525e-05	4.16775150786798e-06
k__Bacteria|p__Bacteroidota|c__Cytophagia|o__Cytophagales	0	7.74280587934357e-05	0	1.58826746821232e-05	0	0	0	1.2011082390453e-05	1.08236431661321e-05	0	2.25108770826457e-05	0.000331647255066219	2.91743796432849e-06	0	9.98253057149988e-05	0	0	0	0	0.000111736988517495	0	5.13984225824109e-06	1.49419598248055e-05	0	5.21932361732606e-05	2.24797682086122e-05	8.9669692719897e-06	1.19541796294802e-05	3.56139025595712e-06	2.33645102435205e-05	0	0	3.56413832314121e-05	0	1.67115413909455e-05	0	0	0	7.67656011498873e-07	0	1.11245311804717e-05	1.06929761404059e-05	0	0	5.31177076328939e-06	9.32695369700458e-06	0	0	1.71613297382799e-06
k__Bacteria|p__Pseudomonadota|c__Alphaproteobacteria|o__Rhodospirillales	0	0	0	4.51212348923953e-07	0	0	0	3.83859334127881e-06	0	0	3.11689067298172e-06	8.59826216838345e-05	0	1.10894661161363e-05	0.000598951834289992	0	2.75448705941979e-06	0	0	5.15213779907757e-06	0	7.70976338736164e-06	1.86774497810069e-05	0	1.09649655826178e-06	4.99550404635828e-06	0	8.96563472211015e-06	1.85983713366649e-05	4.1536907099592e-06	0	0	4.80198277069924e-06	0	5.92990178388388e-06	3.1029111512421e-05	9.40323642300886e-05	0	0	0	0	0	0	0	1.69010887922844e-06	6.6621097835747e-06	3.27894193228048e-06	1.33701636775437e-05	1.22580926701999e-06
k__Eukaryota|p__Euglenozoa|c__Kinetoplastea|o__Trypanosomatida	0	0	8.85200553250346e-06	0	0	0	0	0	0	0	0	0	0	0	0	9.52532147959994e-05	1.83632470627986e-06	3.12727072046799e-05	0	4.50812057419288e-06	0	0	5.60323493430207e-06	0	1.4619954110157e-07	0	0.000274389259722885	0	1.74112412513459e-05	0	0	3.4993298783283e-06	4.26842912951044e-07	0	1.54023422958023e-07	0	0	4.32503503278377e-06	0	0	0	0	0	0	0	6.6621097835747e-06	0	0	0
k__Bacteria|p__Pseudomonadota|c__Alphaproteobacteria|o__Maricaulales	0	6.89150261512255e-06	0	9.02424697847907e-07	9.91165412291773e-06	2.89017758696183e-06	0.000305903946160905	3.09563979135388e-06	5.05103347752831e-06	1.28003276883888e-05	1.73160592943429e-06	5.15895730103007e-05	5.83487592865697e-06	0	0	0	4.59081176569966e-06	5.51871303611998e-06	0	5.79615502396227e-06	0	0	5.97678392992221e-05	0	1.24269609936335e-06	4.99550404635828e-06	0	0	2.88868320760966e-05	1.60955515010919e-05	0	1.04979896349849e-05	4.58856131422372e-06	7.30940720707551e-06	9.62646393487643e-06	0	0	0	0	0	0	0	0	0.000193848539674334	5.79465901449751e-06	6.6621097835747e-06	0	0	1.96129482723199e-06
k__Archaea|p__Euryarchaeota|c__Halobacteria|o__Haloferacales	0	0	0	0	0	0	0	0	0	0	0	0	0	0	0	0	3.48901694193174e-05	0	0	0	0	0	0	0	1.05994667298639e-06	0	0	0	0	0	0	0	2.13421456475522e-07	0	8.47128826269126e-07	0	0	0	0	1.138504801644e-05	5.95957027525269e-06	0	0	0	2.70417420676551e-05	2.2651173264154e-05	9.83682579684144e-06	9.09171130072974e-05	4.16775150786798e-06
k__Viruses|p__Artverviricota|c__Revtraviricetes|o__Ortervirales	0	1.21614752031574e-06	0	0	0	0	0	0	0	0	0	7.36993900147153e-06	0	0	0	0	0	0	0	0	0	0	3.73548995620138e-06	4.538296414292e-06	0	7.49325606953742e-06	0	0	0	0	0	0	0	0	0	0	0	0	0	0	0	0	0	0.000581545619023003	0	6.6621097835747e-06	0	0	0
k__Eukaryota|p__Ascomycota|c__Leotiomycetes|o__Helotiales	4.27976846452607e-05	3.24306005417532e-06	0	1.35363704677186e-06	0	0	0	2.22886064977479e-06	3.03062008651699e-05	0.000128003276883888	1.00433143907189e-05	2.21098170044146e-05	1.31284708394782e-05	0	0	0	2.75448705941979e-06	0	0	1.57784220096751e-05	0	7.70976338736164e-06	3.17516646277117e-05	4.538296414292e-06	1.20614621408796e-06	0	4.84216340687444e-05	0	4.51109432421235e-05	3.01142576472042e-05	0	5.24899481749245e-06	6.61606515074118e-06	1.4618814414151e-05	8.70232339712829e-06	9.30873345372629e-06	0	6.48755254917565e-06	0	4.74377000685e-06	7.94609370033691e-07	0	0	0	0	0	0	5.3480654710175e-06	0
k__Eukaryota|p__Ascomycota|c__Sordariomycetes|o__Hypocreales	0	0	0	1.35363704677186e-06	0	2.89017758696183e-06	0	9.90604733233241e-07	0	0	2.07792711532115e-06	4.91329266764769e-05	2.91743796432849e-06	0	0	0	7.34529882511945e-06	0	6.50462912772923e-05	9.66025837327045e-07	0	0	2.4280684715309e-05	0	1.64474483739267e-06	0	0	0.000107587616665322	1.42455610238285e-05	0	8.26377985290472e-05	0	2.88118966241954e-06	0	8.24025312825423e-06	2.17203780586947e-05	0	0	0	0	0	0	0	0	1.27965386570153e-05	3.99726587014482e-06	0	1.87182291485612e-05	0
k__Archaea|p__Euryarchaeota|c__Methanobacteria|o__Methanobacteriales	0.000117693632774467	8.1076501354383e-07	0	7.21939758278325e-07	0	0	0	5.25020508613618e-05	5.05103347752831e-06	0	6.58010253185029e-06	1.22832316691192e-05	1.60459088038067e-05	0	0	0	0	0	4.33641941848616e-05	0	0	0	0.000147551853269955	0	5.11698393855496e-07	0	0	0	2.37426017063808e-06	2.5960566937245e-06	0	0	3.20132184713283e-06	0	5.3908198035308e-07	0	0	0	4.2221080632438e-05	0	0	0	0	0	4.82888251208126e-07	0	0	0	0
k__Bacteria|p__Cyanobacteriota|c__Cyanophyceae|o__Nostocales	0	0.000140262347343083	0.000106224066390041	5.50479065687223e-06	0	0	0	2.89751884470723e-05	1.15452193772076e-05	0	0	7.36993900147153e-06	0	0	0	0	0	2.02352811324399e-05	0	9.3382497608281e-06	0	1.28496056456027e-05	6.35033292554235e-05	0	5.04388416800418e-06	0	0	0	0	1.0384226774898e-06	0	5.24899481749245e-06	4.05500767303491e-06	0	1.30919909514319e-06	0	0	0	2.91709284369572e-06	0	5.56226559023584e-06	0	0	0	0	0	0	0	0
k__Bacteria|p__Acidobacteriota|c__Terriglobia|o__Terriglobales	0	3.24306005417532e-06	0	1.62436445612623e-06	0	0	0	0	0	0	1.73160592943429e-06	7.36993900147153e-06	0	0	0	0	0	7.35828404815997e-06	0.000325231456386462	6.44017224884697e-07	0	0	0	0	4.38598623304711e-07	2.24797682086122e-05	0	2.09198143515904e-05	0	0	0	0	2.13421456475522e-07	0	1.54023422958023e-07	3.41320226636631e-05	0	0	4.60593606899324e-07	0	0	0	0	0	0	0	0	0	0
k__Bacteria|p__Verrucomicrobiota|c__Verrucomicrobiae|o__Verrucomicrobiales	0	0	6.63900414937759e-06	0	3.30388470763924e-06	0	0	2.4765118330831e-07	5.77260968860379e-06	3.20008192209721e-05	1.38528474354743e-06	1.47398780029431e-05	2.91743796432849e-06	0	0	0	0	0	0	5.79615502396227e-06	0	0	3.92226445401145e-05	0	1.86404414904502e-06	0	0	0	7.12278051191424e-06	6.7497474036837e-06	0	3.32436338441189e-05	1.28052873885313e-05	0	1.84828107549627e-06	0	0	0	1.38178082069797e-06	0	7.94609370033691e-07	2.58413590059809e-05	0	0	5.07032663768532e-06	1.99863293507241e-05	2.81052165624041e-06	6.68508183877187e-05	5.39356077488797e-06
k__Bacteria|p__Pseudomonadota|c__Gammaproteobacteria|o__Alteromonadales	0	1.05399451760698e-05	0	9.92667167632697e-06	0	2.89017758696183e-06	0.00020393596410727	4.33389570789543e-06	0	0	3.46321185886858e-06	4.42196340088292e-05	5.83487592865697e-06	0	0	0	0	0	0	3.86410334930818e-06	0	0	3.17516646277117e-05	0	5.33628325020732e-06	0	0	0	7.51849054035392e-06	0	0	0	4.48185058598596e-06	0	7.08507745606905e-06	2.17203780586947e-05	0	8.65007006556753e-06	0	0	0	0	0	0	1.20722062802032e-06	0	0	0	0
k__Bacteria|p__Actinomycetota|c__Actinomycetes|o__Micromonosporales	0	4.45920757449106e-06	0	0	0	0	0	1.49828965901528e-05	0	0	8.31170846128458e-06	3.43930486735338e-05	0	0	0	0	0	0	0	1.09482928230398e-05	0	0	8.40485240145311e-05	0	2.92399082203141e-06	0	0	0	2.84911220476569e-05	2.64797782759899e-05	0	0	2.58239962335381e-05	0	2.82632981127972e-05	3.72349338149051e-05	0	1.94626576475269e-05	2.91709284369572e-06	0	0	0	0	0	5.31177076328939e-06	0	1.40526082812021e-06	1.60441964130525e-05	0
k__Bacteria|p__Mycoplasmatota|c__Mollicutes|o__Mycoplasmatales	0	6.48612010835064e-06	0	7.63451294379329e-05	4.95582706145886e-06	0	0	5.94362839939945e-06	4.32945726645284e-06	1.28003276883888e-05	7.48053761515612e-05	9.82658533529538e-06	2.91743796432849e-06	0	0	0	0	0	0	0	0	0	0	0	1.56068010125926e-05	0	0	0	0	2.5960566937245e-06	0	0	3.73487548832163e-06	0	6.39197205275795e-06	0	0	0	7.24667274854936e-05	0	0	1.78216269006765e-06	0	0	7.24332376812189e-07	0	9.36840552080137e-07	0	1.05419596963719e-05
k__Bacteria|p__Bacteroidota|c__Sphingobacteriia|o__Sphingobacteriales	0	2.14852728589115e-05	1.54910096818811e-05	1.09193388439597e-05	0	0	0	5.44832603278283e-06	0	0	1.59307745507954e-05	3.68496950073577e-05	0	0	0	0	0	0	0	2.35066287082914e-05	4.65842126103464e-05	0	5.60323493430207e-06	7.56382735715334e-06	6.35968003791831e-06	0	0	1.79312694442203e-05	6.72707048347456e-06	4.1536907099592e-06	0	0	1.05643620955383e-05	0	1.15517567218517e-06	0	0	0	3.53121765289482e-06	0	9.93261712542114e-06	0	0	0	1.44866475362438e-06	0	0	0	0
k__Eukaryota|p__Apicomplexa|c__Aconoidasida|o__Piroplasmida	0	0	1.77040110650069e-05	2.70727409354372e-07	3.4690789430212e-05	0	0	3.71476774962465e-07	0	0	0	1.22832316691192e-05	0	0	0	0	0	1.65561391083599e-05	4.33641941848616e-05	9.66025837327045e-07	0	1.02796845164822e-05	2.9883919649611e-05	1.21021237714453e-05	1.09649655826178e-07	0	0	0	1.58284011375872e-06	2.0768453549796e-06	0	0	3.09461111889507e-06	0	4.0354136815002e-05	0	0	0	0	0	0	0	0	0	9.65776502416252e-07	0	0	0	4.90323706807998e-07
k__Bacteria|p__Bacteroidota|c__Chitinophagia|o__Chitinophagales	0	1.05399451760698e-05	0	2.43654668418935e-06	0	0	0	2.97181419969972e-06	0	0	2.77056948709486e-06	8.84392680176584e-05	0	0	0	0	0	0	0	6.50457397133544e-05	0	0	7.47097991240276e-06	0	6.46932969374449e-06	4.99550404635828e-06	0	0	1.18713008531904e-06	5.7113247261939e-06	0	0	9.2838333566852e-06	0	1.15517567218517e-06	0	0	0	9.21187213798648e-07	1.89750800274e-06	0	0	0	0	1.20722062802032e-06	0	9.36840552080137e-07	8.02209820652624e-06	7.35485560211996e-07
k__Bacteria|p__Actinomycetota|c__Acidimicrobiia|o__Acidimicrobiales	0	4.05382506771915e-06	0	0	3.30388470763924e-06	5.2023196565313e-06	0	2.22886064977479e-06	1.01020669550566e-05	0	5.54113897418972e-06	3.193640233971e-05	0	0	0	0	1.83632470627986e-06	1.103742607224e-05	0	1.93205167465409e-06	0	0	2.80161746715104e-05	7.56382735715334e-06	6.21348049681674e-07	9.99100809271655e-06	0	0	2.69082819338982e-05	7.7881700811735e-06	0	6.9986597566566e-06	3.41474330360835e-06	0	5.46783151500981e-06	1.24116446049684e-05	0	0	0	0	0	0	0	0	3.86310600966501e-06	0	0	0	1.47097112042399e-06
k__Bacteria|p__Actinomycetota|c__Thermoleophilia|o__Solirubrobacterales	0	0	0	0	0	0	0	0	0	0	0	0	0	2.21789322322726e-05	0	0	0	9.19785506019996e-06	0.000108410485462154	0	0	0	0	0	6.57897934957067e-07	3.24707763013288e-05	0	0	2.53254418201395e-05	2.0768453549796e-06	0	0	1.28052873885313e-06	0	1.38621080662221e-06	0	0	0	0	0	0	0	0	0	0	0	0	0	0
k__Bacteria|p__Pseudomonadota|c__Gammaproteobacteria|o__Immundisolibacterales	0	1.21614752031574e-06	0	0	0	0	0	2.97181419969972e-06	0	0	0	4.17629876750053e-05	0	0	9.98253057149988e-05	0	0	0	0	0	0	0	3.73548995620138e-06	0	1.82749426376963e-07	0	0	0	3.9571002843968e-06	0	0	0	4.26842912951044e-07	0	2.38736305584936e-06	6.20582230248419e-06	2.56451902445696e-05	0	0	0	0	0	0	0	1.20722062802032e-06	0	0	5.3480654710175e-06	4.90323706807998e-07
k__Bacteria|p__Actinomycetota|c__Rubrobacteria|o__Rubrobacterales	0	1.62153002708766e-06	0	0	0	0	0	1.1144303248874e-06	0	0	1.03896355766057e-06	0	0	0	0	0	0	9.19785506019996e-06	0	6.44017224884697e-07	0	0	1.49419598248055e-05	0	0	0	0	5.9770898147401e-06	0.000119108718560344	4.6729020487041e-06	0	0	1.28052873885313e-06	0	4.15863241986662e-06	6.20582230248419e-06	0	0	0	0	0	0	0	0	0	0	0	0	4.90323706807998e-07
k__Bacteria|p__Pseudomonadota|c__Gammaproteobacteria|o__Chromatiales	0	6.48612010835064e-06	0	0	0	0	0	7.42953549924931e-07	0	3.20008192209721e-05	2.424248301208e-06	3.193640233971e-05	0	0	0	0	0	0	0	2.57606889953879e-06	0	0	0	0	1.02339678771099e-06	0	0	0	1.9785501421984e-06	2.0768453549796e-06	0	2.62449740874622e-05	1.17381801061537e-06	0	1.69425765253825e-06	6.20582230248419e-06	0	0	3.07062404599549e-07	0	0	2.67324403510148e-06	0	0	5.31177076328939e-06	0	2.34210138020034e-06	1.0696130942035e-05	0
k__Bacteria|p__Cyanobacteriota|c__Cyanophyceae|o__Chroococcidiopsidales	0	0	0	0	0	0	0	2.10503505812064e-06	0	0	0	7.12427436808915e-05	0	0	0	0	0	0	0	0	0	0	3.73548995620138e-05	2.87425439571827e-05	0	0	0	0	7.12278051191424e-06	0	0	0	9.60396554139848e-07	0	4.62070268874069e-07	0	0	0	0	0	0	0	0	0	0	0	0	0	0
k__Bacteria|p__Cyanobacteriota|c__Cyanophyceae|o__Pseudanabaenales	0	5.39158734006647e-05	3.98340248962656e-05	4.7828508985939e-06	0	0	0	0	0	0	0	0	0	0	0	0	0	0	0	0	0	0	0	0	1.75439449321885e-06	0	0	0	0	0	0	0	0	0	1.38621080662221e-06	0	0	0	0	0	0	5.34648807020295e-06	0	0	3.33192893333607e-05	0	0	0	0
k__Eukaryota|p__Apicomplexa|c__Aconoidasida|o__Haemosporida	0	4.86459008126298e-06	0	1.17315210720228e-06	6.60776941527848e-06	0	0	0	0	0	1.03896355766057e-06	0	0	0	0	0	0	1.28769970842799e-05	0	3.70309904308701e-05	0	5.13984225824109e-06	0	0	7.30997705507852e-08	0	1.79339385439794e-05	0	0	0	0	0	3.41474330360835e-06	0	0	0	0	1.08125875819594e-05	0	1.89750800274e-06	0	0	0	0	0	7.99453174028964e-06	9.36840552080137e-07	0	0
k__Archaea|p__Thermoproteota|c__Thermoprotei|o__Thermoproteales	0	0	1.99170124481328e-05	0	3.30388470763924e-06	0	0	8.66779141579086e-07	0	0	0	1.96531706705908e-05	0	1.4785954821515e-05	0	0	0	5.51871303611998e-06	0	0	0	0	0	0	0	0	3.58678770879588e-06	0	3.32396423889331e-05	0	0	0	8.53685825902087e-07	3.65470360353775e-06	0	0	0	0	3.99181125979414e-06	0	0	0	0	0	0	0	0	0	0
k__Bacteria|p__Actinomycetota|c__Actinomycetes|o__Jatrophihabitantales	0	0	0	0	0	0	0	2.4765118330831e-07	0	0	0	4.91329266764769e-06	0	0	0	0	0	7.35828404815997e-06	6.50462912772923e-05	0	0	0	0	0	0	4.99550404635828e-06	0	0	0	0	0	0	6.40264369426565e-07	0	6.16093691832092e-07	9.30873345372629e-06	0	4.32503503278377e-06	0	0	0	0	0	0	4.82888251208126e-07	0	0	0	0
k__Bacteria|p__Pseudomonadota|c__Gammaproteobacteria|o__Methylococcales	0	2.43229504063149e-06	0	0	0	0	0	0	0	0	0	1.47398780029431e-05	3.64679745541061e-05	0	0	0	0	0	0	3.86410334930818e-06	0	0	0	0	0	0	0	5.9770898147401e-06	0	2.5960566937245e-06	0	3.14939689049547e-05	6.40264369426565e-07	0	3.85058557395057e-07	0	0	0	0	0	0	0	0	0	0	0	3.27894193228048e-06	0	0
k__Eukaryota|p__Ascomycota|c__Dothideomycetes|o__Mycosphaerellales	0	2.8376775474034e-06	0	0	0	0	0	0	0	0	0	1.22832316691192e-05	0	0	0	0	0	0	0	0	0	0	7.47097991240276e-06	0	1.82749426376963e-07	0	0	0	2.76997019907776e-06	3.6344793712143e-06	0	0	1.06710728237761e-06	0	1.69425765253825e-06	0	0	0	0	0	0	0	5.14019892569842e-05	0	0	3.99726587014482e-06	0	8.02209820652624e-06	0
k__Eukaryota|p__Ascomycota|c__Sordariomycetes|o__Sordariales	0	0	0	0	3.30388470763924e-06	0	0	1.1144303248874e-06	1.29883717993585e-05	0	0	7.36993900147153e-06	4.37615694649273e-06	0	0	0	0	5.51871303611998e-06	0	1.28803444976939e-06	0	0	1.68097048029062e-05	0	0	2.49775202317914e-05	0	0	1.9785501421984e-06	1.0384226774898e-05	0	0	2.13421456475522e-06	0	1.61724594105924e-06	0	0	0	0	0	0	0	0	0	0	0	0	0	0
k__Bacteria|p__Pseudomonadota|c__Gammaproteobacteria|o__Cellvibrionales	0	2.8376775474034e-06	0	0	0	0	0	0	0	0	1.38528474354743e-06	9.82658533529538e-06	0	0	0	0	0	0	0	3.86410334930818e-06	0	0	0	0	1.93714391959581e-06	0	0	0	0	7.2689587424286e-06	0	0	7.3630402484055e-06	0	1.69425765253825e-06	0	0	0	0	0	0	0	5.14019892569842e-05	0	9.65776502416252e-07	0	0	0	0
k__Bacteria|p__Candidatus_Saccharibacteria|c__Candidatus_Saccharimonadia|o__Candidatus_Saccharimonadales	0	8.1076501354383e-07	0	0	0	0	0	0	0	1.92004915325832e-05	7.61906608951087e-06	0	0	0	0	0	0	0	0	0	0	0	1.30742148467048e-05	0	9.13747131884815e-06	0	0	0	1.58284011375872e-06	1.09034381136429e-05	0	0	7.46975097664326e-06	0	7.08507745606905e-06	0	0	0	3.68474885519459e-06	0	0	0	0	0	0	0	0	0	1.47097112042399e-06
k__Bacteria|p__Rhodothermota|c__Rhodothermia|o__Rhodothermales	0	8.1076501354383e-07	0	0	0	0	0	2.4765118330831e-07	1.44315242215095e-06	0	0	0	0	0	0	0	0	0	0	4.83012918663523e-06	0	0	0	0	2.4853921987267e-06	0	0	0	1.18713008531904e-06	1.09034381136429e-05	0	0	5.33553641188804e-07	0	0	0	0	0	0	0	0	0	0	0	7.24332376812189e-07	9.32695369700458e-06	0	0	4.90323706807998e-07
k__Bacteria|p__Gemmatimonadota|c__Gemmatimonadetes|o__Gemmatimonadales	2.13988423226303e-05	0	0	0	0	0	0	0	1.44315242215095e-06	0	0	4.91329266764769e-06	0	7.39297741075752e-06	0	0	0	0	4.33641941848616e-05	0	0	0	0	0	1.82749426376963e-07	0	0	0	0	0	0	0	0	0	3.85058557395057e-07	0	0	0	0	0	0	0	0	0	4.82888251208126e-07	0	0	0	0
k__Eukaryota|p__|c__Cryptophyceae|o__Cryptomonadales	0	2.43229504063149e-06	0	0	0	0	0	0	0	0	0	0	0	0	0	0	0	7.35828404815997e-06	6.50462912772923e-05	0	0	0	0	0	0	0	0	0	0	0	0	0	4.26842912951044e-07	0	0	0	0	0	0	0	0	0	0	0	2.17299713043657e-06	0	0	0	0
k__Bacteria|p__Actinomycetota|c__Actinomycetes|o__Catenulisporales	0	0	0	0	0	0	0	0	0	0	0	0	0	1.10894661161363e-05	0	0	0	0	0	0	0	0	0	0	0	0	0	0	0	0	5.50918656860315e-05	0	3.20132184713283e-07	0	1.54023422958023e-07	6.20582230248419e-06	0	0	0	0	0	0	0	0	0	0	0	0	0
k__Bacteria|p__Chloroflexota|c__Tepidiformia|o__Tepidiformales	0	0	0	0	0	0	0	0	0	0	0	0	0	0	0	0	0	0	0	0	0	0	0	0	0	0	0	0	7.08320950907027e-05	0	0	0	0	0	0	0	0	0	0	0	0	0	0	0	0	0	0	0	0
k__Bacteria|p__Cyanobacteriota|c__Cyanophyceae|o__Synechococcales	0	0	0	1.08290963741749e-06	0	0	0	0	0	0	3.46321185886858e-06	0	0	0	0	0	0	2.02352811324399e-05	0	0	0	0	0	3.02553094286134e-06	1.53509518156649e-06	0	0	0	0	8.3073814199184e-06	0	0	2.13421456475522e-06	3.65470360353775e-06	8.47128826269126e-07	1.55145557562105e-05	0	0	0	0	0	0	0	0	0	0	0	0	4.90323706807998e-07
k__Bacteria|p__Planctomycetota|c__Planctomycetia|o__Gemmatales	0	0	0	0	0	0	0	0	0	0	0	0	0	0	0	0	0	0	0	2.57606889953879e-06	0	0	0	0	7.30997705507852e-08	0	0	0	0	0	0	0	5.33553641188804e-07	0	1.69425765253825e-06	2.17203780586947e-05	0	0	0	0	0	1.78216269006765e-06	0	0	4.82888251208126e-06	0	0	0	1.22580926701999e-06
k__Bacteria|p__Planctomycetota|c__Planctomycetia|o__Pirellulales	0	8.1076501354383e-07	0	1.62436445612623e-06	0	0	0	1.36208150819571e-06	0	0	2.77056948709486e-06	4.91329266764769e-06	0	0	0	0	0	0	0	0	0	0	0	0	1.16959632881256e-06	0	0	8.96563472211015e-06	0	5.7113247261939e-06	0	0	2.77447893418178e-06	0	4.77472611169871e-06	0	0	0	7.67656011498873e-07	0	0	1.78216269006765e-06	0	0	1.9315530048325e-06	0	0	0	4.90323706807998e-07
k__Archaea|p__Euryarchaeota|c__Halobacteria|o__Halobacteriales	0	0	0	0	0	0	0	1.98120946646648e-06	0	0	0	1.96531706705908e-05	0	0	0	0	3.67264941255973e-06	0	0	0	0	0	0	0	1.09649655826178e-07	0	0	0	0	0	0	0	5.33553641188804e-07	0	1.23218738366418e-06	0	0	0	0	6.64127800959001e-06	0	0	0	0	4.82888251208126e-06	0	0	0	0
k__Bacteria|p__Chloroflexota|c__Dehalococcoidia|o__Dehalococcoidales	0	0	0	1.69655843195406e-05	0	0	0	1.73355828315817e-06	2.16472863322642e-06	0	3.11689067298172e-06	0	0	0	0	0	0	0	0	0	0	0	7.47097991240276e-06	0	7.30997705507852e-08	0	0	0	0	0	0	0	1.38723946709089e-06	0	0	0	0	0	1.2282496183982e-06	0	0	1.06929761404059e-05	0	0	0	0	0	0	0
k__Bacteria|p__Actinomycetota|c__Actinomycetes|o__Jiangellales	0	1.21614752031574e-06	0	0	0	0	0	1.36208150819571e-06	0	0	0	7.36993900147153e-06	0	0	0	0	0	0	0	0	0	0	0	0	0	0	0	0	2.76997019907776e-06	1.5576340162347e-06	0	2.2745644209134e-05	1.17381801061537e-06	0	2.0023044984543e-06	0	0	0	0	0	0	0	0	0	4.82888251208126e-07	0	0	0	0
k__Bacteria|p__Cyanobacteriota|c__Cyanophyceae|o__Chroococcales	0	1.21614752031574e-06	1.54910096818811e-05	7.21939758278325e-07	0	0	0	0	0	0	1.35065262495874e-05	0	0	0	0	0	0	0	0	0	0	0	0	0	2.19299311652356e-07	0	0	0	0	0	0	0	4.26842912951044e-07	0	7.93220628233818e-06	0	0	0	0	0	0	0	0	0	0	0	0	0	0
k__Bacteria|p__Verrucomicrobiota|c__Opitutae|o__Opitutales	0	5.26997258803489e-06	0	0	0	0	0	7.42953549924931e-07	0	0	0	9.82658533529538e-06	0	0	0	0	0	0	0	0	0	0	0	0	1.38889564046492e-06	0	0	0	0	0	0	0	5.33553641188804e-07	0	2.31035134437034e-07	0	0	0	0	0	0	0	0	0	0	0	0	2.139226188407e-05	0
k__Eukaryota|p__Basidiomycota|c__Pucciniomycetes|o__Pucciniales	0	0	0	0	0	0	0	0	1.44315242215095e-06	0	0	0	0	0	0	0	0	0	0	0	0	0	3.73548995620138e-06	0	0	0	0	0	7.9142005687936e-07	0	0	0	0	0	0	0	0	6.48755254917565e-06	1.55066514322772e-05	0	0	0	0	0	0	0	0	8.02209820652624e-06	0
k__Bacteria|p__Bacillota|c__Clostridia|o__Thermoanaerobacterales	0	0	0	1.83192213663125e-05	0	0	0	0	2.88630484430189e-06	0	0	0	0	0	0	0	0	0	0	0	0	0	0	7.56382735715334e-06	1.09649655826178e-06	0	0	0	0	0	0	0	4.26842912951044e-07	0	3.69656215099255e-06	0	0	0	0	0	0	0	0	0	0	0	0	0	0
k__Bacteria|p__Myxococcota|c__|o__Polyangiales	0	0	0	0	0	0	0	2.4765118330831e-07	0	0	1.03896355766057e-06	0	0	0	0	0	0	0	0	0	0	0	0	3.02553094286134e-06	6.94447820232459e-07	1.24887601158957e-05	0	5.9770898147401e-06	0	2.0768453549796e-06	0	0	2.24092529299298e-06	3.65470360353775e-06	1.23218738366418e-06	0	0	0	0	0	1.19191405505054e-06	0	0	0	0	0	0	0	0
k__Bacteria|p__Mycoplasmatota|c__Mollicutes|o__Acholeplasmatales	0	1.62153002708766e-06	0	6.31697288493535e-07	4.95582706145886e-06	0	0	4.9530236661662e-07	5.05103347752831e-06	0	0	0	0	0	0	0	0	1.28769970842799e-05	0	0	0	0	0	0	8.04097476058637e-07	0	0	0	0	1.5576340162347e-06	0	0	1.17381801061537e-06	0	1.00115224922715e-06	0	0	0	0	0	7.94609370033691e-07	0	0	0	0	0	0	0	1.22580926701999e-06
k__Bacteria|p__Actinomycetota|c__Nitriliruptoria|o__Egicoccales	0	1.21614752031574e-06	0	2.70727409354372e-07	0	0	0	0	0	0	0	9.82658533529538e-06	0	0	0	0	0	0	0	0	0	0	1.12064698686041e-05	0	7.30997705507852e-08	0	0	0	5.53994039815552e-06	2.5960566937245e-06	0	0	3.20132184713283e-07	0	1.00115224922715e-06	0	0	0	0	0	0	0	0	0	4.82888251208126e-07	0	0	0	0
k__Bacteria|p__Pseudomonadota|c__Gammaproteobacteria|o__Legionellales	0	3.64844256094723e-06	0	0	0	0	0	1.85738387481233e-06	0	0	0	9.82658533529538e-06	0	0	0	0	0	0	0	3.54209473686583e-06	0	0	0	0	4.75148508580104e-07	0	0	0	1.18713008531904e-06	0	0	0	8.53685825902087e-07	0	4.62070268874069e-07	0	0	0	3.07062404599549e-07	0	0	0	0	0	2.65588538164469e-06	2.66484391342988e-06	9.36840552080137e-07	0	1.47097112042399e-06
k__Bacteria|p__Actinomycetota|c__Actinomycetes|o__Nakamurellales	0	0	0	0	0	0	0	2.4765118330831e-07	0	0	0	4.91329266764769e-06	0	0	0	0	0	0	0	9.66025837327045e-07	0	0	0	0	2.19299311652356e-07	4.99550404635828e-06	0	0	1.58284011375872e-06	1.0384226774898e-06	0	0	2.13421456475522e-06	0	1.92529278697529e-06	0	0	1.08125875819594e-05	0	0	0	1.78216269006765e-06	0	0	4.82888251208126e-07	0	0	0	0
k__Eukaryota|p__Parabasalia|c__|o__Trichomonadida	0	4.45920757449106e-06	0	2.70727409354372e-07	0	0	0	0	0	0	1.73160592943429e-06	0	0	0	0	0	0	0	0	9.66025837327045e-06	0	0	7.47097991240276e-06	0	1.4619954110157e-07	0	0	0	0	0	0	0	0	0	1.54023422958023e-07	0	0	0	0	0	0	0	0	0	0	0	1.40526082812021e-06	0	0
k__Bacteria|p__Actinomycetota|c__Actinomycetes|o__Sporichthyales	0	0	0	2.70727409354372e-07	0	0	0	0	0	0	1.73160592943429e-06	0	0	0	0	0	0	0	0	0	0	0	0	0	7.30997705507852e-08	0	0	0	4.35281031283648e-06	0	0	0	3.20132184713283e-07	0	2.77242161324441e-06	0	0	0	0	0	0	1.24751388304736e-05	0	0	6.5189913913097e-06	0	0	0	0
k__Bacteria|p__Planctomycetota|c__Planctomycetia|o__Isosphaerales	0	2.43229504063149e-06	0	0	0	0	0	0	0	0	0	0	0	2.21789322322726e-05	0	0	0	0	0	1.28803444976939e-06	0	0	0	0	6.94447820232459e-07	0	0	0	0	0	0	0	1.38723946709089e-06	0	1.54023422958023e-07	0	0	0	0	0	0	0	0	0	0	0	0	0	0
k__Bacteria|p__Pseudomonadota|c__Hydrogenophilia|o__Hydrogenophilales	0	0	0	0	0	0	0	3.71476774962465e-07	2.16472863322642e-06	0	0	1.22832316691192e-05	0	0	0	0	0	0	0	6.44017224884697e-07	0	0	0	0	4.02048738029319e-07	0	0	0	4.74852034127616e-06	2.0768453549796e-06	0	0	1.17381801061537e-06	0	3.85058557395057e-07	0	0	0	6.14124809199098e-07	0	0	0	0	0	7.24332376812189e-07	0	0	0	0
k__Bacteria|p__Thermodesulfobacteriota|c__Desulfuromonadia|o__Geobacterales	0	0	0	1.44387951655665e-06	0	0	0	8.66779141579086e-07	0	0	0	1.96531706705908e-05	0	0	0	0	0	0	0	1.93205167465409e-06	0	0	0	0	1.57164506684188e-06	0	0	0	0	0	0	0	0	0	9.24140537748137e-07	0	0	0	0	0	0	0	0	0	0	0	0	0	0
k__Bacteria|p__Pseudomonadota|c__Gammaproteobacteria|o__Nevskiales	0	0	0	0	0	0	0	3.71476774962465e-07	0	0	0	4.91329266764769e-06	4.37615694649273e-06	0	0	0	0	0	0	0	0	0	5.60323493430207e-06	0	7.30997705507852e-08	0	0	0	1.9785501421984e-06	0	0	3.4993298783283e-06	2.13421456475522e-07	3.65470360353775e-06	8.47128826269126e-07	0	0	0	0	0	0	0	0	0	0	0	0	0	0
k__Archaea|p__Euryarchaeota|c__Halobacteria|o__Natrialbales	0	2.02691253385957e-06	0	1.80484939569581e-06	0	0	0	0	2.16472863322642e-06	0	0	0	0	0	0	0	0	0	0	3.22008612442348e-06	0	0	0	0	3.28948967478533e-07	0	0	0	0	0	0	0	2.56105747770626e-06	0	1.54023422958023e-07	9.30873345372629e-06	0	0	0	0	0	0	0	0	0	0	0	0	0
k__Bacteria|p__Actinomycetota|c__Actinomycetes|o__Frankiales	0	0	0	3.60969879139163e-07	0	0	0	0	0	0	2.424248301208e-06	0	0	0	0	0	0	0	0	0	0	0	0	0	1.09649655826178e-07	0	0	0	0	0	0	0	7.46975097664326e-07	0	4.62070268874069e-07	6.20582230248419e-06	0	0	0	0	0	0	0	0	7.24332376812189e-07	0	0	0	0
k__Bacteria|p__Pseudomonadota|c__Gammaproteobacteria|o__Thiotrichales	0	1.62153002708766e-06	0	7.21939758278325e-07	0	0	0	0	1.44315242215095e-06	1.28003276883888e-05	0	0	0	0	0	0	0	0	0	0	0	0	0	3.02553094286134e-06	9.13747131884815e-07	0	0	0	0	3.1152680324694e-06	0	0	0	0	0	0	0	0	0	0	0	0	0	0	0	0	0	0	0
k__Bacteria|p__Thermodesulfobacteriota|c__Desulfarculia|o__Desulfarculales	0	0	0	0	0	0	0	0	0	0	0	0	0	0	0	0	0	0	0	0	0	0	0	0	0	0	0	0	0	0	0	0	8.53685825902087e-07	0	0	0	0	0	0	0	0	0	0	0	0	0	0	0	0
k__Bacteria|p__Kiritimatiellota|c__Kiritimatiellia|o__Kiritimatiellales	0	0	0	0	0	0	0	0	0	0	0	2.21098170044146e-05	0	0	0	0	0	0	0	0	0	0	0	0	0	0	0	0	0	0	0	0	0	0	0	0	0	0	0	0	0	0	0	0	0	0	0	0	0
k__Eukaryota|p__Ascomycota|c__Sordariomycetes|o__Magnaporthales	0	0	0	0	0	0	0	0	0	0	0	1.47398780029431e-05	0	0	0	0	0	0	0	0	0	0	0	0	2.19299311652356e-07	0	0	0	1.58284011375872e-06	4.6729020487041e-06	0	0	3.20132184713283e-07	0	4.62070268874069e-07	0	0	0	0	0	0	0	0	0	0	0	0	0	0
k__Bacteria|p__Myxococcota|c__Myxococcia|o__Myxococcales	0	0	0	0	0	0	0	3.71476774962465e-07	0	0	0	9.82658533529538e-06	0	0	0	0	0	0	0	0	0	0	0	0	1.24269609936335e-06	0	0	0	1.18713008531904e-06	3.6344793712143e-06	0	0	2.88118966241954e-06	0	2.07931620993331e-06	0	0	0	0	0	0	0	0	0	0	0	0	0	0
k__Bacteria|p__Chrysiogenota|c__Chrysiogenetes|o__Chrysiogenales	0	0	0	0	0	0	0	0	1.44315242215095e-06	0	0	1.47398780029431e-05	0	0	0	0	0	0	0	0	0	0	3.73548995620138e-06	0	5.11698393855496e-07	0	0	0	0	0	0	0	0	0	0	0	0	0	0	0	0	0	0	0	0	0	0	0	0
k__Bacteria|p__Bacteroidota|c__Bacteroidia|o__Marinilabiliales	0	3.64844256094723e-06	0	7.21939758278325e-07	0	0	0	0	0	0	0	4.91329266764769e-06	0	0	0	0	0	0	0	4.83012918663523e-06	0	0	0	0	1.86404414904502e-06	0	0	0	0	1.0384226774898e-06	0	0	2.13421456475522e-07	0	1.54023422958023e-07	0	0	0	0	0	0	1.78216269006765e-06	0	0	0	0	0	0	0
k__Archaea|p__Euryarchaeota|c__Methanomicrobia|o__Methanotrichales	0	0	0	0	0	0	0	0	5.77260968860379e-06	0	0	0	0	0	0	0	0	0	0	0	0	0	0	0	7.30997705507852e-08	0	0	0	1.22670108816301e-05	0	0	0	3.20132184713283e-07	0	3.85058557395057e-07	0	0	0	0	0	0	0	0	0	0	0	0	0	0
k__Bacteria|p__Pseudomonadota|c__Acidithiobacillia|o__Acidithiobacillales	0	0	0	0	0	0	0	0	0	0	0	1.47398780029431e-05	0	0	0	0	0	0	0	0	0	0	0	0	1.09649655826178e-07	0	0	0	1.9785501421984e-06	0	0	0	4.26842912951044e-07	0	6.16093691832092e-07	0	0	0	0	0	0	0	0	0	4.82888251208126e-07	0	0	0	0
k__Bacteria|p__Pseudomonadota|c__Alphaproteobacteria|o__Rickettsiales	0	0	0	7.760852401492e-06	0	0	0	0	0	0	0	0	0	0	0	0	0	0	0	0	0	5.13984225824109e-06	0	0	1.4619954110157e-07	0	0	0	1.58284011375872e-06	0	0	0	0	0	7.70117114790115e-07	0	0	0	0	0	0	0	0	0	0	0	0	0	0
k__Bacteria|p__Bacteroidota|c__Saprospiria|o__Saprospirales	0	1.33776227234732e-05	0	1.80484939569581e-07	0	0	0	1.23825591654155e-06	0	0	0	0	0	0	0	0	0	0	0	0	0	0	0	0	2.19299311652356e-07	0	0	0	0	0	0	0	0	0	0	0	0	0	0	0	0	0	0	0	0	0	0	0	0
k__Viruses|p__Negarnaviricota|c__Ellioviricetes|o__Bunyavirales	0	0	0	0	0	0	0	0	0	0	0	9.82658533529538e-06	0	0	0	0	0	0	0	0	0	0	0	0	0	0	3.58678770879588e-06	0	0	0	0	0	0	0	0	0	0	0	0	0	0	0	0	0	0	0	0	0	0
k__Bacteria|p__Thermodesulfobacteriota|c__Desulfobacteria|o__Desulfobacterales	0	0	0	5.41454818708744e-07	0	0	0	2.4765118330831e-07	0	0	2.77056948709486e-06	4.91329266764769e-06	0	0	0	0	0	0	0	6.44017224884697e-07	0	0	0	0	6.94447820232459e-07	0	0	0	0	1.5576340162347e-06	0	0	0	0	1.00115224922715e-06	0	0	0	4.60593606899324e-07	0	0	0	0	0	0	0	0	0	0
k__Eukaryota|p__Basidiomycota|c__Agaricomycetes|o__Cantharellales	0	0	0	0	0	0	0	0	0	0	0	0	0	0	0	0	0	0	0	0	0	0	0	0	0	0	0	1.19541796294802e-05	0	0	0	0	0	0	0	0	0	0	0	0	0	0	0	0	0	0	0	0	0
k__Archaea|p__Euryarchaeota|c__Methanomicrobia|o__Methanosarcinales	0	0	0	4.8730933683787e-06	0	0	0	4.9530236661662e-07	0	0	0	0	0	0	0	0	0	0	0	0	0	0	5.60323493430207e-06	0	4.75148508580104e-07	0	0	0	0	0	0	0	4.26842912951044e-07	0	0	0	0	0	0	0	0	0	0	0	0	0	0	0	0
k__Bacteria|p__Bacillota|c__Clostridia|o__Halanaerobiales	0	8.1076501354383e-07	0	4.15115361010037e-06	0	0	0	0	0	0	2.424248301208e-06	0	0	0	0	0	0	0	0	0	0	0	0	0	8.04097476058637e-07	0	0	0	0	0	0	0	4.26842912951044e-07	0	3.85058557395057e-07	0	0	0	3.07062404599549e-07	0	0	0	0	0	0	0	0	0	0
k__Bacteria|p__Actinomycetota|c__Actinomycetes|o__Acidothermales	0	0	0	1.80484939569581e-07	0	0	0	2.4765118330831e-07	0	0	0	0	0	0	0	0	0	0	0	0	0	0	0	0	0	0	0	0	0	0	0	0	0	0	9.24140537748137e-07	0	0	0	0	0	0	1.78216269006765e-06	0	0	4.34599426087313e-06	0	0	0	0
k__Bacteria|p__Thermotogota|c__Thermotogae|o__Thermotogales	0	2.8376775474034e-06	0	0	0	0	0	4.45772129954958e-06	0	0	0	0	0	0	0	0	0	0	0	6.44017224884697e-07	0	0	0	0	0	0	0	0	0	0	0	0	0	0	1.54023422958023e-06	0	0	0	0	0	0	0	0	0	0	0	0	0	4.90323706807998e-07
k__Bacteria|p__Ignavibacteriota|c__Ignavibacteria|o__Ignavibacteriales	0	0	0	5.41454818708744e-07	0	0	0	0	0	0	0	0	0	0	0	0	0	0	0	0	0	0	7.47097991240276e-06	0	1.4619954110157e-07	0	0	0	0	0	0	0	0	0	2.31035134437034e-07	0	0	0	0	0	0	0	0	0	0	0	0	0	0
k__Bacteria|p__Planctomycetota|c__Planctomycetia|o__Planctomycetales	0	0	0	0	0	0	0	0	0	0	0	7.36993900147153e-06	0	0	0	0	0	0	0	0	0	0	0	0	0	0	0	0	0	0	0	0	3.20132184713283e-07	0	0	0	0	0	0	0	0	0	0	0	0	0	0	0	0
k__Bacteria|p__Nitrospinota|c__Nitrospinia|o__Nitrospinales	0	0	0	0	0	0	0	0	0	0	0	0	0	0	0	0	0	0	0	1.28803444976939e-06	0	0	0	0	0	0	0	0	0	0	0	0	0	0	1.54023422958023e-07	6.20582230248419e-06	0	0	0	0	0	0	0	0	0	0	0	0	0
k__Eukaryota|p__Basidiomycota|c__Tremellomycetes|o__Tremellales	0	0	0	0	0	0	0	0	0	0	0	0	0	0	0	0	0	0	0	0	0	0	7.47097991240276e-06	0	0	0	0	0	0	0	0	0	0	0	0	0	0	0	0	0	0	0	0	0	0	0	0	0	0
k__Bacteria|p__Mycoplasmatota|c__Mollicutes|o__Entomoplasmatales	0	1.21614752031574e-06	0	0	0	0	0	0	0	0	0	0	0	0	0	0	0	0	0	0	0	0	0	0	2.74124139565445e-06	0	0	0	0	0	0	0	0	0	0	0	0	0	3.37768645059504e-06	0	0	0	0	0	0	0	0	0	0
k__Eukaryota|p__Ascomycota|c__Schizosaccharomycetes|o__Schizosaccharomycetales	0	8.1076501354383e-07	0	0	0	0	0	0	0	0	0	0	0	0	0	0	0	0	0	0	0	0	0	0	1.4619954110157e-07	0	0	0	0	0	0	0	0	0	1.54023422958023e-07	0	0	0	5.98771688969121e-06	0	0	0	0	0	0	0	0	0	0
k__Archaea|p__Euryarchaeota|c__Methanomicrobia|o__Methanomicrobiales	0	1.21614752031574e-06	0	0	0	0	0	0	3.60788105537737e-06	0	1.03896355766057e-06	0	0	0	0	0	0	0	0	0	0	0	0	0	1.4619954110157e-07	0	0	0	7.9142005687936e-07	0	0	0	0	0	0	0	0	0	0	0	0	0	0	0	0	0	0	0	0
k__Bacteria|p__Fibrobacterota|c__Fibrobacteria|o__Fibrobacterales	0	5.67535509480681e-06	0	0	0	0	0	4.9530236661662e-07	0	0	0	0	0	0	0	0	0	0	0	0	0	0	0	0	3.28948967478533e-07	0	0	0	0	0	0	0	2.13421456475522e-07	0	0	0	0	0	0	0	0	0	0	0	0	0	0	0	0
k__Eukaryota|p__Apicomplexa|c__Conoidasida|o__Eucoccidiorida	0	1.62153002708766e-06	0	0	0	0	0	0	0	0	0	0	0	0	0	0	0	0	0	0	0	0	0	0	3.28948967478533e-07	0	0	0	0	0	0	0	2.13421456475522e-07	0	0	0	0	4.32503503278377e-06	0	0	0	0	0	0	0	0	0	0	0
k__Bacteria|p__Pseudomonadota|c__Alphaproteobacteria|o__Holosporales	0	0	0	0	0	0	0	0	0	0	0	0	0	0	0	0	0	0	0	0	0	0	3.73548995620138e-06	0	7.30997705507852e-08	0	0	0	0	1.5576340162347e-06	0	0	3.20132184713283e-07	0	6.16093691832092e-07	0	0	0	0	0	0	0	0	0	0	0	0	0	0
k__Bacteria|p__Bacillota|c__Clostridia|o__Natranaerobiales	0	0	0	0	0	0	0	0	0	0	6.92642371773715e-07	0	0	0	0	0	0	0	0	0	0	0	5.60323493430207e-06	0	0	0	0	0	0	0	0	0	0	0	0	0	0	0	0	0	0	0	0	0	0	0	0	0	0
k__Bacteria|p__Deferribacterota|c__Deferribacteres|o__Deferribacterales	0	0	0	1.80484939569581e-07	0	0	0	0	1.44315242215095e-06	0	0	0	0	0	0	0	0	0	0	0	0	0	3.73548995620138e-06	0	0	0	0	0	0	0	0	0	0	0	1.54023422958023e-07	0	0	0	4.60593606899324e-07	0	0	0	0	0	0	0	0	0	0
k__Bacteria|p__Chlamydiota|c__Chlamydiia|o__Chlamydiales	0	0	0	0	0	0	0	0	0	0	2.07792711532115e-06	0	2.91743796432849e-06	0	0	0	0	0	0	0	0	0	0	0	5.84798164406282e-07	0	0	0	0	0	0	0	0	0	0	0	0	0	0	0	0	0	0	0	0	0	0	0	0
k__Bacteria|p__Actinomycetota|c__Thermoleophilia|o__Thermoleophilales	0	0	0	0	0	0	0	0	0	0	0	0	0	0	0	0	0	0	0	0	0	0	0	0	0	0	0	0	5.53994039815552e-06	0	0	0	0	0	0	0	0	0	0	0	0	0	0	0	0	0	0	0	0
k__Bacteria|p__Nitrospirota|c__Nitrospiria|o__Nitrospirales	0	0	0	0	0	0	0	0	0	0	0	4.91329266764769e-06	0	0	0	0	0	0	0	0	0	0	0	0	7.30997705507852e-08	0	0	0	0	0	0	0	2.13421456475522e-07	0	0	0	0	0	0	0	0	0	0	0	0	0	0	0	0
k__Viruses|p__Artverviricota|c__Revtraviricetes|o__Blubervirales	0	0	0	0	0	0	0	0	0	0	0	0	0	0	0	0	0	0	0	0	0	5.13984225824109e-06	0	0	0	0	0	0	0	0	0	0	0	0	0	0	0	0	0	0	0	0	0	0	0	0	0	0	0
k__Bacteria|p__Candidatus_Absconditabacteria|c__|o__Candidatus_Absconditabacterales	0	0	0	0	0	0	0	0	0	0	1.03896355766057e-06	0	0	0	0	0	0	0	0	0	0	0	0	0	2.19299311652356e-07	0	0	0	0	0	0	0	0	0	0	0	0	0	3.07062404599549e-07	0	0	3.5643253801353e-06	0	0	0	0	0	0	0
k__Bacteria|p__Verrucomicrobiota|c__Verrucomicrobiae|o__Limisphaerales	0	0	0	0	0	0	0	0	0	0	0	4.91329266764769e-06	0	0	0	0	0	0	0	0	0	0	0	0	0	0	0	0	0	0	0	0	2.13421456475522e-07	0	0	0	0	0	0	0	0	0	0	0	0	0	0	0	0
k__Viruses|p__Cressdnaviricota|c__Repensiviricetes|o__Geplafuvirales	0	0	0	0	0	0	0	0	0	0	0	4.91329266764769e-06	0	0	0	0	0	0	0	0	0	0	0	0	0	0	0	0	0	0	0	0	0	0	0	0	0	0	0	0	0	0	0	0	0	0	0	0	0
k__Bacteria|p__Bdellovibrionota|c__Bdellovibrionia|o__Bdellovibrionales	0	0	0	1.80484939569581e-07	0	0	0	2.4765118330831e-07	0	0	0	0	0	0	0	0	0	0	0	0	0	0	0	0	2.55849196927748e-07	0	0	0	0	0	0	0	0	3.65470360353775e-06	2.31035134437034e-07	0	0	0	0	0	0	0	0	0	0	0	0	0	0
k__Bacteria|p__Actinomycetota|c__Actinomycetes|o__Candidatus_Nanopelagicales	0	0	0	0	0	0	0	0	0	0	1.38528474354743e-06	0	0	0	0	0	0	0	0	6.44017224884697e-07	0	0	0	0	4.02048738029319e-07	0	0	0	0	0	0	0	4.26842912951044e-07	0	6.16093691832092e-07	0	0	0	0	0	0	0	0	0	0	0	0	0	0
k__Bacteria|p__Chlorobiota|c__Chlorobiia|o__Chlorobiales	0	8.1076501354383e-07	0	0	0	0	0	0	0	0	6.92642371773715e-07	0	0	0	0	0	0	0	0	0	0	0	0	0	1.4985452962911e-06	0	0	0	0	0	0	0	4.26842912951044e-07	0	0	0	0	0	0	0	0	0	0	0	0	0	0	0	0
k__Bacteria|p__Chloroflexota|c__Candidatus_Thermofonsia|o__Phototrophicales	0	0	0	0	0	0	0	0	0	0	1.73160592943429e-06	0	0	0	0	0	0	0	0	0	0	0	0	0	1.09649655826178e-07	0	0	0	0	0	0	0	2.13421456475522e-07	0	1.15517567218517e-06	0	0	0	0	0	0	0	0	0	0	0	0	0	0
k__Eukaryota|p__Ascomycota|c__Sordariomycetes|o__Glomerellales	0	0	0	0	0	0	0	0	0	0	0	0	0	0	0	0	0	0	0	0	0	0	0	0	0	0	0	0	1.9785501421984e-06	0	0	0	5.33553641188804e-07	0	6.93105403311103e-07	0	0	0	0	0	0	0	0	0	0	0	0	0	0
k__Eukaryota|p__Basidiomycota|c__Agaricomycetes|o__Agaricales	0	8.1076501354383e-07	0	0	0	0	0	0	1.44315242215095e-06	0	0	0	0	0	0	0	0	0	0	0	0	0	0	0	0	0	0	0	0	0	0	0	4.26842912951044e-07	0	3.85058557395057e-07	0	0	0	0	0	0	0	0	0	0	0	0	0	0
k__Eukaryota|p__Evosea|c__Eumycetozoa|o__Dictyosteliales	0	0	0	2.97800150289809e-06	0	0	0	0	0	0	0	0	0	0	0	0	0	0	0	0	0	0	0	0	0	0	0	0	0	0	0	0	0	0	0	0	0	0	0	0	0	0	0	0	0	0	0	0	0
k__Bacteria|p__Actinomycetota|c__Actinomycetes|o__Kineosporiales	0	0	0	0	0	0	0	0	0	0	0	0	0	0	0	0	0	0	0	9.66025837327045e-07	0	0	0	0	0	0	0	0	1.58284011375872e-06	0	0	0	4.26842912951044e-07	0	0	0	0	0	0	0	0	0	0	0	0	0	0	0	0
k__Bacteria|p__Actinomycetota|c__Nitriliruptoria|o__Egibacterales	0	0	0	0	0	0	0	0	0	0	6.92642371773715e-07	0	0	0	0	0	0	0	0	0	0	0	0	0	6.94447820232459e-07	0	0	0	0	1.5576340162347e-06	0	0	0	0	0	0	0	0	0	0	0	0	0	0	0	0	0	0	0
k__Archaea|p__Euryarchaeota|c__Methanococci|o__Methanococcales	0	2.02691253385957e-06	0	0	0	0	0	0	0	0	0	0	0	0	0	0	0	0	0	0	0	0	0	0	8.4064736133403e-07	0	0	0	0	0	0	0	0	0	0	0	0	0	0	0	0	0	0	0	0	0	0	0	0
k__Bacteria|p__Actinomycetota|c__Actinomycetes|o__Glycomycetales	0	0	0	0	0	0	0	0	0	0	6.92642371773715e-07	0	0	0	0	0	0	0	0	0	0	0	0	0	0	0	0	0	0	1.5576340162347e-06	0	0	4.26842912951044e-07	0	0	0	0	0	0	0	0	0	0	0	0	0	0	0	0
k__Bacteria|p__Thermodesulfobacteriota|c__Desulfuromonadia|o__Desulfuromonadales	0	1.62153002708766e-06	0	0	0	0	0	0	0	0	0	0	0	0	0	0	0	0	0	6.44017224884697e-07	0	0	0	0	2.92399082203141e-07	0	0	0	0	0	0	0	0	0	0	0	0	0	0	0	0	0	0	0	0	0	0	0	0
k__Archaea|p__Candidatus_Thermoplasmatota|c__Thermoplasmata|o__Methanomassiliicoccales	0	0	0	0	0	0	0	1.73355828315817e-06	0	0	0	0	0	0	0	0	0	0	0	0	0	0	0	0	0	0	0	0	0	0	0	0	0	0	0	0	0	0	6.14124809199098e-07	0	0	0	0	0	0	0	0	0	0
k__Bacteria|p__Chloroflexota|c__Ktedonobacteria|o__Ktedonobacterales	0	0	0	0	0	0	0	0	0	0	0	0	0	0	0	0	0	0	0	1.93205167465409e-06	0	0	0	0	1.4619954110157e-07	0	0	0	0	0	0	0	0	0	0	0	0	0	0	0	0	0	0	0	0	0	0	0	0
k__Bacteria|p__Pseudomonadota|c__Alphaproteobacteria|o__Kordiimonadales	0	0	0	0	0	0	0	0	0	0	0	0	0	0	0	0	0	0	0	0	0	0	0	0	0	0	0	0	0	0	0	0	2.13421456475522e-07	0	0	0	0	0	0	0	0	1.78216269006765e-06	0	0	0	0	0	0	0
k__Bacteria|p__Cyanobacteriota|c__Cyanophyceae|o__Gloeobacterales	0	0	0	0	0	0	0	0	0	0	0	0	0	0	0	0	0	0	0	6.44017224884697e-07	0	0	0	0	0	0	0	0	0	0	0	0	0	0	1.15517567218517e-06	0	0	0	0	0	0	0	0	0	0	0	0	0	0
k__Bacteria|p__Spirochaetota|c__Spirochaetia|o__Leptospirales	0	8.1076501354383e-07	0	0	0	0	0	0	0	0	0	0	0	0	0	0	0	0	0	0	0	0	0	0	3.65498852753926e-07	0	0	0	0	0	0	0	0	0	0	0	0	0	4.60593606899324e-07	0	0	0	0	0	0	0	0	0	0
k__Bacteria|p__Pseudomonadota|c__Gammaproteobacteria|o__Kangiellales	0	1.62153002708766e-06	0	0	0	0	0	0	0	0	0	0	0	0	0	0	0	0	0	0	0	0	0	0	0	0	0	0	0	0	0	0	0	0	0	0	0	0	0	0	0	0	0	0	0	0	0	0	0
k__Bacteria|p__Bacillota|c__Clostridia|o__Thermosediminibacterales	0	8.1076501354383e-07	0	0	0	0	0	0	0	0	0	0	0	0	0	0	0	0	0	0	0	0	0	0	1.4619954110157e-07	0	0	0	0	0	0	0	0	0	0	0	0	0	6.14124809199098e-07	0	0	0	0	0	0	0	0	0	0
k__Bacteria|p__Planctomycetota|c__Phycisphaerae|o__Sedimentisphaerales	0	0	0	0	0	0	0	0	0	0	0	0	0	0	0	0	0	0	0	0	0	0	0	0	7.30997705507852e-08	0	0	0	0	0	0	0	1.49395019532865e-06	0	0	0	0	0	0	0	0	0	0	0	0	0	0	0	0
k__Bacteria|p__Nitrospirota|c__Thermodesulfovibrionia|o__Thermodesulfovibrionales	0	0	0	0	0	0	0	4.9530236661662e-07	0	0	6.92642371773715e-07	0	0	0	0	0	0	0	0	0	0	0	0	0	2.55849196927748e-07	0	0	0	0	0	0	0	0	0	0	0	0	0	0	0	0	0	0	0	0	0	0	0	0
k__Bacteria|p__Bacillota|c__Clostridia|o__Moorellales	0	0	0	1.80484939569581e-07	0	0	0	0	0	0	0	0	0	0	0	0	0	0	0	0	0	0	0	0	2.55849196927748e-07	0	0	0	0	0	0	0	0	0	1.00115224922715e-06	0	0	0	0	0	0	0	0	0	0	0	0	0	0
k__Bacteria|p__Campylobacterota|c__Epsilonproteobacteria|o__Nautiliales	0	0	0	1.80484939569581e-07	0	0	0	0	0	0	0	0	0	0	0	0	0	0	0	0	0	0	0	0	5.84798164406282e-07	0	0	0	0	0	0	0	0	0	2.31035134437034e-07	0	0	0	3.07062404599549e-07	0	0	0	0	0	0	0	0	0	0
k__Bacteria|p__Thermodesulfobacteriota|c__Thermodesulfobacteria|o__Thermodesulfobacteriales	0	8.1076501354383e-07	0	0	0	0	0	0	0	0	0	0	0	0	0	0	0	0	0	0	0	0	0	0	0	0	0	0	0	0	0	0	3.20132184713283e-07	0	1.54023422958023e-07	0	0	0	0	0	0	0	0	0	0	0	0	0	0
k__Bacteria|p__Bacillota|c__Clostridia|o__Koleobacterales	0	0	0	0	0	0	0	0	0	0	0	0	0	0	0	0	0	0	0	0	0	0	0	0	1.27924598463874e-06	0	0	0	0	0	0	0	0	0	0	0	0	0	0	0	0	0	0	0	0	0	0	0	0
k__Bacteria|p__Chloroflexota|c__Chloroflexia|o__Chloroflexales	0	0	0	0	0	0	0	0	0	0	0	0	0	0	0	0	0	0	0	0	0	0	0	0	0	0	0	0	0	1.0384226774898e-06	0	0	0	0	2.31035134437034e-07	0	0	0	0	0	0	0	0	0	0	0	0	0	0
k__Bacteria|p__Bdellovibrionota|c__Bacteriovoracia|o__Bacteriovoracales	0	8.1076501354383e-07	0	4.51212348923953e-07	0	0	0	0	0	0	0	0	0	0	0	0	0	0	0	0	0	0	0	0	0	0	0	0	0	0	0	0	0	0	0	0	0	0	0	0	0	0	0	0	0	0	0	0	0
k__Eukaryota|p__Basidiomycota|c__Ustilaginomycetes|o__Ustilaginales	0	0	0	0	0	5.78035517392366e-07	0	0	0	0	0	0	0	0	0	0	0	0	0	0	0	0	0	0	0	0	0	0	0	0	0	0	0	0	1.54023422958023e-07	0	0	0	0	0	0	0	0	0	4.82888251208126e-07	0	0	0	0
k__Bacteria|p__Pseudomonadota|c__Gammaproteobacteria|o__Acidiferrobacterales	0	0	0	0	0	0	0	0	0	0	0	0	0	0	0	0	0	0	0	0	0	0	0	0	1.82749426376963e-07	0	0	0	7.9142005687936e-07	0	0	0	0	0	0	0	0	0	0	0	0	0	0	0	0	0	0	0	0
k__Viruses|p__Cossaviricota|c__Papovaviricetes|o__Zurhausenvirales	0	0	0	0	0	1.15607103478473e-06	0	0	0	0	0	0	0	0	0	0	0	0	0	0	0	0	0	0	0	0	0	0	0	0	0	0	0	0	0	0	0	0	0	0	0	0	0	0	0	0	0	0	0
k__Bacteria|p__Planctomycetota|c__Candidatus_Uabimicrobiia|o__Candidatus_Uabimicrobiales	0	0	0	0	0	0	0	0	0	0	6.92642371773715e-07	0	0	0	0	0	0	0	0	0	0	0	0	0	1.09649655826178e-07	0	0	0	0	0	0	0	3.20132184713283e-07	0	0	0	0	0	0	0	0	0	0	0	0	0	0	0	0
k__Bacteria|p__Pseudomonadota|c__Alphaproteobacteria|o__Emcibacterales	0	0	0	0	0	0	0	0	0	0	0	0	0	0	0	0	0	0	0	0	0	0	0	0	8.4064736133403e-07	0	0	0	0	0	0	0	0	0	0	0	0	0	0	0	0	0	0	0	0	0	0	0	0
k__Viruses|p__Nucleocytoviricota|c__Megaviricetes|o__Algavirales	0	8.1076501354383e-07	0	0	0	0	0	0	0	0	0	0	0	0	0	0	0	0	0	0	0	0	0	0	0	0	0	0	0	0	0	0	0	0	0	0	0	0	0	0	0	0	0	0	0	0	0	0	0
k__Viruses|p__|c__Naldaviricetes|o__Lefavirales	0	8.1076501354383e-07	0	0	0	0	0	0	0	0	0	0	0	0	0	0	0	0	0	0	0	0	0	0	0	0	0	0	0	0	0	0	0	0	0	0	0	0	0	0	0	0	0	0	0	0	0	0	0
k__Viruses|p__Dividoviricota|c__Laserviricetes|o__Halopanivirales	0	0	0	0	0	0	0	0	0	0	0	0	0	0	0	0	0	0	0	0	0	0	0	0	0	0	0	0	7.9142005687936e-07	0	0	0	0	0	0	0	0	0	0	0	0	0	0	0	0	0	0	0	0
k__Bacteria|p__Actinomycetota|c__Thermoleophilia|o__Miltoncostaeales	0	0	0	0	0	0	0	0	0	0	0	0	0	0	0	0	0	0	0	0	0	0	0	0	0	0	0	0	0	0	0	0	4.26842912951044e-07	0	3.08046845916046e-07	0	0	0	0	0	0	0	0	0	0	0	0	0	0
k__Bacteria|p__Mycoplasmatota|c__Candidatus_Izimaplasma|o__Candidatus_Izemoplasmatales	0	0	0	0	0	0	0	0	0	0	0	0	0	0	0	0	0	0	0	0	0	0	0	0	0	0	0	0	0	0	0	0	0	0	6.93105403311103e-07	0	0	0	0	0	0	0	0	0	0	0	0	0	0
k__Bacteria|p__Cyanobacteriota|c__Cyanophyceae|o__Pleurocapsales	0	0	0	0	0	0	0	0	0	0	6.92642371773715e-07	0	0	0	0	0	0	0	0	0	0	0	0	0	0	0	0	0	0	0	0	0	0	0	0	0	0	0	0	0	0	0	0	0	0	0	0	0	0
k__Bacteria|p__Thermotogota|c__Thermotogae|o__Petrotogales	0	0	0	0	0	0	0	0	0	0	6.92642371773715e-07	0	0	0	0	0	0	0	0	0	0	0	0	0	0	0	0	0	0	0	0	0	0	0	0	0	0	0	0	0	0	0	0	0	0	0	0	0	0
k__Archaea|p__Thermoproteota|c__Thermoprotei|o__Desulfurococcales	0	0	0	0	0	0	0	0	0	0	0	0	0	0	0	0	0	0	0	6.44017224884697e-07	0	0	0	0	0	0	0	0	0	0	0	0	0	0	0	0	0	0	0	0	0	0	0	0	0	0	0	0	0
k__Bacteria|p__Planctomycetota|c__Phycisphaerae|o__Phycisphaerales	0	0	0	0	0	0	0	0	0	0	0	0	0	0	0	0	0	0	0	0	0	0	0	0	0	0	0	0	0	0	0	0	5.33553641188804e-07	0	0	0	0	0	0	0	0	0	0	0	0	0	0	0	0
k__Bacteria|p__Actinomycetota|c__Actinomycetes|o__Actinopolysporales	0	0	0	0	0	0	0	0	0	0	0	0	0	0	0	0	0	0	0	0	0	0	0	0	7.30997705507852e-08	0	0	0	0	0	0	0	2.13421456475522e-07	0	1.54023422958023e-07	0	0	0	0	0	0	0	0	0	0	0	0	0	0
k__Bacteria|p__Acidobacteriota|c__Holophagae|o__Acanthopleuribacterales	0	0	0	0	0	0	0	0	0	0	0	0	0	0	0	0	0	0	0	0	0	0	0	0	0	0	0	0	0	0	0	0	4.26842912951044e-07	0	0	0	0	0	0	0	0	0	0	0	0	0	0	0	0
k__Bacteria|p__Chloroflexota|c__Caldilineae|o__Caldilineales	0	0	0	0	0	0	0	0	0	0	0	0	0	0	0	0	0	0	0	0	0	0	0	0	0	0	0	0	0	0	0	0	0	0	3.85058557395057e-07	0	0	0	0	0	0	0	0	0	0	0	0	0	0
k__Bacteria|p__Balneolota|c__Balneolia|o__Balneolales	0	0	0	0	0	0	0	0	0	0	0	0	0	0	0	0	0	0	0	0	0	0	0	0	3.65498852753926e-07	0	0	0	0	0	0	0	0	0	0	0	0	0	0	0	0	0	0	0	0	0	0	0	0
k__Viruses|p__Nucleocytoviricota|c__Pokkesviricetes|o__Chitovirales	0	0	0	3.60969879139163e-07	0	0	0	0	0	0	0	0	0	0	0	0	0	0	0	0	0	0	0	0	0	0	0	0	0	0	0	0	0	0	0	0	0	0	0	0	0	0	0	0	0	0	0	0	0
k__Bacteria|p__Chloroflexota|c__Anaerolineae|o__Anaerolineales	0	0	0	0	0	0	0	0	0	0	0	0	0	0	0	0	0	0	0	0	0	0	0	0	0	0	0	0	0	0	0	0	0	0	0	0	0	0	0	0	0	0	0	0	0	0	0	0	0
k__Bacteria|p__Acidobacteriota|c__Vicinamibacteria|o__Vicinamibacterales	0	0	0	0	0	0	0	0	0	0	0	0	0	0	0	0	0	0	0	0	0	0	0	0	0	0	0	0	0	0	0	0	0	0	3.08046845916046e-07	0	0	0	0	0	0	0	0	0	0	0	0	0	0
k__Archaea|p__Candidatus_Thermoplasmatota|c__Thermoplasmata|o__Thermoplasmatales	0	0	0	0	0	0	0	0	0	0	0	0	0	0	0	0	0	0	0	0	0	0	0	0	0	0	0	0	0	0	0	0	0	0	0	0	0	0	3.07062404599549e-07	0	0	0	0	0	0	0	0	0	0
k__Archaea|p__Nitrososphaerota|c__Nitrososphaeria|o__Nitrososphaerales	0	0	0	0	0	0	0	0	0	0	0	0	0	0	0	0	0	0	0	0	0	0	0	0	0	0	0	0	0	0	0	0	0	0	0	0	0	0	3.07062404599549e-07	0	0	0	0	0	0	0	0	0	0
k__Viruses|p__Cressdnaviricota|c__Arfiviricetes|o__Recrevirales	0	0	0	0	0	0	0	2.4765118330831e-07	0	0	0	0	0	0	0	0	0	0	0	0	0	0	0	0	0	0	0	0	0	0	0	0	0	0	0	0	0	0	0	0	0	0	0	0	0	0	0	0	0
k__Bacteria|p__Bacteroidota|c__|o__Candidatus_Sulfidibacteriales	0	0	0	0	0	0	0	0	0	0	0	0	0	0	0	0	0	0	0	0	0	0	0	0	2.19299311652356e-07	0	0	0	0	0	0	0	0	0	0	0	0	0	0	0	0	0	0	0	0	0	0	0	0
k__Bacteria|p__Myxococcota|c__|o__Nannocystales	0	0	0	0	0	0	0	0	0	0	0	0	0	0	0	0	0	0	0	0	0	0	0	0	0	0	0	0	0	0	0	0	2.13421456475522e-07	0	0	0	0	0	0	0	0	0	0	0	0	0	0	0	0
k__Bacteria|p__Chlamydiota|c__Chlamydiia|o__Parachlamydiales	0	0	0	0	0	0	0	0	0	0	0	0	0	0	0	0	0	0	0	0	0	0	0	0	1.82749426376963e-07	0	0	0	0	0	0	0	0	0	0	0	0	0	0	0	0	0	0	0	0	0	0	0	0
k__Archaea|p__Candidatus_Nanohaloarchaeota|c__Candidatus_Nanohalobia|o__Candidatus_Nanohalobiales	0	0	0	1.80484939569581e-07	0	0	0	0	0	0	0	0	0	0	0	0	0	0	0	0	0	0	0	0	0	0	0	0	0	0	0	0	0	0	0	0	0	0	0	0	0	0	0	0	0	0	0	0	0
k__Bacteria|p__Aquificota|c__Aquificae|o__Aquificales	0	0	0	1.80484939569581e-07	0	0	0	0	0	0	0	0	0	0	0	0	0	0	0	0	0	0	0	0	0	0	0	0	0	0	0	0	0	0	0	0	0	0	0	0	0	0	0	0	0	0	0	0	0
k__Bacteria|p__Thermodesulfobacteriota|c__Syntrophobacteria|o__Syntrophobacterales	0	0	0	1.80484939569581e-07	0	0	0	0	0	0	0	0	0	0	0	0	0	0	0	0	0	0	0	0	0	0	0	0	0	0	0	0	0	0	0	0	0	0	0	0	0	0	0	0	0	0	0	0	0
k__Eukaryota|p__Streptophyta|c__Magnoliopsida|o__Brassicales	0	0	0	0	0	0	0	0	0	0	0	0	0	0	0	0	0	0	0	0	0	0	0	0	0	0	0	0	0	0	0	0	0	0	1.54023422958023e-07	0	0	0	0	0	0	0	0	0	0	0	0	0	0
k__Bacteria|p__Pseudomonadota|c__Alphaproteobacteria|o__Candidatus_Pelagibacterales	0	0	0	0	0	0	0	0	0	0	0	0	0	0	0	0	0	0	0	0	0	0	0	0	1.4619954110157e-07	0	0	0	0	0	0	0	0	0	0	0	0	0	0	0	0	0	0	0	0	0	0	0	0
k__Archaea|p__Euryarchaeota|c__Thermococci|o__Thermococcales	0	0	0	0	0	0	0	0	0	0	0	0	0	0	0	0	0	0	0	0	0	0	0	0	1.09649655826178e-07	0	0	0	0	0	0	0	0	0	0	0	0	0	0	0	0	0	0	0	0	0	0	0	0
k__Bacteria|p__Actinomycetota|c__Nitriliruptoria|o__Euzebyales	0	0	0	0	0	0	0	0	0	0	0	0	0	0	0	0	0	0	0	0	0	0	0	0	7.30997705507852e-08	0	0	0	0	0	0	0	0	0	0	0	0	0	0	0	0	0	0	0	0	0	0	0	0
k__Bacteria|p__|c__Deltaproteobacteria|o__Bradymonadales	0	0	0	0	0	0	0	0	0	0	0	0	0	0	0	0	0	0	0	0	0	0	0	0	7.30997705507852e-08	0	0	0	0	0	0	0	0	0	0	0	0	0	0	0	0	0	0	0	0	0	0	0	0
[truncated: 11 more columns]
