# Supplementary material for: Diabetes affects the composition of the respiratory tract microbiome and transcriptome in patients with viral pneumonia
Source: Microbiol Spectr. 2026 Apr 6;14(5):e01911-25. doi: 10.1128/spectrum.01911-25 (PMC13141871; doi:10.1128/spectrum.01911-25)
Supplement: Table S5 — Family-level species abundance table. [file spectrum.01911-25-s0007.xlsx]

## Sheet: Family_abund
Taxa	CT001DZY	CT007WWJ	CT008DTL	ST009XW	CT010JQB	ST011PCL	ST012ZF	ST013DZY	ST015XJL	ST016SRM	ST017YPL	ST018YL	CT024ZSX	CT027LZB	CT030ZBZ	ST031JSJ	CT032CJX	CT034LFR	ST044TGL	CT045WXF	CT046ZR	CT047XGZ	CT050YXR	ST051ZY	ST053WQY	ST054WJN	ST055WK	CT058LQ	ST061LHZ	CT064QK	ST066ZBN	CT069DJX	CT070QY	ST073LXD	ST078ZML	ST079LQN	CT082MWD	CT086LL	ST090ZXC	ST092HJ	CT093GSC	ST094ZFZ	ST095GZH	CT097WSL	ST098WJF	ST106SW	ST107ZSH	ST108WJ	ST110HLH
k__Bacteria|p__Bacillota|c__Bacilli|o__Lactobacillales|f__Streptococcaceae	0.166643484587484	0.145810006948256	0.18443153526971	0.492375639334057	0.488193567997251	6.64740845001221e-06	0.0513918629550321	0.373124769761791	0.294577715561873	0.630121731116317	0.362954992445003	0.114595181533881	0.145658925245028	0.277798519186625	0.242974794110307	0.297126528020321	0.00367081308785345	0.000378951628480238	0.0110795516142321	0.597056454871942	0.0977336780565067	0.493602181349054	0.210029790532401	0.263360366452308	0.272609110270894	0.352617644120292	0.654572616310558	0.158135865228579	0.512994919478945	0.335841989451702	0.181748064898218	0.469137660138084	0.34218491710017	0.207040786492215	0.314168506861512	0.210389787698819	0.244663663329942	0.476893500337353	0.376850319667316	0.780019999734349	0.556651675036552	0.20878303238546	0.0835539335372279	0.321077797880589	0.00124754179699619	0.56067782969782	0.000317588947155167	0.246281088973091	0.487815455885821
k__Bacteria|p__Bacillota|c__Negativicutes|o__Veillonellales|f__Veillonellaceae	0.126317366230487	0.0493950476851443	0.0375590594744122	0.0868741696000734	0.101462299371601	3.72832908718076e-05	0.181604976037524	0.0459982354853189	0.0587745471207305	0.0928535770515725	0.0419266817270206	0.0937259709280473	0.0238165048217956	0.0284999279184702	0.0863488894434739	0.169328464835688	0.0109500042235468	0.243377084463903	0.71724377181761	0.0210658034259784	0.0547131577108518	0.0197729731674535	0.0172747733024533	0.100594365553725	0.0158594338196162	0.111706963732641	0.0633767454205688	0.222132565875001	0.00501641603052982	0.0093608612262318	0.136793102498416	0.0689455469277633	0.0323403935641052	0.0150354506249543	0.0351385956667974	0.05740695920913	0.224703156922919	0.137198761309967	0.081375375498938	0.00596007263660635	0.153998871654695	0.193323662130469	0.387879410933203	0.059705350219695	0.370543575232179	0.0860664638720448	2.52946949061637e-05	0.168969454524062	0.115598226793347
k__Bacteria|p__Bacteroidota|c__Bacteroidia|o__Bacteroidales|f__Prevotellaceae	0.0856381669751666	0.154633562590654	0.0191911479944675	0.170838200034527	0.157654770479129	1.30057991413282e-05	0.0142755174875089	0.171109879734394	0.0262350678822821	0.00293127504064104	0.14638615574133	0.110917581972147	0.037532839411086	0.00131964646782022	0.0684801597204891	0.130496904270519	1.19361105908191e-05	4.41497042889598e-05	0.0233733006656404	0.0200382739436749	0.0528963734190483	0.162655448104298	0.0940615048421289	0.363004715289974	0.0304716028042095	0.135415625936657	0.107001050928799	0.207070299541856	0.0133848917119722	0.0229148732241674	0.00308514447841776	0.0373011068380405	0.155824127487734	0.0196184489437907	0.0566861644917789	0.376774089450723	0.00459048905377796	0.2107784198052	0.0862054671232889	0.00774752517518743	0.222785026381031	0.14923206609685	0.000128504973142461	0.0211941070043939	0.0614060015766301	0.0201742008466209	8.00998672028517e-05	0.0079793136827581	0.064889194197117
k__Bacteria|p__Actinomycetota|c__Actinomycetes|o__Micrococcales|f__Micrococcaceae	0.15717449685972	0.131537299649831	0.216812171507607	0.141820824117697	0.053190891850638	2.13873141435175e-05	0.0190680126440298	0.120958286253812	0.10207633554737	0.0138499545588367	0.0532257567377653	0.317479775659057	0.000231936318164115	0.00715640213361328	0.152083853256801	0.0297825051595491	0.00445400557508181	0.0107780465595423	0.00546388846729256	0.0743717531469097	0.00430903966645704	0.0128110568286659	0.0400052296859387	0.0089873396657696	0.116617014256685	0.00322459786192427	0.0486709158145057	0.101972140784373	0.299871829521788	0.0865343577719188	0.0949508305098752	0.040695456820019	0.109698628628418	0.247571449455449	0.28725406887527	0.0332073551405929	0.00373564937895898	0.0405731536425445	0.0844701039436946	0.00618492733493103	0.00856588900896319	0.0314409141781735	0.00593692975918168	0.25491082967175	0.279237374584867	0.142318654040636	0.0705431567310823	0.187914976455142	0.117130733538975
k__Bacteria|p__Actinomycetota|c__Actinomycetes|o__Actinomycetales|f__Actinomycetaceae	0.0185634957148818	0.00606614383133493	0.104840940525588	0.0299534610559073	0.00293550156273747	0.00022485581626563	0.0304884266340369	0.166016066370517	0.0263894851914522	0.0478284244076648	0.0948840395457236	0.227335595085725	0.0196781190693956	0.0184343891737239	0.164112802595458	0.125575488172726	0.00121840144261669	0.0743205084574277	0.121051148067041	0.15738203133981	0.0352176647334218	0.0352567479704048	0.0463275464368095	0.0408855123963567	0.0225776316822008	0.00862723548806075	0.0904731331666673	0.262038606023113	0.0351738730079463	0.136879685233318	0.24460788364598	0.0823339830422474	0.16948235372707	0.0284829325341715	0.149701910768378	0.00148939735259621	0.0110274318051649	0.00659784094251163	0.0807950275542449	0.00948943752170275	0.000106080350899498	0.0874302283306839	0.456475365596649	0.0163478935125355	0.218162634348566	0.000474342216590519	0.356175067393967	0.103720381744913	0.0823927698827489
k__Bacteria|p__Pseudomonadota|c__Betaproteobacteria|o__Neisseriales|f__Neisseriaceae	0.000567069321549704	0.00116142088190154	0.0507330567081604	0.000153592683573714	8.75529447524399e-05	0	0.387274395839706	0.000200721284071385	0.400514483838497	0.0126787245753491	0.0279453491315823	0.00469710779027119	0.179779820956832	8.87157289290903e-05	0.0206638382830047	0.000158755357993332	8.99799106077133e-05	0.000200513240312359	0.001409336311008	0.0158286553532161	0.00123448163417418	0.0312656604568806	0.0147589208169517	0.0113502793321443	0.349042120709139	0.310545509041862	0.0103801636292553	0.00398671890643165	0.0170994217489354	0.276803506545697	0.00101919951519158	0.00496204976746953	0.0274080102834995	0.365726189606023	0.0382498688105495	0.120821154407065	0.00324839076431215	0.00445262356625089	0.0224315227808063	0.0125947093681868	0.0026321435382366	0.242546104548792	0.00035981392479889	0.00361850607392091	0.00119538986586572	0.0858252954978795	0.000385978307457017	0.00814777774509516	0.000506014065425853
k__Bacteria|p__Pseudomonadota|c__Gammaproteobacteria|o__Xanthomonadales|f__Xanthomonadaceae	4.27976846452607e-05	2.18906553656834e-05	0.00116625172890733	3.79018373096121e-06	1.81713658920158e-05	0.847783017027481	0	1.31255127153404e-05	1.44315242215095e-05	6.40016384419441e-05	0.000122944020989834	0.000189161767704436	4.95964453935843e-05	2.58754209376513e-05	0.000149737958572498	0	0.751051295894345	0.000735828404815997	0.000607098718588062	2.06085511963103e-05	0.00160715533505695	0	4.66936244525173e-05	0	3.83773795391622e-06	0.000204815665900689	7.89093295935093e-05	0.000558857897678199	5.34208538393568e-05	0.00104517242489348	0.000853923918133488	6.9986597566566e-05	0.000237538081057256	6.76120166654484e-05	2.6800075594696e-05	0.000136528090654652	0.000444516630905874	1.73001401311351e-05	1.15148401724831e-05	2.182134203151e-05	3.29762888563982e-05	2.49502776609471e-05	0	0.000840010338588783	8.06423379517571e-05	0.000219849622857965	0.00244421700037708	0.000339602157409611	1.00516359895639e-05
k__Bacteria|p__Actinomycetota|c__Actinomycetes|o__Mycobacteriales|f__Corynebacteriaceae	0.300782127686892	0.000336467480620689	0.000838727524204703	8.21206475041595e-05	0.000270918546026418	0.00125751626808709	0.00836137452839808	0.0377026637980405	0.00447377250866793	0.000691217695172996	0.0016311727855271	0.000552745425110365	0.000119614956537468	0.642080088124291	0.0078362864986274	0.00787426575646928	0	0.000123251257806679	0.00793564753582967	8.501027368478e-05	0.013858803251578	0.000678459178087825	0.0094732025289267	0.0299542690997987	0.000928257436339146	0.000154860625437107	0.000710183966341584	0.000257014862033824	0.0136080721680121	0.00187591056688532	0	0.000220457782334683	0.00202323540738795	0.00130838389006652	0.00136888317153943	0.00019238049137701	0.21095733495183	0.000127588533467121	0.000114994870522531	3.510389805069e-05	5.95957027525269e-06	0.000175543024971664	0.000257009946284921	0.031661928146808	0.000329088343198338	5.32968782685976e-06	5.76156939529284e-05	0.000141723734981964	0.000153716482084307
k__Viruses|p__Preplasmiviricota|c__Tectiliviricetes|o__Rowavirales|f__Adenoviridae	0	0	0	0	0	0	0	0	0	0	0	0	0	0	0	0	1.83632470627986e-06	0	0	0	0	0	0	0	0	0.0221800379658308	0	0	0	0	0	0	0	0	0	0	0	0.00642916457623307	0	0.00057209866282611	0	0	0	0	4.82888251208126e-07	7.99453174028964e-06	0	0.00673588846074654	0
k__Bacteria|p__Bacillota|c__Bacilli|o__Lactobacillales|f__Carnobacteriaceae	0.0738581042765586	0.09789703770787	0.120925034578147	0.0354201693905303	0.086755056595545	5.78035517392366e-07	0.0281431630468033	0.0245842091414243	0.0155081159284341	0.00447371452709189	0.0118185567895749	9.82658533529538e-05	0.00863853381237665	0.00349318182658293	0.00973296730721238	0.0244800762025718	0.00026351259535116	0.00301873603075763	0.000303549359294031	4.21831282299476e-05	0.00915379777793306	0.0789171380330338	0.0109393823367357	0.0149975568837636	0.0104928872644008	0.0102632630632431	0.00641676321103583	0.0125010833475289	0.0369031258322277	0.00929544059754995	0.00884224444260805	0.000178465823794743	0.0144985732242081	0.00915137782325853	0.0121700837533167	0.0044154425682175	0.000478710217898633	0.00559659533242219	0.00124007152097528	0.00886420863479992	0.0340962907634607	0.0198203223575874	5.14019892569842e-05	0.012923235978289	0.004552187544139	0.0211122259041482	9.36840552080137e-07	0.00203493891172216	0.0179470734784397
k__Bacteria|p__Pseudomonadota|c__Betaproteobacteria|o__Burkholderiales|f__Burkholderiaceae	5.34971058065759e-05	0.00104588686747154	0.00571175656984786	1.3355885528149e-05	3.96466164916709e-05	7.48555995023114e-05	0.000815743856429081	4.49486897704583e-05	0.000785074917650115	0.0365129347311291	0.000611949535462077	0.000665751156466262	0.0200530098478118	0.00143793410639234	0.00224606937858747	0.000508017145578663	0.000927343976671331	0.000745026259876197	0.00886797771080419	0.0503885516922036	0.00237579484312766	0.000560242806148279	0.000183039007853868	0.000281374377686104	0.000826648755273555	0.000497052652612649	8.9669692719897e-06	0.000388510837958107	0.000542914159019241	0.0057320931797437	0.125802275294053	0.255059156171593	0.0018043717037723	0.00166837219501498	0.000174662561634398	0.00272435599079056	0.000136774347971038	0.000311402522360431	5.88024504808137e-05	0.000722950549043941	0.000150181170936368	0.00137850284076733	0.000796730833483256	0.00639700180925304	0.00586878236105796	0.00180809659526217	0.207146688151543	0.183775573780574	6.74195096860997e-05
k__Bacteria|p__Bacillota|c__Bacilli|o__Lactobacillales|f__Enterococcaceae	0.000256786107871564	0.000705770944289904	0.0281692946058091	0.000142673344729754	0.0528092931669056	0	0	0.00017521321219063	0.000235233844810604	0.000115202949195499	0.000167965775155126	0.000137572194694135	3.20918176076133e-05	0.0043507672062308	0	0	6.42713647197952e-06	0.566486695302655	0.00143101840810043	0.000352277422011929	0	0.000159335110005474	0.000304442431430412	6.3536149800088e-05	8.92182699572334e-05	0.000212308921970227	0.000751432024992737	8.06907124989914e-05	6.84578349200646e-05	6.38629946656227e-05	0.000826377985290472	2.97443039657906e-05	4.01232338173981e-05	6.21299612601418e-05	7.73967700364065e-05	0.000179968846772042	0.0905531667535754	0.000160026296212999	6.63254793935026e-05	8.82341221274101e-05	0.000129918632000509	0.0007850426649748	0.000693926854969287	0.0104032049625226	0.000318947689922967	0.00125514148322547	0.0520354032044631	0.00121133682918546	6.25162726180197e-05
k__Bacteria|p__Pseudomonadota|c__Gammaproteobacteria|o__Pseudomonadales|f__Pseudomonadaceae	0.00267485529032879	0.00398977463164918	1.54910096818811e-05	1.68753418497559e-05	3.79946741378513e-05	0.000120520405376308	0.00469052717446722	4.60631200953457e-05	3.82435391870001e-05	0.00049281261600297	2.59740889415143e-05	0.000972831948194242	0.000167752682948888	7.39297741075752e-05	0.123933117045171	0.000158755357993332	0.00174450847096587	0.00010485554768628	0.000346913553478892	7.82480928234907e-05	0.662427503319125	3.59788958076877e-05	0.000399697425313548	0	1.23538612230827e-05	7.74303127185533e-05	0	0.000382533748143366	0.000144434160380483	9.08619842803575e-05	0	0.00029919270459707	5.1327860282363e-05	2.37555734229954e-05	6.7154212409698e-05	0.000217203780586947	0	8.86632181720672e-05	1.30501521954808e-05	3.79501600548e-05	6.51579683427627e-05	3.83164978364545e-05	0.000693926854969287	0.00284311191522357	0.000345506543739414	0.000463682840936799	0.000239831181332515	0.00101613243949332	4.75613995603758e-05
k__Bacteria|p__Pseudomonadota|c__Gammaproteobacteria|o__Enterobacterales|f__Enterobacteriaceae	0.00950108599124787	0.000589426164846364	0.000146058091286307	0.000247174124740542	0.000399770049624348	8.32371145045007e-05	0.0191699806260834	0.000399213707492996	0.00657355928289756	0.00305927831752493	0.00045298811114001	0.00527441967871979	0.543434087053431	0.000783655605540297	0.0076865485400549	0.00377837752024131	0.000360837804783993	0.00130057670551227	0.00656967541900653	0.00043599966124694	0.00342393962686046	0	0.00360101231777813	4.68957296143507e-05	5.28511341082177e-05	0.000444599860125887	0.000118363994390264	0.00160783716016509	0.00276363883862272	0.000847352904831677	0.00173539376910999	0.00624105483799852	0.000915791469736464	0.000274102770265331	0.00035525502505268	0.00413307765345447	0.000931775245552697	0.00105963358303202	3.25486148875522e-05	0	3.73466403915835e-05	0.000171978699591528	0.00447197306535763	0.00361850607392091	0.000430011987700836	0.000610249256175443	0.0004126782631913	0.000831624180743221	0.000236826350388263
k__Bacteria|p__Bacteroidota|c__Flavobacteriia|o__Flavobacteriales|f__Flavobacteriaceae	0.0212704492686946	0.208276613564261	0.0389377593360996	0.0170750484353896	2.64310776611139e-05	3.4682131043542e-06	0.0020393596410727	0.00617320104632625	0.0238437643187779	0.000876822446654634	0.00207065437041752	0.000429913108419173	4.95964453935843e-05	5.17508418753026e-05	0.00838532568005989	0.0101603429115733	6.42713647197952e-06	2.94331361926399e-05	0.000780555495327508	0.0190026942460603	0.000232921063051732	0.0030145174844584	0.0124485202790411	0.000682257227615231	0.0284466660601822	0.00327705065441103	0	0.000537938083326609	0.0219623022884307	0.00715473224790472	0	0.00016446850428143	0.0070722535139576	0.00207221694320591	0.00364065164845879	0.00752766245291332	0	0.00518139196927495	0.00350481028609925	0.012961877166717	0.0135278272201386	0.00821220567583173	5.14019892569842e-05	0.0206125613853709	0.0233778274616134	0.000318448847654871	2.7168376010324e-05	0.00126214345116013	0.00268697391330783
k__Bacteria|p__Pseudomonadota|c__Gammaproteobacteria|o__Pasteurellales|f__Pasteurellaceae	0.000106994211613152	0.000155666882600415	0.000338589211618257	3.7089655081549e-05	0.00123234899594944	1.15607103478473e-06	0.0472111756908331	2.29077344560187e-05	0.00312586814637895	0.000108802785351305	0.0428579393958704	6.14161583455961e-05	0.000142954460252096	4.43578644645451e-05	0.000898427751434989	0.00971582790919194	6.42713647197952e-06	0.000903229366911636	0.00698163526376271	1.4812396172348e-05	0	0.000256992112912055	0.0109748694913197	0.0395966362146977	0.0808357365187484	0.000646917774003397	7.89093295935093e-05	0.00104599071757952	3.56139025595712e-05	0.0233172620116947	0.00101919951519158	9.09825768365358e-05	0.0120060240340305	0.0251809078283751	0.00914852925343769	0.00662471530790187	0	4.10878328114458e-05	0.00282328527909055	0.0969493763839949	5.919839806751e-05	0.000430392289651338	0.000128504973142461	0.00232618247609201	0.00112078363105406	0.00054762542420984	7.4947244166411e-06	0.000732684969529397	0.013917838417745
k__Bacteria|p__Bacillota|c__Bacilli|o__Lactobacillales|f__Aerococcaceae	0	0.00112939566386655	0.155697925311203	1.60631596216927e-05	3.63427317840317e-05	5.78035517392366e-07	0	5.03970158032411e-05	0.000235233844810604	0.0719442417725894	0.000554806539790746	0	0.0021457756227636	0	0.000149737958572498	6.35021431973329e-05	2.75448705941979e-06	8.82994085779196e-05	0.00997376466251816	0.0194357958297953	0.00826869773833648	4.11187380659288e-05	4.48258794744166e-05	0	0.000427195059098789	0.0092192027175542	0	8.96563472211015e-06	3.56139025595712e-06	6.2305360649388e-06	0.157975924854695	0.000118977215863162	1.18448908343915e-05	0	1.06276161841036e-05	0	0	1.08125875819594e-05	0.00247430885626317	1.138504801644e-05	1.19191405505054e-05	8.28705650881458e-05	0.000154205967770953	0.0344404238821401	0.000116134624415554	0.0592741231664208	0.0315471687507465	0	1.32387400838159e-05
k__Bacteria|p__Campylobacterota|c__Epsilonproteobacteria|o__Campylobacterales|f__Campylobacteraceae	5.34971058065759e-05	0.00783644923840788	0.0012149377593361	0.00710722619284076	0.0124804244831072	6.93642620870839e-06	0.00571020699500357	0.017926602380547	0.00154778097275689	0.0025216645546126	0.00385905697433725	0.0218371292613601	0.0050384153643953	0.00265407889046195	0.00499126528574994	0.0263533894268932	0.000302075414183037	0.00553159003320426	0.0047917434574272	0.00157108002010622	0.00861807933291408	0.00610870252391954	0.070339275875272	0.00332808403714747	0.00143816488581615	0.00926915775801778	0.00065279536300085	0.00411223779254119	0.001735188474708	0.00460280851797354	0.000137729664215079	0.00412046093173157	0.00588029467954181	0.00285615086616475	0.00113838711908275	0.032170982816078	0.0026158094049461	0.00108342127571233	0.00370071610023377	0.000672666586971331	8.38312885385544e-05	0.0028398762466228	0.025958004574777	0.00116309123804601	0.0124039505087831	0.000163887900675938	0.000240768021884595	0.0187102070503547	0.00776427589730464
k__Bacteria|p__Fusobacteriota|c__Fusobacteriia|o__Fusobacteriales|f__Leptotrichiaceae	0.00765008613034035	0.0929428580926105	0.0156105117565698	0.000233998724151962	0.000163542293028142	6.35839069131603e-06	0.000407871928214541	0.00329896141285	0.0116318085225366	0.000697617859017191	0.0280232713984069	0	0.000773121060547049	1.10894661161363e-05	0.00389318692288495	0.00228607715510398	0	3.67914202407998e-06	0.00687322477830056	1.3846370335021e-05	0	0.00047029556662906	0.00218152613442161	0.00490438565837823	0.00111575834780191	0.00566739934059347	4.48348463599485e-05	1.19541796294802e-05	1.85983713366649e-05	0.000995328136373973	0.000413188992645236	1.04979896349849e-05	0.00129312060478519	8.77128864849061e-05	0.00530063908938888	0.0104537076685346	0.000102580760978279	0.00787372627718285	0.0518262997107165	0.00025995859637538	0.0011935032737906	0.00993377483443709	0	0.00142155595761179	7.38819024348433e-05	5.86265660954574e-05	2.81052165624041e-06	0.000443889434094452	0.00143346135685318
k__Bacteria|p__Bacteroidota|c__Bacteroidia|o__Bacteroidales|f__Porphyromonadaceae	0.00659084343537015	0.0048917507092167	0.000497925311203319	0.000706779023354481	0.000109028195352095	0	0.00305903946160905	0.000444286222855109	0.00181259944222159	0.00414730617103798	0.0218386676608394	0.0326046101425101	0.000126908551448289	0.000462061088172345	0.00668829548290492	0.0049214160977933	0	0	0.000195138873831877	0.00635290791487509	0.00100156057112245	0.000267271797428537	0.150579467879456	0.00363366266237646	0.0112744334612445	0.000187331401738435	0.000170372416167804	0.000107587616665322	0.000159075431432751	0.0124641873979101	0.0010467454480346	0.000538896801262558	0.00232021136407363	0.00325085885534683	0.000721137666289463	0.0260923798707948	0.00188064728460177	0.000112450910852378	0.00835132974909624	5.028396207261e-05	0.00148949526412815	0.00230166311422237	0.00462617903312858	0	0.000343816434860186	0.00161223056762508	5.33999114685678e-05	0.00368749114226656	0.0165543089892516
k__Bacteria|p__Bacillota|c__Bacilli|o__Lactobacillales|f__Lactobacillaceae	0.000106994211613152	0.000160126090174906	0.00187883817427386	0.00117098628792744	0.00257372618725097	8.67053276088549e-07	0.000611807892321811	0.00158657730586469	0.000189052967301774	8.32021299745274e-05	0.00348849330543832	5.15895730103007e-05	0.000274239168646878	9.2412217634469e-05	0.000149737958572498	0.000158755357993332	3.12175200067577e-05	0.010993276367951	0.000802237592419939	0.000304298138758019	0	8.73773183900986e-05	0.000239071357196888	0.00838979730455448	5.77488187351203e-05	5.74482965331202e-05	0.00133069823996327	0.00058276625693716	7.55806154319788e-05	3.32295256796736e-05	0	0.000153970514646445	9.56128125010338e-05	3.83743878371464e-05	8.34036835317694e-05	1.55145557562105e-05	0.0370572999034031	9.51507707212428e-05	0.000249334672534834	0.00265745995783737	8.74070307037061e-05	0.0013936512236329	0	0.0330188679245283	8.57126645894424e-05	0.0002318414204684	0.245339803778746	0.00227560185791794	4.38839717593158e-05
k__Bacteria|p__Actinomycetota|c__Coriobacteriia|o__Coriobacteriales|f__Atopobiaceae	0.00210778596877909	0.00442758773896285	0.00315131396957123	0.00343471864247892	0.00312547493342672	1.44508879348092e-06	0.00234526358723361	0.0145201603541412	0.00214019504204985	0.000198405079170027	0.0132651403830243	0.00639710705327729	0.000547019618311591	3.69648870537876e-05	0.00299475917144996	0.00260358787109065	1.74450847096587e-05	2.57539941685599e-05	0.0184514646256586	0.000496537280386101	0.0079891924626744	0.00239002665008211	0.0182460006910656	0.0141927656529625	0.00105724198147601	8.74213208112699e-05	0.00847378596203027	0.00989208364339487	0.000985713680843242	0.00112928466177016	0.000165275597058094	0.0119869544982136	0.0244600197052031	0.00171588334186098	0.0053159644199732	0.0103699290674511	0.00829194484574418	0.00345786550871062	0.0165024548103936	4.933520807124e-05	0.000408429216197317	0.0109531718931558	0.000257009946284921	0.00174463685706901	0.00323824861260169	1.33242195671494e-05	0.000171441821030665	0.00295748020547268	0.00870716838549642
k__Bacteria|p__Candidatus_Saccharibacteria|c__Candidatus_Saccharimonadia|o__Candidatus_Nanosynbacterales|f__Candidatus_Nanosynbacteraceae	0	2.02691253385957e-05	0	2.07557680505019e-06	6.60776941527848e-06	0	0.000509839910268176	0.000186357515439503	0	7.68019661303329e-05	0.0172183967199228	4.91329266764769e-06	1.45871898216424e-05	1.10894661161363e-05	0.000199650611429998	0.0742022543260835	0	0	0.00136597211682314	2.25406028709644e-06	0	0	0.00340676684005566	0.0106302029677433	0.00167990582702759	4.99550404635828e-06	0	0	1.85983713366649e-05	0.0100784112963773	0.000275459328430157	2.79946390266264e-05	0.0424254110683995	0.00165740808420437	0.0106471001471078	3.72349338149051e-05	0	4.32503503278377e-05	0.0115526088482488	0.00185860908868383	0	0	0	0	8.69198852174627e-06	0	3.27894193228048e-06	0.000184508258750104	0.0111833031048768
k__Eukaryota|p__Ascomycota|c__Eurotiomycetes|o__Eurotiales|f__Aspergillaceae	7.48959481292062e-05	4.98620483329455e-05	0	6.40721535472014e-06	4.62543859069494e-05	6.21388181196794e-05	0.00356887937187723	1.02775241072949e-05	2.7419896020868e-05	7.04018022861385e-05	4.84849660241601e-06	9.33525606853061e-05	1.89633467681352e-05	1.10894661161363e-05	0	0	0.221094412798449	4.59892753009998e-05	0.000368595650571323	1.54564133972327e-05	0	1.54195267747233e-05	0.000125138913532746	0.00588919598027959	3.4722391011623e-06	4.49595364172245e-05	1.43471508351835e-05	6.57479879621411e-05	9.93232171383596e-05	3.21911030021838e-05	0.000275459328430157	5.59892780532528e-05	1.58998985074264e-05	4.20290914406842e-05	2.62609936143429e-05	0.000111704801444715	0.000111129157726468	1.51376226147432e-05	1.71954946575748e-05	1.233380201781e-05	6.35687496026953e-06	1.78216269006765e-06	0.000514019892569842	0.000258464719565779	1.61767564154722e-05	1.19917976104345e-05	0	5.88287201811925e-05	3.67742780105998e-06
k__Bacteria|p__Spirochaetota|c__Spirochaetia|o__Spirochaetales|f__Treponemataceae	0.000117693632774467	8.5535708928874e-05	0.000356293222683264	9.40326535157519e-05	1.98233082458355e-05	0	0	0.000902688563158791	0.00040336110199119	0.00092802375740819	0.00706633747683544	6.14161583455961e-05	0.00040552387704166	7.39297741075752e-06	0.00269528325430497	0.000857278933163994	0.000115688456495631	0	0.000954012272066954	0.000291417794260325	0	0.00472865487758181	0.0705652730176222	0.00205130997925999	0.00153158639258005	3.24707763013288e-05	5.38018156319382e-06	5.6782353240031e-05	0.00151042517855426	0.00815888697703736	0	0.000941319737270313	0.00356765977717306	0.00199364081572984	0.0010871743309492	0.014124451560454	1.70967934963798e-05	0.000382765600401363	0.00900276264045418	0.00031593508245621	2.66194138961287e-05	1.69305455556427e-05	0.0026215014521062	0	7.89522290725286e-05	1.99863293507241e-05	0.00020423124035347	0.0112068711945172	0.0181262867932781
k__Bacteria|p__Actinomycetota|c__Actinomycetes|o__Bifidobacteriales|f__Bifidobacteriaceae	0.000256786107871564	4.01328681704196e-05	0.000110650069156293	0.000102244718266168	3.30388470763924e-05	2.08092786261252e-05	0.000713775874375446	0.000364418716238179	0.000163076223703057	3.20008192209721e-05	0.0665265682029359	0.000483959327763297	7.29359491082122e-05	7.39297741075752e-05	0.000898427751434989	0.000127004286394666	3.30538447130375e-05	0.00132817027069287	0	2.54386803829455e-05	0.000163044744136212	4.11187380659288e-05	0.000319384391255218	0.00013614889242876	1.22442115672565e-05	0	7.89093295935093e-05	5.08052634252909e-05	0.000186775133423529	0.000178608700528246	0.00143238850783682	0.000169717499098923	0.000229748197895899	4.20290914406842e-05	0.000107200302378784	5.58524007223577e-05	0.0574537745445842	1.51376226147432e-05	7.26202586877934e-05	0.00012238926617673	1.35083592905728e-05	0.000258413590059809	0.000257009946284921	0.00348927371413802	0.00038920793047375	0.000486334014200953	0.00020142071869723	0.000296817633641471	0.000185587523026827
k__Bacteria|p__Actinomycetota|c__Actinomycetes|o__Mycobacteriales|f__Dietziaceae	0.00238597091897328	0.00121939058036992	0.000121715076071923	0.000102064233326598	0.00106715476056748	0.000600578902570668	0.0541449984704803	0.000584332967015958	0.00114802775182108	0.00348168913124176	0.000507014216138359	0.00730115290412446	0.000811047754083319	0.000532294373574542	0.00519091589717994	0.000317510715986665	0.00102283286139788	0.00182669401495571	0.000802237592419939	0.000864915133020148	0.0015605711224466	0.000228722980491729	0.0113353442720931	0.000393319022571974	0.000262062677424565	0.00248026775901688	0.0001739592038766	0.00060368607128875	0.00522495521551753	0.00268172656461741	0.00289232294851665	0.00204885764376122	0.00105312817697846	0.0017085739346539	0.00215586585114345	0.00590173700966247	0.000427419837409494	0.00230091863744096	1.73490258598745e-05	0.00028367744640963	0.000143824295976098	0.00020494870935778	0.00174766763473746	0.0126001550788317	0.0013610205360301	0.000912709040349734	0.000259036412650158	0.00231838638168608	0.000231923113320183
k__Bacteria|p__Bacteroidota|c__Bacteroidia|o__Bacteroidales|f__Tannerellaceae	0.000502872794581813	0.036673333857628	0.000208022130013831	0.00170801922561673	4.62543859069494e-05	5.78035517392366e-07	0.00020393596410727	0.000120853777454455	0.00131254712794629	0.00313608028365526	0.00332676131162915	0.00235101054146942	0.000370514621469718	2.21789322322726e-05	0.0180184676815573	0.000508017145578663	2.38722211816382e-05	5.51871303611998e-06	0.00240671277725982	0.00497760913113382	0.000186336850441385	0.00135691835617565	0.0124298428292601	8.32021009286867e-05	0.00323989148046663	0.000439604356079528	7.17357541759176e-06	0.000206209598608533	0.00263542878940827	0.00234943130782067	0.000468280858331267	0.000353432317711158	0.00277202458743231	0.000232073678824647	8.42508123580385e-05	0.00175935062275427	0.000316290679683025	9.2988253204851e-05	0.00989401126980437	0.00020113584829044	0.000233217850104888	0.0015781050620549	0.00154205967770953	0.00168002067717757	0.000135208710338275	0.000528971516815831	0.000452962406930746	0.00618236368449623	9.56131228275595e-05
k__Bacteria|p__Bacillota|c__Bacilli|o__Bacillales|f__Staphylococcaceae	0.000652664690840226	0.000546455619128541	0.000663900414937759	0.000282458930426395	0.0104022810020022	0.00663151247328392	0.000917711838482716	0.000237621310384324	0.00018328035761317	0.000307207864521332	9.10824718882435e-05	0.000211271584708851	5.9807478268734e-05	0.00038813131406477	0.000149737958572498	0	0	0.0105720146061938	0	5.47414641151992e-05	0	9.25171606483397e-05	0.000483745949328079	0.00113759963451586	9.10092143357276e-05	8.74213208112699e-05	3.76612709423567e-05	0.000125518886109542	2.01812114504237e-05	5.45171905682145e-05	0	2.09959792699698e-05	6.74411802462649e-05	3.47196842336087e-05	3.83518323165477e-05	3.41320226636631e-05	0.0854241287046614	9.94758057540266e-05	0.000148157610219282	2.941137404247e-05	6.07876168075774e-05	9.26724598835178e-05	0.000282710940913413	0	6.66385786667214e-05	0.000266484391342988	0.022562867856298	0	0.000140968065707299
k__Bacteria|p__Pseudomonadota|c__Gammaproteobacteria|o__Moraxellales|f__Moraxellaceae	0.00232177439200539	9.0400299010137e-05	0.000252282157676349	2.97800150289809e-05	0.000165194235381962	0.123427345993275	0.00101967982053635	0.000187595771356045	0.000636430218168567	0.00190724882556993	7.20348066644664e-05	0.000611704937122137	0.000633084038259281	0.000103501683750605	0.000499126528574994	0.00168280679472932	4.13173058912969e-05	0.000152684393999319	0.000997376466251816	4.70132574165829e-05	9.31684252206927e-05	3.59788958076877e-05	0.00075830446110888	0.000267759488443228	1.15132138617487e-05	0.000287241482665601	4.84216340687444e-05	0.00169749350738619	0.000158679721404312	0.000320353396005603	0.000330551194116189	5.77389429924169e-05	0.000230068330080612	7.30940720707551e-06	4.45127692348686e-05	0.000322702759729178	1.70967934963798e-05	9.51507707212428e-05	5.52712328279188e-06	1.802632602603e-05	0.00015494882715657	9.53457039186193e-05	0	0.000452313259240114	0.000347920984995455	0.00132575984693137	5.01209695362873e-05	0.000791513689710589	8.82582672254396e-06
k__Bacteria|p__Actinomycetota|c__Actinomycetes|o__Propionibacteriales|f__Nocardioidaceae	0.00203289002064988	0.000910894492716492	0.000104011065006916	7.39085827537435e-05	0.000860661966340023	0.000494798402887865	0.0364025695931477	0.000489482563808875	0.000888260315833908	0.00282247225528974	0.000323463987618325	0.00593771418885223	0.000643295071134431	0.000480543531699239	0.00459196406288994	0	0.00080706470841	0.00143302581837915	0.000520370330218339	0.00064723731100912	0.0013043579530897	0.000120786293068666	0.00886992090100018	0.000245068006371768	0.000158297553127725	0.0017484264162254	0.000104016843555081	0.000442304646290768	0.00428435247791641	0.00201973210771766	0.00195576123185412	0.00144697290468875	0.000750496551696172	0.00131752064907536	0.0016082355708162	0.00443406003512495	0.000615484565869671	0.00181867723128557	1.15148401724831e-05	0.0001612881802329	8.22420697984871e-05	0.000139008689825277	0.00190187360250842	0.00917549754458516	0.000701395184879803	0.000475674638547234	0.000111484025697536	0.00158570141215669	0.000102967978429679
k__Bacteria|p__Bacillota|c__Clostridia|o__Eubacteriales|f__Lachnospiraceae	0.003734097985299	0.000314982207761778	7.96680497925311e-05	0.000498679888030753	0.000196581140104535	5.78035517392366e-07	0.00020393596410727	0.001481201727367	0.000577982545071454	0.000409610486028442	0.00743066736438842	0.00033901719406769	0.000185257310734859	0	0.00214624407287247	0.00428639466581997	3.12175200067577e-05	2.02352811324399e-05	0.000498688233125908	0.000118499169378784	0	0.00513470241598285	0.00428834246971918	0.00311932240209004	0.00570382889653667	0.000337196523129184	0.000163198840750213	4.48281736105508e-05	8.90347563989279e-05	0.000983386275582841	0.000330551194116189	0.000194212808247221	0.00142939020474481	0.000663328704042102	0.004135220859577	0.00377003704875915	5.98387772373291e-05	0.00250635780149819	0.00542855625091543	2.087258803014e-05	0.00015614074121162	0.0123459320354437	5.14019892569842e-05	0.00536314293098992	0.000169493776174052	0.00101530553101678	8.43156496872124e-05	0.0012541213529536	0.00305447153156042
k__Bacteria|p__Fusobacteriota|c__Fusobacteriia|o__Fusobacteriales|f__Fusobacteriaceae	0.000299583792516825	0.0015501827058958	0.000493499308437068	0.000170919237772393	0.000574875939129228	1.7341065521771e-06	0	0.000247527357716656	0.000871664062979172	0.000864022118966246	0.00671205090367319	4.6676280342653e-05	1.31284708394782e-05	3.32683983484088e-05	0.000748689792862491	0.00295284965867598	0	0	0	5.15213779907757e-06	0	0.000300680772107104	0.00222261652393982	0.000753357204772472	0.00249749021075285	1.24887601158957e-05	3.58678770879588e-06	1.79312694442203e-05	5.42122738962361e-05	0.000942368579821994	0	0.000197712138125549	0.000229428065711186	0.0002759301220671	0.00126584150158051	0.00552938767151341	0	0.000330865180007958	0.024366322992188	1.328255601918e-05	2.42355857860276e-05	6.95043449126384e-05	7.71029838854764e-05	0.000904626518480227	3.86310600966501e-06	0	2.24841732499233e-05	6.68508183877187e-05	0.00121698344029745
k__Bacteria|p__Bacillota|c__Negativicutes|o__Selenomonadales|f__Selenomonadaceae	0	0.000377005731297881	0.000181466113416321	0.000618882857784094	8.2597117690981e-06	9.53758603697404e-06	0	0.00101697958425558	0.000307391465918152	0.000140803604572277	0.0104190728774061	7.12427436808915e-05	0.00113925952507027	1.10894661161363e-05	0.00279510856001997	0.000698523575170662	4.68262800101365e-05	6.62245564334397e-05	0.0116432861386353	8.11461703354718e-05	0.00207299746116041	0.00174754636780197	0.00610565833341116	0.00362458606954788	0.000271419448055065	0	0.000720944329467972	0.000137473065739022	0.000257607228514231	0.000789720446230993	0.000220367462744126	0.00202436233461292	0.00505360666788388	0.00168664571303267	0.00228709380750368	0.00276469383575671	4.27419837409494e-05	0.000164351331245783	0.00287871004312077	0.00012523552818084	4.48954294069036e-05	0.000602370989242866	0.000231308951656429	0.00103385887826312	5.04618222512492e-05	0.000307789472001151	5.85525345050086e-05	0.000505392187011153	0.0031267942783146
k__Viruses|p__Peploviricota|c__Herviviricetes|o__Herpesvirales|f__Herpesviridae	4.27976846452607e-05	3.64844256094723e-06	0.000739142461964039	0	1.65194235381962e-05	3.67052553544153e-05	0	0	0	0	2.07792711532115e-06	5.40462193441246e-05	0.00155937059193358	0	0	0	9.18162353139932e-06	0.0122662595082827	4.33641941848616e-05	0.00134245390527215	0	0	0.0755297391694138	0	4.49563588887329e-06	6.74393046258368e-05	0	0	5.53994039815552e-06	6.7497474036837e-06	0	0	0	1.09641108106133e-05	6.93105403311103e-07	0	0	2.59502101967026e-05	3.07062404599549e-07	2.84626200411e-06	2.78113279511792e-06	0	0	0	0	0	0	5.3480654710175e-06	0
k__Bacteria|p__Pseudomonadota|c__Alphaproteobacteria|o__Sphingomonadales|f__Sphingomonadaceae	0.000770358323614692	0.000605236082610469	6.86030428769018e-05	6.80428222177322e-05	0.00061121867091326	0.000196532075913404	0.0137656775772407	0.000718559908369062	0.000480569756576265	0.00332808519898109	0.000195671470026075	0.010821527100494	0.00042302850482763	0.000480543531699239	0.00329423508859496	0.000285759644387998	2.75448705941979e-06	0.00105039504787484	0.0019730708354112	0.000189663072728543	0.000698763189155195	0.000185034321296679	0.00326481822172001	0.00015884037450022	0.000113012245271514	0.00142871415725847	5.02150279231423e-05	0.000989208364339487	0.00230303236551894	0.000938214889112034	0.00250667988871443	0.0014154789357838	0.000415851707942554	0.000480593523865215	0.00111127899664214	0.00236752120839772	0.00116258195775382	0.00200032870266249	2.73285540093599e-05	0.00014895437821509	0.000262221092111118	0.000427719045616236	0.000668225860340795	0.0133109330576376	0.00143876554447461	0.00171349463633541	0.000345694163717571	0.00241732559289991	0.000227755361812315
k__Bacteria|p__Pseudomonadota|c__Betaproteobacteria|o__Burkholderiales|f__Comamonadaceae	0.000128393053935782	0.00279430161917881	0.000469156293222683	1.75070391382494e-05	0.000102420425936817	7.97689014001465e-05	0.00458855919241358	0.000214837401519959	0.000140707361159717	0.000761619497459135	0.000647620617608424	0.00455707894924323	0.000113780080608811	0.00011828763857212	0	0	7.34529882511945e-05	0.000332962353179239	0	4.54032143543711e-05	0.000652178976544849	8.48073972609781e-05	0.000902120824422633	3.6306371314336e-05	3.69519340134219e-05	0.000302227994804676	1.07603631263876e-05	0.000666445514343521	0.000825451119325172	0.000356698189717746	0.00019282152990111	0.000460161879000171	0.000126558923689984	0.000100504349097288	0.000335617038625532	0.000539906540316125	0	0.000765531200802727	4.52917046784335e-05	0.00026849738238771	0.000481533278240417	0.000757419143278752	0.0016448636562235	0.0222925820625485	0.00252453977731608	0.0022024934944498	0.000915761639658334	0.00528656271810079	0.000299097461152879
k__Bacteria|p__Bacteroidota|c__Bacteroidia|o__Bacteroidales|f__Bacteroidaceae	0.000663364112001541	0.00134262686242858	0.000409405255878285	0.000284173537352306	0.000583135650898326	0	0.000611807892321811	0.000405528812667358	0.000825483185470341	0.000588815073665886	0.000438788942518649	0.00217167535910028	0.000201303219538666	2.95719096430301e-05	0.000249563264287497	0.00107953643435466	1.74450847096587e-05	9.19785506019996e-06	0.000758873398235077	0.0023252241904462	0.000209628956746559	0.000436886591950493	0.000933872489050345	0.00121777620450169	0.000278071527175187	7.49325606953742e-05	3.58678770879588e-05	1.49427245368503e-05	0.000113173068133748	0.000277778066228522	0	0.000330686673502024	0.00033934011579608	7.85761274760617e-05	5.58334908222833e-05	0.000695052097878229	0.000230806712201127	0.000371953012819404	0.000302456468530556	3.984766805754e-05	0.000352011950924925	0.00797072263132757	0.00280140841450564	0.0225510467821142	0.00069584196999091	0.00286603962889384	0.000188304950968108	0.00155361301933058	0.000239032807068899
k__Bacteria|p__Actinomycetota|c__Actinomycetes|o__Propionibacteriales|f__Propionibacteriaceae	0.000224687844387619	0.0089419273343749	0.000214661134163209	9.02424697847907e-05	9.41607141677184e-05	3.55491843196305e-05	0.00254919955134088	0.000698871639296052	0.000888981892044983	0.00146563752032052	0.00182580529199551	0.00084999963150305	8.16882630011976e-05	2.95719096430301e-05	0.00239580733715997	0.000317510715986665	3.58083317724573e-05	0.000343999779251479	0.00722013833177945	0.00104846004211229	0.000139752637831039	0.000208163611458764	0.000928269254116043	0.000325244576357594	0.000295249973254621	0.000439604356079528	0.000123744175953458	0.000445293191198138	0.0017063016426319	0.00398390860218962	0.000523372724017299	0.000561642445471692	0.00415222114645951	0.00118412396754623	0.00134339229503988	0.000415790094266441	0.000119677554474658	0.00101638323270418	0.000466734854991315	0.00026375361238086	2.70167185811455e-05	0.000142573015205412	7.71029838854764e-05	0.000193848539674334	0.000250136114125809	9.32695369700458e-05	0.00356420988038888	0.000371690550235716	0.000546956094944321
k__Bacteria|p__Pseudomonadota|c__Gammaproteobacteria|o__Oceanospirillales|f__Halomonadaceae	0.00109134095845415	0.00053145646637798	4.20470262793914e-05	3.58262605045619e-05	0.000493930763792067	0.00024306393506349	0.0149892933618844	0.000203073970312814	0.000489950247320246	0.00145923735647633	0.00015099603704667	0.00255736883351062	0.000306330986254491	0.00014785954821515	0.00189668080858498	0.000158755357993332	0.000411336734206689	0.000656726851298277	0.000368595650571323	0.000257928898566321	0.00100156057112245	3.85488169368082e-05	0.00419682296579225	0.000121021237714453	8.06290469175161e-05	0.000649415526026576	4.30414525055506e-05	0.000188278329164313	0.00174943403573182	0.000868121358381473	0.00118447511224968	0.000684118991213183	0.000314689937573157	0.000615817557196111	0.000684480091625454	0.00185864377959402	0.000179516331711987	0.000869332041589537	0	0.0002182134203151	0.000117602186764986	0.000188018163802137	0.00141355470456707	0.00607392090979581	0.000804491826512738	0.000608916834218728	0.000159262893853623	0.00148141413547185	0.000113264776272647
k__Eukaryota|p__Ascomycota|c__Saccharomycetes|o__Saccharomycetales|f__Saccharomycetaceae	0	2.43229504063149e-06	8.85200553250346e-05	1.53412198634144e-06	0.000462543859069494	0	0	1.1144303248874e-06	0	0	1.03896355766057e-06	0	0	4.06613757591664e-05	0	0	1.83632470627986e-06	0.0469697666504171	6.50462912772923e-05	0	0	0	5.60323493430207e-06	0	2.92399082203141e-07	4.99550404635828e-06	0	0	0	0	0	0	2.88118966241954e-06	0	2.35655837125775e-05	1.24116446049684e-05	2.56451902445696e-05	0	0	0	0	1.78216269006765e-06	0	0	4.82888251208126e-07	0	5.15262303644076e-06	0.00436669545708579	0
k__Bacteria|p__Bacillota|c__Clostridia|o__Eubacteriales|f__Clostridiaceae	0	6.04019935090153e-05	4.20470262793914e-05	0.000137980736300945	9.5812656521538e-05	0	0.0179463648414398	0.000105127927314378	4.76240299309812e-05	2.56006553767776e-05	0.000322078702874778	0.000135115548360311	8.75231389298546e-06	0.00123462722759651	0.0187671574744198	0.000158755357993332	2.75448705941979e-06	0.000137967825902999	0.000867283883697231	2.25406028709644e-05	0	3.85488169368082e-05	0.000438920069853662	6.3536149800088e-05	0.000108772458579568	0	3.94546647967547e-05	0.000705296598139332	1.18713008531904e-05	3.06334689859491e-05	5.50918656860315e-05	1.04979896349849e-05	5.59164215965867e-05	0	0.000158875160781201	5.89553118735998e-05	0	3.6762797778662e-05	5.77277320647152e-05	0	3.17843748013477e-06	7.93062397080105e-05	0	0.00213233393641768	6.66385786667214e-05	3.33105489178735e-05	2.15473326978432e-05	2.94143600905962e-05	1.64258441780679e-05
k__Bacteria|p__Pseudomonadota|c__Alphaproteobacteria|o__Sphingomonadales|f__Erythrobacteraceae	0	8.51303264221021e-06	0	0	8.2597117690981e-06	1.0982674830455e-05	0	6.0674539910536e-06	1.2266795588283e-05	0	5.19481778830286e-06	7.8612682682363e-05	7.29359491082121e-06	0	0	0	0	2.75935651805999e-05	0	2.96247923446961e-05	0	0	0.000149419598248055	4.538296414292e-06	2.11989334597277e-06	1.49865121390748e-05	0	0	0.000144038450352043	3.37487370184185e-05	5.50918656860315e-05	2.2745644209134e-05	1.13113371932027e-05	0	2.53368530765948e-05	4.03378449661472e-05	2.56451902445696e-05	0	6.14124809199098e-06	0.00013567182219591	0.000239574725065158	0.000406333093335424	0.00154205967770953	0.019320237787542	0.00147136050143116	0.00124581452952847	0.000280115325071961	0.0033024304283533	0.000198335939403835
k__Eukaryota|p__Ascomycota|c__Saccharomycetes|o__Saccharomycetales|f__Debaryomycetaceae	0	0.00119790530751101	0.000254495159059474	1.80484939569581e-07	7.26854635680633e-05	1.56069589695939e-05	0	7.42953549924931e-07	0	0.0362633283412055	3.46321185886858e-06	5.40462193441246e-05	2.91743796432849e-06	0.000280933141608786	0	0	0	0.000355037205323719	0	0	0	0	0	0	1.09649655826178e-07	0	0	0	0.000143247030295164	0	0.000881469850976503	0.00102180432447186	0	0	0	0	0	8.65007006556753e-06	0	0	7.94609370033691e-07	0	0	0	0	5.32968782685976e-06	0	1.60441964130525e-05	0
k__Bacteria|p__Bacillota|c__Tissierellia|o__Tissierellales|f__Peptoniphilaceae	0.000171190738581043	0.00102926618469389	7.52420470262794e-05	0.000386508498088258	0.000196581140104535	3.75723086305038e-06	0	0.00110452427755506	0.000687662129154926	7.04018022861385e-05	0.000706148898023303	6.14161583455961e-05	9.48167338406758e-05	0	0.000249563264287497	0.000285759644387998	1.2854272943959e-05	1.28769970842799e-05	0	2.41506459331761e-05	0	0.000105366766293942	0.023279573407047	0.000275323315800382	0.00421803951020668	0.000614446997702068	6.45621787583258e-05	5.9770898147401e-06	2.05769214788633e-05	6.85358967143268e-05	0	4.19919585399396e-05	6.14653794649503e-05	0.000794898033769461	9.37232528699569e-05	0.000179968846772042	6.8387173985519e-05	6.27130079753646e-05	0.00138485144474397	4.74377000685e-06	6.07876168075774e-05	5.70292060821648e-05	5.14019892569842e-05	0	6.08439196522239e-05	0	3.74736220832055e-06	0.00106693906146799	0.000139251932733471
k__Bacteria|p__Bacillota|c__Clostridia|o__Eubacteriales|f__Peptostreptococcaceae	0.000299583792516825	0.000517673461147735	0.000161549100968188	0.0017129825614549	1.48674811843766e-05	0	0	0.00156626990883341	0.000233790692388453	0.000576014745977497	0.00119688601842498	4.91329266764769e-06	8.75231389298546e-06	0	0.000748689792862491	0.000349261787585331	0	0	0	5.79615502396227e-05	0.000489134232408637	0.000115646450810425	0.0192377732744371	4.84084950857814e-05	0.0011267598632698	0.000621940253771606	0	7.47136226842513e-05	4.15495529861664e-05	0.000227414566370266	0	1.39973195133132e-05	0.000148861465891676	0.000157152254952123	0.000309510068434147	0.000695052097878229	0	0.000270314689548985	0.000820010151483096	1.423131002055e-05	7.38986714131333e-05	0.000138117608480243	7.71029838854764e-05	0.000387697079348669	0.000381240274328815	1.46566415238643e-05	9.36840552080137e-07	7.21988838587362e-05	7.40388797280076e-05
k__Bacteria|p__Actinomycetota|c__Actinomycetes|o__Mycobacteriales|f__Nocardiaceae	0.00062056642735628	0.000238364913981886	3.54080221300138e-05	2.22898900368433e-05	0.000292393796626073	0.000118208263306739	0.00856531049250535	0.0001326172086616	0.000476961875520888	0.00237446078619613	0.000313074352041719	0.00183265816503259	0.00052951499052562	9.98051950452265e-05	0.00124781632143748	0	0.000157005762386928	0.000259379512697639	0	0.000175816702393522	0.000419257913493117	6.16781070988931e-05	0.00281842717195394	8.62276318715481e-05	9.55414001098763e-05	0.000619442501748426	1.61405446895815e-05	0.000140461610646392	0.00119346144577407	0.000943926213838228	5.50918656860315e-05	0.000474159198513485	0.000290146470078472	0.000703530443681017	0.000437888591469659	0.00170039531088067	0	0.000495216511253741	3.7461613361145e-05	7.96953361150801e-05	4.84711715720552e-05	8.55438091232472e-05	0	0.00109847505815456	0.000309772813150013	0.000198530871550526	6.1363056161249e-05	0.000387734746648768	5.12388273614357e-05
k__Bacteria|p__Bacillota|c__Bacilli|o__Bacillales|f__Bacillaceae	0	0.000212825816055255	0.00136763485477178	0.000101793505917244	0.000384902568439972	1.15607103478473e-06	0	6.98376336929435e-05	0.00244830808417908	0.00349448945893015	0.000138182153168856	0.000189161767704436	0.000793543126297348	0.000362255893127119	0	0.00139704715034132	7.16166635449147e-05	3.12727072046799e-05	0	2.47946631580608e-05	0	4.88285014532904e-05	0.00446764598761685	0.000130097830543037	6.63380417748376e-05	0.000684384054351084	3.0487695524765e-05	0	0.000695262519968517	0.00346729332013844	0	0.000159219509463938	0.00107212268660478	6.03026094583729e-05	0.000134616471665312	0.000164454291015831	0.00313726160658569	0.000140563638565472	8.88945661315695e-05	7.59003201096001e-06	4.8868476257072e-05	1.69305455556427e-05	0	0	3.50093982125891e-05	0.00011325586632077	3.27894193228048e-05	7.75469493297537e-05	1.91226245655119e-05
k__Bacteria|p__Mycoplasmatota|c__|o__Mycoplasmoidales|f__Metamycoplasmataceae	0.000652664690840226	0.00884058170768192	0	0.00233854336200307	8.2597117690981e-06	1.44508879348092e-06	0.00020393596410727	2.60033742473726e-06	0.000309556194551378	0	0.000166926811597465	0.00171965243367669	0.000208596814449487	0	0.000399301222859995	0	5.50897411883959e-06	0	0	4.37931712921594e-05	0.000256213169356905	2.05593690329644e-05	0	0	9.75881936852982e-06	2.49775202317914e-05	0	0	1.9785501421984e-06	0	0.000523372724017299	4.89906182965962e-05	2.4543467494685e-05	0	1.77126936401726e-06	6.20582230248419e-06	5.12903804891393e-05	2.16251751639188e-05	0.000343295768342296	9.48754001370001e-06	0	1.78216269006765e-06	0.00580842478603922	0.00012923235978289	0.000910002909401714	0	0.000576625359805325	0.000187182291485612	0.000156413262471751
k__Bacteria|p__Pseudomonadota|c__Gammaproteobacteria|o__Cardiobacteriales|f__Cardiobacteriaceae	0	0.00395045252849231	0	2.70727409354372e-07	0	0	0	0	0.00178085008893427	0.00184964735097218	0.000185281834449469	0	4.37615694649273e-06	0	0.000249563264287497	0	0	0	0.000411959844756185	3.86410334930818e-06	9.31684252206927e-05	0	0	0	0.000231653172875438	9.99100809271655e-05	0	0.00124323468146594	6.21264744650297e-05	0.00213603544759652	0	3.4993298783283e-06	0.000217369753420319	0.000330750676120167	0.000564418833429675	0.00426650283295788	0	0.00051684168641766	4.14534246209391e-06	3.605265205206e-05	1.19191405505054e-06	0.000103365436023924	0	0	4.00797248502745e-05	0	2.81052165624041e-06	0.0011605302072108	0.000560685158734945
k__Bacteria|p__Pseudomonadota|c__Alphaproteobacteria|o__Caulobacterales|f__Caulobacteraceae	0.000139092475097097	8.67518564491898e-05	0.000922821576763485	5.7755180662266e-06	0.000110680137705915	2.74566870761374e-05	0.00214132762312634	0.000115157800238364	0.000111844312716698	0.000486412452158775	5.29871414406892e-05	0.00133887225193399	0.000119614956537468	5.91438192860602e-05	0.000199650611429998	0.00203206858231465	6.42713647197952e-06	0.000178438388167879	0.000151774679647015	5.37754382778722e-05	0.00288822118184147	0.000480575251145542	0.000526704083824395	0.000459880703314923	1.2938659387489e-05	0.000287241482665601	8.9669692719897e-06	7.77021675916213e-05	0.000427762540743294	0.000237279581806419	0.000413188992645236	0.000244953091482981	9.58262339575093e-05	9.50222936919816e-05	0.000209240820088474	0.000468539583837556	9.40323642300886e-05	0.000268152172032593	8.75127853108715e-06	1.707757202466e-05	2.22490623609434e-05	2.67324403510148e-05	0.000231308951656429	0.000840010338588783	0.000114927403787534	0.00010526133458048	3.51315207030051e-05	0.000224618749782735	1.25032545236039e-05
k__Bacteria|p__Pseudomonadota|c__Gammaproteobacteria|o__Aeromonadales|f__Aeromonadaceae	0	1.74314477911923e-05	0.000409405255878285	8.78961655703861e-05	0	0.0165422204367347	0	5.84456792607612e-05	0	0	0	0.000513439083769183	0.000195468343610009	0	0	0	8.26346117825938e-06	0	0	2.02865425838679e-05	0	0	5.60323493430207e-06	0	2.19299311652356e-06	0	0	0	4.15495529861664e-05	6.2305360649388e-06	5.50918656860315e-05	0	1.05643620955383e-05	0	1.38621080662221e-05	1.24116446049684e-05	0	0	4.60593606899324e-07	0	0	0	0	0	3.86310600966501e-06	0	3.27894193228048e-06	3.2088392826105e-05	0
k__Bacteria|p__Bacillota|c__Clostridia|o__Eubacteriales|f__Oscillospiraceae	0.000139092475097097	0.000132965462221188	0.000185892116182573	0.000104591022480572	0.000308913220164269	1.44508879348092e-06	0.000713775874375446	0.000153915210426115	0.000137821056315415	0.000256006553767776	0.000468918885690805	0.000203901645707379	3.50092555719418e-05	0	0	0.000317510715986665	2.93811953004778e-05	0	0.000151774679647015	8.21121961727988e-05	0.000116460531525866	6.16781070988931e-05	0.00067799142705055	0.00013614889242876	9.22519104350909e-05	1.24887601158957e-05	3.0487695524765e-05	7.17250777768812e-05	7.83505856310566e-05	0.000213915071562899	8.26377985290472e-05	6.82369326274018e-05	0.000367405037322611	1.09641108106133e-05	0.000152175141882527	0.000291673648216757	3.41935869927595e-05	5.19004203934052e-05	0.000200358219001206	2.561635803699e-05	2.90032420062297e-05	0.00068256831029591	0.000128504973142461	0.00684931506849315	0.000216092492415636	0.00056627933160385	4.0752564015486e-05	0.000291469568170454	0.000157393909885367
k__Bacteria|p__Bacteroidota|c__Flavobacteriia|o__Flavobacteriales|f__Weeksellaceae	0.00033168205600077	0.0123297089434678	0.000404979253112033	6.89452469155801e-05	3.63427317840317e-05	3.4682131043542e-06	0	0.000157877629359048	0.000181115628979944	8.96022938187218e-05	0.000109437494740247	0.000213728231042674	1.60459088038067e-05	0	0	6.35021431973329e-05	0	0	0	3.12348354069078e-05	6.98763189155195e-05	1.79894479038438e-05	0.000356739290817232	0.000517365791229288	0.000123794461427755	6.24438005794785e-05	0	5.9770898147401e-06	4.27366830714854e-05	0.000127725989331245	0	3.4993298783283e-06	4.73795633375658e-05	7.30940720707551e-05	2.98805440538564e-05	0.000304085292821725	0	7.3525595557324e-05	4.98976407474267e-05	2.84626200411e-05	0.000140248553810947	7.75240770179428e-05	0.000154205967770953	0	1.1589318028995e-05	1.06593756537195e-05	1.87368110416027e-06	1.60441964130525e-05	9.56131228275595e-06
k__Bacteria|p__Pseudomonadota|c__Alphaproteobacteria|o__Hyphomicrobiales|f__Nitrobacteraceae	0	5.26997258803489e-06	0.00139197786998617	4.15115361010037e-06	4.95582706145886e-06	0	0	4.82919807451205e-06	1.44315242215095e-05	3.20008192209721e-05	6.23378134596344e-06	5.40462193441246e-05	7.29359491082122e-05	0.000140466570804393	0.00174694285001248	0.00336561358945864	0	9.56576926260796e-05	0	7.40619808617401e-06	0.00379661332774323	0.000740137285186718	3.17516646277117e-05	0.000488623247272106	2.26609288707434e-06	8.9919072834449e-05	0	0	2.37426017063808e-05	4.25753297770818e-05	0.000798832052447456	0	1.58998985074264e-05	0	9.85749906931347e-06	0.000148939735259621	0	0	6.29477929429076e-06	9.48754001370001e-06	1.31110546055559e-05	9.80189479537208e-06	0	0.0018738692168519	0.000127241054193341	9.59343808834757e-05	2.66999557342839e-05	0.000147071800452981	5.90840066703637e-05
k__Bacteria|p__Actinomycetota|c__Actinomycetes|o__Micrococcales|f__Microbacteriaceae	0.000139092475097097	0.000143505407397258	1.77040110650069e-05	4.47602650132562e-05	9.74645988753576e-05	7.34105107088305e-05	0.00326297542571633	0.000269939789806058	0.000215029710900491	0.000614415729042663	0.000313766994413493	0.00128482603258987	0.000258193259843071	4.06613757591664e-05	0	0	5.69260658946758e-05	0.000143486538939119	0	0.000168732512919791	0.000419257913493117	0.000113076529681304	0.00112438247681662	0.000175480794685957	5.32166329609716e-05	0.000307223498851034	5.73886033407341e-05	0.000433339011568657	0.000520754397426619	0.000576324586006839	0	0.000258950410996294	0.000392268637002009	0.000105986404502595	0.000451981734670318	0.00066712589751705	0.000145322744719228	0.000185976506409702	8.2446255634979e-05	1.138504801644e-05	1.47002733456233e-05	0	0	0	0.000446671632367517	4.26375026148781e-05	3.32578395988449e-05	0.000280773437228419	9.34066661469235e-05
k__Bacteria|p__Actinomycetota|c__Actinomycetes|o__Mycobacteriales|f__Mycobacteriaceae	0.000213988423226303	3.3241365555297e-05	4.64730290456432e-05	1.07388539043901e-05	2.31271929534747e-05	1.61849944869863e-05	0.00479249515652085	5.98077607689569e-05	4.76240299309812e-05	0.000102402621507111	5.05628931394812e-05	0.000152312072697078	3.64679745541061e-05	5.54473305806814e-05	0.000399301222859995	0.000857278933163994	1.10179482376792e-05	9.56576926260796e-05	0.000802237592419939	3.34888956940042e-05	0.000931684252206927	9.25171606483397e-05	0.000336194096058124	3.1768074900044e-05	1.22076616819811e-05	0.000104905584973524	3.40744832335609e-05	0.000140461610646392	0.000138498509953888	9.50156749903167e-05	0.00170784783626698	0.00023620476678716	7.0962634278111e-05	0.000191871939185732	7.14668682525226e-05	8.06756899322945e-05	9.40323642300886e-05	0.000311402522360431	1.98055250966709e-05	5.69252400822e-06	0	9.80189479537208e-06	0	0.000193848539674334	3.01805157005079e-05	2.2651173264154e-05	4.68420276040069e-06	0	1.29935782304119e-05
k__Bacteria|p__Pseudomonadota|c__Betaproteobacteria|o__Nitrosomonadales|f__Sterolibacteriaceae	0.000203289002064988	8.71572389559617e-05	6.63900414937759e-06	5.41454818708744e-06	4.12985588454905e-05	1.35838346587206e-05	0.00152951973080453	0.000139922918569195	3.68003867648491e-05	0.000857621955122051	1.212124150604e-05	0.00301430505160186	5.25138833579127e-05	7.7626262812954e-05	0.000748689792862491	0	9.27343976671331e-05	0.000156363536023399	0.000238503068016739	8.69423253594341e-06	9.31684252206927e-05	2.56992112912055e-05	0.00021665841745968	2.57170130143214e-05	7.74857567838323e-06	0.000197322409831152	3.58678770879588e-06	0.000125518886109542	0.000214474835414306	8.41122368766738e-05	0.000137729664215079	0.000216958452456355	6.14653794649503e-05	6.03026094583729e-05	0.000129610710419176	0.000328908582031662	0.000239355108949317	0.000488728958704566	0	7.59003201096001e-06	3.57574216515161e-06	0	5.14019892569842e-05	0	2.43858566860104e-05	1.99863293507241e-05	4.68420276040069e-06	5.08066219746662e-05	1.22580926701999e-06
k__Viruses|p__Uroviricota|c__Caudoviricetes|o__|f__Peduoviridae	0	0	0	0	0	3.17919534565801e-06	0	0	0.000355015495849133	0	0	0	0	0	0	0	0	0	0	0	0	0	0	0	0	0	0	0	0	0	0.00757513153182933	0.00131924736412977	0	0.000495212338279366	0	0	0	0	0	0	0	0	0	0	0	0	0	0	0
k__Bacteria|p__Actinomycetota|c__Coriobacteriia|o__Eggerthellales|f__Eggerthellaceae	0	5.67535509480681e-06	5.75380359612725e-05	0.00156038254504882	0	0	0.00020393596410727	5.03970158032411e-05	5.70045206749624e-05	0	0.0013149815428124	0.00163612645832668	0.000389477968237853	7.39297741075752e-06	0	0	0	0	8.67283883697231e-05	2.06085511963103e-05	0	0	0.000149419598248055	0.000161865905443081	6.04900601307748e-05	5.74482965331202e-05	0	2.09198143515904e-05	2.53254418201395e-05	1.76531855173266e-05	0	0.000160969174403102	0.000119942858539243	6.76120166654484e-05	0.000152637212151401	1.24116446049684e-05	0	1.51376226147432e-05	0.000273439071295899	1.89750800274e-06	1.47002733456233e-05	0.000582767199652122	0.000102803978513968	0.00012923235978289	0.000738094691971621	1.59890634805793e-05	8.43156496872124e-06	4.81325892391575e-05	3.50581450367718e-05
k__Bacteria|p__Pseudomonadota|c__Alphaproteobacteria|o__Hyphomicrobiales|f__Phyllobacteriaceae	0	1.33776227234732e-05	0.000918395573997234	0	9.91165412291773e-06	4.33526638044275e-06	0	2.50127695141393e-05	9.38049074398115e-06	0	1.10822779483794e-05	0.000162138658032374	1.45871898216424e-05	0	0	0.00234957929830132	1.46905976502389e-05	0	0	1.32023531101363e-05	0.00293480539445182	0.000727287679541115	0.00021665841745968	0.000414497739172003	3.91083772446701e-06	0	0	0	7.95377157163756e-05	4.82866545032757e-05	0.000165275597058094	1.39973195133132e-05	1.78206916157061e-05	0	4.32035701397254e-05	8.37786010835366e-05	0	5.83879729425808e-05	0	0	0	0	0	0	1.42452034106397e-05	0	0	5.3480654710175e-05	0
k__Bacteria|p__Pseudomonadota|c__Alphaproteobacteria|o__Hyphomicrobiales|f__Rhizobiaceae	0	9.20218290372247e-05	5.75380359612725e-05	1.05583689648205e-05	3.4690789430212e-05	3.4682131043542e-06	0.00244723156928724	4.85396319284288e-05	3.9686691609151e-05	0.000140803604572277	1.90476652237772e-05	0.000813149936495692	1.02110328751497e-05	0.000203306878795832	0	0	0.000121197430614471	0.000149005251975239	0.000542052427310769	6.11816363640462e-05	0	0	0.0002708230218246	1.05893583000147e-05	1.52778520451141e-05	0.000222299930062943	0	2.68969041663305e-05	0.000202999244589556	0.000118899396572582	0.000468280858331267	0.000181965153673072	6.27459082038034e-05	8.77128864849061e-05	8.37117303776855e-05	0.000263747447855578	0	0.000162188813729391	3.83828005749436e-06	1.043629401507e-05	2.38382811010107e-06	0	0	0	4.78059368696045e-05	2.2651173264154e-05	1.17105069010017e-05	5.61546874456837e-05	9.80647413615995e-06
k__Eukaryota|p__Basidiomycota|c__Malasseziomycetes|o__Malasseziales|f__Malasseziaceae	0	9.32379765575404e-06	0	1.08290963741749e-06	9.91165412291773e-06	1.47399056935053e-05	0.00520036708473539	3.90050613710589e-05	2.5976743598717e-05	3.20008192209721e-05	1.4545489807248e-05	4.6676280342653e-05	1.16697518573139e-05	4.06613757591664e-05	0.000149737958572498	6.35021431973329e-05	8.26346117825938e-06	1.28769970842799e-05	0.000108410485462154	0.000192239141628082	0	6.42480282280137e-05	0.000106461463751739	2.7229778485752e-05	2.63159173982827e-06	2.49775202317914e-05	3.58678770879588e-06	5.9770898147401e-05	2.57211518485792e-05	5.14019225357451e-05	0	1.92463143308057e-05	5.33553641188804e-06	1.64461662159199e-05	8.31726483973324e-06	2.48232892099368e-05	2.56451902445696e-05	0.000129751050983513	2.3183211547266e-05	2.84626200411e-06	3.97304685016846e-06	1.15840574854397e-05	0	0	6.27754726570564e-06	3.19781269611586e-05	9.74314174163343e-05	8.02209820652624e-06	2.69678038744399e-06
k__Bacteria|p__Pseudomonadota|c__Betaproteobacteria|o__Burkholderiales|f__Alcaligenaceae	3.20982634839455e-05	4.94566658261736e-05	4.42600276625173e-06	1.06486114346053e-05	3.30388470763924e-05	0.0013933546146743	0.000305903946160905	4.68060736452706e-05	3.89651153980756e-05	9.60024576629162e-05	1.35065262495874e-05	0.000653467924797142	3.20918176076133e-05	0	0	0	0.000244231185935222	6.25454144093597e-05	0	5.7317533014738e-05	0.000139752637831039	0	0.000493084674218582	2.42042475428907e-05	9.10092143357276e-06	7.2434808672195e-05	1.43471508351835e-05	3.88510837958107e-05	0.00018558800333821	0.000125129932637521	0	8.57335820190434e-05	3.1693086286615e-05	6.57846648636796e-05	7.84749339971127e-05	0.000183071757923284	0	0.000153538743663824	0	1.707757202466e-05	1.23164452355222e-05	8.01973210530443e-06	0	0	5.57735930145386e-05	2.53160171775839e-05	0.0013490503949954	0.000211248586105191	8.33550301573596e-06
k__Bacteria|p__Deinococcota|c__Deinococci|o__Thermales|f__Thermaceae	0	1.21614752031574e-06	0	0	0	1.06936570717588e-05	0	2.22886064977479e-06	6.27771303635662e-05	0	0	5.15895730103007e-05	0	0	0	0	0	5.51871303611998e-06	0.000346913553478892	4.18611196175053e-06	0	0.000120786293068666	1.12064698686041e-05	0	2.55849196927748e-07	0	9.86366619918867e-05	0.000122530341202172	0.00552055060676197	4.1536907099592e-06	0	0	3.62816476008387e-06	0	1.54023422958023e-07	0	0	0	7.67656011498873e-07	0	1.47002733456233e-05	3.47521724563192e-05	0	0	1.32794269082235e-05	3.99726587014482e-06	1.40526082812021e-06	0	2.45161853403999e-06
k__Bacteria|p__Actinomycetota|c__Actinomycetes|o__Kitasatosporales|f__Streptomycetaceae	0	6.60773486038221e-05	0	1.5521704802984e-05	0	0	0	0.000119120219171297	5.98908255192643e-05	0	0.000100086822721302	0.000756647070817744	4.08441315005988e-05	0	0	0	7.34529882511945e-06	0.000130609541854839	0	8.66203167469917e-05	0	5.91081859697726e-05	0.000747097991240276	0	3.52340894054785e-05	0	6.99423603215197e-05	0.000212186688423274	0.000264334298997706	0.00028816229300342	0.00123956697793571	0.000174966493916415	0.000247248757326892	8.58855346831372e-05	0.000235732848837254	0.000291673648216757	0.000153871141467418	0.000151376226147432	2.85568036277581e-05	0	0	4.72273112867927e-05	0.000231308951656429	0	0.000146556584241666	2.66484391342988e-05	1.45210285572421e-05	0.00012835357130442	4.14323532252758e-05
k__Bacteria|p__Thermodesulfobacteriota|c__Desulfovibrionia|o__Desulfovibrionales|f__Desulfomicrobiaceae	0	0	0	0	0	0	0	0.000140294395344158	0	0.00131843375190405	1.38528474354743e-06	0	0.000105027766715825	0	0.000898427751434989	0	0	0	0	9.66025837327045e-07	0	0	0.00261484296934097	0	0	0	0	0	0	0	0	0	2.13421456475522e-07	0	0	0	0	0	1.2282496183982e-06	0	0	0	0.000771029838854764	0	0	0	0.000307283701082285	0	0
k__Bacteria|p__Actinomycetota|c__Actinomycetes|o__Pseudonocardiales|f__Pseudonocardiaceae	7.48959481292062e-05	5.14835783600332e-05	0	4.7828508985939e-06	3.63427317840317e-05	2.63006160413527e-05	0.0017334556949118	5.93124584023403e-05	4.61808775088303e-05	0.00016000409610486	2.9090979614496e-05	0.000272687743054447	3.93854125184346e-05	2.95719096430301e-05	0	0	1.00997858845392e-05	4.96684173250798e-05	0	3.34888956940042e-05	0.00151398690983626	0	0.000414639385138353	9.07659282858401e-06	1.11111651237194e-05	9.49145768808073e-05	1.25537569807856e-05	3.58625388884406e-05	0.000216057675528065	0.00015784024697845	0	0.000199461803064713	6.77613124309782e-05	6.94393684672173e-05	0.000104119833919623	0.000210997958284462	5.98387772373291e-05	9.51507707212428e-05	3.83828005749436e-06	0	0	6.23756941523678e-06	0	0	1.42452034106397e-05	3.99726587014482e-06	0	5.08066219746662e-05	2.94194224084799e-06
k__Viruses|p__|c__|o__|f__Anelloviridae	0	0	0	0	0	0	0	0	0	0	2.07792711532115e-06	0	0	0	0	0	0	0	6.50462912772923e-05	0	0	0.00585171041100749	0	0	0	0	0	0	0	0	0	0	0	5.48205540530663e-06	0	0	0	0	0	0	0	1.78216269006765e-06	0	0	0	0	0	0	0
k__Viruses|p__Uroviricota|c__Caudoviricetes|o__|f__Salasmaviridae	0	0	0	0	0	0	0	0	0	0	0	0	0	0	0	0	0	0	0	0	0	0	0	0	5.22663359438114e-06	0	0	0	2.80954120192173e-05	3.32295256796736e-05	0	0	2.24092529299298e-06	0	1.30919909514319e-06	0	0	0	0	0	0	0	0	0.0050400620315327	0	0	0	0	0
k__Bacteria|p__Deinococcota|c__Deinococci|o__Deinococcales|f__Deinococcaceae	0.000106994211613152	1.13507101896136e-05	8.85200553250346e-06	2.8877590331133e-06	4.95582706145886e-06	9.24856827827786e-06	0.00101967982053635	8.17248904917424e-06	3.68003867648491e-05	2.56006553767776e-05	8.65802964717144e-06	5.65028656779484e-05	1.16697518573139e-05	1.10894661161363e-05	0	0	1.83632470627986e-06	0.000579464868792598	0	1.25583358852516e-05	0	7.70976338736164e-06	0.000197980967678673	0	2.37574254290052e-06	3.24707763013288e-05	5.02150279231423e-05	1.19541796294802e-05	0.000263147168912387	6.07477266331533e-05	0	4.37416234791038e-05	1.55797663227131e-05	9.13675900884438e-06	2.54908764995528e-05	5.58524007223577e-05	0	4.10878328114458e-05	1.2282496183982e-06	2.087258803014e-05	1.70841014557244e-05	2.13859522808118e-05	0.000205607957027937	0.000775394158697338	9.75434267440415e-05	9.19371150133309e-05	3.04473179426045e-05	0.000157767931395016	7.60001745552396e-06
k__Bacteria|p__Pseudomonadota|c__Alphaproteobacteria|o__Hyphomicrobiales|f__Devosiaceae	0	2.02691253385957e-05	0	2.25606174461977e-06	1.3215538830557e-05	8.38151500218931e-06	0.00234526358723361	3.86335845960964e-05	1.58746766436604e-05	0.000115202949195499	1.28138838778137e-05	0.000587138473783899	0	0	0	0	0	7.35828404815997e-05	0.000477006136033477	6.44017224884697e-07	0	7.70976338736164e-06	0.00013634538340135	0	5.04388416800418e-06	0.000139874113298032	0	5.6782353240031e-05	0.00012306581884474	7.73624894729901e-05	0	0.000104979896349849	3.57480939596499e-05	3.28923324318398e-05	7.03116925803375e-05	0.000167557202167073	0.000111129157726468	0.000131913568499905	0	0	0	0	0	0	1.20722062802032e-06	0	0	0	0
k__Bacteria|p__Pseudomonadota|c__Alphaproteobacteria|o__Hyphomicrobiales|f__Boseaceae	0	1.62153002708766e-06	0.000515629322268326	0	0	0	0	3.71476774962465e-07	0	0	1.03896355766057e-06	9.82658533529538e-06	4.37615694649273e-06	0	0	0.00107953643435466	0	0	0	9.66025837327045e-07	0.00137423427200522	0.000413757301788408	5.60323493430207e-06	0.000266246722971798	2.19299311652356e-07	0	0	0	1.30584309385094e-05	4.6729020487041e-06	0	0	1.9207931082797e-06	0	3.77357386247156e-06	0	0	0	0	1.043629401507e-05	7.15148433030322e-06	1.42573015205412e-05	0	0.000193848539674334	4.87717133720207e-05	2.79808610910137e-05	1.17105069010017e-05	0.000152419865923999	7.84517930892796e-06
k__Bacteria|p__Pseudomonadota|c__Alphaproteobacteria|o__Hyphomicrobiales|f__Brucellaceae	0.000181890159742358	1.21614752031574e-05	1.54910096818811e-05	0	8.25971176909811e-05	1.27167813826321e-05	0	5.81980280774529e-06	4.97887585642077e-05	0.000230405898390999	3.56710821463463e-05	0.000280057682055918	0	0	0	0.000349261787585331	1.83632470627986e-06	9.93368346501596e-05	0	4.50812057419288e-06	0.000256213169356905	4.36886591950493e-05	0.000140080873357552	3.1768074900044e-05	5.08043405327957e-06	0	0	0	9.0221886484247e-05	3.06334689859491e-05	0.000964107649505551	0	1.4726080496811e-05	0	2.74931809980071e-05	0.000152042646410863	0	0	1.61207762414763e-05	0	0	0	0	0.000969242698371672	3.11462922029241e-05	0	0	0	1.00516359895639e-05
k__Bacteria|p__Pseudomonadota|c__Gammaproteobacteria|o__Enterobacterales|f__Erwiniaceae	0	8.91841514898212e-06	0	0	6.60776941527848e-06	1.7341065521771e-06	0	1.85738387481233e-06	2.88630484430189e-06	0	3.11689067298172e-06	9.82658533529538e-06	0.000115238799590975	0	0.000149737958572498	0	0	3.67914202407998e-06	0	2.25406028709644e-06	0	0	0	0	2.37574254290052e-06	4.99550404635828e-06	0	0.0015271464476661	7.91420056879359e-06	4.1536907099592e-06	0	0	2.34763602123074e-06	3.65470360353775e-06	5.77587836092586e-06	0	0	0	0	0	0	0	0	0.00219695011630912	0.000130621271951798	2.66484391342988e-06	0	8.55690475362799e-05	9.80647413615995e-07
k__Bacteria|p__Pseudomonadota|c__Alphaproteobacteria|o__Rhodobacterales|f__Paracoccaceae	0	4.94566658261736e-05	0	1.20924909511619e-05	4.95582706145886e-05	2.13873141435175e-05	0	2.21647809060938e-05	6.92713162632454e-05	0.000153603932260666	5.19481778830286e-05	0.000385693474410343	8.89818579120188e-05	0	0	0	2.29540588284983e-05	7.54224114936397e-05	0.000151774679647015	5.89275760769498e-05	0	0	0.000354871545839131	0	8.47957338389108e-06	0.000102407832950345	2.15207262527753e-05	1.79312694442203e-05	0.000187962263508848	0.000126168355315011	0	6.12382728707453e-05	6.12519580084748e-05	3.65470360353775e-05	7.81668871511966e-05	0.000369246426997809	0	6.92005605245403e-05	2.6560897997861e-05	8.53878601233001e-06	7.94609370033691e-06	0	0	0.000452313259240114	4.24941661063151e-05	4.13050806581632e-05	1.59262893853623e-05	0.000123005505833402	0
k__Bacteria|p__Synergistota|c__Synergistia|o__Synergistales|f__Aminobacteriaceae	6.4196526967891e-05	2.59444804334025e-05	0.000134993084370678	2.34630421440456e-06	3.30388470763924e-06	0	0	5.38641323695575e-05	7.21576211075473e-06	0.000486412452158775	0.000317576527458248	0	3.20918176076133e-05	0	0.000149737958572498	0	1.00997858845392e-05	0	6.50462912772923e-05	9.11284373211846e-05	0	0	0.000508026634043388	4.538296414292e-06	5.33628325020732e-06	4.99550404635828e-06	0	1.49427245368503e-05	0.000120691558674102	5.7113247261939e-06	0	0.000115477885984834	6.42398583991321e-05	0	1.3400037797348e-05	0.000124116446049684	0	3.89253152950539e-05	4.77482039152299e-05	0	3.57574216515161e-06	0	0.000154205967770953	0	2.65588538164469e-06	7.99453174028964e-06	3.37262598748849e-05	0.000176486160543577	0
k__Bacteria|p__Bacteroidota|c__Bacteroidia|o__Bacteroidales|f__Rikenellaceae	0	8.43195614085583e-05	0	1.60631596216927e-05	0.000186669485981617	1.15607103478473e-06	0	4.9530236661662e-06	5.12319109863586e-05	3.20008192209721e-05	2.04329499673246e-05	0.00102196487487072	1.16697518573139e-05	0	0	0	0	0	0	0.000229592140671394	0	0	0.00010832920872984	7.56382735715334e-06	7.88381025390218e-05	1.7484264162254e-05	0	0	3.48224825026918e-05	7.99585461667146e-05	5.50918656860315e-05	2.44953091482981e-05	0.000100948348912922	2.55829252247643e-05	1.52483188728443e-05	8.68815122347787e-05	0	0	1.87308066805725e-05	1.89750800274e-06	5.56226559023584e-06	3.20789284212177e-05	5.14019892569842e-05	0.000258464719565779	2.10056389275535e-05	6.6621097835747e-05	4.68420276040069e-06	6.95248511232274e-05	3.06452316754998e-05
k__Bacteria|p__Pseudomonadota|c__Betaproteobacteria|o__Rhodocyclales|f__Zoogloeaceae	0	2.95929229943498e-05	0	1.62436445612623e-06	2.64310776611139e-05	6.64740845001221e-06	0	6.29034005603108e-05	1.29883717993585e-05	0.000332808519898109	2.77056948709486e-06	0.00163612645832668	3.06330986254491e-05	2.21789322322726e-05	0	0	1.65269223565188e-05	3.49518492287599e-05	0	0	0	2.31292901620849e-05	7.47097991240276e-05	9.07659282858401e-06	3.07019036313298e-06	1.99820161854331e-05	5.38018156319382e-06	2.39083592589604e-05	7.83505856310566e-05	1.66147628398368e-05	0.000220367462744126	0.000117227550923998	2.19824100169787e-05	1.64461662159199e-05	4.7362202559592e-05	8.99844233860208e-05	7.69355707337089e-05	0.000162188813729391	0	0	1.98652342508423e-06	0	0	0	8.20910027053814e-06	9.32695369700458e-06	9.83682579684144e-06	3.74364582971225e-05	9.80647413615995e-07
k__Bacteria|p__Actinomycetota|c__Coriobacteriia|o__Coriobacteriales|f__Coriobacteriaceae	0	3.72951906230162e-05	0	3.87140195376752e-05	2.47791353072943e-05	0	0	4.70537248285789e-05	4.25729964534529e-05	3.20008192209721e-05	8.20781210551852e-05	8.10693290161868e-05	3.06330986254491e-05	0	0	0.000127004286394666	3.67264941255973e-06	0	0	5.37754382778722e-05	0	0	0.000145684108291854	9.22786937572707e-05	9.24712097467433e-06	0	0.000138091326788641	0.000119541796294802	2.25554716210617e-05	5.29595565519798e-05	0	0.00013472420031564	0.000288865941339619	7.30940720707551e-06	6.56909898915968e-05	0.000130322268352168	9.40323642300886e-05	1.94626576475269e-05	9.59570014373591e-05	0	1.58921874006738e-06	7.48508329828413e-05	0	0.00012923235978289	3.01805157005079e-05	5.32968782685976e-05	2.81052165624041e-06	3.47624255616137e-05	7.13420993405636e-05
k__Bacteria|p__Cyanobacteriota|c__Cyanophyceae|o__Oscillatoriales|f__Sirenicapillariaceae	0	0	0	0	0	0	0	0	0	0	0	0	0	0	0	0	0	0.000358716347347798	0.00201643502959606	0	0	0	0	0	0	0	0	0	0	0	0	0	5.86909005307685e-06	0	0	0	0	0	0	0	0	0	0	0	0	1.46566415238643e-05	0	7.75469493297537e-05	2.20645668063599e-06
k__Bacteria|p__Bacillota|c__Erysipelotrichia|o__Erysipelotrichales|f__Erysipelotrichaceae	3.20982634839455e-05	1.94583603250519e-05	8.85200553250346e-06	3.21263192433855e-05	1.48674811843766e-05	0	0	1.1144303248874e-05	3.9686691609151e-05	4.48011469093609e-05	0.000187706082750677	2.94797560058861e-05	2.33395037146279e-05	0	0	0.000158755357993332	0	0	0	5.79615502396227e-06	0	5.91081859697726e-05	0.000100858228817437	8.47148664001174e-05	8.25661908371119e-05	7.49325606953742e-06	1.43471508351835e-05	5.9770898147401e-06	5.9356504265952e-06	3.58255823733981e-05	0	4.37416234791038e-05	0.00013488236049253	5.66479058548352e-05	0.000170888987771926	4.03378449661472e-05	0	1.73001401311351e-05	0.000357113576549276	2.84626200411e-06	1.19191405505054e-06	0.000147919503275615	0	0	1.1347873903391e-05	1.06593756537195e-05	3.27894193228048e-06	1.33701636775437e-05	4.33936480525078e-05
k__Bacteria|p__Actinomycetota|c__Actinomycetes|o__Geodermatophilales|f__Geodermatophilaceae	3.20982634839455e-05	6.89150261512255e-06	0	9.02424697847907e-07	3.30388470763924e-06	2.02312431087328e-06	0.00152951973080453	1.51067221818069e-05	1.15452193772076e-05	0	5.88746016007658e-06	9.58092070191299e-05	1.16697518573139e-05	2.21789322322726e-05	0	0	0	2.02352811324399e-05	0.0002818672622016	9.9822669857128e-06	0	0	2.4280684715309e-05	3.02553094286134e-06	9.50297017160208e-07	2.49775202317914e-05	0	0	5.38165638677964e-05	1.45379174848572e-05	0	1.22476545741491e-05	2.27293851146431e-05	1.09641108106133e-05	1.45552134695332e-05	7.13669564785682e-05	1.70967934963798e-05	4.32503503278377e-06	0	0	0	0	0	0	4.5874383864772e-06	0	0	1.60441964130525e-05	0
k__Bacteria|p__Actinomycetota|c__Actinomycetes|o__Micrococcales|f__Intrasporangiaceae	0	8.1076501354383e-06	0	2.70727409354372e-07	8.2597117690981e-06	1.01156215543664e-05	0.0017334556949118	3.71476774962465e-06	7.21576211075473e-06	0	1.03896355766057e-05	6.14161583455961e-05	0	0	0	0	6.42713647197952e-06	7.35828404815997e-06	0	7.40619808617401e-06	0.000139752637831039	0	0.000110196953707941	0	3.87428783919162e-06	0	0	0	4.43195231852441e-05	3.6344793712143e-05	0	5.24899481749245e-06	3.2119929199566e-05	9.13675900884438e-06	2.79552512668812e-05	2.48232892099368e-05	0	1.08125875819594e-05	2.76356164139594e-06	0	7.94609370033691e-07	0	0	0	1.40037592850357e-05	5.32968782685976e-06	9.36840552080137e-07	8.02209820652624e-06	7.84517930892796e-06
k__Viruses|p__Uroviricota|c__Caudoviricetes|o__Crassvirales|f__Suoliviridae	0	0	0	0.00035564557342186	0	0	0	0	1.44315242215095e-06	0	1.03896355766057e-06	0	0	0	0	0	0	0	0	0	0	0	0	0	0	0	0	0	0	0	0	0	8.64356898725863e-06	0.000118777867114977	0	0.00182140884577911	0	0	0	0	0	0	0	0	0	2.66484391342988e-06	0	0	0
k__Bacteria|p__Thermodesulfobacteriota|c__Desulfobulbia|o__Desulfobulbales|f__Desulfobulbaceae	2.13988423226303e-05	0	0	1.00169141461118e-05	3.30388470763924e-06	0	0	9.90604733233241e-07	0	5.12013107535553e-05	7.65369820809955e-05	5.40462193441246e-05	4.37615694649273e-06	0	0	0	0	0	0	7.50280066990672e-05	0	0	7.47097991240276e-06	0	1.46930538807078e-05	0	0	0	6.68749948063059e-05	0	0	6.9986597566566e-06	8.53685825902087e-07	0	2.31035134437034e-07	0	0	0	0.000349129954029687	0	0	3.02967657311501e-05	0.000257009946284921	0	0	2.66484391342988e-06	2.99788976665644e-05	0.000794187722446098	4.90323706807998e-07
k__Bacteria|p__Pseudomonadota|c__Gammaproteobacteria|o__Xanthomonadales|f__Rhodanobacteraceae	0	2.43229504063149e-06	0	9.02424697847907e-07	0	0	0	0	0	0	0	0	0	0.000155252525625908	0.000698777140004991	0	8.26346117825938e-06	2.20748521444799e-05	0.000693827106957785	0	0	0	0	0	4.75148508580104e-07	4.24617843940454e-05	0	0	0	0	0	0	1.60066092356641e-06	0	0	0.000248232892099368	0.000102580760978279	0	0	0	0	0	0	0	0	2.66484391342988e-06	0	0	0
k__Bacteria|p__Synergistota|c__Synergistia|o__Synergistales|f__Dethiosulfovibrionaceae	0	0	0	5.41454818708744e-07	2.31271929534747e-05	1.15607103478473e-06	0	0.000113176590771898	2.16472863322642e-06	0	6.54547041326161e-05	9.82658533529538e-06	1.16697518573139e-05	0	0	0	0	0	0	9.66025837327045e-06	0	1.79894479038438e-05	0.000138213128379451	3.02553094286134e-06	2.55849196927748e-07	0	2.51075139615712e-05	0	2.37426017063808e-06	2.64797782759899e-05	0	0	1.35522624861956e-05	2.19282216212265e-05	4.62070268874069e-07	9.30873345372629e-06	5.12903804891393e-05	0	0.000124053211458218	0	0	1.42573015205412e-05	0.00113084376365365	0	4.08040572270867e-05	0	1.92052313176428e-05	0	1.96129482723199e-06
k__Bacteria|p__Bacillota|c__Erysipelotrichia|o__Erysipelotrichales|f__Coprobacillaceae	0	8.91841514898212e-06	8.85200553250346e-06	2.43654668418935e-06	1.65194235381962e-05	0	0	3.16993514634637e-05	1.65962528547359e-05	1.92004915325832e-05	2.52814465697406e-05	2.21098170044146e-05	0	0	9.98253057149988e-05	0	0	0	0	2.57606889953879e-06	0	0	0.000110196953707941	6.05106188572267e-05	2.41229242817591e-05	0.000222299930062943	0	0	3.16568022751744e-06	3.1152680324694e-06	0	0	1.89945096263214e-05	5.48205540530663e-06	4.88254250776933e-05	1.24116446049684e-05	0	0	2.94779908415567e-05	1.138504801644e-05	2.38382811010107e-06	1.87127082457103e-05	5.14019892569842e-05	0.000581545619023003	3.04219598261119e-05	9.06046930566159e-05	0	4.81325892391575e-05	3.35871739163478e-05
k__Bacteria|p__Actinomycetota|c__Actinomycetes|o__Micrococcales|f__Brevibacteriaceae	0	2.43229504063149e-05	0	2.87873478613482e-05	0	5.60694451870595e-05	0	6.11698422771526e-05	8.65891453290568e-06	8.96022938187218e-05	7.30737702221269e-05	9.33525606853061e-05	0	0	0	0	0	1.65561391083599e-05	0	2.7692740670042e-05	0	1.54195267747233e-05	0.000168097048029062	1.21021237714453e-05	1.38889564046492e-05	4.74572884404036e-05	0	2.39083592589604e-05	7.83505856310566e-05	3.42679483571634e-05	0	3.14939689049547e-05	3.72420441549785e-05	0	5.10587647105846e-05	7.13669564785682e-05	1.70967934963798e-05	2.16251751639188e-05	2.67144292001608e-05	2.84626200411e-06	0	1.06929761404059e-05	0	0	6.06024755266198e-05	5.32968782685976e-06	0	0.000240662946195787	1.37290637906239e-05
k__Bacteria|p__Pseudomonadota|c__Gammaproteobacteria|o__Vibrionales|f__Vibrionaceae	0	2.22960378724553e-05	0	9.6559442669726e-06	9.91165412291773e-06	4.04624862174656e-06	0.000509839910268176	5.81980280774529e-06	7.28791973186228e-05	4.48011469093609e-05	1.31602050637006e-05	6.63294510132438e-05	0	1.4785954821515e-05	0	9.52532147959994e-05	0	8.64598375658796e-05	4.33641941848616e-05	3.54209473686583e-06	0	0	0.000323119881211419	2.87425439571827e-05	5.11698393855496e-06	9.99100809271655e-06	3.58678770879588e-06	3.58625388884406e-05	1.74112412513459e-05	9.3458040974082e-06	0	1.39973195133132e-05	8.75027971549639e-06	1.09641108106133e-05	4.6977144002197e-06	0	0	3.6762797778662e-05	0	0	0	0	0	0	3.59751747150054e-05	6.6621097835747e-06	0	1.33701636775437e-05	0
k__Bacteria|p__Bacillota|c__Bacilli|o__Bacillales|f__Paenibacillaceae	0	2.79713929672621e-05	8.85200553250346e-06	1.84997063058821e-05	4.12985588454905e-05	0	0	2.21647809060938e-05	2.7419896020868e-05	0	1.83550228520035e-05	6.14161583455961e-05	0	0	0	0	0	0	0	1.19143186603669e-05	0.000791931614375888	1.54195267747233e-05	4.10903895182152e-05	1.66404201857373e-05	3.25659477803748e-05	5.74482965331202e-05	3.58678770879588e-06	5.37938083326609e-05	8.70562062567295e-06	5.192113387449e-06	0	0	1.81408238004194e-05	0	1.25529089710789e-05	0	0	1.73001401311351e-05	8.90480973338693e-06	0	0	0	0	0	2.17299713043657e-05	1.19917976104345e-05	0	0	1.05419596963719e-05
k__Bacteria|p__Actinomycetota|c__Actinomycetes|o__Mycobacteriales|f__Hoyosellaceae	4.27976846452607e-05	1.37830052302451e-05	0	2.70727409354372e-07	1.3215538830557e-05	5.49133741522748e-06	0.000509839910268176	5.20067484947452e-06	1.73178290658114e-05	3.84009830651665e-05	6.23378134596344e-06	5.15895730103007e-05	7.29359491082121e-06	7.39297741075752e-06	9.98253057149988e-05	0	1.10179482376792e-05	2.02352811324399e-05	0	9.9822669857128e-06	0	0	8.40485240145311e-05	0	2.41229242817591e-06	3.49685283245079e-05	0	2.09198143515904e-05	5.26294337824774e-05	2.95950463084593e-05	0	1.22476545741491e-05	9.49725481316072e-06	7.30940720707551e-06	1.48632603154492e-05	4.65436672686314e-05	2.56451902445696e-05	1.94626576475269e-05	0	0	1.98652342508423e-06	4.45540672516913e-06	0	0	1.23136504058072e-05	6.6621097835747e-06	3.74736220832055e-06	3.47624255616137e-05	1.71613297382799e-06
k__Bacteria|p__Bacillota|c__Negativicutes|o__Acidaminococcales|f__Acidaminococcaceae	0	1.62153002708766e-06	0	9.92667167632697e-07	0	0	0	1.48590709984986e-06	5.77260968860379e-06	0	6.58010253185029e-06	1.96531706705908e-05	0	0	0	0	1.83632470627986e-06	0	0	0	0	0	0	0	5.84798164406282e-07	0	0	5.9770898147401e-06	1.9785501421984e-06	7.2689587424286e-06	0	0	3.30803257537059e-06	0	8.47128826269126e-07	0	0	0	1.8423744275973e-06	0	3.17843748013477e-06	0	0	0.00116309123804601	5.55321488889345e-06	2.93132830477287e-05	2.81052165624041e-06	1.60441964130525e-05	4.16775150786798e-06
k__Bacteria|p__Pseudomonadota|c__Betaproteobacteria|o__Burkholderiales|f__Oxalobacteraceae	0	8.51303264221021e-06	0	0	0	0	0.000407871928214541	5.81980280774529e-06	1.94825576990378e-05	5.12013107535553e-05	2.77056948709486e-06	0.000152312072697078	2.91743796432849e-05	0	0	0	1.10179482376792e-05	1.103742607224e-05	0	1.28803444976939e-05	0	0	6.16355842773228e-05	3.02553094286134e-06	2.26609288707434e-06	2.74752722549705e-05	0	0	3.24482223320537e-05	2.49221442597552e-05	0	7.69852573232226e-05	1.12046264649649e-05	9.13675900884438e-06	1.70195882368615e-05	4.03378449661472e-05	0	0	2.30296803449662e-06	0	0	0	0.000102803978513968	0	1.37623151594316e-05	9.32695369700458e-06	0	2.40662946195787e-05	0
k__Bacteria|p__Actinomycetota|c__Actinomycetes|o__Streptosporangiales|f__Nocardiopsaceae	0	1.05399451760698e-05	0	8.12182228063116e-07	6.60776941527848e-06	6.06937293261984e-06	0.00020393596410727	4.82919807451205e-06	1.80394052768868e-05	1.28003276883888e-05	0	4.6676280342653e-05	0	1.10894661161363e-05	0	0	4.59081176569966e-06	3.67914202407998e-06	0	6.11816363640462e-06	0.000395965807187944	0	8.96517589488331e-05	0	2.01024369014659e-06	9.99100809271655e-06	0	0	4.35281031283648e-05	2.69989896147348e-05	0	1.22476545741491e-05	8.96370117197191e-06	1.09641108106133e-05	2.07161503878541e-05	4.34407561173893e-05	2.56451902445696e-05	1.51376226147432e-05	0	5.69252400822e-06	7.94609370033691e-07	2.67324403510148e-06	0	0	1.06235415265788e-05	3.99726587014482e-06	3.27894193228048e-06	1.33701636775437e-05	3.18710409425198e-06
k__Bacteria|p__Actinomycetota|c__Actinomycetes|o__Micrococcales|f__Ornithinimicrobiaceae	0	8.51303264221021e-06	0	6.31697288493535e-07	1.15635964767373e-05	4.91330189783511e-06	0.000407871928214541	1.01536985156407e-05	1.15452193772076e-05	3.20008192209721e-05	6.23378134596344e-06	3.193640233971e-05	0	0	0	0	0	1.83957101203999e-05	0	5.47414641151992e-06	9.31684252206927e-05	0	0.000102725973795538	4.538296414292e-06	2.04679357542199e-06	3.99640323708662e-05	0	0	4.90680435265203e-05	3.37487370184185e-05	0	2.09959792699698e-05	1.4726080496811e-05	1.82735180176888e-05	2.56448999225108e-05	4.96465784198735e-05	0	2.59502101967026e-05	0	1.89750800274e-06	0	0	0	0	6.03610314010158e-06	0	0	1.60441964130525e-05	2.20645668063599e-06
k__Bacteria|p__Pseudomonadota|c__Gammaproteobacteria|o__Enterobacterales|f__Morganellaceae	0	0	0	1.53412198634144e-06	6.60776941527848e-06	5.78035517392366e-07	0	3.71476774962465e-07	2.88630484430189e-06	5.12013107535553e-05	1.73160592943429e-06	0	0	0	0	0	0	0	0	0	0	0	5.04291144087186e-05	0	1.53509518156649e-06	0	0	0	4.35281031283648e-06	3.6344793712143e-06	0	3.14939689049547e-05	6.50935442250341e-06	0	2.0023044984543e-06	0	0	0	2.76356164139594e-06	4.364268406302e-05	6.91310151929312e-05	0	0.000205607957027937	0.00012923235978289	1.9315530048325e-06	0	7.82261860986915e-05	0	1.47097112042399e-06
k__Bacteria|p__Actinomycetota|c__Actinomycetes|o__Streptosporangiales|f__Thermomonosporaceae	0	0	0	0	0	5.78035517392366e-07	0	0	4.32945726645284e-06	1.92004915325832e-05	1.38528474354743e-06	0	0	0	0	0	0	0	0	1.61004306221174e-06	0.000908392145901754	0	1.30742148467048e-05	0	2.55849196927748e-07	0	0	0	7.51849054035392e-06	2.0768453549796e-06	0	3.4993298783283e-06	8.43014753078311e-06	0	2.84943332472342e-06	6.20582230248419e-06	0	0	0	0	0	1.78216269006765e-06	0	0	1.44866475362438e-06	0	0	0	0
k__Bacteria|p__Pseudomonadota|c__Betaproteobacteria|o__Burkholderiales|f__Sphaerotilaceae	0	7.29688512189447e-06	6.63900414937759e-06	0	0	2.02312431087328e-06	0	1.85738387481233e-05	1.87609814879623e-05	5.76014745977497e-05	0	0.000201444999373555	0	0	0	0	0	1.65561391083599e-05	0	2.57606889953879e-06	0.000116460531525866	0	8.59162689926317e-05	0	8.04097476058637e-07	1.99820161854331e-05	0	0	3.68010326448902e-05	3.32295256796736e-05	0	4.7240953357432e-05	1.04576513673006e-05	0	2.6877087306175e-05	2.17203780586947e-05	0	1.08125875819594e-05	0	0	6.75417964528638e-06	6.23756941523678e-06	0	0	2.53516331884266e-05	2.39835952208689e-05	3.27894193228048e-06	3.74364582971225e-05	1.47097112042399e-06
k__Eukaryota|p__Euglenozoa|c__Kinetoplastea|o__Trypanosomatida|f__Trypanosomatidae	0	0	8.85200553250346e-06	0	0	0	0	0	0	0	0	0	0	0	0	9.52532147959994e-05	1.83632470627986e-06	3.12727072046799e-05	0	4.50812057419288e-06	0	0	5.60323493430207e-06	0	1.4619954110157e-07	0	0.000274389259722885	0	1.74112412513459e-05	0	0	3.4993298783283e-06	4.26842912951044e-07	0	1.54023422958023e-07	0	0	4.32503503278377e-06	0	0	0	0	0	0	0	6.6621097835747e-06	0	0	0
k__Bacteria|p__Pseudomonadota|c__Alphaproteobacteria|o__Rhodospirillales|f__Acetobacteraceae	0	0	0	4.51212348923953e-07	0	0	0	2.35268624142895e-06	0	0	3.11689067298172e-06	5.15895730103007e-05	0	0	0.000598951834289992	0	2.75448705941979e-06	0	0	3.22008612442348e-06	0	7.70976338736164e-06	1.86774497810069e-05	0	8.04097476058637e-07	4.99550404635828e-06	0	8.96563472211015e-06	1.26627209100698e-05	4.1536907099592e-06	0	0	1.60066092356641e-06	0	2.23333963289133e-06	6.20582230248419e-06	7.69355707337089e-05	0	0	0	0	0	0	0	0	6.6621097835747e-06	0	1.33701636775437e-05	4.90323706807998e-07
k__Bacteria|p__Actinomycetota|c__Actinomycetes|o__Micrococcales|f__Dermabacteraceae	0.000128393053935782	7.70226762866638e-06	0	9.11448944826386e-06	0	4.91330189783511e-06	0	4.1481573204142e-05	2.88630484430189e-06	0	2.52814465697406e-05	5.15895730103007e-05	1.89633467681352e-05	0	0	0	1.83632470627986e-06	5.51871303611998e-06	0	6.44017224884697e-06	0	0	7.8445289080229e-05	5.4459556971504e-05	3.65498852753926e-06	0	8.9669692719897e-06	2.68969041663305e-05	1.89940813651046e-05	3.58255823733981e-05	0	0	4.23641591103911e-05	0	3.80437854706317e-05	0	0	0	6.90890410348986e-06	1.89750800274e-06	0	6.50489381874693e-05	0	0	8.83685499710871e-05	0	7.4947244166411e-06	1.33701636775437e-05	1.00516359895639e-05
k__Bacteria|p__Actinomycetota|c__Actinomycetes|o__Micrococcales|f__Cellulomonadaceae	0	8.1076501354383e-06	0	3.51945632160684e-06	0	3.4682131043542e-06	0	3.20708282384262e-05	5.05103347752831e-06	4.48011469093609e-05	1.83550228520035e-05	0.000144942133695607	0	0	0	0	0	1.103742607224e-05	0	1.86764995216562e-05	0	0	8.96517589488331e-05	0	5.08043405327957e-06	0	1.97273323983773e-05	0	3.91752928155283e-05	3.32295256796736e-05	5.50918656860315e-05	0	5.1327860282363e-05	9.13675900884438e-06	4.14323007757082e-05	3.1029111512421e-05	0	0	1.28966209931811e-05	0	0	1.06929761404059e-05	0	0	2.43858566860104e-05	0	8.89998524476131e-06	0	7.35485560211996e-06
k__Bacteria|p__Bacteroidota|c__Bacteroidia|o__Bacteroidales|f__Odoribacteraceae	0	1.37830052302451e-05	0	3.72701400211185e-05	0	0	0	9.53457055736994e-06	4.83456061420567e-05	0	3.32468338451383e-05	0.000260404511385327	0	0	0	0	0	0	0	2.25406028709644e-05	0	1.02796845164822e-05	1.86774497810069e-05	1.21021237714453e-05	8.04097476058637e-06	0	1.25537569807856e-05	0	3.16568022751744e-06	1.34994948073674e-05	0	0	1.35522624861956e-05	3.65470360353775e-06	7.00806574459004e-06	2.48232892099368e-05	0	0	3.68474885519459e-06	0	5.00603903121226e-05	5.0791636666928e-05	0	0	4.34599426087313e-06	1.86539073940092e-05	0	5.3480654710175e-06	9.80647413615995e-07
k__Bacteria|p__Bacillota|c__Clostridia|o__Eubacteriales|f__Eubacteriaceae	0	6.48612010835064e-06	0	3.42921385182205e-06	1.65194235381962e-05	0	0	2.711780457226e-05	1.73178290658114e-05	0	0.000115324954900324	0	0	0	0	0	0	0	0	9.66025837327045e-07	0	7.70976338736164e-06	1.12064698686041e-05	3.6306371314336e-05	1.01243182212838e-05	0	0	0	0	1.40187061461123e-05	0	0	3.57480939596499e-05	7.30940720707551e-06	1.04735927611456e-05	0	0	0.000389253152950539	1.41248706115793e-05	0	0	1.33662201755074e-05	0	0	2.89732950724876e-06	0	0	0	7.35485560211996e-06
k__Bacteria|p__Pseudomonadota|c__Alphaproteobacteria|o__Maricaulales|f__Maricaulaceae	0	6.89150261512255e-06	0	9.02424697847907e-07	9.91165412291773e-06	2.89017758696183e-06	0.000305903946160905	3.09563979135388e-06	5.05103347752831e-06	1.28003276883888e-05	1.73160592943429e-06	5.15895730103007e-05	5.83487592865697e-06	0	0	0	4.59081176569966e-06	5.51871303611998e-06	0	5.79615502396227e-06	0	0	5.97678392992221e-05	0	1.24269609936335e-06	4.99550404635828e-06	0	0	2.88868320760966e-05	1.60955515010919e-05	0	1.04979896349849e-05	4.58856131422372e-06	7.30940720707551e-06	9.62646393487643e-06	0	0	0	0	0	0	0	0	0.000193848539674334	5.79465901449751e-06	6.6621097835747e-06	0	0	1.96129482723199e-06
k__Bacteria|p__Bacteroidota|c__Bacteroidia|o__Bacteroidales|f__Muribaculaceae	2.13988423226303e-05	2.71606279537183e-05	0	1.62436445612623e-05	0	0	0	8.91544259909917e-06	5.05103347752831e-06	0	1.59307745507954e-05	0.000140028841027959	0	0	0	6.35021431973329e-05	0	0	0	0.000157784220096751	0	0	2.80161746715104e-05	1.51276547143067e-05	2.31360773793235e-05	1.99820161854331e-05	0	0	0	1.50571288236021e-05	0	0	1.46193697685732e-05	3.65470360353775e-06	5.31380809205179e-06	4.65436672686314e-05	1.70967934963798e-05	6.48755254917565e-06	4.91299847359279e-06	0	2.78113279511792e-06	1.15840574854397e-05	0	0	6.5189913913097e-06	0	0	5.3480654710175e-06	4.90323706807998e-07
k__Bacteria|p__Pseudomonadota|c__Betaproteobacteria|o__Burkholderiales|f__Sutterellaceae	0	0	0	0	0	0	0	0	0	0	0	0	0	0	0	0	0	0	0	0	0	0	0	0	0	0	0	0	0	0	0	0	6.40264369426565e-07	0	0	0	0	0	0	0	7.94609370033691e-07	0	0	0.000710777978805893	0	7.99453174028964e-06	0	0	0
k__Archaea|p__Euryarchaeota|c__Halobacteria|o__Haloferacales|f__Halorubraceae	0	0	0	0	0	0	0	0	0	0	0	0	0	0	0	0	3.48901694193174e-05	0	0	0	0	0	0	0	1.05994667298639e-06	0	0	0	0	0	0	0	2.13421456475522e-07	0	0	0	0	0	0	8.53878601233001e-06	5.95957027525269e-06	0	0	0	2.70417420676551e-05	2.2651173264154e-05	9.83682579684144e-06	9.09171130072974e-05	4.16775150786798e-06
k__Bacteria|p__Bacteroidota|c__Cytophagia|o__Cytophagales|f__Hymenobacteraceae	0	4.62136057719983e-05	0	8.12182228063116e-06	0	0	0	6.31510517436191e-06	1.08236431661321e-05	0	1.80087016661166e-05	0.000198988353039731	2.91743796432849e-06	0	0	0	0	0	0	9.2416471770954e-05	0	0	0	0	2.9422657646691e-05	2.24797682086122e-05	5.38018156319382e-06	0	3.56139025595712e-06	2.33645102435205e-05	0	0	3.25467721125171e-05	0	1.48632603154492e-05	0	0	0	0	0	3.97304685016846e-06	1.06929761404059e-05	0	0	2.17299713043657e-06	9.32695369700458e-06	0	0	0
k__Bacteria|p__Bacillota|c__Bacilli|o__Bacillales|f__Alicyclobacillaceae	0	0	0	4.51212348923953e-07	0	0	0.000305903946160905	0	3.60788105537737e-06	0	2.07792711532115e-06	0	0	0	0	0	0	0	0	0	0	0	9.33872489050345e-06	0	1.09649655826178e-07	0	0	0	0	4.1536907099592e-06	0	0	1.60066092356641e-06	0	3.85058557395057e-07	0	0	0	0	0	1.58921874006738e-06	0	0	0.000258464719565779	1.18307621545991e-05	2.93132830477287e-05	1.87368110416027e-06	8.02209820652624e-06	0
k__Viruses|p__Artverviricota|c__Revtraviricetes|o__Ortervirales|f__Retroviridae	0	0	0	0	0	0	0	0	0	0	0	0	0	0	0	0	0	0	0	0	0	0	3.73548995620138e-06	4.538296414292e-06	0	7.49325606953742e-06	0	0	0	0	0	0	0	0	0	0	0	0	0	0	0	0	0	0.000581545619023003	0	6.6621097835747e-06	0	0	0
k__Bacteria|p__Actinomycetota|c__Actinomycetes|o__Mycobacteriales|f__Gordoniaceae	0	9.32379765575404e-06	0	9.02424697847907e-07	0	2.89017758696183e-06	0	6.0674539910536e-06	0	0	7.23811278503532e-05	1.22832316691192e-05	5.83487592865697e-06	0	0	6.35021431973329e-05	6.42713647197952e-06	0	0	8.69423253594341e-06	0	0	0	9.07659282858401e-06	4.02048738029319e-06	0	9.68432681374887e-05	0	5.65865340668742e-05	5.81516699394288e-05	0	4.02422936007755e-05	1.5152923409762e-05	0	2.35655837125775e-05	3.1029111512421e-05	0	1.29751050983513e-05	3.22415524829527e-06	0	1.98652342508423e-06	0	0	0	7.96765614493408e-06	0	0	0	4.16775150786798e-06
k__Bacteria|p__Pseudomonadota|c__Alphaproteobacteria|o__Hyphomicrobiales|f__Methylobacteriaceae	0	8.91841514898212e-06	0	0	0	7.22544396740458e-06	0	6.19127958270776e-06	0	2.56006553767776e-05	0	9.82658533529538e-05	0	0	0	0	0	0	0	1.67444478470021e-05	0	0	7.47097991240276e-05	3.02553094286134e-06	9.868469024356e-07	0	0	5.9770898147401e-05	3.75924527017696e-05	1.60955515010919e-05	0	0	9.817386997874e-06	0	1.51713071613653e-05	0	0	8.65007006556753e-06	1.53531202299775e-06	8.53878601233001e-06	0	4.45540672516913e-06	0	0	1.5210979913056e-05	0	1.03052460728815e-05	3.47624255616137e-05	3.92258965446398e-06
k__Bacteria|p__Pseudomonadota|c__Gammaproteobacteria|o__Enterobacterales|f__Yersiniaceae	0.000128393053935782	8.1076501354383e-07	0	1.26339457698707e-06	0	0	0	7.42953549924931e-07	0	0	5.54113897418972e-06	1.71965243367669e-05	0.000128367270430453	0	0	0	4.59081176569966e-06	0	0	1.32023531101363e-05	0	0	0	0	1.24269609936335e-06	0	0	2.09198143515904e-05	1.58284011375872e-06	7.2689587424286e-06	0	3.4993298783283e-06	1.49395019532865e-06	0	2.07931620993331e-06	0	0	0	2.30296803449662e-06	0	7.94609370033691e-07	0	0.000128504973142461	0	2.41444125604063e-06	1.59890634805793e-05	4.68420276040069e-06	0	0
k__Eukaryota|p__Ascomycota|c__Leotiomycetes|o__Helotiales|f__Sclerotiniaceae	4.27976846452607e-05	3.24306005417532e-06	0	1.35363704677186e-06	0	0	0	2.22886064977479e-06	3.03062008651699e-05	0.000128003276883888	1.00433143907189e-05	2.21098170044146e-05	1.31284708394782e-05	0	0	0	2.75448705941979e-06	0	0	1.57784220096751e-05	0	7.70976338736164e-06	3.17516646277117e-05	4.538296414292e-06	1.20614621408796e-06	0	4.84216340687444e-05	0	4.51109432421235e-05	3.01142576472042e-05	0	5.24899481749245e-06	6.61606515074118e-06	1.4618814414151e-05	8.70232339712829e-06	9.30873345372629e-06	0	6.48755254917565e-06	0	4.74377000685e-06	7.94609370033691e-07	0	0	0	0	0	0	5.3480654710175e-06	0
k__Bacteria|p__Pseudomonadota|c__Alphaproteobacteria|o__Hyphomicrobiales|f__Stappiaceae	0	0	4.42600276625173e-06	0	0	1.18497281065435e-05	0	7.42953549924931e-07	6.49418589967926e-06	2.56006553767776e-05	1.00433143907189e-05	2.94797560058861e-05	0	0	0	0	0	0	0	2.44726545456185e-05	0	0	9.71227388612359e-05	0	6.57897934957067e-07	0	0	0	7.51849054035392e-06	8.8265927586633e-06	0	0	2.9879003906573e-06	0	4.85173782317772e-06	1.55145557562105e-05	0	1.51376226147432e-05	0	0	5.56226559023584e-06	0	0	0	0	0	8.89998524476131e-06	0	0
k__Archaea|p__Euryarchaeota|c__Methanobacteria|o__Methanobacteriales|f__Methanobacteriaceae	0.000117693632774467	8.1076501354383e-07	0	7.21939758278325e-07	0	0	0	5.25020508613618e-05	5.05103347752831e-06	0	6.58010253185029e-06	1.22832316691192e-05	1.60459088038067e-05	0	0	0	0	0	4.33641941848616e-05	0	0	0	0.000147551853269955	0	5.11698393855496e-07	0	0	0	2.37426017063808e-06	2.5960566937245e-06	0	0	3.20132184713283e-06	0	5.3908198035308e-07	0	0	0	4.2221080632438e-05	0	0	0	0	0	4.82888251208126e-07	0	0	0	0
k__Eukaryota|p__Ascomycota|c__Sordariomycetes|o__Hypocreales|f__Nectriaceae	0	0	0	0	0	2.89017758696183e-06	0	0	0	0	2.07792711532115e-06	4.91329266764769e-05	2.91743796432849e-06	0	0	0	0	0	6.50462912772923e-05	0	0	0	1.49419598248055e-05	0	1.09649655826178e-06	0	0	0.000107587616665322	1.06841707678714e-05	0	8.26377985290472e-05	0	2.13421456475522e-06	0	6.700018898674e-06	2.17203780586947e-05	0	0	0	0	0	0	0	0	1.18307621545991e-05	0	0	1.0696130942035e-05	0
k__Bacteria|p__Actinomycetota|c__Actinomycetes|o__Micrococcales|f__Bogoriellaceae	0	0	0	3.60969879139163e-07	3.30388470763924e-06	4.33526638044275e-06	0	1.60973269150402e-06	2.88630484430189e-06	0	9.0043508330583e-06	2.45664633382384e-05	0	0	0	0	3.67264941255973e-06	3.67914202407998e-06	0	2.25406028709644e-06	0.000209628956746559	0	3.54871545839131e-05	9.07659282858401e-06	2.04679357542199e-06	0	0	8.96563472211015e-06	9.89275071099199e-06	1.50571288236021e-05	0	0	1.94213525392725e-05	0	2.11782206567282e-05	6.20582230248419e-06	0	0	3.37768645059504e-06	0	0	2.67324403510148e-06	0	0	7.00187964251783e-06	0	0	1.60441964130525e-05	3.43226594765598e-06
k__Bacteria|p__Bacteroidota|c__Bacteroidia|o__Bacteroidales|f__Barnesiellaceae	0	1.58099177641047e-05	6.63900414937759e-06	3.24872891225246e-06	1.65194235381962e-05	0	0	3.09563979135388e-06	1.15452193772076e-05	0	4.15585423064229e-06	3.193640233971e-05	0	0	0	0	0	0	0	0.000140717763637306	0	0	0	0	2.28436782971204e-05	0	0	0	7.9142005687936e-07	6.2305360649388e-06	0	0	6.40264369426565e-06	0	2.84943332472342e-06	0	0	0	0	0	4.3703515351853e-06	5.34648807020295e-06	0	0	0	0	0	0	4.90323706807998e-07
k__Bacteria|p__Acidobacteriota|c__Terriglobia|o__Terriglobales|f__Acidobacteriaceae	0	3.24306005417532e-06	0	1.62436445612623e-06	0	0	0	0	0	0	1.73160592943429e-06	7.36993900147153e-06	0	0	0	0	0	7.35828404815997e-06	0.000325231456386462	6.44017224884697e-07	0	0	0	0	4.38598623304711e-07	2.24797682086122e-05	0	2.09198143515904e-05	0	0	0	0	2.13421456475522e-07	0	1.54023422958023e-07	3.41320226636631e-05	0	0	4.60593606899324e-07	0	0	0	0	0	0	0	0	0	0
k__Bacteria|p__Verrucomicrobiota|c__Verrucomicrobiae|o__Verrucomicrobiales|f__Akkermansiaceae	0	0	6.63900414937759e-06	0	3.30388470763924e-06	0	0	2.4765118330831e-07	5.77260968860379e-06	3.20008192209721e-05	1.38528474354743e-06	4.91329266764769e-06	2.91743796432849e-06	0	0	0	0	0	0	5.79615502396227e-06	0	0	3.54871545839131e-05	0	1.02339678771099e-06	0	0	0	6.33136045503488e-06	6.7497474036837e-06	0	3.32436338441189e-05	1.21650230191047e-05	0	1.46322251810122e-06	0	0	0	1.38178082069797e-06	0	0	2.58413590059809e-05	0	0	5.07032663768532e-06	1.99863293507241e-05	2.81052165624041e-06	6.68508183877187e-05	5.39356077488797e-06
k__Bacteria|p__Actinomycetota|c__Actinomycetes|o__Micrococcales|f__Promicromonosporaceae	0	3.64844256094723e-06	0	1.08290963741749e-06	0	9.82660379567022e-06	0	1.98120946646648e-06	1.44315242215095e-06	0	5.19481778830286e-06	4.42196340088292e-05	0	0	9.98253057149988e-05	0	2.75448705941979e-06	0	0	3.54209473686583e-06	0	0	1.49419598248055e-05	0	3.87428783919162e-06	0	0	5.9770898147401e-05	1.89940813651046e-05	2.18068762272858e-05	0	1.04979896349849e-05	2.68911035159157e-05	0	2.12552323682072e-05	0	0	0	1.38178082069797e-06	0	0	2.67324403510148e-06	0	0	9.65776502416252e-07	0	0	0	1.47097112042399e-06
k__Bacteria|p__Campylobacterota|c__Epsilonproteobacteria|o__Campylobacterales|f__Helicobacteraceae	0	5.67535509480681e-06	0	7.49012499213762e-06	3.30388470763924e-06	0	0	0	0	0	1.03896355766057e-06	1.22832316691192e-05	4.37615694649273e-06	0	0	0	0	0	0	4.18611196175053e-06	0	0	4.66936244525173e-05	0	4.75148508580104e-07	0	0	0	0	1.5576340162347e-06	0	0	1.38723946709089e-06	0	0	0	0	0	0	0	0	0	0	0.000258464719565779	0	6.6621097835747e-06	2.81052165624041e-06	0	4.90323706807998e-07
k__Bacteria|p__Cyanobacteriota|c__Cyanophyceae|o__Nostocales|f__Nostocaceae	0	0.000123236282058662	0.000106224066390041	4.69260842880911e-06	0	0	0	2.89751884470723e-05	1.15452193772076e-05	0	0	0	0	0	0	0	0	0	0	0	0	0	6.35033292554235e-05	0	1.31579586991413e-06	0	0	0	0	0	0	0	1.06710728237761e-06	0	0	0	0	0	0	0	0	0	0	0	0	0	0	0	0
k__Bacteria|p__Actinomycetota|c__Actinomycetes|o__Micromonosporales|f__Micromonosporaceae	0	4.45920757449106e-06	0	0	0	0	0	1.49828965901528e-05	0	0	8.31170846128458e-06	3.43930486735338e-05	0	0	0	0	0	0	0	1.09482928230398e-05	0	0	8.40485240145311e-05	0	2.92399082203141e-06	0	0	0	2.84911220476569e-05	2.64797782759899e-05	0	0	2.58239962335381e-05	0	2.82632981127972e-05	3.72349338149051e-05	0	1.94626576475269e-05	2.91709284369572e-06	0	0	0	0	0	5.31177076328939e-06	0	1.40526082812021e-06	1.60441964130525e-05	0
k__Bacteria|p__Mycoplasmatota|c__Mollicutes|o__Mycoplasmatales|f__Mycoplasmataceae	0	6.48612010835064e-06	0	7.63451294379329e-05	4.95582706145886e-06	0	0	5.94362839939945e-06	4.32945726645284e-06	1.28003276883888e-05	7.48053761515612e-05	9.82658533529538e-06	2.91743796432849e-06	0	0	0	0	0	0	0	0	0	0	0	1.56068010125926e-05	0	0	0	0	2.5960566937245e-06	0	0	3.73487548832163e-06	0	6.39197205275795e-06	0	0	0	7.24667274854936e-05	0	0	1.78216269006765e-06	0	0	7.24332376812189e-07	0	9.36840552080137e-07	0	1.05419596963719e-05
k__Bacteria|p__Actinomycetota|c__Actinomycetes|o__Micrococcales|f__Dermacoccaceae	0	8.1076501354383e-07	4.42600276625173e-06	4.51212348923953e-07	0	0	0	3.71476774962465e-07	2.16472863322642e-06	0	0	4.91329266764769e-06	0	0	0	0	0	5.51871303611998e-06	0	1.28803444976939e-06	0.000209628956746559	0	4.66936244525173e-05	3.02553094286134e-06	4.02048738029319e-07	0	0	0	1.14755908247507e-05	3.6344793712143e-06	0	0	4.58856131422372e-06	3.65470360353775e-06	3.77357386247156e-06	9.30873345372629e-06	0	4.32503503278377e-06	0	0	0	0	0	0	4.82888251208126e-07	0	0	0	9.80647413615995e-07
k__Bacteria|p__Pseudomonadota|c__Betaproteobacteria|o__Rhodocyclales|f__Rhodocyclaceae	0	2.8376775474034e-06	0	0	0	0	0	6.19127958270776e-06	2.16472863322642e-06	6.40016384419441e-05	0	0.000157225365364726	0	0	0	0	4.59081176569966e-06	0	0	0	0	0	1.68097048029062e-05	0	6.21348049681674e-07	0	0	0	7.51849054035392e-06	4.1536907099592e-06	0	0	2.24092529299298e-05	0	5.31380809205179e-06	0	0	0	0	0	0	0	0	0	0	0	0	5.3480654710175e-06	0
k__Bacteria|p__Pseudomonadota|c__Alphaproteobacteria|o__Hyphomicrobiales|f__Xanthobacteraceae	0	0	6.63900414937759e-06	4.51212348923953e-07	0	0	0	4.9530236661662e-07	0	0	6.92642371773715e-07	0	0	0	0	0	0	0	0	1.28803444976939e-06	0	0	7.47097991240276e-06	0	1.4619954110157e-07	0	0	0	4.35281031283648e-06	0	0	0	0	0	1.15517567218517e-06	0	0.000230806712201127	0	0	0	0	0	0	0	0	5.32968782685976e-06	0	0	0
k__Bacteria|p__Actinomycetota|c__Actinomycetes|o__Micrococcales|f__Ruaniaceae	0	3.64844256094723e-06	6.63900414937759e-06	4.51212348923953e-07	4.95582706145886e-06	4.33526638044275e-06	0	2.97181419969972e-06	5.77260968860379e-06	0	6.92642371773715e-06	2.70231096720623e-05	0	0	0	0	2.75448705941979e-06	5.51871303611998e-06	0	4.18611196175053e-06	0	0	2.24129397372083e-05	6.05106188572267e-06	8.77197246609423e-07	0	5.38018156319382e-06	5.9770898147401e-06	1.46412710522682e-05	2.18068762272858e-05	0	1.39973195133132e-05	1.01375191825873e-05	0	1.18598035677678e-05	9.30873345372629e-06	0	0	4.75946727129301e-06	0	0	0	5.14019892569842e-05	0	2.65588538164469e-06	2.66484391342988e-06	0	0	0
k__Bacteria|p__Bacteroidota|c__Sphingobacteriia|o__Sphingobacteriales|f__Sphingobacteriaceae	0	2.14852728589115e-05	1.54910096818811e-05	1.09193388439597e-05	0	0	0	5.44832603278283e-06	0	0	1.59307745507954e-05	3.68496950073577e-05	0	0	0	0	0	0	0	2.35066287082914e-05	4.65842126103464e-05	0	5.60323493430207e-06	7.56382735715334e-06	6.35968003791831e-06	0	0	1.79312694442203e-05	6.72707048347456e-06	4.1536907099592e-06	0	0	1.05643620955383e-05	0	1.15517567218517e-06	0	0	0	3.53121765289482e-06	0	9.93261712542114e-06	0	0	0	1.44866475362438e-06	0	0	0	0
k__Bacteria|p__Thermodesulfobacteriota|c__Desulfovibrionia|o__Desulfovibrionales|f__Desulfovibrionaceae	0	0	0	0	1.3215538830557e-05	0	0	0	0	0	8.55413329140538e-05	0	0	0	0	0	0	0	0	9.01624114838575e-06	0	0	3.54871545839131e-05	0	8.04097476058637e-07	0	0	0	4.74852034127616e-06	5.7113247261939e-06	0	0	2.77447893418178e-06	5.48205540530663e-06	1.15517567218517e-06	0	0	0	0	0	0	1.78216269006765e-06	0.000102803978513968	0	0	0	0	0	0
k__Eukaryota|p__Apicomplexa|c__Aconoidasida|o__Piroplasmida|f__Babesiidae	0	0	1.77040110650069e-05	2.70727409354372e-07	3.4690789430212e-05	0	0	3.71476774962465e-07	0	0	0	1.22832316691192e-05	0	0	0	0	0	1.65561391083599e-05	4.33641941848616e-05	9.66025837327045e-07	0	1.02796845164822e-05	2.9883919649611e-05	1.21021237714453e-05	1.09649655826178e-07	0	0	0	1.58284011375872e-06	2.0768453549796e-06	0	0	3.09461111889507e-06	0	4.0354136815002e-05	0	0	0	0	0	0	0	0	0	9.65776502416252e-07	0	0	0	4.90323706807998e-07
k__Bacteria|p__Bacteroidota|c__Chitinophagia|o__Chitinophagales|f__Chitinophagaceae	0	1.05399451760698e-05	0	2.43654668418935e-06	0	0	0	2.97181419969972e-06	0	0	2.77056948709486e-06	8.84392680176584e-05	0	0	0	0	0	0	0	6.50457397133544e-05	0	0	7.47097991240276e-06	0	6.46932969374449e-06	4.99550404635828e-06	0	0	1.18713008531904e-06	5.7113247261939e-06	0	0	9.2838333566852e-06	0	1.15517567218517e-06	0	0	0	9.21187213798648e-07	1.89750800274e-06	0	0	0	0	1.20722062802032e-06	0	9.36840552080137e-07	8.02209820652624e-06	7.35485560211996e-07
k__Bacteria|p__Pseudomonadota|c__Gammaproteobacteria|o__Alteromonadales|f__Alteromonadaceae	0	2.43229504063149e-06	0	4.51212348923953e-06	0	0	0.00020393596410727	1.60973269150402e-06	0	0	2.07792711532115e-06	0	5.83487592865697e-06	0	0	0	0	0	0	0	0	0	0	0	1.9736938048712e-06	0	0	0	0	0	0	0	1.06710728237761e-06	0	1.07816396070616e-06	0	0	0	0	0	0	0	0	0	0	0	0	0	0
k__Viruses|p__Uroviricota|c__Caudoviricetes|o__|f__Herelleviridae	0	1.62153002708766e-06	0	0	0	0	0	0	0	0	0	0	0	0	0	0	0	0.000125090828818719	0	0	0	0	0	0	0	0	0	0	0	0	0	0	0	0	0	0	0	0	0	0	0	0	0	0	0	0	9.13419538278134e-05	0	0
k__Eukaryota|p__Ascomycota|c__Eurotiomycetes|o__Eurotiales|f__Trichocomaceae	0	1.62153002708766e-06	0	0	0	0	0.00020393596410727	0	0	0	0	0	0	0	0	0	0	0	0	0	0	0	5.60323493430207e-06	0	0	0	0	0	1.18713008531904e-06	0	0	0	0	0	2.31035134437034e-07	0	0	0	0	0	0	0	0	0	0	0	0	0	0
k__Viruses|p__Uroviricota|c__Caudoviricetes|o__Crassvirales|f__Steigviridae	0	0	0	0	0	0	0.00020393596410727	0	0	0	1.03896355766057e-06	0	0	0	0	0	0	0	0	0	0	0	0	0	0	0	0	0	0	0	0	0	0	0	0	0	0	0	0	0	0	0	0	0	0	0	0	0	0
k__Bacteria|p__Bacteroidota|c__Cytophagia|o__Cytophagales|f__Cytophagaceae	0	3.64844256094723e-06	0	6.31697288493535e-07	0	0	0	0	0	0	0	4.17629876750053e-05	0	0	9.98253057149988e-05	0	0	0	0	2.57606889953879e-06	0	0	1.49419598248055e-05	0	7.85822533420941e-06	0	3.58678770879588e-06	1.19541796294802e-05	0	0	0	0	0	0	2.31035134437034e-07	0	0	0	0	0	0	0	0	0	2.65588538164469e-06	0	0	0	1.71613297382799e-06
k__Bacteria|p__Bacteroidota|c__Bacteroidia|o__Bacteroidales|f__Dysgonomonadaceae	0	3.24306005417532e-06	0	1.07388539043901e-05	0	0	0	1.08966520655657e-05	3.60788105537737e-06	1.28003276883888e-05	6.92642371773715e-06	3.193640233971e-05	0	0	0	0	0	0	0	6.76218086128932e-06	0	0	4.66936244525173e-05	0	8.55267315444187e-06	0	0	0	1.9785501421984e-06	6.2305360649388e-06	0	0	5.22882568365028e-06	7.30940720707551e-06	2.54138647880738e-06	0	0	0	2.27226179403666e-05	0	0	0	0	0	3.13877363285282e-06	0	0	0	9.80647413615995e-07
k__Bacteria|p__Actinomycetota|c__Actinomycetes|o__Streptosporangiales|f__Streptosporangiaceae	0	0	0	0	0	0	0	1.60973269150402e-06	0	0.000140803604572277	2.424248301208e-06	1.96531706705908e-05	0	0	0	0	0	0	0	6.44017224884697e-06	0	0	0	3.02553094286134e-06	6.21348049681674e-07	0	0	0	6.33136045503488e-06	4.6729020487041e-06	0	0	1.70737165180417e-06	0	0	9.30873345372629e-06	0	0	0	1.89750800274e-06	0	0	0	0	0	0	9.36840552080137e-07	0	0
k__Bacteria|p__Actinomycetota|c__Actinomycetes|o__Micrococcales|f__Sanguibacteraceae	0	8.1076501354383e-07	0	0	0	0	0	8.66779141579086e-07	0	0	8.65802964717144e-06	4.91329266764769e-06	0	0	0	0	0	0	0.000130092582554585	6.44017224884697e-07	0	0	7.47097991240276e-06	7.56382735715334e-06	1.82749426376963e-07	0	0	0	3.16568022751744e-06	0	0	0	5.22882568365028e-06	0	8.00921799381719e-06	6.20582230248419e-06	0	0	4.60593606899324e-07	0	0	0	0	0	6.5189913913097e-06	0	0	0	9.80647413615995e-07
k__Bacteria|p__Pseudomonadota|c__Gammaproteobacteria|o__Immundisolibacterales|f__Immundisolibacteraceae	0	1.21614752031574e-06	0	0	0	0	0	2.97181419969972e-06	0	0	0	4.17629876750053e-05	0	0	9.98253057149988e-05	0	0	0	0	0	0	0	3.73548995620138e-06	0	1.82749426376963e-07	0	0	0	3.9571002843968e-06	0	0	0	4.26842912951044e-07	0	2.38736305584936e-06	6.20582230248419e-06	2.56451902445696e-05	0	0	0	0	0	0	0	1.20722062802032e-06	0	0	5.3480654710175e-06	4.90323706807998e-07
k__Bacteria|p__Actinomycetota|c__Thermoleophilia|o__Solirubrobacterales|f__Conexibacteraceae	0	0	0	0	0	0	0	0	0	0	0	0	0	2.21789322322726e-05	0	0	0	9.19785506019996e-06	0.000108410485462154	0	0	0	0	0	6.57897934957067e-07	3.24707763013288e-05	0	0	1.50369810807078e-05	1.0384226774898e-06	0	0	5.33553641188804e-07	0	8.47128826269126e-07	0	0	0	0	0	0	0	0	0	0	0	0	0	0
k__Bacteria|p__Actinomycetota|c__Acidimicrobiia|o__Acidimicrobiales|f__Iamiaceae	0	4.05382506771915e-06	0	0	3.30388470763924e-06	5.2023196565313e-06	0	2.22886064977479e-06	1.01020669550566e-05	0	0	3.193640233971e-05	0	0	0	0	1.83632470627986e-06	1.103742607224e-05	0	1.93205167465409e-06	0	0	2.80161746715104e-05	0	5.48248279130889e-07	9.99100809271655e-06	0	0	2.61168618770189e-05	7.7881700811735e-06	0	6.9986597566566e-06	3.20132184713283e-06	0	5.00576124613574e-06	1.24116446049684e-05	0	0	0	0	0	0	0	0	3.86310600966501e-06	0	0	0	0
k__Bacteria|p__Actinomycetota|c__Rubrobacteria|o__Rubrobacterales|f__Rubrobacteraceae	0	1.62153002708766e-06	0	0	0	0	0	8.66779141579086e-07	0	0	1.03896355766057e-06	0	0	0	0	0	0	3.67914202407998e-06	0	0	0	0	1.49419598248055e-05	0	0	0	0	0	0.000113173068133748	3.1152680324694e-06	0	0	1.28052873885313e-06	0	4.15863241986662e-06	6.20582230248419e-06	0	0	0	0	0	0	0	0	0	0	0	0	4.90323706807998e-07
k__Bacteria|p__Cyanobacteriota|c__Cyanophyceae|o__Chroococcidiopsidales|f__Chroococcidiopsidaceae	0	0	0	0	0	0	0	2.10503505812064e-06	0	0	0	7.12427436808915e-05	0	0	0	0	0	0	0	0	0	0	3.73548995620138e-05	2.87425439571827e-05	0	0	0	0	7.12278051191424e-06	0	0	0	9.60396554139848e-07	0	4.62070268874069e-07	0	0	0	0	0	0	0	0	0	0	0	0	0	0
k__Bacteria|p__Cyanobacteriota|c__Cyanophyceae|o__Pseudanabaenales|f__Leptolyngbyaceae	0	5.39158734006647e-05	3.98340248962656e-05	4.7828508985939e-06	0	0	0	0	0	0	0	0	0	0	0	0	0	0	0	0	0	0	0	0	1.75439449321885e-06	0	0	0	0	0	0	0	0	0	1.38621080662221e-06	0	0	0	0	0	0	5.34648807020295e-06	0	0	3.33192893333607e-05	0	0	0	0
k__Bacteria|p__Bacteroidota|c__Cytophagia|o__Cytophagales|f__Spirosomaceae	0	1.4188387737017e-05	0	3.51945632160684e-06	0	0	0	1.98120946646648e-06	0	0	4.50217541652915e-06	7.61560363485391e-05	0	0	0	0	0	0	0	6.44017224884697e-06	0	5.13984225824109e-06	0	0	3.91083772446701e-06	0	0	0	0	0	0	0	2.13421456475522e-06	0	1.54023422958023e-07	0	0	0	7.67656011498873e-07	0	1.19191405505054e-06	0	0	0	4.82888251208126e-07	0	0	0	0
k__Eukaryota|p__Apicomplexa|c__Aconoidasida|o__Haemosporida|f__Plasmodiidae	0	4.86459008126298e-06	0	1.17315210720228e-06	6.60776941527848e-06	0	0	0	0	0	1.03896355766057e-06	0	0	0	0	0	0	1.28769970842799e-05	0	3.70309904308701e-05	0	5.13984225824109e-06	0	0	7.30997705507852e-08	0	1.79339385439794e-05	0	0	0	0	0	3.41474330360835e-06	0	0	0	0	1.08125875819594e-05	0	1.89750800274e-06	0	0	0	0	0	7.99453174028964e-06	9.36840552080137e-07	0	0
k__Archaea|p__Thermoproteota|c__Thermoprotei|o__Thermoproteales|f__Thermoproteaceae	0	0	1.99170124481328e-05	0	3.30388470763924e-06	0	0	8.66779141579086e-07	0	0	0	1.96531706705908e-05	0	1.4785954821515e-05	0	0	0	5.51871303611998e-06	0	0	0	0	0	0	0	0	3.58678770879588e-06	0	3.32396423889331e-05	0	0	0	8.53685825902087e-07	3.65470360353775e-06	0	0	0	0	3.99181125979414e-06	0	0	0	0	0	0	0	0	0	0
k__Bacteria|p__Pseudomonadota|c__Betaproteobacteria|o__Rhodocyclales|f__Azonexaceae	0	2.43229504063149e-06	0	0	0	0	0	1.73355828315817e-06	1.44315242215095e-06	3.84009830651665e-05	0	3.93063413411815e-05	0	0	0	0	0	0	0	0	0	0	0	0	0	0	0	0	4.35281031283648e-06	3.1152680324694e-06	0	0	9.60396554139848e-07	0	2.61839819028639e-06	6.20582230248419e-06	0	0	3.07062404599549e-07	0	1.58921874006738e-06	3.5643253801353e-06	0	0	2.17299713043657e-06	0	0	0	0
k__Eukaryota|p__Ascomycota|c__Saccharomycetes|o__Saccharomycetales|f__Pichiaceae	0	8.1076501354383e-07	0	0	0	0	0	0	0	0	0	9.82658533529538e-06	0	7.39297741075752e-06	0	0	4.59081176569966e-06	5.51871303611998e-06	0	0	0	0	0	0	7.67547590783245e-07	0	0	0	0	0	0	0	2.13421456475522e-07	0	0	0	0	0	0	0	3.17843748013477e-06	0	0	0	0	0	7.35419833382908e-05	0	0
k__Bacteria|p__Actinomycetota|c__Actinomycetes|o__Jatrophihabitantales|f__Jatrophihabitantaceae	0	0	0	0	0	0	0	2.4765118330831e-07	0	0	0	4.91329266764769e-06	0	0	0	0	0	7.35828404815997e-06	6.50462912772923e-05	0	0	0	0	0	0	4.99550404635828e-06	0	0	0	0	0	0	6.40264369426565e-07	0	6.16093691832092e-07	9.30873345372629e-06	0	4.32503503278377e-06	0	0	0	0	0	0	4.82888251208126e-07	0	0	0	0
k__Bacteria|p__Pseudomonadota|c__Gammaproteobacteria|o__Chromatiales|f__Chromatiaceae	0	1.21614752031574e-06	0	0	0	0	0	0	0	3.20008192209721e-05	1.73160592943429e-06	0	0	0	0	0	0	0	0	0	0	0	0	0	4.75148508580104e-07	0	0	0	0	2.0768453549796e-06	0	1.57469844524773e-05	4.26842912951044e-07	0	6.16093691832092e-07	0	0	0	0	0	0	2.67324403510148e-06	0	0	5.31177076328939e-06	0	2.34210138020034e-06	1.0696130942035e-05	0
k__Bacteria|p__Pseudomonadota|c__Gammaproteobacteria|o__Methylococcales|f__Methylococcaceae	0	2.43229504063149e-06	0	0	0	0	0	0	0	0	0	1.47398780029431e-05	3.64679745541061e-05	0	0	0	0	0	0	3.86410334930818e-06	0	0	0	0	0	0	0	5.9770898147401e-06	0	2.5960566937245e-06	0	3.14939689049547e-05	6.40264369426565e-07	0	3.85058557395057e-07	0	0	0	0	0	0	0	0	0	0	0	3.27894193228048e-06	0	0
k__Bacteria|p__Actinomycetota|c__Actinomycetes|o__Micrococcales|f__Kytococcaceae	0	1.21614752031574e-06	0	0	6.60776941527848e-06	2.89017758696183e-06	0	3.71476774962465e-07	0	0	0	0	0	0	0	0	0	3.67914202407998e-06	0	6.44017224884697e-07	0	0	9.33872489050345e-06	0	3.65498852753926e-07	1.99820161854331e-05	0	0	7.51849054035392e-06	1.5576340162347e-06	0	0	3.73487548832163e-06	5.48205540530663e-06	7.85519457085917e-06	2.79262003611789e-05	0	0	0	0	0	0	0	0	4.82888251208126e-07	0	0	0	9.80647413615995e-07
k__Eukaryota|p__Ascomycota|c__Dothideomycetes|o__Mycosphaerellales|f__Mycosphaerellaceae	0	2.8376775474034e-06	0	0	0	0	0	0	0	0	0	1.22832316691192e-05	0	0	0	0	0	0	0	0	0	0	7.47097991240276e-06	0	1.82749426376963e-07	0	0	0	2.76997019907776e-06	3.6344793712143e-06	0	0	1.06710728237761e-06	0	1.69425765253825e-06	0	0	0	0	0	0	0	5.14019892569842e-05	0	0	3.99726587014482e-06	0	8.02209820652624e-06	0
k__Bacteria|p__Pseudomonadota|c__Gammaproteobacteria|o__Alteromonadales|f__Shewanellaceae	0	5.26997258803489e-06	0	0	0	2.89017758696183e-06	0	0	0	0	0	2.70231096720623e-05	0	0	0	0	0	0	0	0	0	0	1.68097048029062e-05	0	1.93714391959581e-06	0	0	0	4.74852034127616e-06	0	0	0	1.9207931082797e-06	0	2.54138647880738e-06	0	0	0	0	0	0	0	0	0	0	0	0	0	0
k__Eukaryota|p__Ascomycota|c__Sordariomycetes|o__Sordariales|f__Sordariaceae	0	0	0	0	3.30388470763924e-06	0	0	1.1144303248874e-06	1.29883717993585e-05	0	0	7.36993900147153e-06	4.37615694649273e-06	0	0	0	0	5.51871303611998e-06	0	1.28803444976939e-06	0	0	1.68097048029062e-05	0	0	2.49775202317914e-05	0	0	1.9785501421984e-06	1.0384226774898e-05	0	0	2.13421456475522e-06	0	1.15517567218517e-06	0	0	0	0	0	0	0	0	0	0	0	0	0	0
k__Bacteria|p__Pseudomonadota|c__Alphaproteobacteria|o__Rhodobacterales|f__Roseobacteraceae	0	2.02691253385957e-06	0	2.07557680505019e-06	0	0	0	2.22886064977479e-06	0	0	1.38528474354743e-06	2.45664633382384e-05	0	0	0	0	0	0	0	2.25406028709644e-06	0	0	2.9883919649611e-05	0	0	0	0	0	1.66198211944665e-05	6.2305360649388e-06	0	0	2.24092529299298e-06	0	3.77357386247156e-06	0	0	0	0	0	0	0	0	0	0	0	0	0	0
k__Bacteria|p__Bacillota|c__Bacilli|o__Bacillales|f__Thermoactinomycetaceae	0	8.1076501354383e-07	0	0	0	0	0	2.4765118330831e-07	0	0	1.03896355766057e-06	4.91329266764769e-06	0	0	0	0	0	0	0	0	6.98763189155195e-05	0	5.60323493430207e-06	0	0	0	0	0	0	2.0768453549796e-06	0	0	1.81408238004194e-06	0	6.16093691832092e-07	0	0	0	0	0	0	0	0	0	0	0	0	0	0
k__Bacteria|p__Candidatus_Saccharibacteria|c__Candidatus_Saccharimonadia|o__Candidatus_Saccharimonadales|f__Candidatus_Saccharimonadaceae	0	8.1076501354383e-07	0	0	0	0	0	0	0	1.92004915325832e-05	7.61906608951087e-06	0	0	0	0	0	0	0	0	0	0	0	1.30742148467048e-05	0	9.13747131884815e-06	0	0	0	1.58284011375872e-06	1.09034381136429e-05	0	0	7.46975097664326e-06	0	7.08507745606905e-06	0	0	0	3.68474885519459e-06	0	0	0	0	0	0	0	0	0	1.47097112042399e-06
k__Bacteria|p__Pseudomonadota|c__Gammaproteobacteria|o__Alteromonadales|f__Pseudoalteromonadaceae	0	2.8376775474034e-06	0	5.41454818708744e-06	0	0	0	1.73355828315817e-06	0	0	0	1.71965243367669e-05	0	0	0	0	0	0	0	0	0	0	1.49419598248055e-05	0	9.868469024356e-07	0	0	0	1.9785501421984e-06	0	0	0	0	0	3.15748017063947e-06	2.17203780586947e-05	0	8.65007006556753e-06	0	0	0	0	0	0	1.20722062802032e-06	0	0	0	0
k__Bacteria|p__Gemmatimonadota|c__Gemmatimonadetes|o__Gemmatimonadales|f__Gemmatimonadaceae	2.13988423226303e-05	0	0	0	0	0	0	0	1.44315242215095e-06	0	0	4.91329266764769e-06	0	7.39297741075752e-06	0	0	0	0	4.33641941848616e-05	0	0	0	0	0	1.82749426376963e-07	0	0	0	0	0	0	0	0	0	3.85058557395057e-07	0	0	0	0	0	0	0	0	0	4.82888251208126e-07	0	0	0	0
k__Bacteria|p__Rhodothermota|c__Rhodothermia|o__Rhodothermales|f__Rhodothermaceae	0	8.1076501354383e-07	0	0	0	0	0	2.4765118330831e-07	0	0	0	0	0	0	0	0	0	0	0	4.83012918663523e-06	0	0	0	0	2.37574254290052e-06	0	0	0	1.18713008531904e-06	1.09034381136429e-05	0	0	3.20132184713283e-07	0	0	0	0	0	0	0	0	0	0	0	0	9.32695369700458e-06	0	0	4.90323706807998e-07
k__Bacteria|p__Actinomycetota|c__Actinomycetes|o__Mycobacteriales|f__Lawsonellaceae	2.13988423226303e-05	0	1.77040110650069e-05	1.08290963741749e-06	0	0	0	0	1.44315242215095e-06	0	5.54113897418972e-06	0	0	0	0	0	0	0	0	0	0	0	0	0	1.09649655826178e-07	0	0	0	1.58284011375872e-06	3.6344793712143e-06	0	0	0	0	2.6954099017654e-06	0	0	0	1.05936529586844e-05	0	0	3.5643253801353e-06	0	0	4.82888251208126e-07	0	0	0	0
k__Eukaryota|p__|c__Cryptophyceae|o__Cryptomonadales|f__Cryptomonadaceae	0	0	0	0	0	0	0	0	0	0	0	0	0	0	0	0	0	7.35828404815997e-06	6.50462912772923e-05	0	0	0	0	0	0	0	0	0	0	0	0	0	4.26842912951044e-07	0	0	0	0	0	0	0	0	0	0	0	2.17299713043657e-06	0	0	0	0
k__Bacteria|p__Actinomycetota|c__Actinomycetes|o__Catenulisporales|f__Catenulisporaceae	0	0	0	0	0	0	0	0	0	0	0	0	0	1.10894661161363e-05	0	0	0	0	0	0	0	0	0	0	0	0	0	0	0	0	5.50918656860315e-05	0	3.20132184713283e-07	0	1.54023422958023e-07	6.20582230248419e-06	0	0	0	0	0	0	0	0	0	0	0	0	0
k__Bacteria|p__Bacillota|c__Bacilli|o__Bacillales|f__Listeriaceae	0	3.64844256094723e-06	0	1.44387951655665e-06	2.80830200149336e-05	0	0	6.19127958270776e-07	0	0	0	0	0	0	0	0	0	0	0	0	0	0	3.73548995620138e-06	0	2.26609288707434e-06	0	0	0	0	2.5960566937245e-06	0	0	2.56105747770626e-06	0	1.38621080662221e-06	0	0	0	0	0	5.16496090521899e-06	0	0	0	0	3.99726587014482e-06	6.08946358852089e-06	0	0
k__Bacteria|p__Pseudomonadota|c__Gammaproteobacteria|o__Cellvibrionales|f__Cellvibrionaceae	0	2.8376775474034e-06	0	0	0	0	0	0	0	0	1.38528474354743e-06	0	0	0	0	0	0	0	0	0	0	0	0	0	9.13747131884815e-07	0	0	0	0	5.7113247261939e-06	0	0	7.04290806369222e-06	0	1.69425765253825e-06	0	0	0	0	0	0	0	5.14019892569842e-05	0	0	0	0	0	0
k__Bacteria|p__Chloroflexota|c__Tepidiformia|o__Tepidiformales|f__Tepidiformaceae	0	0	0	0	0	0	0	0	0	0	0	0	0	0	0	0	0	0	0	0	0	0	0	0	0	0	0	0	7.08320950907027e-05	0	0	0	0	0	0	0	0	0	0	0	0	0	0	0	0	0	0	0	0
k__Bacteria|p__Actinomycetota|c__Actinomycetes|o__Micrococcales|f__Beutenbergiaceae	0	0	0	0	0	0	0	1.1144303248874e-06	0	0	0	9.82658533529538e-06	0	0	0	0	0	0	0	0	0	0	3.17516646277117e-05	0	4.02048738029319e-07	0	0	1.19541796294802e-05	3.56139025595712e-06	0	0	0	4.48185058598596e-06	0	2.15632792141232e-06	0	0	0	6.14124809199098e-07	0	0	0	0	0	9.65776502416252e-07	0	0	0	0
k__Bacteria|p__Bacillota|c__Clostridia|o__Eubacteriales|f__Syntrophomonadaceae	0	1.25668577099294e-05	1.54910096818811e-05	1.62436445612623e-06	9.91165412291773e-06	0	0	0	0	0	0	0	0	0	0	0	0	0	0	0	0	0	0	0	3.61843864226387e-06	0	0	0	0	0	0	0	0	0	7.70117114790115e-07	0	0	0	0	0	1.19191405505054e-06	0	0	0	0	0	0	0	1.96129482723199e-06
k__Bacteria|p__Pseudomonadota|c__Gammaproteobacteria|o__Chromatiales|f__Ectothiorhodospiraceae	0	5.26997258803489e-06	0	0	0	0	0	7.42953549924931e-07	0	0	6.92642371773715e-07	3.193640233971e-05	0	0	0	0	0	0	0	0	0	0	0	0	4.02048738029319e-07	0	0	0	1.9785501421984e-06	0	0	1.04979896349849e-05	7.46975097664326e-07	0	6.93105403311103e-07	6.20582230248419e-06	0	0	3.07062404599549e-07	0	0	0	0	0	0	0	0	0	0
k__Bacteria|p__Spirochaetota|c__Spirochaetia|o__Spirochaetales|f__Sphaerochaetaceae	0	2.02691253385957e-06	0	0	0	0	0	0	0	0	1.73160592943429e-06	0	0	0	0	0	0	0	0	0	0	0	2.61484296934097e-05	0	2.19299311652356e-07	0	0	0	0	0	0	0	3.20132184713283e-07	0	0	0	0	0	2.6560897997861e-05	0	0	0	0	0	0	0	0	0	0
k__Bacteria|p__Pseudomonadota|c__Gammaproteobacteria|o__Pseudomonadales|f__Marinobacteraceae	2.13988423226303e-05	0	0	0	0	0	0	0	0	0	0	0	0	0	0	0	0	5.51871303611998e-06	0	0	0	0	7.47097991240276e-06	0	4.02048738029319e-07	0	0	0	0	2.5960566937245e-06	0	0	8.53685825902087e-07	0	3.46552701655552e-06	0	0	0	0	0	1.19191405505054e-06	8.01973210530443e-06	0	0	0	0	4.68420276040069e-06	0	0
k__Bacteria|p__Pseudomonadota|c__Alphaproteobacteria|o__Rhodospirillales|f__Azospirillaceae	0	0	0	0	0	0	0	4.9530236661662e-07	0	0	0	1.96531706705908e-05	0	0	0	0	0	0	0	0	0	0	0	0	0	0	0	0	5.14423036971584e-06	0	0	0	1.60066092356641e-06	0	3.23449188211848e-06	0	1.70967934963798e-05	0	0	0	0	0	0	0	1.69010887922844e-06	0	0	0	0
k__Bacteria|p__Planctomycetota|c__Planctomycetia|o__Gemmatales|f__Gemmataceae	0	0	0	0	0	0	0	0	0	0	0	0	0	0	0	0	0	0	0	2.57606889953879e-06	0	0	0	0	7.30997705507852e-08	0	0	0	0	0	0	0	5.33553641188804e-07	0	1.69425765253825e-06	2.17203780586947e-05	0	0	0	0	0	1.78216269006765e-06	0	0	4.82888251208126e-06	0	0	0	1.22580926701999e-06
k__Bacteria|p__Pseudomonadota|c__Alphaproteobacteria|o__Rhodospirillales|f__Rhodospirillaceae	0	0	0	0	0	0	0	9.90604733233241e-07	0	0	0	9.82658533529538e-06	0	1.10894661161363e-05	0	0	0	0	0	1.93205167465409e-06	0	0	0	0	2.92399082203141e-07	0	0	0	7.9142005687936e-07	0	0	0	9.60396554139848e-07	0	2.31035134437034e-07	2.48232892099368e-05	0	0	0	0	0	0	0	0	0	0	0	0	7.35485560211996e-07
k__Bacteria|p__Pseudomonadota|c__Betaproteobacteria|o__Neisseriales|f__Chromobacteriaceae	0	0	0	0	0	0	0	1.48590709984986e-06	0	0	0	2.45664633382384e-05	0	0	0	0	1.83632470627986e-06	0	0	0	0	0	0	0	4.38598623304711e-07	0	0	0	3.56139025595712e-06	0	0	1.22476545741491e-05	9.60396554139848e-07	0	1.92529278697529e-06	0	0	0	0	1.89750800274e-06	0	0	0	0	0	2.66484391342988e-06	0	0	0
k__Bacteria|p__Pseudomonadota|c__Alphaproteobacteria|o__Hyphomicrobiales|f__Bartonellaceae	0	0	0	0	0	0	0	0	2.38120149654906e-05	0	0	0	0	0	0	0	0	0	0	0	0	0	0	0	1.16959632881256e-06	0	0	0	6.72707048347456e-06	0	0	0	0	0	0	0	0	0	0	0	0	5.34648807020295e-06	0	0	0	1.33242195671494e-05	0	0	0
k__Bacteria|p__Cyanobacteriota|c__Cyanophyceae|o__Synechococcales|f__Synechococcaceae	0	0	0	0	0	0	0	0	0	0	3.46321185886858e-06	0	0	0	0	0	0	1.65561391083599e-05	0	0	0	0	0	0	1.27924598463874e-06	0	0	0	0	8.3073814199184e-06	0	0	9.60396554139848e-07	3.65470360353775e-06	5.3908198035308e-07	1.55145557562105e-05	0	0	0	0	0	0	0	0	0	0	0	0	0
k__Bacteria|p__Pseudomonadota|c__Gammaproteobacteria|o__Oceanospirillales|f__Alcanivoracaceae	0	0	0	0	0	0	0	0	0	0	0	0	0	0	0	0	2.75448705941979e-05	0	0	9.66025837327045e-07	0	0	1.12064698686041e-05	0	8.04097476058637e-06	0	0	0	0	0	0	0	5.33553641188804e-07	0	2.31035134437034e-07	0	0	0	0	0	0	0	0	0	0	0	0	0	0
k__Bacteria|p__Chloroflexota|c__Dehalococcoidia|o__Dehalococcoidales|f__Dehalococcoidaceae	0	0	0	1.69655843195406e-05	0	0	0	1.73355828315817e-06	2.16472863322642e-06	0	3.11689067298172e-06	0	0	0	0	0	0	0	0	0	0	0	7.47097991240276e-06	0	7.30997705507852e-08	0	0	0	0	0	0	0	1.38723946709089e-06	0	0	0	0	0	1.2282496183982e-06	0	0	1.06929761404059e-05	0	0	0	0	0	0	0
k__Bacteria|p__Pseudomonadota|c__Alphaproteobacteria|o__Hyphomicrobiales|f__Aurantimonadaceae	0	1.21614752031574e-06	0	0	0	0	0	0	0	0	1.03896355766057e-06	1.96531706705908e-05	0	0	0	0	0	0	0	0	0	0	7.47097991240276e-06	0	7.30997705507852e-08	0	0	0	2.76997019907776e-06	2.0768453549796e-06	0	0	1.60066092356641e-06	0	3.08046845916046e-06	0	0	0	0	0	0	0	0	0	9.65776502416252e-07	0	0	0	0
k__Bacteria|p__Planctomycetota|c__Planctomycetia|o__Pirellulales|f__Pirellulaceae	0	8.1076501354383e-07	0	1.44387951655665e-06	0	0	0	1.36208150819571e-06	0	0	2.77056948709486e-06	4.91329266764769e-06	0	0	0	0	0	0	0	0	0	0	0	0	4.75148508580104e-07	0	0	8.96563472211015e-06	0	4.6729020487041e-06	0	0	1.06710728237761e-06	0	4.62070268874069e-06	0	0	0	7.67656011498873e-07	0	0	1.78216269006765e-06	0	0	1.9315530048325e-06	0	0	0	4.90323706807998e-07
k__Bacteria|p__Bacteroidota|c__Flavobacteriia|o__Flavobacteriales|f__Blattabacteriaceae	0	8.1076501354383e-07	0	5.41454818708744e-07	0	0	0	1.48590709984986e-06	0	0	2.424248301208e-06	0	0	0	0	0	0	0	0	0	0	0	0	2.87425439571827e-05	8.77197246609423e-07	0	0	0	0	0	0	0	0	0	1.54023422958023e-07	0	0	0	3.07062404599549e-07	0	0	0	0	0	0	0	0	0	0
k__Bacteria|p__Actinomycetota|c__Actinomycetes|o__Jiangellales|f__Jiangellaceae	0	1.21614752031574e-06	0	0	0	0	0	1.36208150819571e-06	0	0	0	7.36993900147153e-06	0	0	0	0	0	0	0	0	0	0	0	0	0	0	0	0	2.76997019907776e-06	1.5576340162347e-06	0	2.2745644209134e-05	1.17381801061537e-06	0	2.0023044984543e-06	0	0	0	0	0	0	0	0	0	4.82888251208126e-07	0	0	0	0
k__Bacteria|p__Bacillota|c__Bacilli|o__Bacillales|f__Planococcaceae	0	7.70226762866638e-06	0	5.14382077773307e-06	1.3215538830557e-05	0	0	4.82919807451205e-06	0	0	0	0	0	0	0	0	0	0	0	0	0	0	0	0	2.04679357542199e-06	0	0	0	0	0	0	0	7.46975097664326e-07	0	2.0023044984543e-06	0	0	0	0	0	1.98652342508423e-06	0	0	0	0	0	9.36840552080137e-07	0	0
k__Bacteria|p__Pseudomonadota|c__Alphaproteobacteria|o__Hyphomicrobiales|f__Parvibaculaceae	0	0	0	6.7681852338593e-06	0	0	0	0	0	0	2.07792711532115e-06	1.96531706705908e-05	0	0	0	0	0	0	0	0	0	0	0	0	1.4619954110157e-07	0	0	0	1.58284011375872e-06	0	0	0	2.02750383651746e-06	0	2.31035134437034e-07	0	0	0	0	0	0	7.1286507602706e-06	0	0	0	0	0	0	0
k__Bacteria|p__Bacillota|c__Tissierellia|o__Tissierellales|f__Tissierellaceae	0	1.21614752031574e-06	0	0	0	0	0	5.07684925782036e-06	0	0	0	0	0	0	0	0	0	0	0	0	0	0	0	0	2.55849196927748e-06	0	0	0	0	0	0	0	6.40264369426565e-07	0	1.69425765253825e-06	9.30873345372629e-06	0	0	1.44319330161788e-05	0	0	0	0	0	4.5874383864772e-06	0	0	0	0
k__Bacteria|p__Verrucomicrobiota|c__Opitutae|o__Opitutales|f__Opitutaceae	0	5.26997258803489e-06	0	0	0	0	0	7.42953549924931e-07	0	0	0	9.82658533529538e-06	0	0	0	0	0	0	0	0	0	0	0	0	1.38889564046492e-06	0	0	0	0	0	0	0	5.33553641188804e-07	0	2.31035134437034e-07	0	0	0	0	0	0	0	0	0	0	0	0	2.139226188407e-05	0
k__Eukaryota|p__Basidiomycota|c__Pucciniomycetes|o__Pucciniales|f__Pucciniaceae	0	0	0	0	0	0	0	0	1.44315242215095e-06	0	0	0	0	0	0	0	0	0	0	0	0	0	3.73548995620138e-06	0	0	0	0	0	7.9142005687936e-07	0	0	0	0	0	0	0	0	6.48755254917565e-06	1.55066514322772e-05	0	0	0	0	0	0	0	0	8.02209820652624e-06	0
k__Bacteria|p__Pseudomonadota|c__Gammaproteobacteria|o__Enterobacterales|f__Pectobacteriaceae	0	0	0	0	0	1.44508879348092e-06	0	0	0	0	0	0	2.91743796432849e-05	0	0	0	0	0	0	2.89807751198114e-06	0	0	0	0	7.30997705507852e-08	0	0	0	0	0	0	0	6.40264369426565e-07	0	0	0	0	0	0	0	0	0	0	0	0	0	0	0	0
k__Bacteria|p__Mycoplasmatota|c__Mollicutes|o__Acholeplasmatales|f__Acholeplasmataceae	0	1.62153002708766e-06	0	6.31697288493535e-07	4.95582706145886e-06	0	0	4.9530236661662e-07	5.05103347752831e-06	0	0	0	0	0	0	0	0	1.28769970842799e-05	0	0	0	0	0	0	8.04097476058637e-07	0	0	0	0	1.5576340162347e-06	0	0	1.17381801061537e-06	0	1.00115224922715e-06	0	0	0	0	0	7.94609370033691e-07	0	0	0	0	0	0	0	1.22580926701999e-06
k__Bacteria|p__Actinomycetota|c__Nitriliruptoria|o__Egicoccales|f__Egicoccaceae	0	1.21614752031574e-06	0	2.70727409354372e-07	0	0	0	0	0	0	0	9.82658533529538e-06	0	0	0	0	0	0	0	0	0	0	1.12064698686041e-05	0	7.30997705507852e-08	0	0	0	5.53994039815552e-06	2.5960566937245e-06	0	0	3.20132184713283e-07	0	1.00115224922715e-06	0	0	0	0	0	0	0	0	0	4.82888251208126e-07	0	0	0	0
k__Bacteria|p__Pseudomonadota|c__Betaproteobacteria|o__Nitrosomonadales|f__Methylophilaceae	0	0	0	0	0	0	0	0	0	0	0	0	0	0	0	0	2.57085458879181e-05	0	0	0	0	0	0	0	7.30997705507852e-08	0	0	0	0	0	0	0	0	0	4.62070268874069e-07	0	0	0	0	0	0	0	0	0	1.20722062802032e-06	0	0	0	0
k__Bacteria|p__Actinomycetota|c__Actinomycetes|o__Nakamurellales|f__Nakamurellaceae	0	0	0	0	0	0	0	2.4765118330831e-07	0	0	0	4.91329266764769e-06	0	0	0	0	0	0	0	9.66025837327045e-07	0	0	0	0	2.19299311652356e-07	4.99550404635828e-06	0	0	1.58284011375872e-06	1.0384226774898e-06	0	0	2.13421456475522e-06	0	1.92529278697529e-06	0	0	1.08125875819594e-05	0	0	0	1.78216269006765e-06	0	0	4.82888251208126e-07	0	0	0	0
k__Bacteria|p__Pseudomonadota|c__Gammaproteobacteria|o__Legionellales|f__Legionellaceae	0	3.64844256094723e-06	0	0	0	0	0	1.85738387481233e-06	0	0	0	9.82658533529538e-06	0	0	0	0	0	0	0	3.54209473686583e-06	0	0	0	0	2.92399082203141e-07	0	0	0	1.18713008531904e-06	0	0	0	3.20132184713283e-07	0	4.62070268874069e-07	0	0	0	3.07062404599549e-07	0	0	0	0	0	2.65588538164469e-06	2.66484391342988e-06	9.36840552080137e-07	0	1.47097112042399e-06
k__Eukaryota|p__Parabasalia|c__|o__Trichomonadida|f__Trichomonadidae	0	4.45920757449106e-06	0	2.70727409354372e-07	0	0	0	0	0	0	1.73160592943429e-06	0	0	0	0	0	0	0	0	9.66025837327045e-06	0	0	7.47097991240276e-06	0	1.4619954110157e-07	0	0	0	0	0	0	0	0	0	1.54023422958023e-07	0	0	0	0	0	0	0	0	0	0	0	1.40526082812021e-06	0	0
k__Viruses|p__Uroviricota|c__Caudoviricetes|o__Crassvirales|f__Intestiviridae	0	0	0	0	0	0	0	0	0	1.28003276883888e-05	0	0	0	0	0	0	0	0	0	0	0	0	0	0	0	0	0	0	0	0	0	0	5.22882568365028e-06	0	0	0	0	0	0	0	0	0	0	0	1.44866475362438e-06	0	0	5.3480654710175e-06	0
k__Archaea|p__Euryarchaeota|c__Halobacteria|o__Halobacteriales|f__Haloarculaceae	0	0	0	0	0	0	0	4.9530236661662e-07	0	0	0	1.96531706705908e-05	0	0	0	0	3.67264941255973e-06	0	0	0	0	0	0	0	0	0	0	0	0	0	0	0	0	0	1.23218738366418e-06	0	0	0	0	0	0	0	0	0	4.82888251208126e-06	0	0	0	0
k__Bacteria|p__Actinomycetota|c__Actinomycetes|o__Propionibacteriales|f__Kribbellaceae	0	0	0	0	3.30388470763924e-06	0	0	0	0	0	0	9.82658533529538e-06	0	0	0	0	0	0	0	0	0	0	9.33872489050345e-06	0	1.82749426376963e-07	0	0	0	1.9785501421984e-06	3.6344793712143e-06	0	0	9.60396554139848e-07	0	1.54023422958023e-07	0	0	0	0	0	0	0	0	0	0	0	0	0	0
k__Bacteria|p__Cyanobacteriota|c__Cyanophyceae|o__Nostocales|f__Calotrichaceae	0	3.64844256094723e-06	0	0	0	0	0	0	0	0	0	0	0	0	0	0	0	0	0	7.40619808617401e-06	0	1.28496056456027e-05	0	0	0	0	0	0	0	0	0	5.24899481749245e-06	0	0	0	0	0	0	0	0	0	0	0	0	0	0	0	0	0
k__Bacteria|p__Actinomycetota|c__Actinomycetes|o__Sporichthyales|f__Sporichthyaceae	0	0	0	2.70727409354372e-07	0	0	0	0	0	0	1.73160592943429e-06	0	0	0	0	0	0	0	0	0	0	0	0	0	7.30997705507852e-08	0	0	0	4.35281031283648e-06	0	0	0	3.20132184713283e-07	0	2.77242161324441e-06	0	0	0	0	0	0	1.24751388304736e-05	0	0	6.5189913913097e-06	0	0	0	0
k__Bacteria|p__Cyanobacteriota|c__Cyanophyceae|o__Nostocales|f__Scytonemataceae	0	0	0	8.12182228063116e-07	0	0	0	0	0	0	0	7.36993900147153e-06	0	0	0	0	0	2.02352811324399e-05	0	0	0	0	0	0	0	0	0	0	0	0	0	0	0	0	0	0	0	0	0	0	0	0	0	0	0	0	0	0	0
k__Bacteria|p__Planctomycetota|c__Planctomycetia|o__Isosphaerales|f__Isosphaeraceae	0	2.43229504063149e-06	0	0	0	0	0	0	0	0	0	0	0	2.21789322322726e-05	0	0	0	0	0	1.28803444976939e-06	0	0	0	0	6.94447820232459e-07	0	0	0	0	0	0	0	1.38723946709089e-06	0	1.54023422958023e-07	0	0	0	0	0	0	0	0	0	0	0	0	0	0
k__Bacteria|p__Pseudomonadota|c__Hydrogenophilia|o__Hydrogenophilales|f__Hydrogenophilaceae	0	0	0	0	0	0	0	3.71476774962465e-07	2.16472863322642e-06	0	0	1.22832316691192e-05	0	0	0	0	0	0	0	6.44017224884697e-07	0	0	0	0	4.02048738029319e-07	0	0	0	4.74852034127616e-06	2.0768453549796e-06	0	0	1.17381801061537e-06	0	3.85058557395057e-07	0	0	0	6.14124809199098e-07	0	0	0	0	0	7.24332376812189e-07	0	0	0	0
k__Bacteria|p__Thermodesulfobacteriota|c__Desulfuromonadia|o__Geobacterales|f__Geobacteraceae	0	0	0	1.44387951655665e-06	0	0	0	8.66779141579086e-07	0	0	0	1.96531706705908e-05	0	0	0	0	0	0	0	1.93205167465409e-06	0	0	0	0	1.57164506684188e-06	0	0	0	0	0	0	0	0	0	9.24140537748137e-07	0	0	0	0	0	0	0	0	0	0	0	0	0	0
k__Bacteria|p__Myxococcota|c__|o__Polyangiales|f__Polyangiaceae	0	0	0	0	0	0	0	0	0	0	1.03896355766057e-06	0	0	0	0	0	0	0	0	0	0	0	0	3.02553094286134e-06	4.02048738029319e-07	1.24887601158957e-05	0	5.9770898147401e-06	0	0	0	0	1.81408238004194e-06	0	1.07816396070616e-06	0	0	0	0	0	0	0	0	0	0	0	0	0	0
k__Bacteria|p__Pseudomonadota|c__Gammaproteobacteria|o__Nevskiales|f__Steroidobacteraceae	0	0	0	0	0	0	0	3.71476774962465e-07	0	0	0	4.91329266764769e-06	4.37615694649273e-06	0	0	0	0	0	0	0	0	0	5.60323493430207e-06	0	0	0	0	0	1.9785501421984e-06	0	0	3.4993298783283e-06	0	3.65470360353775e-06	6.16093691832092e-07	0	0	0	0	0	0	0	0	0	0	0	0	0	0
k__Archaea|p__Euryarchaeota|c__Halobacteria|o__Natrialbales|f__Natrialbaceae	0	2.02691253385957e-06	0	1.80484939569581e-06	0	0	0	0	2.16472863322642e-06	0	0	0	0	0	0	0	0	0	0	3.22008612442348e-06	0	0	0	0	3.28948967478533e-07	0	0	0	0	0	0	0	2.56105747770626e-06	0	1.54023422958023e-07	9.30873345372629e-06	0	0	0	0	0	0	0	0	0	0	0	0	0
k__Bacteria|p__Actinomycetota|c__Actinomycetes|o__Frankiales|f__Frankiaceae	0	0	0	3.60969879139163e-07	0	0	0	0	0	0	2.424248301208e-06	0	0	0	0	0	0	0	0	0	0	0	0	0	1.09649655826178e-07	0	0	0	0	0	0	0	7.46975097664326e-07	0	4.62070268874069e-07	6.20582230248419e-06	0	0	0	0	0	0	0	0	7.24332376812189e-07	0	0	0	0
k__Bacteria|p__Pseudomonadota|c__Alphaproteobacteria|o__Hyphomicrobiales|f__Hyphomicrobiaceae	0	8.1076501354383e-07	0	0	0	0	0	6.19127958270776e-07	0	0	0	0	0	0	0	0	0	0	0	6.44017224884697e-07	0	0	9.33872489050345e-06	0	7.67547590783245e-07	0	0	0	0	0	0	3.4993298783283e-06	4.26842912951044e-07	0	1.54023422958023e-07	0	0	0	0	0	0	1.78216269006765e-06	0	0	9.65776502416252e-07	0	0	0	9.80647413615995e-07
k__Bacteria|p__Bacteroidota|c__Cytophagia|o__Cytophagales|f__Cyclobacteriaceae	0	8.51303264221021e-06	0	4.51212348923953e-07	0	0	0	0	0	0	0	0	0	0	0	0	0	0	0	8.69423253594341e-06	0	0	0	0	5.77488187351203e-06	0	0	0	0	0	0	0	0	0	0	0	0	0	0	0	0	0	0	0	0	0	0	0	0
k__Bacteria|p__Pseudomonadota|c__Alphaproteobacteria|o__Sphingomonadales|f__Sphingosinicellaceae	0	0	0	0	0	0	0	0	0	0	0	4.91329266764769e-06	0	0	0	0	0	0	0	1.28803444976939e-06	0	0	3.73548995620138e-06	0	0	0	0	0	0	0	0	0	0	0	1.54023422958023e-07	0	0	0	0	0	0	0	0	0	0	0	0	8.02209820652624e-06	0
k__Bacteria|p__Thermodesulfobacteriota|c__Desulfarculia|o__Desulfarculales|f__Desulfarculaceae	0	0	0	0	0	0	0	0	0	0	0	0	0	0	0	0	0	0	0	0	0	0	0	0	0	0	0	0	0	0	0	0	8.53685825902087e-07	0	0	0	0	0	0	0	0	0	0	0	0	0	0	0	0
k__Eukaryota|p__Ascomycota|c__Saccharomycetes|o__Saccharomycetales|f__Saccharomycodaceae	0	0	0	0	0	0	0	0	0	0	0	0	0	2.21789322322726e-05	0	0	0	0	0	0	0	0	0	0	1.4619954110157e-07	0	0	0	0	0	0	0	0	0	0	0	0	0	0	0	0	0	0	0	0	0	0	0	0
k__Bacteria|p__Kiritimatiellota|c__Kiritimatiellia|o__Kiritimatiellales|f__Kiritimatiellaceae	0	0	0	0	0	0	0	0	0	0	0	2.21098170044146e-05	0	0	0	0	0	0	0	0	0	0	0	0	0	0	0	0	0	0	0	0	0	0	0	0	0	0	0	0	0	0	0	0	0	0	0	0	0
k__Eukaryota|p__Ascomycota|c__Sordariomycetes|o__Magnaporthales|f__Pyriculariaceae	0	0	0	0	0	0	0	0	0	0	0	1.47398780029431e-05	0	0	0	0	0	0	0	0	0	0	0	0	2.19299311652356e-07	0	0	0	1.58284011375872e-06	4.6729020487041e-06	0	0	3.20132184713283e-07	0	4.62070268874069e-07	0	0	0	0	0	0	0	0	0	0	0	0	0	0
k__Bacteria|p__Bacteroidota|c__Cytophagia|o__Cytophagales|f__Fulvivirgaceae	0	0	0	0	0	0	0	0	0	0	0	1.47398780029431e-05	0	0	0	0	0	0	0	0	0	0	0	0	2.92399082203141e-07	0	0	0	0	0	0	0	9.60396554139848e-07	0	0	0	0	0	0	0	5.95957027525269e-06	0	0	0	0	0	0	0	0
k__Bacteria|p__Actinomycetota|c__Actinomycetes|o__Mycobacteriales|f__Tsukamurellaceae	0	0	0	0	0	0	0	2.22886064977479e-06	0	0	1.38528474354743e-06	0	0	0	0	0	0	0	0	9.66025837327045e-07	0	0	0	0	2.92399082203141e-07	0	0	0	3.9571002843968e-06	2.0768453549796e-06	0	0	1.70737165180417e-06	0	8.47128826269126e-07	6.20582230248419e-06	0	0	7.67656011498873e-07	0	0	0	0	0	0	0	0	0	0
k__Bacteria|p__Synergistota|c__Synergistia|o__Synergistales|f__Synergistaceae	0	0	0	0	0	0	0	1.48590709984986e-06	0	0	1.03896355766057e-06	9.82658533529538e-06	0	0	0	0	0	0	0	6.44017224884697e-07	0	0	7.47097991240276e-06	0	2.19299311652356e-07	0	0	0	0	0	0	0	0	0	0	0	0	0	3.07062404599549e-07	0	0	0	0	0	0	0	0	0	0
k__Bacteria|p__Chrysiogenota|c__Chrysiogenetes|o__Chrysiogenales|f__Chrysiogenaceae	0	0	0	0	0	0	0	0	1.44315242215095e-06	0	0	1.47398780029431e-05	0	0	0	0	0	0	0	0	0	0	3.73548995620138e-06	0	5.11698393855496e-07	0	0	0	0	0	0	0	0	0	0	0	0	0	0	0	0	0	0	0	0	0	0	0	0
k__Bacteria|p__Pseudomonadota|c__Gammaproteobacteria|o__Enterobacterales|f__Hafniaceae	0	0	0	0	0	0	0	0	0	0	0	0	1.89633467681352e-05	0	0	0	0	0	0	0	0	0	0	0	7.30997705507852e-08	0	0	0	0	0	0	0	0	0	3.85058557395057e-07	0	0	0	0	0	0	0	0	0	0	0	0	0	0
k__Bacteria|p__Actinomycetota|c__Rubrobacteria|o__Rubrobacterales|f__Baekduiaceae	0	0	0	0	0	0	0	2.4765118330831e-07	0	0	0	0	0	0	0	0	0	5.51871303611998e-06	0	6.44017224884697e-07	0	0	0	0	0	0	0	5.9770898147401e-06	5.9356504265952e-06	1.5576340162347e-06	0	0	0	0	0	0	0	0	0	0	0	0	0	0	0	0	0	0	0
k__Archaea|p__Euryarchaeota|c__Methanomicrobia|o__Methanotrichales|f__Methanotrichaceae	0	0	0	0	0	0	0	0	5.77260968860379e-06	0	0	0	0	0	0	0	0	0	0	0	0	0	0	0	7.30997705507852e-08	0	0	0	1.22670108816301e-05	0	0	0	3.20132184713283e-07	0	3.85058557395057e-07	0	0	0	0	0	0	0	0	0	0	0	0	0	0
k__Bacteria|p__Actinomycetota|c__Actinomycetes|o__Propionibacteriales|f__Actinopolymorphaceae	0	0	0	0	0	0	0	0	0	0	0	4.91329266764769e-06	2.91743796432849e-06	0	0	0	0	0	0	6.44017224884697e-07	0	0	7.47097991240276e-06	0	1.82749426376963e-07	0	0	0	1.58284011375872e-06	0	0	0	4.26842912951044e-07	0	6.16093691832092e-07	0	0	0	0	0	0	0	0	0	0	0	0	0	0
k__Bacteria|p__Pseudomonadota|c__Acidithiobacillia|o__Acidithiobacillales|f__Acidithiobacillaceae	0	0	0	0	0	0	0	0	0	0	0	1.47398780029431e-05	0	0	0	0	0	0	0	0	0	0	0	0	1.09649655826178e-07	0	0	0	1.9785501421984e-06	0	0	0	4.26842912951044e-07	0	6.16093691832092e-07	0	0	0	0	0	0	0	0	0	4.82888251208126e-07	0	0	0	0
k__Bacteria|p__Bacillota|c__Clostridia|o__Thermoanaerobacterales|f__Thermoanaerobacteraceae	0	0	0	1.78680090173885e-05	0	0	0	0	0	0	0	0	0	0	0	0	0	0	0	0	0	0	0	0	0	0	0	0	0	0	0	0	4.26842912951044e-07	0	0	0	0	0	0	0	0	0	0	0	0	0	0	0	0
k__Bacteria|p__Cyanobacteriota|c__Cyanophyceae|o__Chroococcales|f__Aphanothecaceae	0	1.21614752031574e-06	1.54910096818811e-05	0	0	0	0	0	0	0	0	0	0	0	0	0	0	0	0	0	0	0	0	0	2.19299311652356e-07	0	0	0	0	0	0	0	0	0	1.00115224922715e-06	0	0	0	0	0	0	0	0	0	0	0	0	0	0
k__Bacteria|p__Cyanobacteriota|c__Cyanophyceae|o__Oscillatoriales|f__Oscillatoriaceae	0	8.1076501354383e-07	0	0	0	0	0	0	0	0	0	0	0	0	0	0	0	0	0	0	0	0	0	1.21021237714453e-05	1.4619954110157e-07	0	0	0	0	0	0	0	0	3.65470360353775e-06	1.00115224922715e-06	0	0	0	0	0	0	0	0	0	0	0	0	0	0
k__Bacteria|p__Verrucomicrobiota|c__Verrucomicrobiae|o__Verrucomicrobiales|f__Verrucomicrobiaceae	0	0	0	0	0	0	0	0	0	0	0	9.82658533529538e-06	0	0	0	0	0	0	0	0	0	0	3.73548995620138e-06	0	8.4064736133403e-07	0	0	0	7.9142005687936e-07	0	0	0	6.40264369426565e-07	0	3.85058557395057e-07	0	0	0	0	0	7.94609370033691e-07	0	0	0	0	0	0	0	0
k__Bacteria|p__Pseudomonadota|c__Gammaproteobacteria|o__Cellvibrionales|f__Microbulbiferaceae	0	0	0	0	0	0	0	0	0	0	0	9.82658533529538e-06	0	0	0	0	0	0	0	3.86410334930818e-06	0	0	0	0	1.02339678771099e-06	0	0	0	0	1.5576340162347e-06	0	0	3.20132184713283e-07	0	0	0	0	0	0	0	0	0	0	0	0	0	0	0	0
k__Bacteria|p__Actinomycetota|c__Actinomycetes|o__Micrococcales|f__Dermatophilaceae	0	1.62153002708766e-06	0	3.60969879139163e-07	0	0	0	3.71476774962465e-07	0	0	0	0	0	0	0	0	0	0	0	9.66025837327045e-07	0	0	3.73548995620138e-06	0	2.19299311652356e-07	0	0	0	1.9785501421984e-06	1.5576340162347e-06	0	0	1.60066092356641e-06	0	7.70117114790115e-07	0	0	0	0	0	0	0	0	0	4.82888251208126e-07	0	0	0	7.35485560211996e-07
k__Archaea|p__Euryarchaeota|c__Halobacteria|o__Halobacteriales|f__Halobacteriaceae	0	0	0	0	0	0	0	0	0	0	0	0	0	0	0	0	0	0	0	0	0	0	0	0	0	0	0	0	0	0	0	0	0	0	0	0	0	0	0	6.64127800959001e-06	0	0	0	0	0	0	0	0	0
k__Bacteria|p__Bacillota|c__Clostridia|o__Eubacteriales|f__Symbiobacteriaceae	0	1.21614752031574e-06	0	0	0	0	0	0	0	0	0	1.22832316691192e-05	0	0	0	0	0	0	0	6.44017224884697e-07	0	0	0	0	6.94447820232459e-07	0	0	0	0	0	0	0	2.13421456475522e-07	0	0	0	0	0	0	0	0	0	0	0	0	0	0	0	0
k__Bacteria|p__Actinomycetota|c__Acidimicrobiia|o__Acidimicrobiales|f__Acidimicrobiaceae	0	0	0	0	0	0	0	0	0	0	5.54113897418972e-06	0	0	0	0	0	0	0	0	0	0	0	0	7.56382735715334e-06	7.30997705507852e-08	0	0	0	0	0	0	0	2.13421456475522e-07	0	0	0	0	0	0	0	0	0	0	0	0	0	0	0	1.47097112042399e-06
k__Bacteria|p__Cyanobacteriota|c__Cyanophyceae|o__Chroococcales|f__Chroococcaceae	0	0	0	7.21939758278325e-07	0	0	0	0	0	0	1.35065262495874e-05	0	0	0	0	0	0	0	0	0	0	0	0	0	0	0	0	0	0	0	0	0	0	0	0	0	0	0	0	0	0	0	0	0	0	0	0	0	0
k__Eukaryota|p__Ascomycota|c__Sordariomycetes|o__Hypocreales|f__Clavicipitaceae	0	0	0	1.35363704677186e-06	0	0	0	0	0	0	0	0	0	0	0	0	7.34529882511945e-06	0	0	0	0	0	0	0	3.28948967478533e-07	0	0	0	0	0	0	0	0	0	9.24140537748137e-07	0	0	0	0	0	0	0	0	0	0	3.99726587014482e-06	0	0	0
k__Eukaryota|p__Ascomycota|c__Sordariomycetes|o__Hypocreales|f__Ophiocordycipitaceae	0	0	0	0	0	0	0	0	0	0	0	0	0	0	0	0	0	0	0	0	0	0	9.33872489050345e-06	0	0	0	0	0	3.56139025595712e-06	0	0	0	2.13421456475522e-07	0	2.31035134437034e-07	0	0	0	0	0	0	0	0	0	4.82888251208126e-07	0	0	0	0
k__Bacteria|p__Bacillota|c__Clostridia|o__Eubacteriales|f__Heliobacteriaceae	0	0	0	0	0	0	0	0	0	0	0	0	0	0	0	0	0	0	0	0	0	0	0	0	3.25293978950994e-06	0	0	0	0	1.0384226774898e-05	0	0	0	0	0	0	0	0	0	0	0	0	0	0	0	0	0	0	0
k__Bacteria|p__Cyanobacteriota|c__Cyanophyceae|o__Nostocales|f__Rivulariaceae	0	1.33776227234732e-05	0	0	0	0	0	0	0	0	0	0	0	0	0	0	0	0	0	0	0	0	0	0	0	0	0	0	0	0	0	0	0	0	0	0	0	0	0	0	0	0	0	0	0	0	0	0	0
k__Bacteria|p__Pseudomonadota|c__Gammaproteobacteria|o__Thiotrichales|f__Piscirickettsiaceae	0	0	0	0	0	0	0	0	0	1.28003276883888e-05	0	0	0	0	0	0	0	0	0	0	0	0	0	0	2.19299311652356e-07	0	0	0	0	0	0	0	0	0	0	0	0	0	0	0	0	0	0	0	0	0	0	0	0
k__Bacteria|p__Cyanobacteriota|c__Cyanophyceae|o__Nostocales|f__Aphanizomenonaceae	0	0	0	0	0	0	0	0	0	0	0	0	0	0	0	0	0	0	0	1.93205167465409e-06	0	0	0	0	2.63159173982827e-06	0	0	0	0	1.0384226774898e-06	0	0	2.9879003906573e-06	0	1.30919909514319e-06	0	0	0	2.91709284369572e-06	0	0	0	0	0	0	0	0	0	0
k__Bacteria|p__Bacillota|c__Clostridia|o__Eubacteriales|f__Cellulosilyticaceae	0	3.24306005417532e-06	0	0	0	0	0	4.9530236661662e-07	0	0	1.03896355766057e-06	0	0	0	0	0	0	0	0	0	0	0	0	0	7.67547590783245e-07	0	0	0	0	0	0	0	0	0	1.30919909514319e-06	0	0	0	3.83828005749436e-06	0	0	0	0	0	0	0	0	0	0
k__Bacteria|p__Pseudomonadota|c__Gammaproteobacteria|o__Enterobacterales|f__Bruguierivoracaceae	0	0	0	0	0	0	0	0	0	0	0	0	0	0	0	0	0	0	0	0	0	0	0	0	2.19299311652356e-07	0	0	5.9770898147401e-06	0	0	0	0	0	0	2.31035134437034e-07	0	0	0	0	0	0	0	0	0	7.24332376812189e-07	0	0	5.3480654710175e-06	0
k__Bacteria|p__Bacillota|c__Clostridia|o__Eubacteriales|f__Maliibacteriaceae	0	0	0	0	0	0	0	0	0	0	0	0	0	0	0	0	0	0	0	9.66025837327045e-07	0	0	3.73548995620138e-06	0	0	0	0	0	0	0	0	0	3.20132184713283e-07	0	0	0	0	0	0	0	0	0	0	0	0	0	0	0	0
k__Eukaryota|p__Basidiomycota|c__Agaricomycetes|o__Cantharellales|f__Ceratobasidiaceae	0	0	0	0	0	0	0	0	0	0	0	0	0	0	0	0	0	0	0	0	0	0	0	0	0	0	0	1.19541796294802e-05	0	0	0	0	0	0	0	0	0	0	0	0	0	0	0	0	0	0	0	0	0
k__Bacteria|p__Myxococcota|c__Myxococcia|o__Myxococcales|f__Archangiaceae	0	0	0	0	0	0	0	0	0	0	0	9.82658533529538e-06	0	0	0	0	0	0	0	0	0	0	0	0	1.82749426376963e-07	0	0	0	0	0	0	0	6.40264369426565e-07	0	1.23218738366418e-06	0	0	0	0	0	0	0	0	0	0	0	0	0	0
k__Archaea|p__Euryarchaeota|c__Methanomicrobia|o__Methanosarcinales|f__Methanosarcinaceae	0	0	0	4.8730933683787e-06	0	0	0	4.9530236661662e-07	0	0	0	0	0	0	0	0	0	0	0	0	0	0	5.60323493430207e-06	0	4.75148508580104e-07	0	0	0	0	0	0	0	4.26842912951044e-07	0	0	0	0	0	0	0	0	0	0	0	0	0	0	0	0
k__Bacteria|p__Pseudomonadota|c__Betaproteobacteria|o__Nitrosomonadales|f__Usitatibacteraceae	0	0	0	0	0	0	0	6.19127958270776e-07	1.44315242215095e-06	0	0	0	0	0	0	0	0	0	0	0	0	0	0	0	1.09649655826178e-07	7.49325606953742e-06	0	0	7.9142005687936e-07	1.0384226774898e-06	0	0	2.13421456475522e-07	0	0	0	0	0	0	0	0	0	0	0	0	0	0	0	0
k__Bacteria|p__Pseudomonadota|c__Gammaproteobacteria|o__Enterobacterales|f__Budviciaceae	0	8.1076501354383e-07	0	0	0	0	0	0	0	0	1.03896355766057e-06	0	0	0	0	0	0	0	0	0	0	0	0	0	0	0	0	0	0	0	0	0	0	9.13675900884438e-06	2.31035134437034e-07	0	0	0	0	0	0	0	0	0	0	0	0	0	0
k__Bacteria|p__Pseudomonadota|c__Betaproteobacteria|o__Nitrosomonadales|f__Nitrosomonadaceae	0	0	0	0	0	0	0	0	0	0	0	0	0	0	0	0	0	0	0	0	0	0	0	0	0	0	0	0	0	1.09034381136429e-05	0	0	0	0	0	0	0	0	3.07062404599549e-07	0	0	0	0	0	0	0	0	0	0
k__Bacteria|p__Bacteroidota|c__Saprospiria|o__Saprospirales|f__Haliscomenobacteraceae	0	1.09453276828417e-05	0	0	0	0	0	0	0	0	0	0	0	0	0	0	0	0	0	0	0	0	0	0	2.19299311652356e-07	0	0	0	0	0	0	0	0	0	0	0	0	0	0	0	0	0	0	0	0	0	0	0	0
k__Bacteria|p__Bacteroidota|c__Bacteroidia|o__Bacteroidales|f__Paludibacteraceae	0	4.86459008126298e-06	0	3.60969879139163e-07	0	0	0	0	0	0	0	0	0	0	0	0	0	0	0	9.66025837327045e-07	0	0	0	0	6.21348049681674e-07	0	0	0	2.37426017063808e-06	1.0384226774898e-06	0	0	5.33553641188804e-07	0	0	0	0	0	0	0	0	0	0	0	0	0	0	0	0
k__Bacteria|p__Pseudomonadota|c__Betaproteobacteria|o__Nitrosomonadales|f__Sulfuricellaceae	0	1.62153002708766e-06	0	0	0	0	0	0	0	0	0	0	0	0	0	0	0	0	0	0	0	0	0	0	0	0	0	0	7.9142005687936e-07	6.2305360649388e-06	0	0	5.33553641188804e-07	0	1.54023422958023e-06	0	0	0	3.07062404599549e-07	0	0	0	0	0	0	0	0	0	0
k__Bacteria|p__Bacteroidota|c__Cytophagia|o__Cytophagales|f__Flammeovirgaceae	0	4.86459008126298e-06	0	2.70727409354372e-06	0	0	0	0	0	0	0	0	0	0	0	0	0	0	0	0	0	0	0	0	1.16959632881256e-06	0	0	0	0	0	0	0	0	0	1.46322251810122e-06	0	0	0	0	0	0	0	0	0	0	0	0	0	0
k__Eukaryota|p__Ascomycota|c__Sordariomycetes|o__Hypocreales|f__Hypocreaceae	0	0	0	0	0	0	0	9.90604733233241e-07	0	0	0	0	0	0	0	0	0	0	0	9.66025837327045e-07	0	0	0	0	0	0	0	0	0	0	0	0	2.13421456475522e-07	0	0	0	0	0	0	0	0	0	0	0	0	0	0	8.02209820652624e-06	0
k__Bacteria|p__Pseudomonadota|c__Betaproteobacteria|o__Nitrosomonadales|f__Gallionellaceae	0	1.21614752031574e-06	0	0	0	0	0	7.42953549924931e-07	0	0	0	7.36993900147153e-06	0	0	0	0	0	0	0	0	0	0	0	0	0	0	0	0	7.9142005687936e-07	0	0	0	0	0	0	0	0	0	0	0	0	0	0	0	0	0	0	0	0
k__Bacteria|p__Pseudomonadota|c__Alphaproteobacteria|o__Rickettsiales|f__Anaplasmataceae	0	0	0	7.760852401492e-06	0	0	0	0	0	0	0	0	0	0	0	0	0	0	0	0	0	0	0	0	0	0	0	0	1.58284011375872e-06	0	0	0	0	0	7.70117114790115e-07	0	0	0	0	0	0	0	0	0	0	0	0	0	0
k__Bacteria|p__Bacteroidota|c__Bacteroidia|o__Marinilabiliales|f__Prolixibacteraceae	0	2.43229504063149e-06	0	4.51212348923953e-07	0	0	0	0	0	0	0	0	0	0	0	0	0	0	0	3.22008612442348e-06	0	0	0	0	1.02339678771099e-06	0	0	0	0	1.0384226774898e-06	0	0	0	0	1.54023422958023e-07	0	0	0	0	0	0	1.78216269006765e-06	0	0	0	0	0	0	0
k__Bacteria|p__Actinomycetota|c__Actinomycetes|o__Acidothermales|f__Acidothermaceae	0	0	0	1.80484939569581e-07	0	0	0	2.4765118330831e-07	0	0	0	0	0	0	0	0	0	0	0	0	0	0	0	0	0	0	0	0	0	0	0	0	0	0	9.24140537748137e-07	0	0	0	0	0	0	1.78216269006765e-06	0	0	4.34599426087313e-06	0	0	0	0
k__Bacteria|p__Thermotogota|c__Thermotogae|o__Thermotogales|f__Thermotogaceae	0	2.8376775474034e-06	0	0	0	0	0	4.45772129954958e-06	0	0	0	0	0	0	0	0	0	0	0	6.44017224884697e-07	0	0	0	0	0	0	0	0	0	0	0	0	0	0	1.54023422958023e-06	0	0	0	0	0	0	0	0	0	0	0	0	0	4.90323706807998e-07
k__Bacteria|p__Bacillota|c__Tissierellia|o__Tissierellales|f__Thermohalobacteraceae	0	1.21614752031574e-06	0	2.61703162375893e-06	0	0	0	0	0	0	0	0	0	0	0	0	0	0	0	0	0	0	0	0	4.31288646249633e-06	0	0	0	0	0	0	0	0	0	1.23218738366418e-06	0	0	0	0	0	0	0	0	0	0	0	0	0	0
k__Bacteria|p__Pseudomonadota|c__Betaproteobacteria|o__|f__Casimicrobiaceae	0	0	0	0	0	0	0	0	0	0	0	0	0	0	0	0	0	0	0	0	0	0	0	0	0	0	0	0	0	0	0	0	0	0	0	0	0	8.65007006556753e-06	0	0	0	0	0	0	0	0	0	0	0
k__Viruses|p__Artverviricota|c__Revtraviricetes|o__Ortervirales|f__Caulimoviridae	0	1.21614752031574e-06	0	0	0	0	0	0	0	0	0	7.36993900147153e-06	0	0	0	0	0	0	0	0	0	0	0	0	0	0	0	0	0	0	0	0	0	0	0	0	0	0	0	0	0	0	0	0	0	0	0	0	0
k__Viruses|p__Negarnaviricota|c__Ellioviricetes|o__Bunyavirales|f__Tospoviridae	0	0	0	0	0	0	0	0	0	0	0	4.91329266764769e-06	0	0	0	0	0	0	0	0	0	0	0	0	0	0	3.58678770879588e-06	0	0	0	0	0	0	0	0	0	0	0	0	0	0	0	0	0	0	0	0	0	0
k__Bacteria|p__Bacillota|c__Clostridia|o__Eubacteriales|f__Desulfitobacteriaceae	0	0	0	0	0	0	0	4.9530236661662e-07	0	0	6.92642371773715e-07	0	0	0	0	0	0	0	0	0	0	0	0	3.02553094286134e-06	1.20614621408796e-06	0	0	0	0	0	0	0	7.46975097664326e-07	0	1.07816396070616e-06	0	0	0	6.14124809199098e-07	0	0	0	0	0	0	0	0	0	0
k__Bacteria|p__Cyanobacteriota|c__Cyanophyceae|o__Synechococcales|f__Prochlorococcaceae	0	0	0	0	0	0	0	0	0	0	0	0	0	0	0	0	0	3.67914202407998e-06	0	0	0	0	0	3.02553094286134e-06	2.55849196927748e-07	0	0	0	0	0	0	0	3.20132184713283e-07	0	3.08046845916046e-07	0	0	0	0	0	0	0	0	0	0	0	0	0	4.90323706807998e-07
k__Bacteria|p__Bacillota|c__Erysipelotrichia|o__Erysipelotrichales|f__Turicibacteraceae	0	1.62153002708766e-06	0	6.31697288493535e-07	0	0	0	1.48590709984986e-06	0	0	0	0	0	0	0	0	0	0	0	0	0	0	0	0	1.20614621408796e-06	0	0	0	0	0	0	0	1.06710728237761e-06	0	5.3908198035308e-07	0	0	0	0	0	0	0	0	0	9.65776502416252e-07	0	0	0	0
k__Bacteria|p__Actinomycetota|c__Thermoleophilia|o__Solirubrobacterales|f__Capillimicrobiaceae	0	0	0	0	0	0	0	0	0	0	0	0	0	0	0	0	0	0	0	0	0	0	0	0	0	0	0	0	6.72707048347456e-06	1.0384226774898e-06	0	0	2.13421456475522e-07	0	0	0	0	0	0	0	0	0	0	0	0	0	0	0	0
k__Bacteria|p__Planctomycetota|c__Planctomycetia|o__Planctomycetales|f__Planctomycetaceae	0	0	0	0	0	0	0	0	0	0	0	7.36993900147153e-06	0	0	0	0	0	0	0	0	0	0	0	0	0	0	0	0	0	0	0	0	3.20132184713283e-07	0	0	0	0	0	0	0	0	0	0	0	0	0	0	0	0
k__Bacteria|p__Nitrospinota|c__Nitrospinia|o__Nitrospinales|f__Nitrospinaceae	0	0	0	0	0	0	0	0	0	0	0	0	0	0	0	0	0	0	0	1.28803444976939e-06	0	0	0	0	0	0	0	0	0	0	0	0	0	0	1.54023422958023e-07	6.20582230248419e-06	0	0	0	0	0	0	0	0	0	0	0	0	0
k__Bacteria|p__Ignavibacteriota|c__Ignavibacteria|o__Ignavibacteriales|f__Ignavibacteriaceae	0	0	0	0	0	0	0	0	0	0	0	0	0	0	0	0	0	0	0	0	0	0	7.47097991240276e-06	0	1.4619954110157e-07	0	0	0	0	0	0	0	0	0	0	0	0	0	0	0	0	0	0	0	0	0	0	0	0
k__Eukaryota|p__Basidiomycota|c__Tremellomycetes|o__Tremellales|f__Cryptococcaceae	0	0	0	0	0	0	0	0	0	0	0	0	0	0	0	0	0	0	0	0	0	0	7.47097991240276e-06	0	0	0	0	0	0	0	0	0	0	0	0	0	0	0	0	0	0	0	0	0	0	0	0	0	0
k__Bacteria|p__Pseudomonadota|c__Alphaproteobacteria|o__Hyphomicrobiales|f__Blastochloridaceae	0	0	0	0	0	0	0	0	0	0	0	7.36993900147153e-06	0	0	0	0	0	0	0	0	0	0	0	0	0	0	0	0	0	0	0	0	0	0	0	0	0	0	0	0	0	0	0	0	0	0	0	0	0
k__Bacteria|p__Pseudomonadota|c__Gammaproteobacteria|o__Aeromonadales|f__Succinivibrionaceae	0	0	0	3.60969879139163e-07	0	0	0	4.9530236661662e-07	0	0	0	0	0	0	0	0	0	0	0	0	0	0	0	0	2.19299311652356e-07	0	0	0	0	0	0	0	0	0	0	6.20582230248419e-06	0	0	0	0	0	0	0	0	0	0	0	0	0
k__Bacteria|p__Bacillota|c__Clostridia|o__Eubacteriales|f__Peptococcaceae	0	0	0	0	0	0	0	0	1.44315242215095e-06	0	0	0	0	0	0	0	0	0	0	0	0	0	0	0	1.38889564046492e-06	0	0	0	0	1.0384226774898e-06	0	0	1.9207931082797e-06	0	1.30919909514319e-06	0	0	0	0	0	0	0	0	0	0	0	0	0	0
k__Eukaryota|p__Ascomycota|c__Schizosaccharomycetes|o__Schizosaccharomycetales|f__Schizosaccharomycetaceae	0	8.1076501354383e-07	0	0	0	0	0	0	0	0	0	0	0	0	0	0	0	0	0	0	0	0	0	0	1.4619954110157e-07	0	0	0	0	0	0	0	0	0	1.54023422958023e-07	0	0	0	5.98771688969121e-06	0	0	0	0	0	0	0	0	0	0
k__Bacteria|p__Cyanobacteriota|c__Cyanophyceae|o__Chroococcales|f__Microcystaceae	0	0	0	0	0	0	0	0	0	0	0	0	0	0	0	0	0	0	0	0	0	0	0	0	0	0	0	0	0	0	0	0	0	0	6.93105403311103e-06	0	0	0	0	0	0	0	0	0	0	0	0	0	0
k__Bacteria|p__Myxococcota|c__Myxococcia|o__Myxococcales|f__Myxococcaceae	0	0	0	0	0	0	0	3.71476774962465e-07	0	0	0	0	0	0	0	0	0	0	0	0	0	0	0	0	3.65498852753926e-07	0	0	0	1.18713008531904e-06	3.6344793712143e-06	0	0	1.28052873885313e-06	0	0	0	0	0	0	0	0	0	0	0	0	0	0	0	0
k__Bacteria|p__Fibrobacterota|c__Fibrobacteria|o__Fibrobacterales|f__Fibrobacteraceae	0	5.67535509480681e-06	0	0	0	0	0	4.9530236661662e-07	0	0	0	0	0	0	0	0	0	0	0	0	0	0	0	0	3.28948967478533e-07	0	0	0	0	0	0	0	2.13421456475522e-07	0	0	0	0	0	0	0	0	0	0	0	0	0	0	0	0
k__Bacteria|p__Cyanobacteriota|c__Cyanophyceae|o__Nostocales|f__Hapalosiphonaceae	0	0	0	0	0	0	0	0	0	0	0	0	0	0	0	0	0	0	0	0	0	0	0	0	1.09649655826178e-06	0	0	0	0	0	0	0	0	0	0	0	0	0	0	0	5.56226559023584e-06	0	0	0	0	0	0	0	0
k__Bacteria|p__Pseudomonadota|c__Gammaproteobacteria|o__Thiotrichales|f__Thiotrichaceae	0	0	0	1.80484939569581e-07	0	0	0	0	0	0	0	0	0	0	0	0	0	0	0	0	0	0	0	3.02553094286134e-06	1.4619954110157e-07	0	0	0	0	3.1152680324694e-06	0	0	0	0	0	0	0	0	0	0	0	0	0	0	0	0	0	0	0
k__Bacteria|p__Bacteroidota|c__Bacteroidia|o__Bacteroidales|f__Tenuifilaceae	0	1.21614752031574e-06	0	7.21939758278325e-07	0	0	0	2.4765118330831e-07	0	0	0	0	0	0	0	0	0	0	0	2.57606889953879e-06	0	0	0	0	2.92399082203141e-07	0	0	0	0	1.0384226774898e-06	0	0	3.20132184713283e-07	0	0	0	0	0	0	0	0	0	0	0	0	0	0	0	0
k__Bacteria|p__Bacillota|c__Clostridia|o__Natranaerobiales|f__Natranaerofabaceae	0	0	0	0	0	0	0	0	0	0	6.92642371773715e-07	0	0	0	0	0	0	0	0	0	0	0	5.60323493430207e-06	0	0	0	0	0	0	0	0	0	0	0	0	0	0	0	0	0	0	0	0	0	0	0	0	0	0
k__Bacteria|p__Campylobacterota|c__Epsilonproteobacteria|o__Campylobacterales|f__Arcobacteraceae	0	0	0	3.60969879139163e-07	0	0	0	0	0	0	2.424248301208e-06	0	0	0	0	0	0	0	0	0	0	0	0	0	1.27924598463874e-06	0	0	0	0	1.0384226774898e-06	0	0	9.60396554139848e-07	0	2.31035134437034e-07	0	0	0	0	0	0	0	0	0	0	0	0	0	0
k__Bacteria|p__Actinomycetota|c__Actinomycetes|o__Micrococcales|f__Demequinaceae	0	0	0	0	0	5.78035517392366e-07	0	3.71476774962465e-07	0	0	6.92642371773715e-07	0	0	0	0	0	0	0	0	1.28803444976939e-06	0	0	0	0	2.19299311652356e-07	0	0	0	0	1.5576340162347e-06	0	0	6.40264369426565e-07	0	9.24140537748137e-07	0	0	0	0	0	0	0	0	0	0	0	0	0	0
k__Bacteria|p__Pseudomonadota|c__Alphaproteobacteria|o__Holosporales|f__Holosporaceae	0	0	0	0	0	0	0	0	0	0	0	0	0	0	0	0	0	0	0	0	0	0	3.73548995620138e-06	0	0	0	0	0	0	1.5576340162347e-06	0	0	3.20132184713283e-07	0	6.16093691832092e-07	0	0	0	0	0	0	0	0	0	0	0	0	0	0
k__Archaea|p__Euryarchaeota|c__Halobacteria|o__Haloferacales|f__Haloferacaceae	0	0	0	0	0	0	0	0	0	0	0	0	0	0	0	0	0	0	0	0	0	0	0	0	0	0	0	0	0	0	0	0	0	0	8.47128826269126e-07	0	0	0	0	2.84626200411e-06	0	0	0	0	0	0	0	0	0
k__Eukaryota|p__Apicomplexa|c__Conoidasida|o__Eucoccidiorida|f__Sarcocystidae	0	8.1076501354383e-07	0	0	0	0	0	0	0	0	0	0	0	0	0	0	0	0	0	0	0	0	0	0	3.28948967478533e-07	0	0	0	0	0	0	0	2.13421456475522e-07	0	0	0	0	4.32503503278377e-06	0	0	0	0	0	0	0	0	0	0	0
k__Bacteria|p__Chlamydiota|c__Chlamydiia|o__Chlamydiales|f__Chlamydiaceae	0	0	0	0	0	0	0	0	0	0	2.07792711532115e-06	0	2.91743796432849e-06	0	0	0	0	0	0	0	0	0	0	0	5.84798164406282e-07	0	0	0	0	0	0	0	0	0	0	0	0	0	0	0	0	0	0	0	0	0	0	0	0
k__Bacteria|p__Thermodesulfobacteriota|c__Desulfobacteria|o__Desulfobacterales|f__Desulfobacteraceae	0	0	0	2.70727409354372e-07	0	0	0	0	0	0	0	4.91329266764769e-06	0	0	0	0	0	0	0	0	0	0	0	0	1.4619954110157e-07	0	0	0	0	0	0	0	0	0	2.31035134437034e-07	0	0	0	0	0	0	0	0	0	0	0	0	0	0
k__Bacteria|p__Actinomycetota|c__Thermoleophilia|o__Thermoleophilales|f__Thermoleophilaceae	0	0	0	0	0	0	0	0	0	0	0	0	0	0	0	0	0	0	0	0	0	0	0	0	0	0	0	0	5.53994039815552e-06	0	0	0	0	0	0	0	0	0	0	0	0	0	0	0	0	0	0	0	0
k__Bacteria|p__Bacteroidota|c__Cytophagia|o__Cytophagales|f__Marivirgaceae	0	0	0	0	0	0	0	2.22886064977479e-06	0	0	0	0	0	0	0	0	0	0	0	0	0	0	0	0	3.25293978950994e-06	0	0	0	0	0	0	0	0	0	0	0	0	0	0	0	0	0	0	0	0	0	0	0	0
k__Bacteria|p__Myxococcota|c__|o__Polyangiales|f__Labilitrichaceae	0	0	0	0	0	0	0	0	0	0	0	0	0	0	0	0	0	0	0	0	0	0	0	0	7.30997705507852e-08	0	0	0	0	0	0	0	4.26842912951044e-07	3.65470360353775e-06	0	0	0	0	0	0	1.19191405505054e-06	0	0	0	0	0	0	0	0
k__Bacteria|p__Bacteroidota|c__Bacteroidia|o__Marinilabiliales|f__Marinifilaceae	0	0	0	0	0	0	0	0	0	0	0	4.91329266764769e-06	0	0	0	0	0	0	0	0	0	0	0	0	3.28948967478533e-07	0	0	0	0	0	0	0	0	0	0	0	0	0	0	0	0	0	0	0	0	0	0	0	0
k__Bacteria|p__Thermodesulfobacteriota|c__Desulfobacteria|o__Desulfobacterales|f__Desulfosarcinaceae	0	0	0	2.70727409354372e-07	0	0	0	2.4765118330831e-07	0	0	1.73160592943429e-06	0	0	0	0	0	0	0	0	6.44017224884697e-07	0	0	0	0	3.28948967478533e-07	0	0	0	0	1.5576340162347e-06	0	0	0	0	0	0	0	0	4.60593606899324e-07	0	0	0	0	0	0	0	0	0	0
k__Bacteria|p__Pseudomonadota|c__Alphaproteobacteria|o__Rhodospirillales|f__Stellaceae	0	0	0	0	0	0	0	0	0	0	0	4.91329266764769e-06	0	0	0	0	0	0	0	0	0	0	0	0	0	0	0	0	0	0	0	0	3.20132184713283e-07	0	0	0	0	0	0	0	0	0	0	0	0	0	0	0	0
k__Bacteria|p__Nitrospirota|c__Nitrospiria|o__Nitrospirales|f__Nitrospiraceae	0	0	0	0	0	0	0	0	0	0	0	4.91329266764769e-06	0	0	0	0	0	0	0	0	0	0	0	0	7.30997705507852e-08	0	0	0	0	0	0	0	2.13421456475522e-07	0	0	0	0	0	0	0	0	0	0	0	0	0	0	0	0
k__Bacteria|p__Deferribacterota|c__Deferribacteres|o__Deferribacterales|f__Mucispirillaceae	0	0	0	0	0	0	0	0	1.44315242215095e-06	0	0	0	0	0	0	0	0	0	0	0	0	0	3.73548995620138e-06	0	0	0	0	0	0	0	0	0	0	0	0	0	0	0	0	0	0	0	0	0	0	0	0	0	0
k__Bacteria|p__Bacillota|c__Clostridia|o__Eubacteriales|f__Christensenellaceae	0	0	0	6.31697288493535e-07	0	0	0	0	0	0	0	0	0	0	0	0	0	0	0	0	0	0	0	0	1.4619954110157e-07	0	0	0	0	0	0	0	0	0	0	0	0	0	0	0	0	0	0	0	0	0	0	0	0
k__Bacteria|p__Pseudomonadota|c__Alphaproteobacteria|o__Rickettsiales|f__Candidatus_Midichloriaceae	0	0	0	0	0	0	0	0	0	0	0	0	0	0	0	0	0	0	0	0	0	5.13984225824109e-06	0	0	0	0	0	0	0	0	0	0	0	0	0	0	0	0	0	0	0	0	0	0	0	0	0	0	0
k__Viruses|p__Artverviricota|c__Revtraviricetes|o__Blubervirales|f__Hepadnaviridae	0	0	0	0	0	0	0	0	0	0	0	0	0	0	0	0	0	0	0	0	0	5.13984225824109e-06	0	0	0	0	0	0	0	0	0	0	0	0	0	0	0	0	0	0	0	0	0	0	0	0	0	0	0
k__Bacteria|p__Candidatus_Absconditabacteria|c__|o__Candidatus_Absconditabacterales|f__Candidatus_Absconditicoccaceae	0	0	0	0	0	0	0	0	0	0	1.03896355766057e-06	0	0	0	0	0	0	0	0	0	0	0	0	0	2.19299311652356e-07	0	0	0	0	0	0	0	0	0	0	0	0	0	3.07062404599549e-07	0	0	3.5643253801353e-06	0	0	0	0	0	0	0
k__Bacteria|p__Verrucomicrobiota|c__Verrucomicrobiae|o__Limisphaerales|f__Fontisphaeraceae	0	0	0	0	0	0	0	0	0	0	0	4.91329266764769e-06	0	0	0	0	0	0	0	0	0	0	0	0	0	0	0	0	0	0	0	0	2.13421456475522e-07	0	0	0	0	0	0	0	0	0	0	0	0	0	0	0	0
k__Bacteria|p__Bacillota|c__Clostridia|o__Eubacteriales|f__Vallitaleaceae	0	0	0	0	0	0	0	3.71476774962465e-07	0	0	6.92642371773715e-07	0	0	0	0	0	0	0	0	0	0	0	0	0	4.75148508580104e-07	0	0	0	0	0	0	0	2.13421456475522e-07	0	5.3908198035308e-07	0	0	0	1.8423744275973e-06	0	0	0	0	0	0	0	9.36840552080137e-07	0	0
k__Viruses|p__Cressdnaviricota|c__Repensiviricetes|o__Geplafuvirales|f__Geminiviridae	0	0	0	0	0	0	0	0	0	0	0	4.91329266764769e-06	0	0	0	0	0	0	0	0	0	0	0	0	0	0	0	0	0	0	0	0	0	0	0	0	0	0	0	0	0	0	0	0	0	0	0	0	0
k__Viruses|p__Negarnaviricota|c__Ellioviricetes|o__Bunyavirales|f__Peribunyaviridae	0	0	0	0	0	0	0	0	0	0	0	4.91329266764769e-06	0	0	0	0	0	0	0	0	0	0	0	0	0	0	0	0	0	0	0	0	0	0	0	0	0	0	0	0	0	0	0	0	0	0	0	0	0
k__Bacteria|p__Mycoplasmatota|c__Mollicutes|o__Entomoplasmatales|f__Spiroplasmataceae	0	0	0	0	0	0	0	0	0	0	0	0	0	0	0	0	0	0	0	0	0	0	0	0	1.53509518156649e-06	0	0	0	0	0	0	0	0	0	0	0	0	0	3.37768645059504e-06	0	0	0	0	0	0	0	0	0	0
k__Bacteria|p__Actinomycetota|c__Actinomycetes|o__Micrococcales|f__Tropherymataceae	0	0	0	0	0	0	0	0	0	0	3.46321185886858e-06	0	0	0	0	0	0	0	0	0	0	0	0	0	0	0	0	0	0	0	0	0	0	0	0	0	0	0	0	0	0	0	0	0	1.44866475362438e-06	0	0	0	0
k__Bacteria|p__Pseudomonadota|c__Gammaproteobacteria|o__Alteromonadales|f__Idiomarinaceae	0	0	0	0	0	0	0	0	0	0	0	0	0	0	0	0	0	0	0	2.57606889953879e-06	0	0	0	0	0	0	0	0	7.9142005687936e-07	0	0	0	1.17381801061537e-06	0	3.08046845916046e-07	0	0	0	0	0	0	0	0	0	0	0	0	0	0
k__Bacteria|p__Bdellovibrionota|c__Bdellovibrionia|o__Bdellovibrionales|f__Pseudobdellovibrionaceae	0	0	0	1.80484939569581e-07	0	0	0	2.4765118330831e-07	0	0	0	0	0	0	0	0	0	0	0	0	0	0	0	0	2.55849196927748e-07	0	0	0	0	0	0	0	0	3.65470360353775e-06	2.31035134437034e-07	0	0	0	0	0	0	0	0	0	0	0	0	0	0
k__Bacteria|p__Bacteroidota|c__Flavobacteriia|o__Flavobacteriales|f__Schleiferiaceae	0	8.1076501354383e-07	0	1.80484939569581e-06	0	0	0	0	0	0	0	0	0	0	0	0	0	0	0	1.28803444976939e-06	0	0	0	0	1.82749426376963e-07	0	0	0	0	0	0	0	3.20132184713283e-07	0	0	0	0	0	3.07062404599549e-07	0	0	0	0	0	0	0	0	0	0
k__Bacteria|p__Bacteroidota|c__Bacteroidia|o__Marinilabiliales|f__Marinilabiliaceae	0	1.21614752031574e-06	0	2.70727409354372e-07	0	0	0	0	0	0	0	0	0	0	0	0	0	0	0	1.61004306221174e-06	0	0	0	0	5.11698393855496e-07	0	0	0	0	0	0	0	2.13421456475522e-07	0	0	0	0	0	0	0	0	0	0	0	0	0	0	0	0
k__Bacteria|p__Actinomycetota|c__Thermoleophilia|o__Solirubrobacterales|f__Paraconexibacteraceae	0	0	0	0	0	0	0	0	0	0	0	0	0	0	0	0	0	0	0	0	0	0	0	0	0	0	0	0	3.56139025595712e-06	0	0	0	5.33553641188804e-07	0	5.3908198035308e-07	0	0	0	0	0	0	0	0	0	0	0	0	0	0
k__Bacteria|p__Bacillota|c__Clostridia|o__Eubacteriales|f__Proteinivoraceae	0	0	0	0	0	0	0	0	0	0	0	0	0	0	0	0	0	0	0	0	0	0	0	4.538296414292e-06	7.30997705507852e-08	0	0	0	0	0	0	0	0	0	0	0	0	0	0	0	0	0	0	0	0	0	0	0	0
k__Bacteria|p__Bacillota|c__Clostridia|o__Halanaerobiales|f__Halanaerobiaceae	0	0	0	0	0	0	0	0	0	0	2.424248301208e-06	0	0	0	0	0	0	0	0	0	0	0	0	0	4.02048738029319e-07	0	0	0	0	0	0	0	0	0	3.85058557395057e-07	0	0	0	3.07062404599549e-07	0	0	0	0	0	0	0	0	0	0
k__Archaea|p__Euryarchaeota|c__Methanomicrobia|o__Methanomicrobiales|f__Methanospirillaceae	0	0	0	0	0	0	0	0	3.60788105537737e-06	0	0	0	0	0	0	0	0	0	0	0	0	0	0	0	0	0	0	0	7.9142005687936e-07	0	0	0	0	0	0	0	0	0	0	0	0	0	0	0	0	0	0	0	0
k__Bacteria|p__Thermodesulfobacteriota|c__Desulfobulbia|o__Desulfobulbales|f__Desulfocapsaceae	0	0	0	0	0	0	0	0	0	0	0	0	0	0	0	0	0	0	0	0	0	0	3.73548995620138e-06	0	2.55849196927748e-07	0	0	0	0	0	0	0	0	0	0	0	0	0	0	0	0	0	0	0	0	0	0	0	0
k__Bacteria|p__Pseudomonadota|c__Gammaproteobacteria|o__Thiotrichales|f__Francisellaceae	0	1.62153002708766e-06	0	5.41454818708744e-07	0	0	0	0	1.44315242215095e-06	0	0	0	0	0	0	0	0	0	0	0	0	0	0	0	5.48248279130889e-07	0	0	0	0	0	0	0	0	0	0	0	0	0	0	0	0	0	0	0	0	0	0	0	0
k__Bacteria|p__Bacteroidota|c__Flavobacteriia|o__Flavobacteriales|f__Ichthyobacteriaceae	0	0	0	0	0	0	0	0	0	0	0	0	0	0	0	0	0	0	0	0	0	0	3.73548995620138e-06	0	7.30997705507852e-08	0	0	0	0	0	0	0	2.13421456475522e-07	0	0	0	0	0	0	0	0	0	0	0	0	0	0	0	0
k__Bacteria|p__Bacillota|c__Negativicutes|o__Selenomonadales|f__Sporomusaceae	0	0	0	3.60969879139163e-07	0	0	0	0	0	0	0	0	0	0	0	0	0	0	0	1.28803444976939e-06	0	0	0	0	1.05994667298639e-06	0	0	0	0	1.0384226774898e-06	0	0	2.13421456475522e-07	0	0	0	0	0	0	0	0	0	0	0	0	0	0	0	0
k__Bacteria|p__Pseudomonadota|c__Gammaproteobacteria|o__Oceanospirillales|f__Endozoicomonadaceae	0	0	0	0	3.30388470763924e-06	0	0	0	0	0	0	0	0	0	0	0	0	0	0	0	0	0	0	0	1.4619954110157e-07	0	0	0	0	0	0	0	2.13421456475522e-07	0	2.31035134437034e-07	0	0	0	0	0	0	0	0	0	0	0	0	0	0
k__Bacteria|p__Bacteroidota|c__Flavobacteriia|o__Flavobacteriales|f__Parvicellaceae	0	1.62153002708766e-06	0	0	0	0	0	0	0	0	0	0	0	0	0	0	0	0	0	2.25406028709644e-06	0	0	0	0	0	0	0	0	0	0	0	0	0	0	0	0	0	0	0	0	0	0	0	0	0	0	0	0	0
k__Bacteria|p__Bacteroidota|c__Saprospiria|o__Saprospirales|f__Saprospiraceae	0	2.43229504063149e-06	0	1.80484939569581e-07	0	0	0	1.23825591654155e-06	0	0	0	0	0	0	0	0	0	0	0	0	0	0	0	0	0	0	0	0	0	0	0	0	0	0	0	0	0	0	0	0	0	0	0	0	0	0	0	0	0
k__Bacteria|p__Planctomycetota|c__Planctomycetia|o__Pirellulales|f__Lacipirellulaceae	0	0	0	1.80484939569581e-07	0	0	0	0	0	0	0	0	0	0	0	0	0	0	0	0	0	0	0	0	6.94447820232459e-07	0	0	0	0	1.0384226774898e-06	0	0	1.70737165180417e-06	0	1.54023422958023e-07	0	0	0	0	0	0	0	0	0	0	0	0	0	0
k__Bacteria|p__Pseudomonadota|c__Alphaproteobacteria|o__Hyphomicrobiales|f__Kaistiaceae	0	0	0	0	0	0	0	0	0	0	0	0	0	0	0	0	0	0	0	0	0	0	3.73548995620138e-06	0	0	0	0	0	0	0	0	0	0	0	0	0	0	0	0	0	0	0	0	0	0	0	0	0	0
k__Bacteria|p__Bacillota|c__Tissierellia|o__Tissierellales|f__Acidilutibacteraceae	0	0	0	0	0	0	0	0	0	0	1.03896355766057e-06	0	0	0	0	0	0	0	0	0	0	0	0	0	4.38598623304711e-07	0	0	0	0	0	0	0	2.13421456475522e-07	0	0	0	0	0	3.07062404599549e-07	0	0	0	0	0	0	0	0	0	0
k__Viruses|p__Uroviricota|c__Caudoviricetes|o__|f__Casjensviridae	0	0	0	0	0	0	0	0	0	0	0	0	0	0	0	0	0	0	0	0	0	0	0	0	0	0	0	0	0	0	0	3.4993298783283e-06	0	0	0	0	0	0	0	0	0	0	0	0	0	0	0	0	0
k__Bacteria|p__Actinomycetota|c__Actinomycetes|o__Candidatus_Nanopelagicales|f__Candidatus_Nanopelagicaceae	0	0	0	0	0	0	0	0	0	0	1.38528474354743e-06	0	0	0	0	0	0	0	0	6.44017224884697e-07	0	0	0	0	4.02048738029319e-07	0	0	0	0	0	0	0	4.26842912951044e-07	0	6.16093691832092e-07	0	0	0	0	0	0	0	0	0	0	0	0	0	0
k__Bacteria|p__Pseudomonadota|c__Gammaproteobacteria|o__Oceanospirillales|f__Oceanospirillaceae	0	0	0	0	0	0	0	0	0	0	0	0	0	0	0	0	0	0	0	0	0	0	0	0	8.04097476058637e-07	0	0	0	0	0	0	0	2.13421456475522e-07	0	2.38736305584936e-06	0	0	0	0	0	0	0	0	0	0	0	0	0	0
k__Bacteria|p__Cyanobacteriota|c__Cyanophyceae|o__Oscillatoriales|f__Coleofasciculaceae	0	2.02691253385957e-06	0	0	0	0	0	0	0	0	0	0	0	0	0	0	0	0	0	0	0	0	0	0	0	0	0	0	0	0	0	0	1.28052873885313e-06	0	0	0	0	0	0	0	0	0	0	0	0	0	0	0	0
k__Bacteria|p__Pseudomonadota|c__Alphaproteobacteria|o__Hyphomicrobiales|f__Chelatococcaceae	0	0	0	0	0	0	0	3.71476774962465e-07	0	0	0	0	0	0	0	0	0	0	0	0	0	0	0	0	0	0	0	0	1.58284011375872e-06	1.0384226774898e-06	0	0	0	0	3.08046845916046e-07	0	0	0	0	0	0	0	0	0	0	0	0	0	0
k__Bacteria|p__Pseudomonadota|c__Alphaproteobacteria|o__Rhodospirillales|f__Elioraeaceae	0	0	0	0	0	0	0	0	0	0	0	0	0	0	0	0	0	0	0	0	0	0	0	0	0	0	0	0	0	0	0	0	0	0	0	0	0	0	0	0	0	0	0	0	0	0	3.27894193228048e-06	0	0
k__Bacteria|p__Pseudomonadota|c__Betaproteobacteria|o__Nitrosomonadales|f__Thiobacillaceae	0	0	0	0	0	0	0	0	0	0	0	0	0	0	0	0	0	0	0	0	0	0	0	0	0	0	0	0	1.58284011375872e-06	1.0384226774898e-06	0	0	0	0	6.16093691832092e-07	0	0	0	0	0	0	0	0	0	0	0	0	0	0
k__Bacteria|p__Chloroflexota|c__Candidatus_Thermofonsia|o__Phototrophicales|f__Phototrophicaceae	0	0	0	0	0	0	0	0	0	0	1.73160592943429e-06	0	0	0	0	0	0	0	0	0	0	0	0	0	1.09649655826178e-07	0	0	0	0	0	0	0	2.13421456475522e-07	0	1.15517567218517e-06	0	0	0	0	0	0	0	0	0	0	0	0	0	0
k__Eukaryota|p__Ascomycota|c__Sordariomycetes|o__Glomerellales|f__Glomerellaceae	0	0	0	0	0	0	0	0	0	0	0	0	0	0	0	0	0	0	0	0	0	0	0	0	0	0	0	0	1.9785501421984e-06	0	0	0	5.33553641188804e-07	0	6.93105403311103e-07	0	0	0	0	0	0	0	0	0	0	0	0	0	0
k__Viruses|p__Uroviricota|c__Caudoviricetes|o__|f__Rountreeviridae	0	0	0	0	0	3.17919534565801e-06	0	0	0	0	0	0	0	0	0	0	0	0	0	0	0	0	0	0	0	0	0	0	0	0	0	0	0	0	0	0	0	0	0	0	0	0	0	0	0	0	0	0	0
k__Eukaryota|p__Evosea|c__Eumycetozoa|o__Dictyosteliales|f__Dictyosteliaceae	0	0	0	2.97800150289809e-06	0	0	0	0	0	0	0	0	0	0	0	0	0	0	0	0	0	0	0	0	0	0	0	0	0	0	0	0	0	0	0	0	0	0	0	0	0	0	0	0	0	0	0	0	0
k__Bacteria|p__Actinomycetota|c__Actinomycetes|o__Kineosporiales|f__Kineosporiaceae	0	0	0	0	0	0	0	0	0	0	0	0	0	0	0	0	0	0	0	9.66025837327045e-07	0	0	0	0	0	0	0	0	1.58284011375872e-06	0	0	0	4.26842912951044e-07	0	0	0	0	0	0	0	0	0	0	0	0	0	0	0	0
k__Bacteria|p__Actinomycetota|c__Nitriliruptoria|o__Egibacterales|f__Egibacteraceae	0	0	0	0	0	0	0	0	0	0	6.92642371773715e-07	0	0	0	0	0	0	0	0	0	0	0	0	0	6.94447820232459e-07	0	0	0	0	1.5576340162347e-06	0	0	0	0	0	0	0	0	0	0	0	0	0	0	0	0	0	0	0
k__Eukaryota|p__Basidiomycota|c__Agaricomycetes|o__Agaricales|f__Strophariaceae	0	8.1076501354383e-07	0	0	0	0	0	0	1.44315242215095e-06	0	0	0	0	0	0	0	0	0	0	0	0	0	0	0	0	0	0	0	0	0	0	0	2.13421456475522e-07	0	3.85058557395057e-07	0	0	0	0	0	0	0	0	0	0	0	0	0	0
k__Bacteria|p__Chlorobiota|c__Chlorobiia|o__Chlorobiales|f__Chlorobiaceae	0	8.1076501354383e-07	0	0	0	0	0	0	0	0	0	0	0	0	0	0	0	0	0	0	0	0	0	0	1.4985452962911e-06	0	0	0	0	0	0	0	4.26842912951044e-07	0	0	0	0	0	0	0	0	0	0	0	0	0	0	0	0
k__Bacteria|p__Pseudomonadota|c__Gammaproteobacteria|o__Chromatiales|f__Wenzhouxiangellaceae	0	0	0	0	0	0	0	0	0	0	0	0	0	0	0	0	0	0	0	2.57606889953879e-06	0	0	0	0	0	0	0	0	0	0	0	0	0	0	1.54023422958023e-07	0	0	0	0	0	0	0	0	0	0	0	0	0	0
k__Bacteria|p__Myxococcota|c__|o__Polyangiales|f__Sandaracinaceae	0	0	0	0	0	0	0	2.4765118330831e-07	0	0	0	0	0	0	0	0	0	0	0	0	0	0	0	0	2.19299311652356e-07	0	0	0	0	2.0768453549796e-06	0	0	0	0	1.54023422958023e-07	0	0	0	0	0	0	0	0	0	0	0	0	0	0
k__Bacteria|p__Actinomycetota|c__Actinomycetes|o__Glycomycetales|f__Glycomycetaceae	0	0	0	0	0	0	0	0	0	0	6.92642371773715e-07	0	0	0	0	0	0	0	0	0	0	0	0	0	0	0	0	0	0	1.5576340162347e-06	0	0	4.26842912951044e-07	0	0	0	0	0	0	0	0	0	0	0	0	0	0	0	0
k__Bacteria|p__Pseudomonadota|c__Gammaproteobacteria|o__Alteromonadales|f__Ferrimonadaceae	0	0	0	0	0	0	0	0	0	0	1.38528474354743e-06	0	0	0	0	0	0	0	0	1.28803444976939e-06	0	0	0	0	0	0	0	0	0	0	0	0	0	0	0	0	0	0	0	0	0	0	0	0	0	0	0	0	0
k__Eukaryota|p__|c__Cryptophyceae|o__Cryptomonadales|f__Hemiselmidaceae	0	2.43229504063149e-06	0	0	0	0	0	0	0	0	0	0	0	0	0	0	0	0	0	0	0	0	0	0	0	0	0	0	0	0	0	0	0	0	0	0	0	0	0	0	0	0	0	0	0	0	0	0	0
k__Bacteria|p__Rhodothermota|c__Rhodothermia|o__Rhodothermales|f__Salinibacteraceae	0	0	0	0	0	0	0	0	1.44315242215095e-06	0	0	0	0	0	0	0	0	0	0	0	0	0	0	0	1.09649655826178e-07	0	0	0	0	0	0	0	2.13421456475522e-07	0	0	0	0	0	0	0	0	0	0	0	7.24332376812189e-07	0	0	0	0
k__Bacteria|p__Spirochaetota|c__Spirochaetia|o__Spirochaetales|f__Breznakiellaceae	0	0	0	0	0	0	0	0	0	0	1.03896355766057e-06	0	0	0	0	0	0	0	0	0	0	0	0	0	2.55849196927748e-07	0	0	0	0	0	0	0	2.13421456475522e-07	0	4.62070268874069e-07	0	0	0	4.60593606899324e-07	0	0	0	0	0	0	0	0	0	0
k__Archaea|p__Candidatus_Thermoplasmatota|c__Thermoplasmata|o__Methanomassiliicoccales|f__Candidatus_Methanomethylophilaceae	0	0	0	0	0	0	0	1.73355828315817e-06	0	0	0	0	0	0	0	0	0	0	0	0	0	0	0	0	0	0	0	0	0	0	0	0	0	0	0	0	0	0	6.14124809199098e-07	0	0	0	0	0	0	0	0	0	0
k__Bacteria|p__Myxococcota|c__Myxococcia|o__Myxococcales|f__Anaeromyxobacteraceae	0	0	0	0	0	0	0	0	0	0	0	0	0	0	0	0	0	0	0	0	0	0	0	0	6.94447820232459e-07	0	0	0	0	0	0	0	9.60396554139848e-07	0	6.16093691832092e-07	0	0	0	0	0	0	0	0	0	0	0	0	0	0
k__Bacteria|p__Bacteroidota|c__Cytophagia|o__Cytophagales|f__Amoebophilaceae	0	0	0	4.51212348923953e-07	0	0	0	1.48590709984986e-06	0	0	0	0	0	0	0	0	0	0	0	0	0	0	0	0	3.28948967478533e-07	0	0	0	0	0	0	0	0	0	0	0	0	0	0	0	0	0	0	0	0	0	0	0	0
k__Bacteria|p__Pseudomonadota|c__Alphaproteobacteria|o__Hyphomicrobiales|f__Beijerinckiaceae	0	0	0	0	0	0	0	0	0	0	1.38528474354743e-06	0	0	0	0	0	0	0	0	0	0	0	0	0	0	0	0	0	0	0	0	0	0	0	2.31035134437034e-07	0	0	0	0	0	0	0	0	0	4.82888251208126e-07	0	0	0	0
k__Bacteria|p__Chloroflexota|c__Ktedonobacteria|o__Ktedonobacterales|f__Ktedonosporobacteraceae	0	0	0	0	0	0	0	0	0	0	0	0	0	0	0	0	0	0	0	1.93205167465409e-06	0	0	0	0	1.4619954110157e-07	0	0	0	0	0	0	0	0	0	0	0	0	0	0	0	0	0	0	0	0	0	0	0	0
k__Bacteria|p__Pseudomonadota|c__Alphaproteobacteria|o__Hyphomicrobiales|f__Breoghaniaceae	0	0	0	0	0	0	0	0	0	0	0	0	0	0	0	0	0	0	0	0	0	0	0	0	0	0	0	0	7.9142005687936e-07	0	0	0	8.53685825902087e-07	0	3.85058557395057e-07	0	0	0	0	0	0	0	0	0	0	0	0	0	0
k__Archaea|p__Euryarchaeota|c__Methanococci|o__Methanococcales|f__Methanocaldococcaceae	0	2.02691253385957e-06	0	0	0	0	0	0	0	0	0	0	0	0	0	0	0	0	0	0	0	0	0	0	0	0	0	0	0	0	0	0	0	0	0	0	0	0	0	0	0	0	0	0	0	0	0	0	0
k__Bacteria|p__Pseudomonadota|c__Alphaproteobacteria|o__Kordiimonadales|f__Kordiimonadaceae	0	0	0	0	0	0	0	0	0	0	0	0	0	0	0	0	0	0	0	0	0	0	0	0	0	0	0	0	0	0	0	0	2.13421456475522e-07	0	0	0	0	0	0	0	0	1.78216269006765e-06	0	0	0	0	0	0	0
k__Bacteria|p__Thermodesulfobacteriota|c__Desulfobacteria|o__Desulfobacterales|f__Desulfococcaceae	0	0	0	0	0	0	0	0	0	0	1.03896355766057e-06	0	0	0	0	0	0	0	0	0	0	0	0	0	7.30997705507852e-08	0	0	0	0	0	0	0	0	0	7.70117114790115e-07	0	0	0	0	0	0	0	0	0	0	0	0	0	0
k__Bacteria|p__Actinomycetota|c__Actinomycetes|o__Micrococcales|f__Jonesiaceae	0	0	0	0	0	0	0	0	0	0	0	0	0	0	0	0	0	0	0	0	0	0	0	0	0	0	0	0	0	1.0384226774898e-06	0	0	2.13421456475522e-07	0	6.16093691832092e-07	0	0	0	0	0	0	0	0	0	0	0	0	0	0
k__Bacteria|p__Cyanobacteriota|c__Cyanophyceae|o__Gloeobacterales|f__Gloeobacteraceae	0	0	0	0	0	0	0	0	0	0	0	0	0	0	0	0	0	0	0	6.44017224884697e-07	0	0	0	0	0	0	0	0	0	0	0	0	0	0	1.15517567218517e-06	0	0	0	0	0	0	0	0	0	0	0	0	0	0
k__Bacteria|p__Bacteroidota|c__Bacteroidia|o__Bacteroidales|f__Salinivirgaceae	0	8.1076501354383e-07	0	4.51212348923953e-07	0	0	0	2.4765118330831e-07	0	0	0	0	0	0	0	0	0	0	0	0	0	0	0	0	7.30997705507852e-08	0	0	0	0	0	0	0	2.13421456475522e-07	0	0	0	0	0	0	0	0	0	0	0	0	0	0	0	0
k__Bacteria|p__Campylobacterota|c__Epsilonproteobacteria|o__Campylobacterales|f__Sulfurospirillaceae	0	0	0	0	0	0	0	0	0	0	0	0	0	0	0	0	0	0	0	6.44017224884697e-07	0	0	0	0	1.09649655826178e-07	0	0	0	0	1.0384226774898e-06	0	0	0	0	0	0	0	0	0	0	0	0	0	0	0	0	0	0	0
k__Bacteria|p__Thermodesulfobacteriota|c__Desulfuromonadia|o__Desulfuromonadales|f__Syntrophotaleaceae	0	1.62153002708766e-06	0	0	0	0	0	0	0	0	0	0	0	0	0	0	0	0	0	0	0	0	0	0	7.30997705507852e-08	0	0	0	0	0	0	0	0	0	0	0	0	0	0	0	0	0	0	0	0	0	0	0	0
k__Bacteria|p__Spirochaetota|c__Spirochaetia|o__Leptospirales|f__Leptospiraceae	0	8.1076501354383e-07	0	0	0	0	0	0	0	0	0	0	0	0	0	0	0	0	0	0	0	0	0	0	3.65498852753926e-07	0	0	0	0	0	0	0	0	0	0	0	0	0	4.60593606899324e-07	0	0	0	0	0	0	0	0	0	0
k__Bacteria|p__Pseudomonadota|c__Gammaproteobacteria|o__Kangiellales|f__Kangiellaceae	0	1.62153002708766e-06	0	0	0	0	0	0	0	0	0	0	0	0	0	0	0	0	0	0	0	0	0	0	0	0	0	0	0	0	0	0	0	0	0	0	0	0	0	0	0	0	0	0	0	0	0	0	0
k__Bacteria|p__Bacteroidota|c__Cytophagia|o__Cytophagales|f__Persicobacteraceae	0	0	0	0	0	0	0	0	0	0	0	0	0	0	0	0	0	0	0	1.61004306221174e-06	0	0	0	0	0	0	0	0	0	0	0	0	0	0	0	0	0	0	0	0	0	0	0	0	0	0	0	0	0
k__Bacteria|p__Pseudomonadota|c__Gammaproteobacteria|o__Alteromonadales|f__Colwelliaceae	0	0	0	0	0	0	0	9.90604733233241e-07	0	0	0	0	0	0	0	0	0	0	0	0	0	0	0	0	2.92399082203141e-07	0	0	0	0	0	0	0	3.20132184713283e-07	0	0	0	0	0	0	0	0	0	0	0	0	0	0	0	0
k__Bacteria|p__Bacillota|c__Clostridia|o__Thermosediminibacterales|f__Tepidanaerobacteraceae	0	8.1076501354383e-07	0	0	0	0	0	0	0	0	0	0	0	0	0	0	0	0	0	0	0	0	0	0	7.30997705507852e-08	0	0	0	0	0	0	0	0	0	0	0	0	0	6.14124809199098e-07	0	0	0	0	0	0	0	0	0	0
k__Bacteria|p__Planctomycetota|c__Phycisphaerae|o__Sedimentisphaerales|f__Sedimentisphaeraceae	0	0	0	0	0	0	0	0	0	0	0	0	0	0	0	0	0	0	0	0	0	0	0	0	0	0	0	0	0	0	0	0	1.49395019532865e-06	0	0	0	0	0	0	0	0	0	0	0	0	0	0	0	0
k__Archaea|p__Euryarchaeota|c__Halobacteria|o__Halobacteriales|f__Halococcaceae	0	0	0	0	0	0	0	1.48590709984986e-06	0	0	0	0	0	0	0	0	0	0	0	0	0	0	0	0	0	0	0	0	0	0	0	0	0	0	0	0	0	0	0	0	0	0	0	0	0	0	0	0	0
k__Bacteria|p__Nitrospirota|c__Thermodesulfovibrionia|o__Thermodesulfovibrionales|f__Thermodesulfovibrionaceae	0	0	0	0	0	0	0	4.9530236661662e-07	0	0	6.92642371773715e-07	0	0	0	0	0	0	0	0	0	0	0	0	0	2.55849196927748e-07	0	0	0	0	0	0	0	0	0	0	0	0	0	0	0	0	0	0	0	0	0	0	0	0
k__Eukaryota|p__Ascomycota|c__Sordariomycetes|o__Hypocreales|f__Cordycipitaceae	0	0	0	0	0	0	0	0	0	0	0	0	0	0	0	0	0	0	0	0	0	0	0	0	2.19299311652356e-07	0	0	0	0	0	0	0	3.20132184713283e-07	0	3.85058557395057e-07	0	0	0	0	0	0	0	0	0	4.82888251208126e-07	0	0	0	0
k__Bacteria|p__Cyanobacteriota|c__Cyanophyceae|o__Synechococcales|f__Chamaesiphonaceae	0	0	0	1.08290963741749e-06	0	0	0	0	0	0	0	0	0	0	0	0	0	0	0	0	0	0	0	0	0	0	0	0	0	0	0	0	3.20132184713283e-07	0	0	0	0	0	0	0	0	0	0	0	0	0	0	0	0
k__Bacteria|p__Thermodesulfobacteriota|c__Thermodesulfobacteria|o__Thermodesulfobacteriales|f__Thermodesulfobacteriaceae	0	8.1076501354383e-07	0	0	0	0	0	0	0	0	0	0	0	0	0	0	0	0	0	0	0	0	0	0	0	0	0	0	0	0	0	0	3.20132184713283e-07	0	1.54023422958023e-07	0	0	0	0	0	0	0	0	0	0	0	0	0	0
k__Bacteria|p__Bacillota|c__Clostridia|o__Koleobacterales|f__Koleobacteraceae	0	0	0	0	0	0	0	0	0	0	0	0	0	0	0	0	0	0	0	0	0	0	0	0	1.27924598463874e-06	0	0	0	0	0	0	0	0	0	0	0	0	0	0	0	0	0	0	0	0	0	0	0	0
k__Bacteria|p__Actinomycetota|c__Acidimicrobiia|o__Acidimicrobiales|f__Ilumatobacteraceae	0	0	0	0	0	0	0	0	0	0	0	0	0	0	0	0	0	0	0	0	0	0	0	0	0	0	0	0	7.9142005687936e-07	0	0	0	0	0	4.62070268874069e-07	0	0	0	0	0	0	0	0	0	0	0	0	0	0
k__Archaea|p__Euryarchaeota|c__Methanomicrobia|o__Methanomicrobiales|f__Methanocorpusculaceae	0	1.21614752031574e-06	0	0	0	0	0	0	0	0	0	0	0	0	0	0	0	0	0	0	0	0	0	0	0	0	0	0	0	0	0	0	0	0	0	0	0	0	0	0	0	0	0	0	0	0	0	0	0
k__Bacteria|p__Mycoplasmatota|c__Mollicutes|o__Entomoplasmatales|f__Entomoplasmataceae	0	1.21614752031574e-06	0	0	0	0	0	0	0	0	0	0	0	0	0	0	0	0	0	0	0	0	0	0	0	0	0	0	0	0	0	0	0	0	0	0	0	0	0	0	0	0	0	0	0	0	0	0	0
k__Eukaryota|p__Basidiomycota|c__Ustilaginomycetes|o__Ustilaginales|f__Ustilaginaceae	0	0	0	0	0	5.78035517392366e-07	0	0	0	0	0	0	0	0	0	0	0	0	0	0	0	0	0	0	0	0	0	0	0	0	0	0	0	0	1.54023422958023e-07	0	0	0	0	0	0	0	0	0	4.82888251208126e-07	0	0	0	0
k__Bacteria|p__Pseudomonadota|c__Gammaproteobacteria|o__Acidiferrobacterales|f__Acidiferrobacteraceae	0	0	0	0	0	0	0	0	0	0	0	0	0	0	0	0	0	0	0	0	0	0	0	0	1.82749426376963e-07	0	0	0	7.9142005687936e-07	0	0	0	0	0	0	0	0	0	0	0	0	0	0	0	0	0	0	0	0
k__Archaea|p__Euryarchaeota|c__Methanomicrobia|o__Methanomicrobiales|f__Methanomicrobiaceae	0	0	0	0	0	0	0	0	0	0	1.03896355766057e-06	0	0	0	0	0	0	0	0	0	0	0	0	0	1.4619954110157e-07	0	0	0	0	0	0	0	0	0	0	0	0	0	0	0	0	0	0	0	0	0	0	0	0
k__Viruses|p__Cossaviricota|c__Papovaviricetes|o__Zurhausenvirales|f__Papillomaviridae	0	0	0	0	0	1.15607103478473e-06	0	0	0	0	0	0	0	0	0	0	0	0	0	0	0	0	0	0	0	0	0	0	0	0	0	0	0	0	0	0	0	0	0	0	0	0	0	0	0	0	0	0	0
k__Bacteria|p__Pseudomonadota|c__Alphaproteobacteria|o__Hyphomicrobiales|f__Phreatobacteraceae	0	0	0	2.70727409354372e-07	0	0	0	0	0	0	0	0	0	0	0	0	0	0	0	0	0	0	0	0	1.4619954110157e-07	0	0	0	0	0	0	0	4.26842912951044e-07	0	3.08046845916046e-07	0	0	0	0	0	0	0	0	0	0	0	0	0	0
k__Bacteria|p__Pseudomonadota|c__Gammaproteobacteria|o__|f__Celerinatantimonadaceae	0	0	0	0	0	0	0	0	0	0	0	0	0	0	0	0	0	0	0	0	0	0	0	0	7.30997705507852e-08	0	0	0	0	0	0	0	1.06710728237761e-06	0	0	0	0	0	0	0	0	0	0	0	0	0	0	0	0
k__Bacteria|p__Planctomycetota|c__Candidatus_Uabimicrobiia|o__Candidatus_Uabimicrobiales|f__Candidatus_Uabimicrobiaceae	0	0	0	0	0	0	0	0	0	0	6.92642371773715e-07	0	0	0	0	0	0	0	0	0	0	0	0	0	1.09649655826178e-07	0	0	0	0	0	0	0	3.20132184713283e-07	0	0	0	0	0	0	0	0	0	0	0	0	0	0	0	0
k__Bacteria|p__Spirochaetota|c__Spirochaetia|o__Spirochaetales|f__Borreliaceae	0	8.1076501354383e-07	0	0	0	0	0	0	0	0	0	0	0	0	0	0	0	0	0	0	0	0	0	0	0	0	0	0	0	0	0	0	0	0	0	0	0	0	3.07062404599549e-07	0	0	0	0	0	0	0	0	0	0
k__Bacteria|p__Chloroflexota|c__Chloroflexia|o__Chloroflexales|f__Roseiflexaceae	0	0	0	0	0	0	0	0	0	0	0	0	0	0	0	0	0	0	0	0	0	0	0	0	0	0	0	0	0	1.0384226774898e-06	0	0	0	0	0	0	0	0	0	0	0	0	0	0	0	0	0	0	0
k__Bacteria|p__Bacillota|c__Clostridia|o__Moorellales|f__Zhaonellaceae	0	0	0	0	0	0	0	0	0	0	0	0	0	0	0	0	0	0	0	0	0	0	0	0	0	0	0	0	0	0	0	0	0	0	1.00115224922715e-06	0	0	0	0	0	0	0	0	0	0	0	0	0	0
k__Bacteria|p__Bdellovibrionota|c__Bacteriovoracia|o__Bacteriovoracales|f__Halobacteriovoraceae	0	8.1076501354383e-07	0	1.80484939569581e-07	0	0	0	0	0	0	0	0	0	0	0	0	0	0	0	0	0	0	0	0	0	0	0	0	0	0	0	0	0	0	0	0	0	0	0	0	0	0	0	0	0	0	0	0	0
k__Bacteria|p__Pseudomonadota|c__Gammaproteobacteria|o__Cellvibrionales|f__Halieaceae	0	0	0	0	0	0	0	0	0	0	0	0	0	0	0	0	0	0	0	0	0	0	0	0	0	0	0	0	0	0	0	0	0	0	0	0	0	0	0	0	0	0	0	0	9.65776502416252e-07	0	0	0	0
k__Bacteria|p__Bacillota|c__Clostridia|o__Halanaerobiales|f__Halothermotrichaceae	0	8.1076501354383e-07	0	0	0	0	0	0	0	0	0	0	0	0	0	0	0	0	0	0	0	0	0	0	7.30997705507852e-08	0	0	0	0	0	0	0	0	0	0	0	0	0	0	0	0	0	0	0	0	0	0	0	0
k__Bacteria|p__Thermodesulfobacteriota|c__Desulfuromonadia|o__Desulfuromonadales|f__Desulfuromonadaceae	0	0	0	0	0	0	0	0	0	0	0	0	0	0	0	0	0	0	0	6.44017224884697e-07	0	0	0	0	2.19299311652356e-07	0	0	0	0	0	0	0	0	0	0	0	0	0	0	0	0	0	0	0	0	0	0	0	0
k__Archaea|p__Euryarchaeota|c__Methanococci|o__Methanococcales|f__Methanococcaceae	0	0	0	0	0	0	0	0	0	0	0	0	0	0	0	0	0	0	0	0	0	0	0	0	8.4064736133403e-07	0	0	0	0	0	0	0	0	0	0	0	0	0	0	0	0	0	0	0	0	0	0	0	0
k__Bacteria|p__Pseudomonadota|c__Alphaproteobacteria|o__Emcibacterales|f__Emcibacteraceae	0	0	0	0	0	0	0	0	0	0	0	0	0	0	0	0	0	0	0	0	0	0	0	0	8.4064736133403e-07	0	0	0	0	0	0	0	0	0	0	0	0	0	0	0	0	0	0	0	0	0	0	0	0
k__Eukaryota|p__Apicomplexa|c__Conoidasida|o__Eucoccidiorida|f__Cryptosporidiidae	0	8.1076501354383e-07	0	0	0	0	0	0	0	0	0	0	0	0	0	0	0	0	0	0	0	0	0	0	0	0	0	0	0	0	0	0	0	0	0	0	0	0	0	0	0	0	0	0	0	0	0	0	0
k__Viruses|p__Nucleocytoviricota|c__Megaviricetes|o__Algavirales|f__Phycodnaviridae	0	8.1076501354383e-07	0	0	0	0	0	0	0	0	0	0	0	0	0	0	0	0	0	0	0	0	0	0	0	0	0	0	0	0	0	0	0	0	0	0	0	0	0	0	0	0	0	0	0	0	0	0	0
k__Viruses|p__|c__Naldaviricetes|o__Lefavirales|f__Baculoviridae	0	8.1076501354383e-07	0	0	0	0	0	0	0	0	0	0	0	0	0	0	0	0	0	0	0	0	0	0	0	0	0	0	0	0	0	0	0	0	0	0	0	0	0	0	0	0	0	0	0	0	0	0	0
k__Viruses|p__Dividoviricota|c__Laserviricetes|o__Halopanivirales|f__Matshushitaviridae	0	0	0	0	0	0	0	0	0	0	0	0	0	0	0	0	0	0	0	0	0	0	0	0	0	0	0	0	7.9142005687936e-07	0	0	0	0	0	0	0	0	0	0	0	0	0	0	0	0	0	0	0	0
k__Bacteria|p__Ignavibacteriota|c__Ignavibacteria|o__Ignavibacteriales|f__Melioribacteraceae	0	0	0	5.41454818708744e-07	0	0	0	0	0	0	0	0	0	0	0	0	0	0	0	0	0	0	0	0	0	0	0	0	0	0	0	0	0	0	2.31035134437034e-07	0	0	0	0	0	0	0	0	0	0	0	0	0	0
k__Bacteria|p__Bacteroidota|c__Flavobacteriia|o__Flavobacteriales|f__Crocinitomicaceae	0	0	0	2.70727409354372e-07	0	0	0	0	0	0	0	0	0	0	0	0	0	0	0	0	0	0	0	0	1.4619954110157e-07	0	0	0	0	0	0	0	3.20132184713283e-07	0	0	0	0	0	0	0	0	0	0	0	0	0	0	0	0
k__Bacteria|p__Actinomycetota|c__Thermoleophilia|o__Miltoncostaeales|f__Miltoncostaeaceae	0	0	0	0	0	0	0	0	0	0	0	0	0	0	0	0	0	0	0	0	0	0	0	0	0	0	0	0	0	0	0	0	4.26842912951044e-07	0	3.08046845916046e-07	0	0	0	0	0	0	0	0	0	0	0	0	0	0
k__Bacteria|p__Pseudomonadota|c__Gammaproteobacteria|o__Legionellales|f__Coxiellaceae	0	0	0	0	0	0	0	0	0	0	0	0	0	0	0	0	0	0	0	0	0	0	0	0	1.82749426376963e-07	0	0	0	0	0	0	0	5.33553641188804e-07	0	0	0	0	0	0	0	0	0	0	0	0	0	0	0	0
k__Bacteria|p__Mycoplasmatota|c__Candidatus_Izimaplasma|o__Candidatus_Izemoplasmatales|f__Candidatus_Izemoplasmataceae	0	0	0	0	0	0	0	0	0	0	0	0	0	0	0	0	0	0	0	0	0	0	0	0	0	0	0	0	0	0	0	0	0	0	6.93105403311103e-07	0	0	0	0	0	0	0	0	0	0	0	0	0	0
k__Bacteria|p__Chlorobiota|c__Chlorobiia|o__Chlorobiales|f__Chloroherpetonaceae	0	0	0	0	0	0	0	0	0	0	6.92642371773715e-07	0	0	0	0	0	0	0	0	0	0	0	0	0	0	0	0	0	0	0	0	0	0	0	0	0	0	0	0	0	0	0	0	0	0	0	0	0	0
k__Bacteria|p__Cyanobacteriota|c__Cyanophyceae|o__Pleurocapsales|f__Dermocarpellaceae	0	0	0	0	0	0	0	0	0	0	6.92642371773715e-07	0	0	0	0	0	0	0	0	0	0	0	0	0	0	0	0	0	0	0	0	0	0	0	0	0	0	0	0	0	0	0	0	0	0	0	0	0	0
k__Bacteria|p__Pseudomonadota|c__Gammaproteobacteria|o__Oceanospirillales|f__Hahellaceae	0	0	0	0	0	0	0	0	0	0	6.92642371773715e-07	0	0	0	0	0	0	0	0	0	0	0	0	0	0	0	0	0	0	0	0	0	0	0	0	0	0	0	0	0	0	0	0	0	0	0	0	0	0
k__Bacteria|p__Thermotogota|c__Thermotogae|o__Petrotogales|f__Petrotogaceae	0	0	0	0	0	0	0	0	0	0	6.92642371773715e-07	0	0	0	0	0	0	0	0	0	0	0	0	0	0	0	0	0	0	0	0	0	0	0	0	0	0	0	0	0	0	0	0	0	0	0	0	0	0
k__Bacteria|p__Campylobacterota|c__Epsilonproteobacteria|o__Nautiliales|f__Nautiliaceae	0	0	0	0	0	0	0	0	0	0	0	0	0	0	0	0	0	0	0	0	0	0	0	0	4.38598623304711e-07	0	0	0	0	0	0	0	0	0	2.31035134437034e-07	0	0	0	0	0	0	0	0	0	0	0	0	0	0
k__Archaea|p__Thermoproteota|c__Thermoprotei|o__Desulfurococcales|f__Desulfurococcaceae	0	0	0	0	0	0	0	0	0	0	0	0	0	0	0	0	0	0	0	6.44017224884697e-07	0	0	0	0	0	0	0	0	0	0	0	0	0	0	0	0	0	0	0	0	0	0	0	0	0	0	0	0	0
k__Bacteria|p__Campylobacterota|c__Epsilonproteobacteria|o__Nautiliales|f__Nitratiruptoraceae	0	0	0	1.80484939569581e-07	0	0	0	0	0	0	0	0	0	0	0	0	0	0	0	0	0	0	0	0	1.4619954110157e-07	0	0	0	0	0	0	0	0	0	0	0	0	0	3.07062404599549e-07	0	0	0	0	0	0	0	0	0	0
k__Bacteria|p__Bacillota|c__Tissierellia|o__Tissierellales|f__Gottschalkiaceae	0	0	0	0	0	0	0	0	0	0	0	0	0	0	0	0	0	0	0	0	0	0	0	0	6.21348049681674e-07	0	0	0	0	0	0	0	0	0	0	0	0	0	0	0	0	0	0	0	0	0	0	0	0
k__Bacteria|p__Pseudomonadota|c__Alphaproteobacteria|o__Rhodospirillales|f__Thalassobaculaceae	0	0	0	0	0	0	0	0	0	0	0	0	0	0	0	0	0	0	0	0	0	0	0	0	0	0	0	0	0	0	0	0	3.20132184713283e-07	0	2.31035134437034e-07	0	0	0	0	0	0	0	0	0	0	0	0	0	0
k__Bacteria|p__Cyanobacteriota|c__Cyanophyceae|o__Oscillatoriales|f__Microcoleaceae	0	0	0	0	0	0	0	0	0	0	0	0	0	0	0	0	0	0	0	0	0	0	0	0	0	0	0	0	0	0	0	0	5.33553641188804e-07	0	0	0	0	0	0	0	0	0	0	0	0	0	0	0	0
k__Bacteria|p__Cyanobacteriota|c__Cyanophyceae|o__Synechococcales|f__Merismopediaceae	0	0	0	0	0	0	0	0	0	0	0	0	0	0	0	0	0	0	0	0	0	0	0	0	0	0	0	0	0	0	0	0	5.33553641188804e-07	0	0	0	0	0	0	0	0	0	0	0	0	0	0	0	0
k__Bacteria|p__Planctomycetota|c__Phycisphaerae|o__Phycisphaerales|f__Phycisphaeraceae	0	0	0	0	0	0	0	0	0	0	0	0	0	0	0	0	0	0	0	0	0	0	0	0	0	0	0	0	0	0	0	0	5.33553641188804e-07	0	0	0	0	0	0	0	0	0	0	0	0	0	0	0	0
k__Bacteria|p__Pseudomonadota|c__Gammaproteobacteria|o__Nevskiales|f__Sinobacteraceae	0	0	0	0	0	0	0	0	0	0	0	0	0	0	0	0	0	0	0	0	0	0	0	0	7.30997705507852e-08	0	0	0	0	0	0	0	2.13421456475522e-07	0	2.31035134437034e-07	0	0	0	0	0	0	0	0	0	0	0	0	0	0
k__Bacteria|p__Bacillota|c__Tissierellia|o__Tissierellales|f__Tepidimicrobiaceae	0	0	0	0	0	0	0	0	0	0	0	0	0	0	0	0	0	0	0	0	0	0	0	0	4.75148508580104e-07	0	0	0	0	0	0	0	0	0	0	0	0	0	0	0	0	0	0	0	0	0	0	0	0
k__Bacteria|p__Spirochaetota|c__Spirochaetia|o__Spirochaetales|f__Spirochaetaceae	0	0	0	0	0	0	0	0	0	0	0	0	0	0	0	0	0	0	0	0	0	0	0	0	2.55849196927748e-07	0	0	0	0	0	0	0	2.13421456475522e-07	0	0	0	0	0	0	0	0	0	0	0	0	0	0	0	0
k__Bacteria|p__Bacillota|c__Clostridia|o__Eubacteriales|f__Desulfallaceae	0	0	0	0	0	0	0	0	0	0	0	0	0	0	0	0	0	0	0	0	0	0	0	0	1.4619954110157e-07	0	0	0	0	0	0	0	3.20132184713283e-07	0	0	0	0	0	0	0	0	0	0	0	0	0	0	0	0
k__Eukaryota|p__Ascomycota|c__Sordariomycetes|o__Sordariales|f__Chaetomiaceae	0	0	0	0	0	0	0	0	0	0	0	0	0	0	0	0	0	0	0	0	0	0	0	0	0	0	0	0	0	0	0	0	0	0	4.62070268874069e-07	0	0	0	0	0	0	0	0	0	0	0	0	0	0
k__Bacteria|p__Deferribacterota|c__Deferribacteres|o__Deferribacterales|f__Calditerrivibrionaceae	0	0	0	0	0	0	0	0	0	0	0	0	0	0	0	0	0	0	0	0	0	0	0	0	0	0	0	0	0	0	0	0	0	0	0	0	0	0	4.60593606899324e-07	0	0	0	0	0	0	0	0	0	0
k__Bacteria|p__Actinomycetota|c__Actinomycetes|o__Actinopolysporales|f__Actinopolysporaceae	0	0	0	0	0	0	0	0	0	0	0	0	0	0	0	0	0	0	0	0	0	0	0	0	7.30997705507852e-08	0	0	0	0	0	0	0	2.13421456475522e-07	0	1.54023422958023e-07	0	0	0	0	0	0	0	0	0	0	0	0	0	0
k__Bacteria|p__Bacillota|c__Clostridia|o__Moorellales|f__Moorellaceae	0	0	0	1.80484939569581e-07	0	0	0	0	0	0	0	0	0	0	0	0	0	0	0	0	0	0	0	0	2.55849196927748e-07	0	0	0	0	0	0	0	0	0	0	0	0	0	0	0	0	0	0	0	0	0	0	0	0
k__Bacteria|p__Acidobacteriota|c__Holophagae|o__Acanthopleuribacterales|f__Acanthopleuribacteraceae	0	0	0	0	0	0	0	0	0	0	0	0	0	0	0	0	0	0	0	0	0	0	0	0	0	0	0	0	0	0	0	0	4.26842912951044e-07	0	0	0	0	0	0	0	0	0	0	0	0	0	0	0	0
k__Bacteria|p__Cyanobacteriota|c__Cyanophyceae|o__Chroococcales|f__Geminocystaceae	0	0	0	0	0	0	0	0	0	0	0	0	0	0	0	0	0	0	0	0	0	0	0	0	0	0	0	0	0	0	0	0	4.26842912951044e-07	0	0	0	0	0	0	0	0	0	0	0	0	0	0	0	0
k__Bacteria|p__Campylobacterota|c__Epsilonproteobacteria|o__Campylobacterales|f__Sulfurovaceae	0	0	0	0	0	0	0	0	0	0	0	0	0	0	0	0	0	0	0	0	0	0	0	0	4.02048738029319e-07	0	0	0	0	0	0	0	0	0	0	0	0	0	0	0	0	0	0	0	0	0	0	0	0
k__Bacteria|p__Bacillota|c__Bacilli|o__Bacillales|f__Sporolactobacillaceae	0	0	0	0	0	0	0	0	0	0	0	0	0	0	0	0	0	0	0	0	0	0	0	0	1.82749426376963e-07	0	0	0	0	0	0	0	2.13421456475522e-07	0	0	0	0	0	0	0	0	0	0	0	0	0	0	0	0
k__Bacteria|p__Chloroflexota|c__Caldilineae|o__Caldilineales|f__Caldilineaceae	0	0	0	0	0	0	0	0	0	0	0	0	0	0	0	0	0	0	0	0	0	0	0	0	0	0	0	0	0	0	0	0	0	0	3.85058557395057e-07	0	0	0	0	0	0	0	0	0	0	0	0	0	0
k__Bacteria|p__Balneolota|c__Balneolia|o__Balneolales|f__Cyclonatronaceae	0	0	0	0	0	0	0	0	0	0	0	0	0	0	0	0	0	0	0	0	0	0	0	0	3.65498852753926e-07	0	0	0	0	0	0	0	0	0	0	0	0	0	0	0	0	0	0	0	0	0	0	0	0
k__Viruses|p__Nucleocytoviricota|c__Pokkesviricetes|o__Chitovirales|f__Poxviridae	0	0	0	3.60969879139163e-07	0	0	0	0	0	0	0	0	0	0	0	0	0	0	0	0	0	0	0	0	0	0	0	0	0	0	0	0	0	0	0	0	0	0	0	0	0	0	0	0	0	0	0	0	0
k__Bacteria|p__Chloroflexota|c__Anaerolineae|o__Anaerolineales|f__Anaerolineaceae	0	0	0	0	0	0	0	0	0	0	0	0	0	0	0	0	0	0	0	0	0	0	0	0	0	0	0	0	0	0	0	0	0	0	0	0	0	0	0	0	0	0	0	0	0	0	0	0	0
k__Archaea|p__Euryarchaeota|c__Halobacteria|o__Halobacteriales|f__Natronoarchaeaceae	0	0	0	0	0	0	0	0	0	0	0	0	0	0	0	0	0	0	0	0	0	0	0	0	1.09649655826178e-07	0	0	0	0	0	0	0	2.13421456475522e-07	0	0	0	0	0	0	0	0	0	0	0	0	0	0	0	0
k__Bacteria|p__Synergistota|c__Synergistia|o__Synergistales|f__Aminithiophilaceae	0	0	0	0	0	0	0	0	0	0	0	0	0	0	0	0	0	0	0	0	0	0	0	0	0	0	0	0	0	0	0	0	3.20132184713283e-07	0	0	0	0	0	0	0	0	0	0	0	0	0	0	0	0
k__Viruses|p__Uroviricota|c__Caudoviricetes|o__|f__Mesyanzhinovviridae	0	0	0	0	0	0	0	0	0	0	0	0	0	0	0	0	0	0	0	0	0	0	0	0	0	0	0	0	0	0	0	0	3.20132184713283e-07	0	0	0	0	0	0	0	0	0	0	0	0	0	0	0	0
k__Bacteria|p__Acidobacteriota|c__Vicinamibacteria|o__Vicinamibacterales|f__Vicinamibacteraceae	0	0	0	0	0	0	0	0	0	0	0	0	0	0	0	0	0	0	0	0	0	0	0	0	0	0	0	0	0	0	0	0	0	0	3.08046845916046e-07	0	0	0	0	0	0	0	0	0	0	0	0	0	0
k__Archaea|p__Candidatus_Thermoplasmatota|c__Thermoplasmata|o__Thermoplasmatales|f__Cuniculiplasmataceae	0	0	0	0	0	0	0	0	0	0	0	0	0	0	0	0	0	0	0	0	0	0	0	0	0	0	0	0	0	0	0	0	0	0	0	0	0	0	3.07062404599549e-07	0	0	0	0	0	0	0	0	0	0
k__Archaea|p__Nitrososphaerota|c__Nitrososphaeria|o__Nitrososphaerales|f__Nitrososphaeraceae	0	0	0	0	0	0	0	0	0	0	0	0	0	0	0	0	0	0	0	0	0	0	0	0	0	0	0	0	0	0	0	0	0	0	0	0	0	0	3.07062404599549e-07	0	0	0	0	0	0	0	0	0	0
k__Bacteria|p__Pseudomonadota|c__Gammaproteobacteria|o__Chromatiales|f__Halothiobacillaceae	0	0	0	0	0	0	0	0	0	0	0	0	0	0	0	0	0	0	0	0	0	0	0	0	7.30997705507852e-08	0	0	0	0	0	0	0	0	0	2.31035134437034e-07	0	0	0	0	0	0	0	0	0	0	0	0	0	0
k__Bacteria|p__Pseudomonadota|c__Alphaproteobacteria|o__Sphingomonadales|f__Zymomonadaceae	0	0	0	0	0	0	0	0	0	0	0	0	0	0	0	0	0	0	0	0	0	0	0	0	1.4619954110157e-07	0	0	0	0	0	0	0	0	0	1.54023422958023e-07	0	0	0	0	0	0	0	0	0	0	0	0	0	0
k__Bacteria|p__Bdellovibrionota|c__Bacteriovoracia|o__Bacteriovoracales|f__Bacteriovoracaceae	0	0	0	2.70727409354372e-07	0	0	0	0	0	0	0	0	0	0	0	0	0	0	0	0	0	0	0	0	0	0	0	0	0	0	0	0	0	0	0	0	0	0	0	0	0	0	0	0	0	0	0	0	0
k__Viruses|p__Cressdnaviricota|c__Arfiviricetes|o__Recrevirales|f__Redondoviridae	0	0	0	0	0	0	0	2.4765118330831e-07	0	0	0	0	0	0	0	0	0	0	0	0	0	0	0	0	0	0	0	0	0	0	0	0	0	0	0	0	0	0	0	0	0	0	0	0	0	0	0	0	0
k__Viruses|p__Uroviricota|c__Caudoviricetes|o__|f__Straboviridae	0	0	0	0	0	0	0	2.4765118330831e-07	0	0	0	0	0	0	0	0	0	0	0	0	0	0	0	0	0	0	0	0	0	0	0	0	0	0	0	0	0	0	0	0	0	0	0	0	0	0	0	0	0
k__Bacteria|p__Chloroflexota|c__Chloroflexia|o__Chloroflexales|f__Chloroflexaceae	0	0	0	0	0	0	0	0	0	0	0	0	0	0	0	0	0	0	0	0	0	0	0	0	0	0	0	0	0	0	0	0	0	0	2.31035134437034e-07	0	0	0	0	0	0	0	0	0	0	0	0	0	0
k__Bacteria|p__Myxococcota|c__Myxococcia|o__Myxococcales|f__Vulgatibacteraceae	0	0	0	0	0	0	0	0	0	0	0	0	0	0	0	0	0	0	0	0	0	0	0	0	0	0	0	0	0	0	0	0	0	0	2.31035134437034e-07	0	0	0	0	0	0	0	0	0	0	0	0	0	0
k__Bacteria|p__Actinomycetota|c__Actinomycetes|o__Mycobacteriales|f__Segniliparaceae	0	0	0	0	0	0	0	0	0	0	0	0	0	0	0	0	0	0	0	0	0	0	0	0	0	0	0	0	0	0	0	0	2.13421456475522e-07	0	0	0	0	0	0	0	0	0	0	0	0	0	0	0	0
k__Bacteria|p__Myxococcota|c__|o__Nannocystales|f__Nannocystaceae	0	0	0	0	0	0	0	0	0	0	0	0	0	0	0	0	0	0	0	0	0	0	0	0	0	0	0	0	0	0	0	0	2.13421456475522e-07	0	0	0	0	0	0	0	0	0	0	0	0	0	0	0	0
k__Bacteria|p__Pseudomonadota|c__Alphaproteobacteria|o__Hyphomicrobiales|f__Amorphaceae	0	0	0	0	0	0	0	0	0	0	0	0	0	0	0	0	0	0	0	0	0	0	0	0	0	0	0	0	0	0	0	0	2.13421456475522e-07	0	0	0	0	0	0	0	0	0	0	0	0	0	0	0	0
k__Eukaryota|p__Basidiomycota|c__Agaricomycetes|o__Agaricales|f__Marasmiaceae	0	0	0	0	0	0	0	0	0	0	0	0	0	0	0	0	0	0	0	0	0	0	0	0	0	0	0	0	0	0	0	0	2.13421456475522e-07	0	0	0	0	0	0	0	0	0	0	0	0	0	0	0	0
k__Bacteria|p__Chlamydiota|c__Chlamydiia|o__Parachlamydiales|f__Rhabdochlamydiaceae	0	0	0	0	0	0	0	0	0	0	0	0	0	0	0	0	0	0	0	0	0	0	0	0	1.82749426376963e-07	0	0	0	0	0	0	0	0	0	0	0	0	0	0	0	0	0	0	0	0	0	0	0	0
k__Archaea|p__Candidatus_Nanohaloarchaeota|c__Candidatus_Nanohalobia|o__Candidatus_Nanohalobiales|f__Candidatus_Nanohalobiaceae	0	0	0	1.80484939569581e-07	0	0	0	0	0	0	0	0	0	0	0	0	0	0	0	0	0	0	0	0	0	0	0	0	0	0	0	0	0	0	0	0	0	0	0	0	0	0	0	0	0	0	0	0	0
k__Bacteria|p__Aquificota|c__Aquificae|o__Aquificales|f__Hydrogenothermaceae	0	0	0	1.80484939569581e-07	0	0	0	0	0	0	0	0	0	0	0	0	0	0	0	0	0	0	0	0	0	0	0	0	0	0	0	0	0	0	0	0	0	0	0	0	0	0	0	0	0	0	0	0	0
k__Bacteria|p__Campylobacterota|c__Epsilonproteobacteria|o__Campylobacterales|f__Sulfurimonadaceae	0	0	0	1.80484939569581e-07	0	0	0	0	0	0	0	0	0	0	0	0	0	0	0	0	0	0	0	0	0	0	0	0	0	0	0	0	0	0	0	0	0	0	0	0	0	0	0	0	0	0	0	0	0
k__Bacteria|p__Deferribacterota|c__Deferribacteres|o__Deferribacterales|f__Flexistipitaceae	0	0	0	1.80484939569581e-07	0	0	0	0	0	0	0	0	0	0	0	0	0	0	0	0	0	0	0	0	0	0	0	0	0	0	0	0	0	0	0	0	0	0	0	0	0	0	0	0	0	0	0	0	0
k__Bacteria|p__Pseudomonadota|c__Alphaproteobacteria|o__Hyphomicrobiales|f__Lichenihabitantaceae	0	0	0	1.80484939569581e-07	0	0	0	0	0	0	0	0	0	0	0	0	0	0	0	0	0	0	0	0	0	0	0	0	0	0	0	0	0	0	0	0	0	0	0	0	0	0	0	0	0	0	0	0	0
k__Bacteria|p__Thermodesulfobacteriota|c__Syntrophobacteria|o__Syntrophobacterales|f__Syntrophobacteraceae	0	0	0	1.80484939569581e-07	0	0	0	0	0	0	0	0	0	0	0	0	0	0	0	0	0	0	0	0	0	0	0	0	0	0	0	0	0	0	0	0	0	0	0	0	0	0	0	0	0	0	0	0	0
k__Bacteria|p__Deferribacterota|c__Deferribacteres|o__Deferribacterales|f__Geovibrionaceae	0	0	0	0	0	0	0	0	0	0	0	0	0	0	0	0	0	0	0	0	0	0	0	0	0	0	0	0	0	0	0	0	0	0	1.54023422958023e-07	0	0	0	0	0	0	0	0	0	0	0	0	0	0
k__Bacteria|p__Pseudomonadota|c__Alphaproteobacteria|o__Hyphomicrobiales|f__Cohaesibacteraceae	0	0	0	0	0	0	0	0	0	0	0	0	0	0	0	0	0	0	0	0	0	0	0	0	0	0	0	0	0	0	0	0	0	0	1.54023422958023e-07	0	0	0	0	0	0	0	0	0	0	0	0	0	0
k__Eukaryota|p__Streptophyta|c__Magnoliopsida|o__Brassicales|f__Brassicaceae	0	0	0	0	0	0	0	0	0	0	0	0	0	0	0	0	0	0	0	0	0	0	0	0	0	0	0	0	0	0	0	0	0	0	1.54023422958023e-07	0	0	0	0	0	0	0	0	0	0	0	0	0	0
k__Viruses|p__Uroviricota|c__Caudoviricetes|o__|f__Drexlerviridae	0	0	0	0	0	0	0	0	0	0	0	0	0	0	0	0	0	0	0	0	0	0	0	0	0	0	0	0	0	0	0	0	0	0	1.54023422958023e-07	0	0	0	0	0	0	0	0	0	0	0	0	0	0
k__Bacteria|p__Pseudomonadota|c__Alphaproteobacteria|o__Candidatus_Pelagibacterales|f__Pelagibacteraceae	0	0	0	0	0	0	0	0	0	0	0	0	0	0	0	0	0	0	0	0	0	0	0	0	1.4619954110157e-07	0	0	0	0	0	0	0	0	0	0	0	0	0	0	0	0	0	0	0	0	0	0	0	0
k__Bacteria|p__Pseudomonadota|c__Alphaproteobacteria|o__Rickettsiales|f__Rickettsiaceae	0	0	0	0	0	0	0	0	0	0	0	0	0	0	0	0	0	0	0	0	0	0	0	0	1.4619954110157e-07	0	0	0	0	0	0	0	0	0	0	0	0	0	0	0	0	0	0	0	0	0	0	0	0
k__Bacteria|p__Pseudomonadota|c__Gammaproteobacteria|o__Alteromonadales|f__Moritellaceae	0	0	0	0	0	0	0	0	0	0	0	0	0	0	0	0	0	0	0	0	0	0	0	0	1.4619954110157e-07	0	0	0	0	0	0	0	0	0	0	0	0	0	0	0	0	0	0	0	0	0	0	0	0
k__Bacteria|p__Thermodesulfobacteriota|c__Desulfobacteria|o__Desulfobacterales|f__Desulfolunaceae	0	0	0	0	0	0	0	0	0	0	0	0	0	0	0	0	0	0	0	0	0	0	0	0	1.4619954110157e-07	0	0	0	0	0	0	0	0	0	0	0	0	0	0	0	0	0	0	0	0	0	0	0	0
k__Archaea|p__Euryarchaeota|c__Thermococci|o__Thermococcales|f__Thermococcaceae	0	0	0	0	0	0	0	0	0	0	0	0	0	0	0	0	0	0	0	0	0	0	0	0	1.09649655826178e-07	0	0	0	0	0	0	0	0	0	0	0	0	0	0	0	0	0	0	0	0	0	0	0	0
k__Bacteria|p__Bacteroidota|c__Cytophagia|o__Cytophagales|f__Mangrovivirgaceae	0	0	0	0	0	0	0	0	0	0	0	0	0	0	0	0	0	0	0	0	0	0	0	0	1.09649655826178e-07	0	0	0	0	0	0	0	0	0	0	0	0	0	0	0	0	0	0	0	0	0	0	0	0
k__Bacteria|p__Synergistota|c__Synergistia|o__Synergistales|f__Thermovirgaceae	0	0	0	0	0	0	0	0	0	0	0	0	0	0	0	0	0	0	0	0	0	0	0	0	1.09649655826178e-07	0	0	0	0	0	0	0	0	0	0	0	0	0	0	0	0	0	0	0	0	0	0	0	0
k__Bacteria|p__Actinomycetota|c__Nitriliruptoria|o__Euzebyales|f__Euzebyaceae	0	0	0	0	0	0	0	0	0	0	0	0	0	0	0	0	0	0	0	0	0	0	0	0	7.30997705507852e-08	0	0	0	0	0	0	0	0	0	0	0	0	0	0	0	0	0	0	0	0	0	0	0	0
k__Bacteria|p__Bacillota|c__Clostridia|o__Halanaerobiales|f__Halobacteroidaceae	0	0	0	0	0	0	0	0	0	0	0	0	0	0	0	0	0	0	0	0	0	0	0	0	7.30997705507852e-08	0	0	0	0	0	0	0	0	0	0	0	0	0	0	0	0	0	0	0	0	0	0	0	0
k__Bacteria|p__Bacillota|c__Clostridia|o__Thermosediminibacterales|f__Thermosediminibacteraceae	0	0	0	0	0	0	0	0	0	0	0	0	0	0	0	0	0	0	0	0	0	0	0	0	7.30997705507852e-08	0	0	0	0	0	0	0	0	0	0	0	0	0	0	0	0	0	0	0	0	0	0	0	0
k__Bacteria|p__Bacteroidota|c__Cytophagia|o__Cytophagales|f__Bernardetiaceae	0	0	0	0	0	0	0	0	0	0	0	0	0	0	0	0	0	0	0	0	0	0	0	0	7.30997705507852e-08	0	0	0	0	0	0	0	0	0	0	0	0	0	0	0	0	0	0	0	0	0	0	0	0
k__Bacteria|p__Planctomycetota|c__Phycisphaerae|o__Sedimentisphaerales|f__Anaerohalosphaeraceae	0	0	0	0	0	0	0	0	0	0	0	0	0	0	0	0	0	0	0	0	0	0	0	0	7.30997705507852e-08	0	0	0	0	0	0	0	0	0	0	0	0	0	0	0	0	0	0	0	0	0	0	0	0
k__Bacteria|p__Pseudomonadota|c__Alphaproteobacteria|o__Holosporales|f__Caedimonadaceae	0	0	0	0	0	0	0	0	0	0	0	0	0	0	0	0	0	0	0	0	0	0	0	0	7.30997705507852e-08	0	0	0	0	0	0	0	0	0	0	0	0	0	0	0	0	0	0	0	0	0	0	0	0
k__Bacteria|p__Pseudomonadota|c__Gammaproteobacteria|o__Chromatiales|f__Thioalkalispiraceae	0	0	0	0	0	0	0	0	0	0	0	0	0	0	0	0	0	0	0	0	0	0	0	0	7.30997705507852e-08	0	0	0	0	0	0	0	0	0	0	0	0	0	0	0	0	0	0	0	0	0	0	0	0
k__Bacteria|p__|c__Deltaproteobacteria|o__Bradymonadales|f__Bradymonadaceae	0	0	0	0	0	0	0	0	0	0	0	0	0	0	0	0	0	0	0	0	0	0	0	0	7.30997705507852e-08	0	0	0	0	0	0	0	0	0	0	0	0	0	0	0	0	0	0	0	0	0	0	0	0
k__Eukaryota|p__Ascomycota|c__Saccharomycetes|o__Saccharomycetales|f__Dipodascaceae	0	0	0	0	0	0	0	0	0	0	0	0	0	0	0	0	0	0	0	0	0	0	0	0	7.30997705507852e-08	0	0	0	0	0	0	0	0	0	0	0	0	0	0	0	0	0	0	0	0	0	0	0	0
[truncated: 11 more columns]
