# Supplementary material for: Diabetes affects the composition of the respiratory tract microbiome and transcriptome in patients with viral pneumonia
Source: Microbiol Spectr. 2026 Apr 6;14(5):e01911-25. doi: 10.1128/spectrum.01911-25 (PMC13141871; doi:10.1128/spectrum.01911-25)
Supplement: Table S6 — Genus-level species abundance table. [file spectrum.01911-25-s0008.xlsx]

## Sheet: Genus_abund
Taxa	CT001DZY	CT007WWJ	CT008DTL	ST009XW	CT010JQB	ST011PCL	ST012ZF	ST013DZY	ST015XJL	ST016SRM	ST017YPL	ST018YL	CT024ZSX	CT027LZB	CT030ZBZ	ST031JSJ	CT032CJX	CT034LFR	ST044TGL	CT045WXF	CT046ZR	CT047XGZ	CT050YXR	ST051ZY	ST053WQY	ST054WJN	ST055WK	CT058LQ	ST061LHZ	CT064QK	ST066ZBN	CT069DJX	CT070QY	ST073LXD	ST078ZML	ST079LQN	CT082MWD	CT086LL	ST090ZXC	ST092HJ	CT093GSC	ST094ZFZ	ST095GZH	CT097WSL	ST098WJF	ST106SW	ST107ZSH	ST108WJ	ST110HLH
k__Bacteria|p__Bacillota|c__Bacilli|o__Lactobacillales|f__Streptococcaceae|g__Streptococcus	0.166643484587484	0.145755280309842	0.184325311203319	0.4923450471368	0.488193567997251	6.64740845001221e-06	0.0513918629550321	0.373100252294643	0.293908814414206	0.630121731116317	0.362924862501831	0.114573071716876	0.145600576485742	0.277783733231803	0.242974794110307	0.297126528020321	0.00359276928783655	0.000231785947517039	0.0110795516142321	0.597050336708306	0.0977336780565067	0.493581621980021	0.210029790532401	0.263354315390422	0.27259328417057	0.352595164352083	0.654520607888781	0.158049197426265	0.512994919478945	0.335547077411295	0.181748064898218	0.469137660138084	0.342118863159391	0.206989620641766	0.314158187292174	0.210364964409609	0.244663663329942	0.476666435998132	0.376710913335628	0.780011460948337	0.556650085817812	0.208778576978735	0.0835539335372279	0.320754716981132	0.00124754179699619	0.560559244143672	0.000317588947155167	0.246281088973091	0.487803197793151
k__Bacteria|p__Bacillota|c__Negativicutes|o__Veillonellales|f__Veillonellaceae|g__Veillonella	0.126317366230487	0.0493468071668384	0.0375590594744122	0.0856959639145631	0.101462299371601	3.72832908718076e-05	0.181401040073417	0.0458495209497423	0.0587543429868204	0.0927319739385328	0.0415813995046914	0.0934753930019973	0.0238165048217956	0.0284999279184702	0.0862490641377589	0.169137958406096	0.0109500042235468	0.243373405321879	0.716636673099022	0.0210509910298061	0.0546665734982414	0.0197601235618079	0.0171458988989643	0.100247942260767	0.0158356032944166	0.111694474972525	0.0632404474876345	0.221498994354639	0.00500573185976195	0.00935151542213439	0.136793102498416	0.068835318036596	0.0322368841577146	0.0150080403479278	0.0351174944578522	0.0573697242753151	0.22418170472128	0.137153348442122	0.0812348944488337	0.00596007263660635	0.153998871654695	0.192682974643389	0.387545298003033	0.059705350219695	0.370281125467647	0.0859918482424688	2.20157529738832e-05	0.168897255640204	0.115557529925682
k__Bacteria|p__Bacteroidota|c__Bacteroidia|o__Bacteroidales|f__Prevotellaceae|g__Prevotella	0.0853385831826498	0.154114672981986	0.0190185338865837	0.170372097678088	0.157654770479129	1.30057991413282e-05	0.0142755174875089	0.170494714195056	0.0259500452789072	0.00289287405757587	0.144187362532134	0.11003318929197	0.0365394517842321	0.0013048605129987	0.0678812078861992	0.128242578187014	1.00997858845392e-05	4.04705622648798e-05	0.0217688254808005	0.0191759348795543	0.0512892180839913	0.162424155202677	0.0931500452928157	0.361971496472987	0.0303398404677917	0.135330702367869	0.106913174629933	0.206983631739542	0.0132305648008807	0.0227772822194	0.00308514447841776	0.0368934349072153	0.155159212940084	0.0191725751041591	0.0566194723496381	0.375594983213251	0.00454774707003701	0.21065299378925	0.0857347404570378	0.0075776982089422	0.222487842476638	0.147509605856899	0.000128504973142461	0.0208064099250452	0.0610440768323497	0.0200742691998673	7.68209252705713e-05	0.00747392149574695	0.0645587160187284
k__Bacteria|p__Actinomycetota|c__Actinomycetes|o__Micrococcales|f__Micrococcaceae|g__Rothia	0.157120999753913	0.131420954870387	0.216812171507607	0.141772634638832	0.0531562010612078	8.67053276088549e-07	0.0190680126440298	0.120710511244912	0.102046029346505	0.0138499545588367	0.0530754533430904	0.31718006480633	0.000163376526002395	0.00715640213361328	0.152083853256801	0.0296872519447531	0.00444115130213785	0.0107688487044821	0.00546388846729256	0.0743192657430816	0.00423916334754152	0.0127802177751165	0.0398408681278658	0.00890111203389805	0.116600384058884	0.00320461584573883	0.0486709158145057	0.101786851000117	0.299739266662261	0.0864087086279425	0.0949508305098752	0.0406324688822091	0.10959191790018	0.247534902419414	0.287121146661257	0.0326457282222181	0.00373564937895898	0.0405234157396675	0.0844444642329105	0.00617069602491048	0.00856509439959316	0.0313669544265357	0.00593692975918168	0.25491082967175	0.278531874849852	0.142305329821069	0.0705253567605927	0.187893584193258	0.11711308188553
k__Bacteria|p__Actinomycetota|c__Actinomycetes|o__Actinomycetales|f__Actinomycetaceae|g__Schaalia	0.00884842130040765	0.00464973735267386	0.055437897648686	0.00835428688279678	0.000835882831032728	2.31214206956946e-06	0.0236565718364434	0.161881653690777	0.0208398425520707	0.0403914340207109	0.0733968878885594	0.206839794722632	0.0189837688338855	0.0180684367918914	0.149438482655353	0.121447848864899	4.13173058912969e-05	0.0712171521601163	0.108974219986557	0.149678619304352	0.0329816225281252	0.0311448741638119	0.0132236344449529	0.0280421335439103	0.0125887307858624	0.000152362873413927	0.0862927320920657	0.248291299449211	0.0098120258651903	0.0626745199112356	0.240668815249428	0.065381479446686	0.090560166229704	0.00912944960163731	0.119672734111367	0.000124116446049684	0.00543678033184876	0.00308591249589122	0.0490719499414586	0.00691167289998046	1.90706248808086e-05	0.0752758787844225	0.454033771106942	0.0131170845179633	0.210336464461236	9.32695369700458e-06	0.352878325491197	0.0903421959691631	0.0406137577967598
k__Bacteria|p__Pseudomonadota|c__Betaproteobacteria|o__Neisseriales|f__Neisseriaceae|g__Neisseria	0.000513572215743128	0.000934812060616035	0.050460857538036	0.000150253712191676	8.75529447524399e-05	0	0.382787804629346	0.000185243085114616	0.399819605947231	0.00740498956773293	0.0267886363707202	0.00461849510758883	0.178186899828309	8.87157289290903e-05	0.0205141003244322	0.000158755357993332	1.00997858845392e-05	0.000191315385252159	0.00104074066043668	0.0136924502182735	0.0009549763585121	0.0311371644004245	0.0146057657287474	0.0109751134952295	0.34801229114162	0.307580677390349	0.0100035509198317	0.0038522343856	0.0113774547376977	0.263110345908978	0.00101919951519158	0.00152570782695114	0.0252351664351222	0.363032673050216	0.0374199906076517	0.120607053537629	0.00302613244885922	0.00432287251526737	0.0208986672570453	0.0122740305157237	0.00257731549170428	0.204218022654852	0.00035981392479889	0.00348927371413802	0.00105438649651294	0.085397588049774	0.000364899395035213	0.00800605401011319	0.000114735747393071
k__Bacteria|p__Pseudomonadota|c__Gammaproteobacteria|o__Xanthomonadales|f__Xanthomonadaceae|g__Stenotrophomonas	4.27976846452607e-05	1.78368302979642e-05	0.00116182572614108	0	0	0.847337929679089	0	1.23825591654155e-06	1.44315242215095e-05	0	0.00011567127608621	5.15895730103007e-05	4.52202884470915e-05	0	0.000149737958572498	0	0.750378282889494	0.00011589297375852	0.000607098718588062	2.57606889953879e-06	0.000232921063051732	0	1.86774497810069e-05	0	9.50297017160208e-07	0.000204815665900689	6.99423603215197e-05	0	1.38498509953888e-05	0.0010337497754411	0.000853923918133488	1.57469844524773e-05	4.69527204246148e-06	6.76120166654484e-05	6.23794862979993e-06	0.000121013534898442	0.000444516630905874	0	3.83828005749436e-06	0	0	0	0	0	9.65776502416252e-07	0	0	0	0
k__Bacteria|p__Actinomycetota|c__Actinomycetes|o__Mycobacteriales|f__Corynebacteriaceae|g__Corynebacterium	0.300782127686892	0.000336467480620689	0.000838727524204703	8.21206475041595e-05	0.000270918546026418	0.00125751626808709	0.00836137452839808	0.0377026637980405	0.00447377250866793	0.000691217695172996	0.0016311727855271	0.000552745425110365	0.000119614956537468	0.642080088124291	0.0078362864986274	0.00787426575646928	0	0.000123251257806679	0.00793564753582967	8.501027368478e-05	0.013858803251578	0.000678459178087825	0.0094732025289267	0.0299542690997987	0.000928257436339146	0.000154860625437107	0.000710183966341584	0.000257014862033824	0.0136080721680121	0.00187591056688532	0	0.000220457782334683	0.00202323540738795	0.00130838389006652	0.00136888317153943	0.00019238049137701	0.21095733495183	0.000127588533467121	0.000114994870522531	3.510389805069e-05	5.95957027525269e-06	0.000175543024971664	0.000257009946284921	0.031661928146808	0.000329088343198338	5.32968782685976e-06	5.76156939529284e-05	0.000141723734981964	0.000153716482084307
k__Viruses|p__Preplasmiviricota|c__Tectiliviricetes|o__Rowavirales|f__Adenoviridae|g__Mastadenovirus	0	0	0	0	0	0	0	0	0	0	0	0	0	0	0	0	1.83632470627986e-06	0	0	0	0	0	0	0	0	0.0221800379658308	0	0	0	0	0	0	0	0	0	0	0	0.00642916457623307	0	0.00057209866282611	0	0	0	0	4.82888251208126e-07	7.99453174028964e-06	0	0.00673588846074654	0
k__Bacteria|p__Bacillota|c__Bacilli|o__Lactobacillales|f__Carnobacteriaceae|g__Granulicatella	0.0738581042765586	0.0978119073814479	0.120876348547718	0.0354035647760899	0.086617945380178	5.78035517392366e-07	0.0281431630468033	0.0245740554429087	0.0154915196755793	0.00447371452709189	0.0117551800125576	9.82658533529538e-05	0.00858893736698306	0.00349318182658293	0.00973296730721238	0.0244800762025718	0.00026351259535116	0.00301873603075763	0.000303549359294031	4.21831282299476e-05	0.00915379777793306	0.0788220509512563	0.0109244403769109	0.0149809164635779	0.010470482184727	0.0102632630632431	0.00641676321103583	0.0124831520780847	0.0368995644419717	0.00928557558211379	0.00884224444260805	0.000171467164038087	0.0144890759693949	0.00915137782325853	0.0121502917434666	0.0044154425682175	0.000478710217898633	0.00559659533242219	0.00120230284520953	0.00884048978476567	0.0340947015447206	0.0198203223575874	5.14019892569842e-05	0.012923235978289	0.00455049743525978	0.0210975692626244	0	0.00202691681351563	0.0179343250620627
k__Bacteria|p__Pseudomonadota|c__Betaproteobacteria|o__Burkholderiales|f__Burkholderiaceae|g__Lautropia	0	0.000993592524097963	0	0	3.13869047225728e-05	0	0	8.66779141579086e-07	0.000718689906231171	0.0337992652611907	0.000582512234661694	8.10693290161868e-05	0.0198910920407916	0.00127898509206105	0.00224606937858747	0	0	0.000662245564334397	0.00826087899221613	0.0498517633352622	0.00051242633871381	0.00023643274387909	0	0	0.000805998070092958	2.99730242781497e-05	0	0.000346671209254926	0.000430136800913932	0.00564226961814083	0.120403272456822	0.254994418568844	0.0017568854297065	0.0016500986769973	0.000120831375310569	0.00245750563178374	0.000136774347971038	0.000173001401311351	2.30296803449662e-06	0.00017267322824934	1.74814061407412e-05	0.00113078222684792	0.000565421881826827	0.000323080899457224	0.00526951804130868	2.1318751307439e-05	0.20638878414491	0.182590977278744	7.35485560211996e-07
k__Bacteria|p__Actinomycetota|c__Actinomycetes|o__Actinomycetales|f__Actinomycetaceae|g__Actinomyces	0.00964017846634497	0.00134059994989472	0.0492746887966805	0.0214498228856167	0.00208309930816654	0.000219942514367795	0.00622004690527174	0.00373866608881391	0.00549624599976188	0.00723858530778388	0.0204540755596637	0.0188768704291024	0.000649129947063088	0.000177431457858181	0.0144247566758173	0.00349261787585331	0.00117157516260655	0.00286053292372219	0.0109494590316775	0.00757847269383067	0.00193324482332937	0.00387801098384291	0.0328498986748349	0.0117859557879163	0.0086136749129665	0.00847487261464682	0.00381813551601321	0.0130121245266892	0.0252641067657314	0.0733889650975754	0.00327796600831887	0.0166218169220594	0.074439589936282	0.019267597397851	0.0291873616388339	0.00133735470618534	0.00553081269607885	0.0033843399131533	0.0313581339449198	0.00256543081970448	8.70097260186892e-05	0.011800590252283	0.00233879051119278	0.00323080899457224	0.00727036551018955	0.000397061743101052	0.00259036412650158	0.0129342963416558	0.0358191274297378
k__Bacteria|p__Bacillota|c__Bacilli|o__Lactobacillales|f__Enterococcaceae|g__Enterococcus	0.000181890159742358	0.000643747420753801	0.0281095435684647	0.000130490611308807	0.0527481712998143	0	0	0.000170384014116117	0.000207092372578661	0.000115202949195499	0.000161385672623276	0.000137572194694135	3.20918176076133e-05	0.0043507672062308	0	0	6.42713647197952e-06	0.566420470746222	0.00143101840810043	0.000352277422011929	0	0.000151625346618112	0.000304442431430412	6.3536149800088e-05	7.76319563249339e-05	0.000212308921970227	0.000751432024992737	7.17250777768812e-05	6.45007346356678e-05	5.65940359231941e-05	0.000826377985290472	2.62449740874622e-05	3.36138793948947e-05	6.21299612601418e-05	7.00806574459004e-05	0.000179968846772042	0.0905531667535754	0.000160026296212999	5.72671384578159e-05	8.82341221274101e-05	0.000125150975780306	0.0007850426649748	0.000693926854969287	0.0104032049625226	0.000315808916290114	0.00123249030996132	0.0520354032044631	0.00121133682918546	4.95226943876078e-05
k__Bacteria|p__Pseudomonadota|c__Gammaproteobacteria|o__Pseudomonadales|f__Pseudomonadaceae|g__Pseudomonas	0.00267485529032879	0.0039881531016221	1.54910096818811e-05	1.68753418497559e-05	3.79946741378513e-05	0.000118497281065435	0.00428265524625268	4.0738619654217e-05	3.82435391870001e-05	0.000454411632937803	2.52814465697406e-05	0.00081806322916334	0.000167752682948888	7.39297741075752e-05	0.123933117045171	0.000158755357993332	0.0016554467227113	0.00010485554768628	0.000346913553478892	7.82480928234907e-05	0.662427503319125	3.59788958076877e-05	0.000394094190379246	0	1.09284156973424e-05	7.74303127185533e-05	0	0.000382533748143366	0.000140477060096086	8.72275049091432e-05	0	0.000276447060387936	4.93003564458455e-05	2.37555734229954e-05	6.46898376423696e-05	0.000204792135981978	0	8.86632181720672e-05	1.04401217563847e-05	3.605265205206e-05	5.64172652723921e-05	2.13859522808118e-05	0.000616823871083811	0.00180925303696045	0.000290940171352896	0.000319781269611586	0.000197204936212869	0.000730010936793888	3.87355728378318e-05
k__Bacteria|p__Bacillota|c__Bacilli|o__Bacillales|f__|g__Gemella	6.4196526967891e-05	5.2294343373577e-05	7.74550484094053e-05	8.98814999056515e-05	0.0176047496646557	0	0	0.000215208878294922	7.72086545850756e-05	5.76014745977497e-05	0.00430096280752888	1.47398780029431e-05	1.60459088038067e-05	0.00328617845908172	0.000199650611429998	0.0409271312906811	0	3.67914202407998e-06	0	7.79260842110483e-05	0	0.126594314820478	0.010685369019714	0.0497518308244118	0.0302403151301869	3.49685283245079e-05	2.8694301670367e-05	5.9770898147401e-06	0.000238217437120687	0.0153738477402365	0.000413188992645236	2.97443039657906e-05	0.0176684154065108	0.0502229369198158	0.0401826317335382	0.0310104940455135	1.70967934963798e-05	3.89253152950539e-05	0.0924259373156666	0.0491122508809181	3.41682029114487e-05	9.53457039186193e-05	0	0	8.69198852174627e-06	8.79398491431861e-05	4.21578248436062e-06	9.09171130072974e-05	0.0142059035954947
k__Bacteria|p__Bacteroidota|c__Flavobacteriia|o__Flavobacteriales|f__Flavobacteriaceae|g__Capnocytophaga	0.0212704492686946	0.207982305864344	0.0388558782849239	0.0170394929022944	2.64310776611139e-05	3.4682131043542e-06	0.0020393596410727	0.00612589967031436	0.0238264464897121	0.000876822446654634	0.00204190971198891	0.00035130042573681	3.93854125184346e-05	5.17508418753026e-05	0.00838532568005989	0.0101603429115733	6.42713647197952e-06	2.94331361926399e-05	0.000780555495327508	0.018965341247017	0.000232921063051732	0.0030145174844584	0.0123756782248952	0.000626284905172296	0.0284086541794958	0.00327705065441103	0	0.000511041179160279	0.0219508266976059	0.00714123275309736	0	0.00016446850428143	0.00705560664035251	0.0020667348878006	0.00363556887550117	0.00746560422988848	0	0.00518139196927495	0.00350481028609925	0.012961877166717	0.0134606827283707	0.00819260188624099	5.14019892569842e-05	0.0206125613853709	0.0233742057997293	0.000318448847654871	2.7168376010324e-05	0.00126214345116013	0.00268697391330783
k__Bacteria|p__Pseudomonadota|c__Gammaproteobacteria|o__Pasteurellales|f__Pasteurellaceae|g__Haemophilus	0.000106994211613152	7.37796162324885e-05	0.00026777316735823	2.46361942512479e-05	0.00116792324415047	1.15607103478473e-06	0.046395431834404	8.91544259909917e-06	0.00256303870174008	5.76014745977497e-05	0.0423374186534825	2.45664633382384e-05	0.000122532394501796	4.43578644645451e-05	0.000648864487147492	0.00971582790919194	1.83632470627986e-06	5.51871303611998e-05	8.67283883697231e-05	7.40619808617401e-06	0	0.000231292901620849	0.0107526078389257	0.0386148514237392	0.0787297686790656	0.000229793186132481	7.17357541759176e-06	0	1.22670108816301e-05	0.0132570231121735	0.000881469850976503	8.22342521407151e-05	0.011892697240642	0.0238304948468679	0.00895261145943508	0.00652231923991088	0	2.81127277130945e-05	0.00271489225026691	0.0960679839167222	5.52253512173416e-05	0.000329700097662515	0.000128504973142461	0.000387697079348669	4.34599426087313e-06	0.000198530871550526	1.87368110416027e-06	6.95248511232274e-05	0.0138648834574097
k__Bacteria|p__Bacillota|c__Bacilli|o__Lactobacillales|f__Aerococcaceae|g__Abiotrophia	0	0.00111034268604827	0.155664730290456	1.04681264950357e-05	2.47791353072943e-05	0	0	4.35866082622626e-05	0.000231625963755227	0.0719442417725894	0.000546148510143574	0	0.00214285818479927	0	0.000149737958572498	0	2.75448705941979e-06	8.09411245297597e-05	0.00997376466251816	0.0194338637781206	0.00826869773833648	3.59788958076877e-05	1.12064698686041e-05	0	0.000423247671489046	0.00920921170946148	0	8.96563472211015e-06	0	3.6344793712143e-06	0.157975924854695	9.97309015323565e-05	6.61606515074118e-06	0	7.85519457085917e-06	0	0	1.08125875819594e-05	0.00247354120025167	1.138504801644e-05	9.5353124404043e-06	8.28705650881458e-05	0.000154205967770953	0.0344404238821401	0.000113237294908306	0.0592701259005507	0.0315429529682622	0	8.82582672254396e-06
k__Bacteria|p__Campylobacterota|c__Epsilonproteobacteria|o__Campylobacterales|f__Campylobacteraceae|g__Campylobacter	5.34971058065759e-05	0.00783644923840788	0.0012149377593361	0.00710722619284076	0.0124804244831072	6.93642620870839e-06	0.00571020699500357	0.017926602380547	0.00154778097275689	0.0025216645546126	0.00385905697433725	0.0218371292613601	0.0050384153643953	0.00265407889046195	0.00499126528574994	0.0263533894268932	0.000302075414183037	0.00553159003320426	0.0047917434574272	0.00157108002010622	0.00861807933291408	0.00610870252391954	0.070339275875272	0.00332808403714747	0.00143816488581615	0.00926915775801778	0.00065279536300085	0.00411223779254119	0.001735188474708	0.00460280851797354	0.000137729664215079	0.00412046093173157	0.00588029467954181	0.00285615086616475	0.00113838711908275	0.032170982816078	0.0026158094049461	0.00108342127571233	0.00370071610023377	0.000672666586971331	8.38312885385544e-05	0.0028398762466228	0.025958004574777	0.00116309123804601	0.0124039505087831	0.000163887900675938	0.000240768021884595	0.0187102070503547	0.00776427589730464
k__Bacteria|p__Pseudomonadota|c__Gammaproteobacteria|o__Enterobacterales|f__Enterobacteriaceae|g__Enterobacter	9.62947904518366e-05	6.48612010835064e-06	3.3195020746888e-05	9.6559442669726e-06	1.81713658920158e-05	2.13873141435175e-05	0.00183542367696543	0	4.76240299309812e-05	0.000179204587637444	1.38528474354743e-05	0.000176878536035317	0.469984668863497	0.000151556036920529	0.000349388570002496	0	0.000114770294142491	0	0	7.69600583737213e-05	0	0	0.000373548995620138	0	1.35234575518953e-06	4.24617843940454e-05	0	0	8.38905260292121e-05	5.50364019069594e-05	0	0.000412920925642739	9.46524159468939e-05	0.000140706088736203	1.324601437439e-05	0	0	3.46002802622701e-05	0	0	0	0	0	0	5.31177076328939e-06	0	0	0	0
k__Bacteria|p__Fusobacteriota|c__Fusobacteriia|o__Fusobacteriales|f__Leptotrichiaceae|g__Leptotrichia	0.00762868728801772	0.0929092113445484	0.0155972337482711	0.000214957563027371	0.000163542293028142	6.35839069131603e-06	0.000407871928214541	0.00327419629451917	0.0115935649833496	0.000697617859017191	0.0279914098493053	0	0.000773121060547049	1.10894661161363e-05	0.00389318692288495	0.00228607715510398	0	3.67914202407998e-06	0.00687322477830056	1.3846370335021e-05	0	0.00047029556662906	0.00207693241564797	0.00488623247272106	0.00110146734265923	0.00566739934059347	4.48348463599485e-05	1.19541796294802e-05	1.78069512797856e-05	0.000991174445664014	0.000413188992645236	5.24899481749245e-06	0.00126014698975972	8.77128864849061e-05	0.0052697573930858	0.0103978552678123	0.000102580760978279	0.00787372627718285	0.0517991246879094	0.00025806108837264	0.00118794100820037	0.00989634941794566	0	0.00142155595761179	5.43249282609142e-05	5.86265660954574e-05	2.81052165624041e-06	0.000443889434094452	0.00142733231051808
k__Bacteria|p__Bacteroidota|c__Bacteroidia|o__Bacteroidales|f__Porphyromonadaceae|g__Porphyromonas	0.00659084343537015	0.0048917507092167	0.000497925311203319	0.000706779023354481	0.000109028195352095	0	0.00305903946160905	0.0004440385716718	0.00181259944222159	0.00414730617103798	0.0218386676608394	0.0325874136181733	0.000126908551448289	0.000462061088172345	0.00668829548290492	0.0049214160977933	0	0	0.000195138873831877	0.00635290791487509	0.00100156057112245	0.000267271797428537	0.150579467879456	0.00363366266237646	0.0112744334612445	0.000187331401738435	0.000170372416167804	0.000107587616665322	0.000158284011375872	0.0124641873979101	0.0010467454480346	0.000538896801262558	0.00232021136407363	0.00325085885534683	0.000720829619443547	0.0260923798707948	0.00188064728460177	0.000108125875819594	0.00835132974909624	5.028396207261e-05	0.00148949526412815	0.00230166311422237	0.00462617903312858	0	0.000343816434860186	0.00161223056762508	5.33999114685678e-05	0.00368749114226656	0.0165543089892516
k__Bacteria|p__Candidatus_Saccharibacteria|c__Candidatus_Saccharimonadia|o__Candidatus_Nanosynbacterales|f__Candidatus_Nanosynbacteraceae|g__Candidatus_Nanosynbacter	0	2.02691253385957e-05	0	2.07557680505019e-06	6.60776941527848e-06	0	0.000509839910268176	0.000186357515439503	0	7.68019661303329e-05	0.0172183967199228	4.91329266764769e-06	1.45871898216424e-05	1.10894661161363e-05	0.000199650611429998	0.0742022543260835	0	0	0.00136597211682314	2.25406028709644e-06	0	0	0.00340676684005566	0.0106302029677433	0.00167990582702759	4.99550404635828e-06	0	0	1.85983713366649e-05	0.0100784112963773	0.000275459328430157	2.79946390266264e-05	0.0424254110683995	0.00165740808420437	0.0106471001471078	3.72349338149051e-05	0	4.32503503278377e-05	0.0115526088482488	0.00185860908868383	0	0	0	0	8.69198852174627e-06	0	3.27894193228048e-06	0.000184508258750104	0.0111833031048768
k__Bacteria|p__Bacillota|c__Bacilli|o__Lactobacillales|f__Lactobacillaceae|g__Lacticaseibacillus	0	2.47283329130868e-05	0.0001283540802213	0.00100060850497376	2.14752505996551e-05	8.67053276088549e-07	0	2.17933041311313e-05	0	0	2.94373008003829e-05	0	0	0	0	0	0	0.00188004157430487	0	0	0	0	3.73548995620138e-06	0	4.97078439745339e-06	7.49325606953742e-06	0	0	2.0972631507303e-05	0	0	0	3.41474330360835e-06	0	1.54023422958023e-06	0	0	0	4.60593606899324e-07	4.74377000685e-06	5.16496090521899e-06	0.000207621953392881	0	0	0	3.99726587014482e-06	0.245173983001028	5.3480654710175e-06	0
k__Eukaryota|p__Ascomycota|c__Eurotiomycetes|o__Eurotiales|f__Aspergillaceae|g__Aspergillus	7.48959481292062e-05	4.7429753292314e-05	0	6.40721535472014e-06	4.12985588454905e-05	6.06937293261985e-05	0.00356887937187723	9.03926819075332e-06	2.5976743598717e-05	7.04018022861385e-05	4.84849660241601e-06	9.33525606853061e-05	1.89633467681352e-05	1.10894661161363e-05	0	0	0.221080640363152	3.86309912528398e-05	0.000238503068016739	1.41683789474633e-05	0	1.54195267747233e-05	8.40485240145311e-05	0.00588919598027959	2.92399082203141e-06	3.99640323708662e-05	1.43471508351835e-05	6.57479879621411e-05	9.53661168539628e-05	3.06334689859491e-05	0.000275459328430157	5.59892780532528e-05	1.58998985074264e-05	4.20290914406842e-05	2.48747828077207e-05	0.000111704801444715	0.000111129157726468	1.51376226147432e-05	1.71954946575748e-05	1.233380201781e-05	5.16496090521899e-06	1.78216269006765e-06	0.000514019892569842	0.000258464719565779	1.56938681642641e-05	1.19917976104345e-05	0	5.3480654710175e-05	3.67742780105998e-06
k__Bacteria|p__Actinomycetota|c__Coriobacteriia|o__Coriobacteriales|f__Atopobiaceae|g__Lancefieldella	0.0014123235932936	0.0033472433584157	0.00239668049792531	0.00281249681331279	0.00310730356753471	5.78035517392366e-07	0.00234526358723361	0.00181850263903292	0.000172456714447038	0	0.011004009360369	0.00638482382160817	0.000323835614040462	2.95719096430301e-05	0.00139755428000998	0.00260358787109065	1.83632470627986e-06	0	0.0111445979055094	0.000437287695696709	0.00791931614375888	0.0023386282274997	0.00168470597024682	0.0140914103663767	0.000876612448445016	1.49865121390748e-05	0.00845047184192309	0.00984426692487695	0.000537374218621085	0.000827622873959371	0.000165275597058094	0.0115355409439092	0.0228851827778702	0.00145639938600979	0.00434792720668203	0.0103078708444262	0.00806968653029124	0.00120884729166306	0.0160404794226735	1.043629401507e-05	0.000155346131841587	0.00722399646418922	0	0.00174463685706901	0.00294923999425363	9.32695369700458e-06	1.40526082812021e-06	0.00216061845029107	0.00790622461042556
k__Bacteria|p__Spirochaetota|c__Spirochaetia|o__Spirochaetales|f__Treponemataceae|g__Treponema	0.000117693632774467	8.5535708928874e-05	0.000356293222683264	9.40326535157519e-05	1.98233082458355e-05	0	0	0.000902688563158791	0.00040336110199119	0.00092802375740819	0.00706529851327778	6.14161583455961e-05	0.00040552387704166	7.39297741075752e-06	0.00269528325430497	0.000857278933163994	0.000115688456495631	0	0.000954012272066954	0.000291417794260325	0	0.00472865487758181	0.0705652730176222	0.00205130997925999	0.0015315132928095	3.24707763013288e-05	5.38018156319382e-06	5.6782353240031e-05	0.00151042517855426	0.00815888697703736	0	0.000941319737270313	0.0035669128020754	0.00199364081572984	0.00108678927239181	0.014124451560454	1.70967934963798e-05	0.000382765600401363	0.00900276264045418	0.00031593508245621	2.66194138961287e-05	1.69305455556427e-05	0.0026215014521062	0	7.89522290725286e-05	1.99863293507241e-05	0.00020423124035347	0.0112068711945172	0.0181262867932781
k__Bacteria|p__Actinomycetota|c__Actinomycetes|o__Bifidobacteriales|f__Bifidobacteriaceae|g__Bifidobacterium	0.000224687844387619	3.24306005417532e-05	5.75380359612725e-05	7.08403387810607e-05	1.65194235381962e-05	1.24277636239359e-05	0.000713775874375446	0.000342501586515393	0.00015946834264768	3.20008192209721e-05	0.0660891645451608	0.000469219449760354	7.29359491082122e-05	7.39297741075752e-05	0.000898427751434989	0.000127004286394666	3.30538447130375e-05	2.20748521444799e-05	0	2.54386803829455e-05	0	2.31292901620849e-05	0.000291368216583708	0.000104380817528716	7.30997705507852e-06	0	7.53225418847135e-05	5.08052634252909e-05	0.000185983713366649	0.000176012643834521	0.00143238850783682	0.000148721519828953	0.000207232234237732	1.4618814414151e-05	9.87290141160927e-05	4.03378449661472e-05	0.0574281293543396	1.51376226147432e-05	2.96315220438565e-05	2.371885003425e-05	1.35083592905728e-05	0.000142573015205412	0.000257009946284921	0.00348927371413802	0.000366995070918176	0.000486334014200953	8.52524902392925e-05	0.000283447469963927	0.000171368135529395
k__Bacteria|p__Actinomycetota|c__Actinomycetes|o__Mycobacteriales|f__Dietziaceae|g__Dietzia	0.00238597091897328	0.00121939058036992	0.000121715076071923	0.000102064233326598	0.00106715476056748	0.000600578902570668	0.0541449984704803	0.000584332967015958	0.00114802775182108	0.00348168913124176	0.000507014216138359	0.00730115290412446	0.000811047754083319	0.000532294373574542	0.00519091589717994	0.000317510715986665	0.00102283286139788	0.00182669401495571	0.000802237592419939	0.000864915133020148	0.0015605711224466	0.000228722980491729	0.0113353442720931	0.000393319022571974	0.000262062677424565	0.00248026775901688	0.0001739592038766	0.00060368607128875	0.00522495521551753	0.00268172656461741	0.00289232294851665	0.00204885764376122	0.00105312817697846	0.0017085739346539	0.00215586585114345	0.00590173700966247	0.000427419837409494	0.00230091863744096	1.73490258598745e-05	0.00028367744640963	0.000143824295976098	0.00020494870935778	0.00174766763473746	0.0126001550788317	0.0013610205360301	0.000912709040349734	0.000259036412650158	0.00231838638168608	0.000231923113320183
k__Bacteria|p__Bacillota|c__Bacilli|o__Bacillales|f__Staphylococcaceae|g__Staphylococcus	0.000652664690840226	0.000518484226161279	0.000663900414937759	0.000276232200011244	0.0104022810020022	0.00663151247328392	0.000917711838482716	0.000225981704768833	0.000112565888927774	0.000307207864521332	8.69266176576013e-05	0.000211271584708851	5.9807478268734e-05	0.000380738336654012	0.000149737958572498	0	0	0.0105628167511336	0	5.47414641151992e-05	0	9.25171606483397e-05	0.000416507130116454	0.00113154857263014	7.68278588488753e-05	7.74303127185533e-05	3.76612709423567e-05	0.000104599071757952	1.82026613082253e-05	4.98442885195104e-05	0	0	6.41331476708943e-05	3.10649806300709e-05	3.41161881852021e-05	2.79262003611789e-05	0.0854241287046614	9.94758057540266e-05	6.64790105958024e-05	2.656511203836e-05	5.52253512173416e-05	8.99992158484164e-05	0.000231308951656429	0	6.27754726570564e-05	0.000174547276329657	0.0225614625954699	0	0.000138761609026663
k__Bacteria|p__Bacteroidota|c__Bacteroidia|o__Bacteroidales|f__Tannerellaceae|g__Tannerella	0.000502872794581813	0.0365918519737669	0.000208022130013831	0.00167291490487045	8.2597117690981e-06	5.78035517392366e-07	0.00020393596410727	9.96796012815949e-05	0.00122307167777293	0.00313608028365526	0.00330217250743119	0.00190881420138113	0.000282991482539863	2.21789322322726e-05	0.0180184676815573	0.000412763930782664	2.38722211816382e-05	0	0.00240671277725982	0.00465366846701682	0.000186336850441385	0.00134406875053005	0.0123850169497857	5.14340260286427e-05	0.00316273467265027	0.000439604356079528	7.17357541759176e-06	0.000206209598608533	0.00262593174872571	0.00230893282339857	0.000247913395587142	0.000341184663137009	0.00272304436317118	0.000232073678824647	7.44703250002041e-05	0.00169418948857818	0.000316290679683025	7.78506305901078e-05	0.00986729684060421	0.00020113584829044	0.000179979022312631	0.000897318914449062	0.00143925569919556	0	3.8148171845442e-05	0.00010259649066705	0.000426730871472503	0.00592833057462289	7.89421167960876e-05
k__Bacteria|p__Pseudomonadota|c__Gammaproteobacteria|o__Moraxellales|f__Moraxellaceae|g__Acinetobacter	0.0016905085434878	7.78334413002076e-05	0.000214661134163209	2.16581927483498e-05	0.000160238408320503	0.123422432691377	0.000611807892321811	0.000174222607457396	0.000616226084258454	0.00186244767866057	6.71863100620504e-05	0.000550288778776541	0.000628707881312789	5.91438192860602e-05	0.000499126528574994	0.00152405143673599	3.85628188318771e-05	0.000128769970842799	0.000997376466251816	3.83190248806395e-05	0	0	0.000590207413079818	0	9.57606994215286e-06	0.000269757218503347	4.84216340687444e-05	0.00163174551942405	0.000131771439470413	0.000306334689859491	0.000330551194116189	4.7240953357432e-05	0.000221531471821592	0	3.28069890900589e-05	0.000297879470519241	0	8.21756656228915e-05	4.45240486669346e-06	1.423131002055e-05	0.000153756913101519	5.6138124737131e-05	0	0.000452313259240114	0.000340677661227333	0.00131643289323436	3.93473031873658e-05	0.000791513689710589	7.35485560211996e-06
k__Bacteria|p__Bacillota|c__Clostridia|o__Eubacteriales|f__|g__Mogibacterium	3.20982634839455e-05	7.54011462595762e-05	1.10650069156293e-05	0.000181928819086138	1.48674811843766e-05	0	0.00020393596410727	0.000248022660083273	0.000115452193772076	8.32021299745274e-05	0.00538667972528418	9.82658533529538e-06	0.0002406886320571	0	0	0.00688998253691062	0	3.67914202407998e-06	0	5.15213779907757e-06	0.0079891924626744	0.000156765188876353	0.00587592570110477	0.00639748517868029	0.00187628836061228	1.7484264162254e-05	1.07603631263876e-05	3.28739939810706e-05	9.49704068255231e-06	0.000998443404406443	0.000137729664215079	2.62449740874622e-05	0.000767890400398927	0.00222936919815803	0.00621684742085468	0.00203550971521481	2.56451902445696e-05	7.3525595557324e-05	0.0133612064113402	4.74377000685e-06	1.35083592905728e-05	0.00040989741871556	0	0	3.50093982125891e-05	9.32695369700458e-06	2.34210138020034e-06	6.95248511232274e-05	0.00519743129216477
k__Bacteria|p__Fusobacteriota|c__Fusobacteriia|o__Fusobacteriales|f__Fusobacteriaceae|g__Fusobacterium	0.000299583792516825	0.0015501827058958	0.000493499308437068	0.000170919237772393	0.000574875939129228	1.7341065521771e-06	0	0.000247527357716656	0.000871664062979172	0.000864022118966246	0.00671205090367319	4.6676280342653e-05	1.31284708394782e-05	3.32683983484088e-05	0.000748689792862491	0.00295284965867598	0	0	0	5.15213779907757e-06	0	0.000300680772107104	0.00222261652393982	0.000753357204772472	0.00249723436155592	1.24887601158957e-05	3.58678770879588e-06	1.79312694442203e-05	5.42122738962361e-05	0.000942368579821994	0	0.000197712138125549	0.000229428065711186	0.0002759301220671	0.00126584150158051	0.00552938767151341	0	0.000330865180007958	0.0243657088673788	1.328255601918e-05	2.42355857860276e-05	6.95043449126384e-05	7.71029838854764e-05	0.000904626518480227	3.86310600966501e-06	0	2.24841732499233e-05	6.68508183877187e-05	0.00121698344029745
k__Bacteria|p__Bacillota|c__Negativicutes|o__Selenomonadales|f__Selenomonadaceae|g__Selenomonas	0	0.000377005731297881	0.000181466113416321	0.00061635606863012	8.2597117690981e-06	9.53758603697404e-06	0	0.00101376011887257	0.00029801097517417	0.000140803604572277	0.0104118001325025	7.12427436808915e-05	0.00113925952507027	1.10894661161363e-05	0.00279510856001997	0.000698523575170662	4.68262800101365e-05	6.62245564334397e-05	0.0116432861386353	8.11461703354718e-05	0.00207299746116041	0.00174754636780197	0.00610005509847685	0.00362458606954788	0.000269811253102948	0	0.000720944329467972	0.000128507431016912	0.000257607228514231	0.000786605178198524	0.000220367462744126	0.00189663679405394	0.00505200600696031	0.00168664571303267	0.00228509150300523	0.00276469383575671	4.27419837409494e-05	0.000164351331245783	0.00287671413749088	0.00012523552818084	4.41008200368699e-05	0.000602370989242866	0.000231308951656429	0	4.85302692464167e-05	0.000281141032866852	5.76156939529284e-05	0.000505392187011153	0.00311992974641929
k__Bacteria|p__Pseudomonadota|c__Gammaproteobacteria|o__Enterobacterales|f__Enterobacteriaceae|g__Klebsiella	0.0069118260702096	6.24289060428749e-05	0.000112863070539419	0	0.00017510588950488	1.4161870176113e-05	0	2.78607581221849e-05	0.000129883717993585	7.68019661303329e-05	2.07792711532115e-05	0.000709970790475091	0.0637299736117736	2.95719096430301e-05	0	0	0.000242394861228942	0.000592341865876877	0.00594089460332603	0.000141361780862191	0.00284163696923113	0	0.000416507130116454	0	7.60237613728166e-06	0	0.000118363994390264	0.00145542136988921	0.000124648658958499	6.43822060043676e-05	0.000688648321075393	0.000344683993015338	0.000134989071220768	0	1.3631072931785e-05	0	0	0.000185976506409702	2.41043987610646e-05	0	0	5.88113687722325e-05	0.00411215914055874	0	0.000272107529555779	0.0001159207102342	0.000280115325071961	0.000411801041268347	0.000203974662032127
k__Bacteria|p__Actinomycetota|c__Actinomycetes|o__Propionibacteriales|f__Nocardioidaceae|g__Aeromicrobium	0.00163701143768122	0.000649017393341836	7.52420470262794e-05	4.83699638046478e-05	0.000614522555620899	0.000339306848709319	0.0292648108493933	0.000344730447165168	0.000634987065746417	0.00220165636240288	0.000237576333518384	0.00431632760852849	0.000536808585436441	0.000421399712413179	0.00319440978287996	0	0.000601396341306655	0.0011589297375852	0.000303549359294031	0.000464658427754309	0.00102485267742762	9.76570029065808e-05	0.00635033292554235	0.000192121214871695	0.000108041460874061	0.00118643221101009	6.99423603215197e-05	0.000328739939810706	0.00307070982069191	0.00143302329493592	0.00134975070930777	0.00106554594795097	0.000509650438063546	0.000986769972955193	0.00112668133893794	0.00332942366528277	0.000418871440661304	0.00128021036970399	6.14124809199098e-07	0.00011479923416577	6.03903121225605e-05	7.93062397080105e-05	0.00151635868308104	0.00672008270871026	0.000454880732638055	0.000325110957438445	7.35419833382908e-05	0.00102950260317087	6.34969200316357e-05
k__Bacteria|p__Bacillota|c__Clostridia|o__Eubacteriales|f__Lachnospiraceae|g__Lachnoanaerobaculum	0.00371269914297636	0.000170260652844204	4.8686030428769e-05	2.14777078087802e-05	0.000118939849475013	0	0	0.00127788010587088	6.34987065746416e-05	1.28003276883888e-05	0.00571533853069081	6.38728046794199e-05	0.000147330617198589	0	0.00189668080858498	0.00428639466581997	1.83632470627986e-06	0	0.000325231456386462	1.67444478470021e-05	0	0.00508330399340044	0.000737759266349773	0.002683645946318	0.00549074306538113	0.000234788690178839	0.000125537569807856	3.28739939810706e-05	7.9142005687936e-07	0.000664590513593472	0.000110183731372063	1.74966493916415e-05	0.00078016213414627	0.000531759374314743	0.00374323124814883	0.00350318668975233	0	0.00196789093991661	0.00480368425755535	9.48754001370001e-06	0.000111642616489734	0.0113399011969005	0	0	1.11064297777869e-05	0	0	0.000580265103605398	0.00272325786761162
k__Viruses|p__Peploviricota|c__Herviviricetes|o__Herpesvirales|f__Herpesviridae|g__Simplexvirus	0	0	0.000739142461964039	0	0	3.61272198370229e-05	0	0	0	0	0	0	0.00151415030348648	0	0	0	0	0.00260483255304863	0	0.000110448954067725	0	0	0.0755166649545671	0	0	0	0	0	0	0	0	0	0	0	0	0	0	0	0	0	0	0	0	0	0	0	0	0	0
k__Bacteria|p__Pseudomonadota|c__Gammaproteobacteria|o__Enterobacterales|f__Enterobacteriaceae|g__Escherichia	0.00249296513058644	0.000519294991174823	0	7.92328884710462e-05	0.000206492794227453	3.52601665609343e-05	0.017334556949118	0.000329871376166669	0.00612473887960862	0.00277127094453618	0.000372641596014259	0.00431387096219467	0.00590635315878302	0.000602527658976738	0.00733715997005241	0.00377837752024131	0	9.19785506019996e-05	0.000260185165109169	0.000211237649762181	0.000582302657629329	0	0.00268581727850879	4.68957296143507e-05	3.69884838986973e-05	0.000402138075731841	0	0	0.0025400626725543	0.000706646632031809	0.000991653582348566	0.00536272303853812	0.000670676926974327	0.00012974197792559	0.000315671005352468	0.0041206660088495	0.000931775245552697	0.000826081691261699	8.4442161264876e-06	0	2.02625389358591e-05	0.000113167330819296	0.00035981392479889	0.00336004135435513	7.75035643189042e-05	0.000415715650495061	1.45210285572421e-05	0.000229966815253752	2.42710234869959e-05
k__Bacteria|p__Pseudomonadota|c__Betaproteobacteria|o__Neisseriales|f__Neisseriaceae|g__Eikenella	0	0.000203502018399501	0	1.8950918654806e-06	0	0	0.00356887937187723	1.37446406736112e-05	0.000378105934603548	0.00131843375190405	0.000143376970957159	1.96531706705908e-05	0.000424487223809795	0	0	0	7.52893129574744e-05	9.19785506019996e-06	0.000368595650571323	0.00161905930336013	0	7.19577916153753e-05	7.47097991240276e-06	1.05893583000147e-05	0.00042639096162273	0.00113897492256969	3.0487695524765e-05	5.9770898147401e-06	0.00206798060862577	0.00412928777703819	0	0.000279946390266264	0.00194715065815442	0.000484248227468752	0.000238428258739019	0.000108601890293473	0	5.40629379097971e-05	0.00127123835504213	0.00011859425017125	2.78113279511792e-06	0.000581876118307088	0	0	8.06423379517571e-05	0.000111923444364055	7.4947244166411e-06	2.94143600905962e-05	1.52000349110479e-05
k__Bacteria|p__Pseudomonadota|c__Betaproteobacteria|o__Neisseriales|f__Neisseriaceae|g__Morococcus	0	7.29688512189447e-06	0.000168188105117566	0	0	0	0.000713775874375446	0	0.000270591079153302	0.000134403440728083	0.000605715754116114	0	0.000942332462478101	0	0	0	0	0	0	0.000407018886127128	0	2.8269132420326e-05	7.47097991240276e-06	0	0.000280739668800291	0.00159856129483465	0.000321017499937231	2.09198143515904e-05	1.26627209100698e-05	0.00760229242190283	0	1.57469844524773e-05	2.92387395371465e-05	0.000719976609896937	2.23333963289133e-05	8.99844233860208e-05	0.000222258315452937	0	0.00014953939103998	2.561635803699e-05	4.56900387769373e-05	0.0374583865011869	0	0	1.30379827826194e-05	0.000173214854372942	1.3584188005162e-05	0.000112309374891367	0
k__Bacteria|p__Pseudomonadota|c__Betaproteobacteria|o__Burkholderiales|f__Comamonadaceae|g__Acidovorax	0	6.81042611376817e-05	1.54910096818811e-05	1.51607349238448e-05	5.12102129684083e-05	5.23122143240091e-05	0.00418068726419904	0.000134969894903029	7.57655021629247e-05	0.000518413271379747	2.25108770826457e-05	0.00168771603133698	8.31469819833618e-05	4.06613757591664e-05	0	0	3.39720070661775e-05	0.000191315385252159	0	2.28626114834067e-05	0.000652178976544849	7.45277127444959e-05	0.000707875346700162	3.1768074900044e-05	1.29021095022136e-05	0.000254770706364272	0	3.28739939810706e-05	0.000489889015208324	0.000173416587140797	0	0.000300942369536234	8.08867320042228e-05	8.22308310795994e-05	0.00021809716690856	0.000381658071602778	0	0.000343840285106309	4.60593606899324e-07	0.00023339348433702	0.000425116012968025	0.00068256831029591	0.00151635868308104	0.0186094598087361	0.00219351988111291	0.00162821963110566	0.0005447727810346	0.00402709329967617	0.000263058668702491
k__Bacteria|p__Pseudomonadota|c__Alphaproteobacteria|o__Sphingomonadales|f__Sphingomonadaceae|g__Sphingobium	0.000716861217808117	0.000549293296675945	4.8686030428769e-05	6.37111836680622e-05	0.000573223996775409	0.000177745921598153	0.0113184460079535	0.000662714566533038	0.00043511045527851	0.00314248044749946	0.000179740695475279	0.0100624233833425	0.000390936687220017	0.000480543531699239	0.00329423508859496	0.000285759644387998	2.75448705941979e-06	0.000934502074116316	0.0019730708354112	0.000165512426795367	0.000698763189155195	0.000169614794521956	0.00286698854138456	0.000127072299600176	0.000101316281983388	0.00128634229193726	5.02150279231423e-05	0.000791964400453063	0.00206956344873953	0.00083177656466933	0.00228631242597031	0.00132974535376475	0.000373487548832163	0.000434909728820993	0.00101262699423752	0.00214721451665953	0.00107709799027192	0.00188355275677733	1.27430897908813e-05	3.225763604658e-05	4.68819528319878e-05	9.98011106437884e-05	0	0.00193848539674334	0.000276694967942256	0.000169217588502797	6.74525197497699e-05	0.000350298288351646	5.24646366284557e-05
k__Bacteria|p__Pseudomonadota|c__Gammaproteobacteria|o__Oceanospirillales|f__Halomonadaceae|g__Halomonas	0.00109134095845415	0.00053145646637798	4.20470262793914e-05	3.58262605045619e-05	0.000493930763792067	0.00024306393506349	0.0149892933618844	0.000203073970312814	0.000489950247320246	0.00145923735647633	0.00015099603704667	0.00255736883351062	0.000306330986254491	0.00014785954821515	0.00189668080858498	0.000158755357993332	0.000411336734206689	0.000656726851298277	0.000368595650571323	0.000257928898566321	0.00100156057112245	3.85488169368082e-05	0.00419682296579225	0.000121021237714453	8.03731977205883e-05	0.000649415526026576	4.30414525055506e-05	0.000188278329164313	0.00174587264547587	0.000868121358381473	0.00118447511224968	0.000684118991213183	0.000314689937573157	0.000615817557196111	0.000683016869107353	0.00185864377959402	0.000179516331711987	0.000869332041589537	0	0.0002182134203151	0.000117602186764986	0.000188018163802137	0.00141355470456707	0.00607392090979581	0.000804491826512738	0.000608916834218728	0.000159262893853623	0.00148141413547185	0.000113264776272647
k__Bacteria|p__Actinomycetota|c__Coriobacteriia|o__Coriobacteriales|f__Atopobiaceae|g__Olsenella	0.000695462375485486	0.0010738582604388	0.000703734439834025	0.000608144003879704	1.81713658920158e-05	8.67053276088549e-07	0	0.00226662745522931	0.00196340887033636	0.000198405079170027	0.00208623882378243	1.22832316691192e-05	0.000185257310734859	7.39297741075752e-06	0.00159720489143998	0	1.56087600033788e-05	1.83957101203999e-05	0.00730686672014917	4.3471162679717e-05	6.98763189155195e-05	5.13984225824109e-05	0.0164212138474613	9.22786937572707e-05	0.00017825379048809	7.2434808672195e-05	1.97273323983773e-05	4.78167185179208e-05	0.000446756622108398	0.000297508097100828	0	0.000432167239973545	0.00152446946360465	0.00025948395585118	0.000956177409723406	2.79262003611789e-05	0.000205161521956557	0.00224901821704756	0.000409314185331199	3.889891405617e-05	0.00024315046723031	0.00358571133241611	0.000257009946284921	0	0.000289008618348063	3.99726587014482e-06	6.60472589216497e-05	0.000796861755181607	0.000798737318390228
k__Bacteria|p__Bacteroidota|c__Bacteroidia|o__Bacteroidales|f__Bacteroidaceae|g__Bacteroides	0.000663364112001541	0.001290332519055	0.00039612724757953	0.000257461766296008	0.00039316228020907	0	0.000611807892321811	0.000382992554986302	0.000502217042908529	0.00043521114140522	0.000414546459506568	0.00181791828702964	0.000191092186663516	0	9.98253057149988e-05	0.000762025718367995	1.3772435297099e-05	9.19785506019996e-06	0.000758873398235077	0.00190532495982138	0.000209628956746559	0.00042146706517577	0.000775114165911786	0.00118600812960164	0.000246528976182523	5.99460485562993e-05	3.58678770879588e-05	1.49427245368503e-05	7.79548756026169e-05	0.000233645102435205	0	0.000330686673502024	0.000293454502653842	7.85761274760617e-05	4.80553079629032e-05	0.000636096786004629	0.000230806712201127	0.00036762797778662	0.000266223104787809	2.656511203836e-05	0.000302746169982836	0.00672142658559015	0.0022873885219358	0.0113724476608943	0.000525623861440045	0.00231441693881385	0.000147083966676582	0.00117122633815283	0.000159355204712599
k__Eukaryota|p__Ascomycota|c__Saccharomycetes|o__Saccharomycetales|f__Saccharomycetaceae|g__Nakaseomyces	0	0	1.77040110650069e-05	0	0	0	0	0	0	0	0	0	0	0	0	0	1.83632470627986e-06	0.046966087508393	6.50462912772923e-05	0	0	0	0	0	0	4.99550404635828e-06	0	0	0	0	0	0	0	0	0	1.24116446049684e-05	2.56451902445696e-05	0	0	0	0	1.78216269006765e-06	0	0	0	0	0	1.0696130942035e-05	0
k__Bacteria|p__Bacillota|c__Clostridia|o__Eubacteriales|f__Clostridiaceae|g__Clostridium	0	5.43212559074366e-05	4.20470262793914e-05	9.53862905625237e-05	9.25087718138988e-05	0	0.0179463648414398	7.3428575850914e-05	4.40161488756039e-05	2.56006553767776e-05	0.000301299431721566	0.000135115548360311	8.75231389298546e-06	0.00123462722759651	0.0187671574744198	0.000158755357993332	2.75448705941979e-06	0.000137967825902999	0.000867283883697231	2.09305598087526e-05	0	3.85488169368082e-05	0.000369813505663937	5.4459556971504e-05	8.74638754640145e-05	0	3.94546647967547e-05	0.000705296598139332	1.1079880796311e-05	2.85566236309695e-05	5.50918656860315e-05	1.04979896349849e-05	4.35379771210064e-05	0	0.000144705005869063	1.24116446049684e-05	0	3.6762797778662e-05	4.6980547903731e-05	0	3.17843748013477e-06	7.93062397080105e-05	0	0.00213233393641768	6.27754726570564e-05	2.79808610910137e-05	2.0610492145763e-05	1.87182291485612e-05	1.59355204712599e-05
k__Bacteria|p__Actinomycetota|c__Actinomycetes|o__Propionibacteriales|f__Propionibacteriaceae|g__Arachnia	7.48959481292062e-05	0.00884098709018869	0.000194744121715076	1.3807097877073e-05	1.98233082458355e-05	0	0	5.89409816273778e-05	0.000763427631317851	0.000774419825147524	0.000912902645997757	1.96531706705908e-05	2.62569416789564e-05	1.10894661161363e-05	0.00179685550286998	0	1.83632470627986e-05	0.00010301597667424	0.00680817848702327	0.000962483742590179	4.65842126103464e-05	8.99472395192192e-05	3.54871545839131e-05	2.11787166000293e-05	0.000257238092568213	0.000292236986711959	2.33141201071732e-05	8.06907124989914e-05	0.0012385723890162	0.00366407441752276	0.000247913395587142	0.000302692034475398	0.00388715169751692	1.64461662159199e-05	0.000912049699045933	0.000105498979142231	0	0.000121100980917945	0.000159825981594065	0.00020113584829044	1.98652342508423e-06	6.95043449126384e-05	0	0	7.21917935556148e-05	5.06320343551677e-05	0.00320305784756199	0.000155093898659507	0.000310129744556058
k__Bacteria|p__Pseudomonadota|c__Betaproteobacteria|o__Neisseriales|f__Neisseriaceae|g__Kingella	5.34971058065759e-05	1.58099177641047e-05	8.63070539419087e-05	1.08290963741749e-06	0	0	0.00020393596410727	1.73355828315817e-06	2.52551673876416e-05	0.00370569486578856	0.000405888429859397	5.89595120117722e-05	0.000223184004271129	0	0.000149737958572498	0	4.59081176569966e-06	0	0	0.000109482928230398	0.000279505275662078	2.8269132420326e-05	0.000138213128379451	0.000358525416729068	0.000269884352873499	0.000212308921970227	2.51075139615712e-05	0.000107587616665322	0.00363657516136066	0.00193198539146977	0	0.00313539957098216	0.000195067211218627	0.00147101820042395	0.000567345278465877	1.55145557562105e-05	0	7.56881130737159e-05	0.000112077777678835	0.00017457073625208	6.35687496026953e-06	0.000283363867720756	0	0.00012923235978289	4.73230486183964e-05	0.000130577351758064	0	0	0.000376078283121734
k__Eukaryota|p__Ascomycota|c__Saccharomycetes|o__Saccharomycetales|f__Debaryomycetaceae|g__Candida	0	0.00119466224745683	0.000254495159059474	1.80484939569581e-07	7.26854635680633e-05	1.56069589695939e-05	0	7.42953549924931e-07	0	0.0362057268666078	3.46321185886858e-06	5.40462193441246e-05	2.91743796432849e-06	0.00026984367549265	0	0	0	0.000347678921275559	0	0	0	0	0	0	0	0	0	0	0.000140081350067647	0	0.000881469850976503	0.00102180432447186	0	0	0	0	0	8.65007006556753e-06	0	0	7.94609370033691e-07	0	0	0	0	5.32968782685976e-06	0	1.60441964130525e-05	0
k__Bacteria|p__Bacillota|c__Tissierellia|o__Tissierellales|f__Peptoniphilaceae|g__Parvimonas	7.48959481292062e-05	0.00100088940921986	7.52420470262794e-05	0.000340936050846939	0.000165194235381962	8.67053276088549e-07	0	0.00102106582878016	0.0006472538613347	3.20008192209721e-05	0.000593248191424187	4.91329266764769e-05	4.66790074292558e-05	0	0.000249563264287497	0.000222257501190665	1.2854272943959e-05	1.28769970842799e-05	0	1.86764995216562e-05	0	9.50870817774602e-05	0.0231619054734267	0.000248093537314629	0.00413598501776343	0.000586971725447098	5.38018156319382e-06	5.9770898147401e-06	1.89940813651046e-05	5.50364019069594e-05	0	4.19919585399396e-05	3.14796648301395e-05	0.000791243330165924	6.18404043176462e-05	0.000124116446049684	0	6.27130079753646e-05	0.00124298861381898	2.84626200411e-06	5.4033437162291e-05	3.74254164914207e-05	5.14019892569842e-05	0	3.54922864637973e-05	0	3.74736220832055e-06	0.00105624293052596	0.000123071250408807
k__Viruses|p__Uroviricota|c__Caudoviricetes|o__|f__|g__Felixounavirus	0	0	0	2.29215873253368e-05	0	0	0	0	0	0	9.10824718882435e-05	0	0	0.000979569506925371	0.0117294734215124	0	0	0	0.00709004574922486	0	0	0	0	0	0	0.000854231191927265	0	0	0	0	0.00939316309946836	0	0	0	0	0.00112635674790088	0.00275258375291714	0	0	0	0	0	0	0	0	0	0	0	0
k__Bacteria|p__Bacillota|c__Bacilli|o__Lactobacillales|f__Lactobacillaceae|g__Leuconostoc	0	1.62153002708766e-06	5.53250345781466e-05	6.58770029428972e-06	0.000234575814242386	0	0	3.34329097466219e-06	9.88559409173398e-05	0	0	0	0	0	0	0.000158755357993332	0	7.91015535177197e-05	0	0	0	3.85488169368082e-05	0	0	1.53509518156649e-06	0	0	0.000251037772219084	0	0	0	0	2.02750383651746e-06	0	1.92529278697529e-06	0	5.12903804891393e-05	0	0	0	0	0	0	0.0326311708451796	0	0.000119917976104345	0	1.33701636775437e-05	0
k__Bacteria|p__Actinomycetota|c__Actinomycetes|o__Mycobacteriales|f__Nocardiaceae|g__Rhodococcus	0.000588468163872335	0.000234311088914167	3.54080221300138e-05	2.22898900368433e-05	0.000272570488380237	0.000110404783821942	0.00856531049250535	0.000112185986038665	0.000453149860555397	0.00110082818120144	0.000305108964766322	0.00135361212993694	0.000523680114596963	9.98051950452265e-05	0.00104816571000749	0	0.000154251275327509	0.000259379512697639	0	0.000173562642106426	0.000419257913493117	5.6538264840652e-05	0.002708230218246	8.16893354572561e-05	6.16596564595873e-05	0.000591967229493456	0	0.000140461610646392	0.00104427876505231	0.000897197193351187	0	0.000418169920460232	0.000268057349333255	0.000261311307652949	0.000427260975285556	0.00160420506519216	0	0.000495216511253741	3.63868949450466e-05	7.96953361150801e-05	4.84711715720552e-05	8.55438091232472e-05	0	0.00109847505815456	0.000308565592521993	0.000195866027637096	6.1363056161249e-05	0.000382386681177751	4.92775325342038e-05
k__Bacteria|p__Pseudomonadota|c__Alphaproteobacteria|o__Sphingomonadales|f__Erythrobacteraceae|g__Porphyrobacter	0	2.8376775474034e-06	0	0	0	9.24856827827786e-06	0	3.34329097466219e-06	9.38049074398115e-06	0	3.11689067298172e-06	3.68496950073577e-05	4.37615694649273e-06	0	0	0	0	1.28769970842799e-05	0	6.11816363640462e-06	0	0	9.52549938831352e-05	0	8.04097476058637e-07	9.99100809271655e-06	0	0	3.24482223320537e-05	1.34994948073674e-05	5.50918656860315e-05	2.2745644209134e-05	5.33553641188804e-06	0	1.17827918562888e-05	2.48232892099368e-05	2.56451902445696e-05	0	3.68474885519459e-06	0.00010151667814659	0.000159716483376772	0.000248611695264437	0.000925235806625716	0.0127940036185061	0.000876442175942749	0.0007847965325051	0.000174720762962946	0.00216596651576209	0.000119638984461151
k__Bacteria|p__Bacillota|c__Bacilli|o__Lactobacillales|f__Lactobacillaceae|g__Weissella	0	0	4.42600276625173e-06	4.51212348923953e-07	0.00204345269167487	0	0	1.23825591654155e-06	1.29883717993585e-05	0	0	0	0	0	0	0	2.84630329473379e-05	1.103742607224e-05	0	1.93205167465409e-06	0	0	0	0	8.4064736133403e-07	0	0	3.88510837958107e-05	1.58284011375872e-06	0	0	0	6.40264369426565e-07	0	1.30919909514319e-06	0	0.0236534138022414	0	3.37768645059504e-06	4.74377000685e-06	0	0	0	0.00012923235978289	9.65776502416252e-07	0	3.27894193228048e-06	0.00211248586105191	1.71613297382799e-06
k__Bacteria|p__Bacteroidota|c__Bacteroidia|o__Bacteroidales|f__Prevotellaceae|g__Hoylesella	0.000278184950194194	0.000481189035538263	0.000172614107883817	0.000431990702859793	0	0	0	0.000600430293930998	0.000264818469464699	3.84009830651665e-05	0.00215688834570335	0.000678034388135381	0.000977341718050043	1.4785954821515e-05	0.000598951834289992	0.00196856643911732	1.83632470627986e-06	3.67914202407998e-06	0.00160447518483988	0.000444371885170441	0.00151398690983626	0.000221013217104367	0.000896517589488331	0.00095152948152989	0.000105848467757537	5.74482965331202e-05	8.24961173023052e-05	8.66678023137315e-05	0.000154326911091475	0.000111630437830154	0	0.000407671930825247	0.000628632900048649	0.00042211826620861	5.82978655896117e-05	0.00102706359106113	4.27419837409494e-05	0.000125426015950729	0.000460286544494724	0.00016698070424112	0.000286059373212129	0.00169929212497951	0	0.00012923235978289	0.000356854417642805	9.99316467536205e-05	3.27894193228048e-06	0.000446563466829961	0.000329497530974974
k__Bacteria|p__Actinomycetota|c__Actinomycetes|o__Propionibacteriales|f__Nocardioidaceae|g__Nocardioides	0.000395878582968661	0.000221338848697465	2.87690179806362e-05	1.91314035943756e-05	0.000246139410719124	0.00013930655969156	0.00713775874375446	0.000118748742396335	0.000217916015744793	0.000620815892886858	8.45023693563932e-05	0.00140028841027959	0.00010648648569799	5.91438192860602e-05	0.00139755428000998	0	0.000197404905925085	0.000274096080793959	0.000216820970924308	0.000163258366508271	0.000279505275662078	2.31292901620849e-05	0.00221888103398362	5.29467915000734e-05	4.29826650838617e-05	0.00055200319712259	3.40744832335609e-05	0.000107587616665322	0.00102805465388629	0.000539460580955951	0.000606010522546346	0.000318439018927875	0.000196561161413956	0.00025948395585118	0.0004175574996392	0.000943284989977597	0.000196613125208367	0.000406553293081674	1.0900715363284e-05	4.648894606713e-05	2.18517576759265e-05	5.79202874271987e-05	0.000385514919427382	0.0024554148358749	0.000226233145691007	0.000150563681108788	2.62315354582438e-05	0.000494696056069118	3.94710583980438e-05
k__Bacteria|p__Mycoplasmatota|c__|o__Mycoplasmoidales|f__Metamycoplasmataceae|g__Metamycoplasma	0.000652664690840226	0.00884058170768192	0	0.00233854336200307	8.2597117690981e-06	1.44508879348092e-06	0.00020393596410727	2.35268624142895e-06	0.000309556194551378	0	0.000166926811597465	0.00171965243367669	0.000208596814449487	0	0.000399301222859995	0	5.50897411883959e-06	0	0	4.37931712921594e-05	0.000256213169356905	2.05593690329644e-05	0	0	8.77197246609422e-06	2.49775202317914e-05	0	0	1.9785501421984e-06	0	0.000523372724017299	4.89906182965962e-05	2.4543467494685e-05	0	1.61724594105924e-06	6.20582230248419e-06	5.12903804891393e-05	2.16251751639188e-05	0.000343295768342296	9.48754001370001e-06	0	1.78216269006765e-06	0.00580842478603922	0.00012923235978289	0.000910002909401714	0	0.000533999114685678	0.000187182291485612	0.000156413262471751
k__Bacteria|p__Actinomycetota|c__Actinomycetes|o__Actinomycetales|f__Actinomycetaceae|g__Pauljensenia	3.20982634839455e-05	4.45920757449106e-05	0.000112863070539419	7.63451294379329e-05	0	0	0	0.000288142151779219	2.66983198097925e-05	0.000166404259949055	0.000607101038859661	0.00151083749530166	7.29359491082121e-06	0	0.000249563264287497	0.000571519288775996	0	0.000220748521444799	0.0011274690488064	9.85346354073586e-05	0.000302797381967251	0.000151625346618112	0.000205451947591076	0.000325244576357594	0.00127412900070019	0	0.00022596762565414	0.0005887433467519	4.11538429577267e-05	0.000644860482721166	0.000606010522546346	0.000209959792699698	0.00427077676553167	2.55829252247643e-05	0.000628030507111338	0	1.70967934963798e-05	0.000116775945885162	0.000269600791238404	7.59003201096001e-06	0	0.000291383599826061	0.000102803978513968	0	0.000417215449043821	0	0.000687640965226821	0.000254033109873331	0.00587849092092108
k__Bacteria|p__Pseudomonadota|c__Gammaproteobacteria|o__Cardiobacteriales|f__Cardiobacteriaceae|g__Cardiobacterium	0	0.00395045252849231	0	2.70727409354372e-07	0	0	0	0	0.00178085008893427	0.00184964735097218	0.000185281834449469	0	4.37615694649273e-06	0	0.000249563264287497	0	0	0	0.000411959844756185	3.86410334930818e-06	9.31684252206927e-05	0	0	0	0.000231506973334337	9.99100809271655e-05	0	0.00124323468146594	6.21264744650297e-05	0.00213603544759652	0	3.4993298783283e-06	0.000217156331963843	0.000330750676120167	0.000564418833429675	0.00426650283295788	0	0.00051684168641766	4.14534246209391e-06	3.605265205206e-05	1.19191405505054e-06	0.000103365436023924	0	0	4.00797248502745e-05	0	2.81052165624041e-06	0.0011605302072108	0.000560685158734945
k__Bacteria|p__Bacillota|c__Clostridia|o__Eubacteriales|f__Peptostreptococcaceae|g__Filifactor	5.34971058065759e-05	4.62136057719983e-05	0.000115076071922545	5.32430571730265e-05	0	0	0	7.92483786586593e-06	1.51531004325849e-05	0.000576014745977497	0.000983898489104562	0	2.91743796432849e-06	0	9.98253057149988e-05	6.35021431973329e-05	0	0	0	3.54209473686583e-06	0.000139752637831039	0	0.0181208617775329	1.96659511285987e-05	0.000444629354375151	5.24527924867619e-05	0	0	3.91752928155283e-05	0.000184839236593184	0	0	1.28052873885313e-05	2.55829252247643e-05	1.04735927611456e-05	1.24116446049684e-05	0	1.29751050983513e-05	0.000610132997939304	6.64127800959001e-06	9.13800775538745e-06	1.87127082457103e-05	7.71029838854764e-05	0	4.82888251208126e-07	0	9.36840552080137e-07	5.08066219746662e-05	1.07871215497759e-05
k__Bacteria|p__Candidatus_Saccharibacteria|c__|o__|f__|g__Candidatus_Minimicrobia	0	0	0	0	0	0	0	1.73355828315817e-05	0	0	0.00126026279544227	0	0	0	0	0.00552468645816796	0	0	0	0	0	0	0.000201716457634875	0.000785125279672516	8.57460308560711e-05	0	0	0	7.9142005687936e-07	0.000699896884628125	0	0	0.00331102047576125	0.000116950515313208	0.000781052777820134	1.24116446049684e-05	0	1.08125875819594e-05	0.00168469788283543	0.00011479923416577	0	0	0	0	1.69010887922844e-06	0	0	2.139226188407e-05	0.00154329386717817
k__Bacteria|p__Pseudomonadota|c__Gammaproteobacteria|o__Pasteurellales|f__Pasteurellaceae|g__Aggregatibacter	0	8.1076501354383e-07	2.87690179806362e-05	0	2.80830200149336e-05	0	0.000611807892321811	0	9.95775171284153e-05	5.12013107535553e-05	0.000162078314995049	4.91329266764769e-06	1.60459088038067e-05	0	0	0	1.83632470627986e-06	0	0	2.89807751198114e-06	0	2.05593690329644e-05	2.61484296934097e-05	0.000839584836644021	0.00196192474181252	0.000182335897692077	5.38018156319382e-06	0	4.74852034127616e-06	0.00998910694611313	0	0	7.06425020933977e-05	0.00131752064907536	0.000151328013056258	8.37786010835366e-05	0	0	9.1965190177565e-05	0.000876648697265881	1.19191405505054e-06	7.75240770179428e-05	0	0	7.24332376812189e-07	4.79671904417378e-05	0	0	2.10839193927439e-05
k__Bacteria|p__Bacillota|c__Bacilli|o__Bacillales|f__Bacillaceae|g__Geobacillus	0	6.24289060428749e-05	0	2.34630421440456e-05	0.000297349623687532	0	0	0	0.00236460524369433	0.00346248863970918	0.000104588998137831	0	0.000783332093422198	0.000362255893127119	0	0.00130179393554532	0	0	0	0	0	0	0.00440227491338333	3.02553094286134e-06	6.28658026736753e-06	0.000674393046258367	0	0	0.000619681904536539	0.00343665985115249	0	0.000141722860072296	0.00100361439907614	5.66479058548352e-05	5.71426899174265e-05	0.0001179106237472	0	0.000134076086016297	0	0	3.37708982264319e-05	0	0	0	1.27965386570153e-05	7.32832076193217e-05	0	0	0
k__Bacteria|p__Bacillota|c__Bacilli|o__Lactobacillales|f__Lactobacillaceae|g__Limosilactobacillus	0	1.09453276828417e-05	0.000199170124481328	0.000118307877887861	1.65194235381962e-05	0	0	0.000843747581531413	2.88630484430189e-05	2.56006553767776e-05	0.00222857683118193	1.71965243367669e-05	4.37615694649273e-06	1.84824435268938e-05	0	0	0	0.0001011764056622	0	9.01624114838575e-05	0	7.70976338736164e-06	4.29581344963159e-05	0.0053370365832074	7.09067774342617e-06	2.99730242781497e-05	1.61405446895815e-05	1.49427245368503e-05	3.9571002843968e-05	1.60955515010919e-05	0	4.37416234791038e-05	2.02750383651746e-05	3.47196842336087e-05	2.6954099017654e-06	1.55145557562105e-05	0.0071806532684795	1.94626576475269e-05	9.21187213798648e-07	0.00211002889904688	6.79391011378806e-05	0.000391184710469849	0	0	4.82888251208126e-07	3.99726587014482e-06	7.02630414060103e-06	4.01104910326312e-05	1.71613297382799e-06
k__Bacteria|p__Pseudomonadota|c__Betaproteobacteria|o__Burkholderiales|f__Burkholderiaceae|g__Burkholderia	0	3.85113381433319e-05	0.00537538035961272	1.44387951655665e-06	0	4.62428413913893e-06	0	9.41074496571579e-06	4.32945726645284e-06	0.00254086504614518	1.48918109931349e-05	0.000115462377689721	5.83487592865697e-05	5.17508418753026e-05	0	0	0.000880517696661194	3.67914202407998e-05	0.000607098718588062	0.000517789848807296	0.000232921063051732	0	1.86774497810069e-05	0	1.4985452962911e-05	0.000402138075731841	0	1.79312694442203e-05	1.78069512797856e-05	2.44029329210103e-05	0.00465526265046966	1.74966493916415e-05	5.54895786836357e-06	0	1.44011900465751e-05	9.6190245688505e-05	0	0	4.75946727129301e-05	0	0	3.5643253801353e-06	0	0.000969242698371672	7.72621201933002e-06	0.00120584187082702	0.000592083228914647	0	0
k__Bacteria|p__Bacteroidota|c__Bacteroidia|o__Bacteroidales|f__Bacteroidaceae|g__Phocaeicola	0	5.2294343373577e-05	1.32780082987552e-05	2.6711771056298e-05	0.000189973370689256	0	0	2.25362576810562e-05	0.000323266142561812	0.000153603932260666	2.424248301208e-05	0.000353757072070633	1.02110328751497e-05	2.95719096430301e-05	0.000149737958572498	0.000317510715986665	3.67264941255973e-06	0	0	0.000419899230624822	0	1.54195267747233e-05	0.000158758323138559	3.1768074900044e-05	3.15425509926638e-05	1.49865121390748e-05	0	0	3.52181925311315e-05	4.41329637933165e-05	0	0	4.58856131422372e-05	0	7.77818285938016e-06	5.89553118735998e-05	0	4.32503503278377e-06	3.62333637427468e-05	1.328255601918e-05	4.92657809420889e-05	0.00124929604573742	0.000514019892569842	0.01117859912122	0.000170218108550864	0.000551622690079985	4.1220984291526e-05	0.000382386681177751	7.96776023562996e-05
k__Bacteria|p__Pseudomonadota|c__Gammaproteobacteria|o__Aeromonadales|f__Aeromonadaceae|g__Aeromonas	0	1.74314477911923e-05	0.000409405255878285	8.78961655703861e-05	0	0.0165422204367347	0	5.84456792607612e-05	0	0	0	0.000513439083769183	0.000195468343610009	0	0	0	8.26346117825938e-06	0	0	2.02865425838679e-05	0	0	5.60323493430207e-06	0	2.19299311652356e-06	0	0	0	4.15495529861664e-05	6.2305360649388e-06	5.50918656860315e-05	0	1.05643620955383e-05	0	1.38621080662221e-05	1.24116446049684e-05	0	0	4.60593606899324e-07	0	0	0	0	0	3.86310600966501e-06	0	3.27894193228048e-06	3.2088392826105e-05	0
k__Bacteria|p__Pseudomonadota|c__Alphaproteobacteria|o__Caulobacterales|f__Caulobacteraceae|g__Brevundimonas	0.000139092475097097	8.67518564491898e-05	0.000825449515905947	5.7755180662266e-06	0.000104072368290636	2.31214206956946e-05	0.0017334556949118	0.000114662497871748	0.000103185398183793	0.000486412452158775	5.29871414406892e-05	0.00131676243492958	0.000116697518573139	5.91438192860602e-05	0	0.00203206858231465	6.42713647197952e-06	0.000178438388167879	0.000151774679647015	5.15213779907757e-05	0.00272517643770526	0.000480575251145542	0.000506158889065287	0.000417523270114864	1.24269609936335e-05	0.000274752722549705	8.9669692719897e-06	7.77021675916213e-05	0.000411538429577267	0.000230010623063991	0.000413188992645236	0.000241453761604653	8.93168795350059e-05	9.50222936919816e-05	0.000204389082265296	0.000449922116930104	9.40323642300886e-05	0.000268152172032593	7.67656011498873e-06	0	3.17843748013477e-06	0	0.000179906962399445	0	2.14885271787616e-05	0	1.07736663489216e-05	2.94143600905962e-05	1.47097112042399e-06
k__Bacteria|p__Pseudomonadota|c__Alphaproteobacteria|o__Hyphomicrobiales|f__Nitrobacteraceae|g__Bradyrhizobium	0	5.26997258803489e-06	0.00133665283540802	4.15115361010037e-06	0	0	0	4.33389570789543e-06	7.93733832183021e-06	3.20008192209721e-05	4.50217541652915e-06	5.40462193441246e-05	7.29359491082122e-05	0.000140466570804393	0.00174694285001248	0.00330211144626131	0	7.35828404815997e-05	0	7.40619808617401e-06	0.00361027647730184	0.000693878704862548	0	0.00047500835802923	2.11989334597277e-06	8.9919072834449e-05	0	0	1.85983713366649e-05	1.81723968560715e-05	0.000798832052447456	0	9.71067626963624e-06	0	7.93220628233818e-06	0.000148939735259621	0	0	6.29477929429076e-06	9.48754001370001e-06	1.11245311804717e-05	9.80189479537208e-06	0	0.0018738692168519	0.000125309501188509	8.9272271099901e-05	2.66999557342839e-05	0.000147071800452981	5.90840066703637e-05
k__Bacteria|p__Pseudomonadota|c__Gammaproteobacteria|o__Pasteurellales|f__Pasteurellaceae|g__Pasteurella	0	6.97257911647693e-05	4.20470262793914e-05	1.10998237835293e-05	3.63427317840317e-05	0	0	1.34969894903029e-05	6.49418589967926e-06	0	6.37230982031818e-05	3.193640233971e-05	4.37615694649273e-06	0	0.000249563264287497	0	2.75448705941979e-06	0.000848042236550436	0.00689490687539299	1.28803444976939e-06	0	0	0.000177435772919566	0.000101355286585855	1.57895504389696e-05	0.000122389849135778	6.63555726127238e-05	0.00104599071757952	1.78069512797856e-05	3.1152680324694e-05	0.000137729664215079	8.74832469582075e-06	3.28669042972304e-05	1.4618814414151e-05	8.93335853156533e-06	1.86174669074526e-05	0	1.29751050983513e-05	7.36949771038918e-06	0	7.94609370033691e-07	2.31681149708795e-05	0	0.00193848539674334	0.00111498897203956	0.000301127362217577	5.62104331248082e-06	0.00066316011840617	2.99097461152879e-05
k__Bacteria|p__Pseudomonadota|c__Alphaproteobacteria|o__Sphingomonadales|f__Erythrobacteraceae|g__Erythrobacter	0	3.64844256094723e-06	0	0	8.2597117690981e-06	1.7341065521771e-06	0	1.23825591654155e-06	2.88630484430189e-06	0	2.07792711532115e-06	2.94797560058861e-05	0	0	0	0	0	1.47165680963199e-05	0	3.86410334930818e-06	0	0	3.17516646277117e-05	0	5.84798164406282e-07	0	0	0	5.69822440953139e-05	1.29802834686225e-05	0	0	2.9879003906573e-06	0	8.0862297052962e-06	1.55145557562105e-05	0	0	2.45649923679639e-06	3.415514404932e-05	6.75417964528638e-05	0.000117622737544465	0.000616823871083811	0.00588007237012148	0.000458985282773324	0.000385069945490618	7.96314469268117e-05	0.000984044046667219	6.10453014975957e-05
k__Bacteria|p__Pseudomonadota|c__Betaproteobacteria|o__Burkholderiales|f__Burkholderiaceae|g__Limnobacter	0	8.1076501354383e-07	0	1.80484939569581e-07	0	5.78035517392366e-07	0	3.71476774962465e-07	3.60788105537737e-06	0	0	7.36993900147153e-06	0	0	0	0	1.83632470627986e-06	0	0	0	0	0	3.73548995620138e-06	0	2.19299311652356e-07	0	0	0	4.74852034127616e-06	4.1536907099592e-06	0	0	1.49395019532865e-06	0	1.61724594105924e-06	0	0	4.32503503278377e-06	0	7.21053041041201e-05	0.00011203992117475	0.000244156288539268	0.000231308951656429	0.00510467821142414	0.000570773912928005	0.000481004326374093	0.000141931343640141	0.0011311158471202	6.66840241258877e-05
k__Bacteria|p__Bacteroidota|c__Flavobacteriia|o__Flavobacteriales|f__Weeksellaceae|g__Bergeyella	5.34971058065759e-05	0.0117098790906135	2.21300138312586e-05	1.54314623331992e-05	4.95582706145886e-06	0	0	2.51365951057935e-05	2.38120149654906e-05	0	2.00866287814377e-05	1.22832316691192e-05	0	0	0	0	0	0	0	1.61004306221174e-06	0	0	3.73548995620138e-05	0.000101355286585855	1.16959632881256e-05	2.74752722549705e-05	0	0	8.30991059723327e-06	4.77674431645308e-05	0	0	3.84158621655939e-06	2.55829252247643e-05	1.92529278697529e-06	3.41320226636631e-05	0	0	4.60593606899324e-06	6.64127800959001e-06	1.31110546055559e-05	6.41578568424354e-05	0	0	6.27754726570564e-06	0	1.87368110416027e-06	0	7.35485560211996e-07
k__Bacteria|p__Actinomycetota|c__Actinomycetes|o__Propionibacteriales|f__Propionibacteriaceae|g__Cutibacterium	0.000128393053935782	4.05382506771915e-05	6.63900414937759e-06	5.71234833737725e-05	6.60776941527848e-05	3.06358824217954e-05	0.00224329560517997	0.000218799820452892	7.86518070072266e-05	0.000608015565198469	0.000108398531182586	0.00043482640108682	3.64679745541061e-05	1.84824435268938e-05	0.000598951834289992	0.000254008572789332	8.26346117825938e-06	8.27806955417997e-05	0.000303549359294031	7.18079205746437e-05	9.31684252206927e-05	8.73773183900986e-05	0.000752701226174578	0.000152789312614497	1.64474483739267e-05	8.9919072834449e-05	1.25537569807856e-05	0.000274946131478045	0.000297969651415079	0.000211319014869174	0.00019282152990111	0.000167967834159758	0.000110979157367271	4.3856443242453e-05	0.000324219305326638	0.000167557202167073	0.000102580760978279	0.00081526910367974	0.000203735905451801	2.371885003425e-05	2.42355857860276e-05	6.1484612807334e-05	7.71029838854764e-05	0.000193848539674334	0.000135933042715087	4.26375026148781e-05	0.000265125876238679	0.00019253035695663	0.000151264863550267
k__Bacteria|p__Actinomycetota|c__Actinomycetes|o__Mycobacteriales|f__Mycobacteriaceae|g__Mycobacterium	0.000213988423226303	2.51337154198587e-05	4.64730290456432e-05	2.61703162375893e-06	1.48674811843766e-05	7.80347948479694e-06	0.00479249515652085	5.01493646199328e-05	2.52551673876416e-05	0	2.73593736850617e-05	6.38728046794199e-05	3.64679745541061e-05	5.54473305806814e-05	0.000399301222859995	0.000857278933163994	1.10179482376792e-05	9.56576926260796e-05	0.000715509204050216	1.3846370335021e-05	0.000931684252206927	9.25171606483397e-05	0.000181171262875767	3.1768074900044e-05	6.32313015264292e-06	0.000104905584973524	3.40744832335609e-05	0.000140461610646392	5.22337237540377e-05	6.12669379718982e-05	0.00170784783626698	0.00023620476678716	2.58239962335381e-05	0.000191871939185732	1.76356819286936e-05	8.06756899322945e-05	9.40323642300886e-05	0.00025301454941785	1.7041963455275e-05	0	0	9.80189479537208e-06	0	0.000193848539674334	8.45054439614221e-06	3.99726587014482e-06	2.34210138020034e-06	0	5.39356077488797e-06
k__Bacteria|p__Pseudomonadota|c__Alphaproteobacteria|o__Sphingomonadales|f__Sphingomonadaceae|g__Novosphingobium	0	6.48612010835064e-06	0	8.12182228063116e-07	3.30388470763924e-06	2.02312431087328e-06	0	8.04866345752008e-06	2.16472863322642e-06	1.92004915325832e-05	1.03896355766057e-06	0.000103179146020601	0	0	0	0	0	3.12727072046799e-05	0	4.50812057419288e-06	0	0	3.73548995620138e-05	4.538296414292e-06	1.24269609936335e-06	0	0	1.19541796294802e-05	4.74852034127616e-05	8.3073814199184e-06	0	0	6.18922223779013e-06	7.30940720707551e-06	1.60184359876344e-05	1.55145557562105e-05	0	1.08125875819594e-05	4.14534246209391e-06	3.605265205206e-05	9.5353124404043e-05	0.000145246259240514	0	0.00549237529077281	0.000446671632367517	0.000311786737871296	0.000110547185145456	0.000807557886123642	5.68775499897277e-05
k__Bacteria|p__Pseudomonadota|c__Alphaproteobacteria|o__Sphingomonadales|f__Sphingomonadaceae|g__Sphingomonas	5.34971058065759e-05	4.94566658261736e-05	1.99170124481328e-05	3.51945632160684e-06	3.4690789430212e-05	1.4161870176113e-05	0.00224329560517997	4.54439921370749e-05	4.18514202423774e-05	0.000166404259949055	1.41991686213612e-05	0.000633814754126552	3.20918176076133e-05	0	0	0	0	8.46202665538396e-05	0	1.89985081340986e-05	0	1.54195267747233e-05	0.000332458606101923	2.7229778485752e-05	9.50297017160208e-06	0.000132380857228494	0	0.000185289784256943	0.00016026256151807	8.46314482154187e-05	0.000220367462744126	8.04845872015509e-05	3.23333506560416e-05	3.83743878371464e-05	7.61645826527423e-05	0.000183071757923284	8.54839674818988e-05	0.000105963358303202	4.45240486669346e-06	1.612881802329e-05	5.52253512173416e-05	4.63362299417589e-05	0.000385514919427382	0.0024554148358749	0.000273556194309403	0.000876733647518431	4.44999262238065e-05	0.000347624255616137	3.40774976231558e-05
k__Bacteria|p__Bacillota|c__Clostridia|o__Eubacteriales|f__Oscillospiraceae|g__Faecalibacterium	0	3.24306005417532e-05	1.99170124481328e-05	2.79751656332851e-06	7.4337405921883e-05	1.44508879348092e-06	0.000713775874375446	5.55976906527157e-05	0.000108236431661321	0.000204805243014221	0.000261472495344577	0.000108092438688249	2.18807847324636e-05	0	0	0.000317510715986665	2.93811953004778e-05	0	0.000151774679647015	3.89630421055242e-05	0	0	0.000313781156320916	7.86638045143947e-05	4.45543101507036e-05	0	0	0	3.91752928155283e-05	0.000145898386187317	0	2.62449740874622e-05	0.000194853789762151	0	0.000102887646535959	0.000121013534898442	3.41935869927595e-05	4.10878328114458e-05	8.32139116464778e-05	0	1.39056639755896e-05	0.000384056059709579	0.000128504973142461	0.00465236495218403	0.000117824733294783	0.000265151969386273	1.77999704895226e-05	8.82430802717887e-05	5.34452840420717e-05
k__Bacteria|p__Actinomycetota|c__Actinomycetes|o__Micrococcales|f__Microbacteriaceae|g__Microbacterium	0.000139092475097097	0.000113101719389364	8.85200553250346e-06	1.53412198634144e-05	9.74645988753576e-05	6.73411377762107e-05	0.0017334556949118	0.000118129614438064	0.000211421829845114	0.00059521523751008	0.000209524317461549	0.000727167314811858	0.000258193259843071	0	0	0	5.69260658946758e-05	0.000143486538939119	0	9.75686095700316e-05	0.000419257913493117	0.000113076529681304	0.000915195039269338	9.37914592287014e-05	3.25293978950994e-05	0.000287241482665601	2.69009078159691e-05	0.000110576161572692	0.000405207069122232	0.000455867555418022	0	0.000229206107030504	0.00024970310407636	0.000105986404502595	0.000223873045269486	0.000608170585643451	0.000145322744719228	0.000185976506409702	4.34493302508362e-05	1.138504801644e-05	1.39056639755896e-05	0	0	0	0.000174805546937342	4.26375026148781e-05	2.76367962863641e-05	0.00019253035695663	5.29549603352637e-05
k__Bacteria|p__Actinomycetota|c__Coriobacteriia|o__Coriobacteriales|f__Atopobiaceae|g__Atopobium	0	8.1076501354383e-07	6.63900414937759e-06	2.79751656332851e-06	0	0	0	0.0102641509433962	0	0	2.00866287814377e-05	0	2.04220657502994e-05	0	0	0	0	7.35828404815997e-06	0	0	0	0	5.22968593868193e-05	4.538296414292e-06	3.65498852753926e-07	0	3.58678770879588e-06	0	7.9142005687936e-07	0	0	0	5.44224714012581e-06	0	1.69425765253825e-06	0	1.70967934963798e-05	0	1.99590562989707e-06	0	3.17843748013477e-06	1.78216269006765e-06	0	0	0	0	0.000103052460728815	0	0
k__Bacteria|p__Pseudomonadota|c__Betaproteobacteria|o__Nitrosomonadales|f__Sterolibacteriaceae|g__Methyloversatilis	0.000203289002064988	8.71572389559617e-05	6.63900414937759e-06	5.41454818708744e-06	4.12985588454905e-05	1.35838346587206e-05	0.00152951973080453	0.000134969894903029	3.68003867648491e-05	0.000857621955122051	1.212124150604e-05	0.00293323572258567	5.25138833579127e-05	7.7626262812954e-05	0.000748689792862491	0	9.27343976671331e-05	0.000156363536023399	0.000238503068016739	8.69423253594341e-06	9.31684252206927e-05	2.56992112912055e-05	0.00021665841745968	2.269148207146e-05	7.56582625200627e-06	0.000197322409831152	3.58678770879588e-06	0.000125518886109542	0.00020972631507303	8.41122368766738e-05	0.000137729664215079	0.000216958452456355	5.99714292696216e-05	6.03026094583729e-05	0.000127454382497764	0.000328908582031662	0.000239355108949317	0.000488728958704566	0	7.59003201096001e-06	3.57574216515161e-06	0	5.14019892569842e-05	0	2.36615243091982e-05	1.99863293507241e-05	4.68420276040069e-06	4.54585565036487e-05	1.22580926701999e-06
k__Viruses|p__Uroviricota|c__Caudoviricetes|o__|f__Peduoviridae|g__Valbvirus	0	0	0	0	0	0	0	0	0.000355015495849133	0	0	0	0	0	0	0	0	0	0	0	0	0	0	0	0	0	0	0	0	0	0.00757513153182933	0.00131924736412977	0	0.000495212338279366	0	0	0	0	0	0	0	0	0	0	0	0	0	0	0
k__Viruses|p__Peploviricota|c__Herviviricetes|o__Herpesvirales|f__Herpesviridae|g__Cytomegalovirus	0	0	0	0	1.65194235381962e-05	0	0	0	0	0	0	0	0	0	0	0	0	0.00965774781320996	0	8.37222392350106e-06	0	0	0	0	1.4619954110157e-07	0	0	0	0	0	0	0	0	0	0	0	0	0	0	0	0	0	0	0	0	0	0	0	0
k__Bacteria|p__Bacillota|c__Bacilli|o__Lactobacillales|f__Lactobacillaceae|g__Ligilactobacillus	0	1.01345626692979e-05	0.000772337482710927	4.15115361010037e-06	6.77296365066045e-05	0	0	0.000554490999427307	6.49418589967926e-06	5.76014745977497e-05	0.000169004738712786	1.71965243367669e-05	0.000266945573736056	7.39297741075752e-06	0	0	0	5.51871303611998e-06	0	1.61004306221174e-06	0	0	0.000106461463751739	7.56382735715334e-06	7.30997705507852e-06	0	0.00131455769527369	8.96563472211015e-06	4.74852034127616e-06	2.0768453549796e-06	0	1.92463143308057e-05	1.55797663227131e-05	0	3.01885908997725e-05	0	0.00471016660825262	8.65007006556753e-06	0.00016366426165156	6.64127800959001e-06	2.78113279511792e-06	0.000719993726787331	0	0	3.38021775845688e-06	0	9.36840552080137e-07	0	0
k__Bacteria|p__Bacillota|c__Clostridia|o__Eubacteriales|f__Peptostreptococcaceae|g__Peptostreptococcus	0.000246086686710249	0.000386329528953635	3.98340248962656e-05	0.00128956489322466	3.30388470763924e-06	0	0	0.00117795285340598	0.000120503227249604	0	4.53680753511783e-05	0	0	0	0.000648864487147492	0.000285759644387998	0	0	0	5.18433866032181e-05	0.000349381594577598	3.34089746785671e-05	0.000773246420933686	0	0.000543971942553668	0.000439604356079528	0	7.47136226842513e-05	0	3.21911030021838e-05	0	0	0.000108418099889565	9.50222936919816e-05	0.000240892633506348	0.00059265602988724	0	0.000181651471376918	8.61310044901735e-05	0	6.19795308626279e-05	6.05935314623001e-05	0	0.00012923235978289	0.000346713764367434	5.32968782685976e-06	0	1.0696130942035e-05	3.06452316754998e-05
k__Bacteria|p__Bacillota|c__Bacilli|o__Lactobacillales|f__Lactobacillaceae|g__Fructilactobacillus	0	4.45920757449106e-06	3.09820193637621e-05	0	1.65194235381962e-05	0	0	2.35268624142895e-06	7.93733832183021e-06	0	0	0	0	0	0	0	0	0.00815849743839737	0	0	0	1.79894479038438e-05	0	0	1.4619954110157e-07	0	0	1.79312694442203e-05	0	0	0	0	5.33553641188804e-07	0	1.54023422958023e-07	0	0	0	0	2.84626200411e-06	0	0	0	0.00012923235978289	0	0	9.36840552080137e-07	2.67403273550875e-05	0
k__Bacteria|p__Pseudomonadota|c__Betaproteobacteria|o__Burkholderiales|f__Comamonadaceae|g__Diaphorobacter	0	3.64844256094723e-06	0	0	0	0	0	1.16396056154906e-05	0	0	0	6.63294510132438e-05	0	0	0	0	1.00997858845392e-05	0	0	1.93205167465409e-06	0	0	2.4280684715309e-05	0	7.30997705507852e-07	0	0	0	1.1079880796311e-05	2.49221442597552e-05	0	0	6.93619733545446e-06	0	9.85749906931347e-06	3.1029111512421e-05	0	0	7.36949771038918e-06	3.225763604658e-05	4.44981247218867e-05	5.43559620470634e-05	0	0.00348927371413802	0.000237581019594398	0.000466347684850229	0.000262315354582438	0.00104822083231943	2.45161853403999e-05
k__Bacteria|p__Pseudomonadota|c__Alphaproteobacteria|o__Hyphomicrobiales|f__Phyllobacteriaceae|g__Mesorhizobium	0	0	0.000918395573997234	0	0	0	0	2.20409553144396e-05	0	0	5.19481778830286e-06	0.000132658902026488	1.45871898216424e-05	0	0	0.00234957929830132	1.46905976502389e-05	0	0	1.15923100479245e-05	0.00293480539445182	0.000714438073895512	0.000112064698686041	0.000414497739172003	2.01024369014659e-06	0	0	0	5.0650883640279e-05	2.49221442597552e-05	0.000165275597058094	1.39973195133132e-05	7.89659388959431e-06	0	2.14862675026442e-05	8.37786010835366e-05	0	4.75753853606214e-05	0	0	0	0	0	0	1.42452034106397e-05	0	0	5.3480654710175e-05	0
k__Bacteria|p__Bacillota|c__Bacilli|o__Lactobacillales|f__Lactobacillaceae|g__Lactobacillus	0	2.06745078453677e-05	0.00065283540802213	2.2831344855552e-05	0.000104072368290636	0	0	0.000114662497871748	1.29883717993585e-05	0	6.47620617608424e-05	7.36993900147153e-06	2.91743796432849e-06	0	0	0	0	0.000489325889202638	0	3.54209473686583e-06	0	2.31292901620849e-05	6.72388192116248e-05	0.00301796711550418	1.40351559457508e-05	4.99550404635828e-06	0	0	3.9571002843968e-06	3.1152680324694e-06	0	9.09825768365358e-05	2.83850537112444e-05	3.65470360353775e-06	1.80977521975677e-05	0	0.00142758225694771	5.83879729425808e-05	4.42169862623351e-05	0.00050853214473432	1.58921874006738e-06	6.95043449126384e-05	0	0	1.1589318028995e-05	3.99726587014482e-06	8.43156496872124e-06	1.0696130942035e-05	1.83871390052999e-05
k__Bacteria|p__Pseudomonadota|c__Alphaproteobacteria|o__Sphingomonadales|f__Sphingomonadaceae|g__Sphingopyxis	0	0	0	0	0	1.44508879348092e-06	0.00020393596410727	9.90604733233241e-07	1.44315242215095e-06	0	6.92642371773715e-07	1.71965243367669e-05	0	0	0	0	0	0	0	0	0	0	2.80161746715104e-05	0	2.55849196927748e-07	9.99100809271655e-06	0	0	1.93897913935443e-05	1.14226494523878e-05	0	5.24899481749245e-06	2.34763602123074e-06	0	5.00576124613574e-06	2.17203780586947e-05	0	0	2.76356164139594e-06	5.028396207261e-05	4.64846481469709e-05	9.7127866608687e-05	0.000282710940913413	0.00239079865598346	0.000318706245797363	0.000246498061992264	8.71261713434528e-05	0.000681878347554731	5.41807696022837e-05
k__Eukaryota|p__Basidiomycota|c__Malasseziomycetes|o__Malasseziales|f__Malasseziaceae|g__Malassezia	0	9.32379765575404e-06	0	1.08290963741749e-06	9.91165412291773e-06	1.47399056935053e-05	0.00520036708473539	3.90050613710589e-05	2.5976743598717e-05	3.20008192209721e-05	1.4545489807248e-05	4.6676280342653e-05	1.16697518573139e-05	4.06613757591664e-05	0.000149737958572498	6.35021431973329e-05	8.26346117825938e-06	1.28769970842799e-05	0.000108410485462154	0.000192239141628082	0	6.42480282280137e-05	0.000106461463751739	2.7229778485752e-05	2.63159173982827e-06	2.49775202317914e-05	3.58678770879588e-06	5.9770898147401e-05	2.57211518485792e-05	5.14019225357451e-05	0	1.92463143308057e-05	5.33553641188804e-06	1.64461662159199e-05	8.31726483973324e-06	2.48232892099368e-05	2.56451902445696e-05	0.000129751050983513	2.3183211547266e-05	2.84626200411e-06	3.97304685016846e-06	1.15840574854397e-05	0	0	6.27754726570564e-06	3.19781269611586e-05	9.74314174163343e-05	8.02209820652624e-06	2.69678038744399e-06
k__Bacteria|p__Pseudomonadota|c__Gammaproteobacteria|o__Xanthomonadales|f__Xanthomonadaceae|g__Xanthomonas	0	4.05382506771915e-06	4.42600276625173e-06	1.35363704677186e-06	1.81713658920158e-05	0.000401156649070302	0	9.78222174067826e-06	0	0	2.07792711532115e-06	0	0	2.58754209376513e-05	0	0	0.000479280748339044	3.67914202407998e-05	0	1.70664564594445e-05	0	0	1.68097048029062e-05	0	1.24269609936335e-06	0	3.58678770879588e-06	0.000558857897678199	2.84911220476569e-05	5.192113387449e-06	0	4.7240953357432e-05	0.000222598579103969	0	1.09356630300196e-05	0	0	6.48755254917565e-06	3.99181125979414e-06	2.182134203151e-05	3.21816794863645e-05	2.49502776609471e-05	0	0.000840010338588783	7.96765614493408e-05	0.000219849622857965	0.00244421700037708	0.000339602157409611	9.56131228275595e-06
k__Bacteria|p__Bacteroidota|c__Bacteroidia|o__Bacteroidales|f__Tannerellaceae|g__Parabacteroides	0	8.14818838611549e-05	0	3.51043207462836e-05	3.79946741378513e-05	0	0	2.11741761728605e-05	8.94754501733587e-05	0	2.45888041979669e-05	0.000442196340088292	8.75231389298546e-05	0	0	9.52532147959994e-05	0	5.51871303611998e-06	0	0.000323940664117002	0	1.28496056456027e-05	4.48258794744166e-05	3.1768074900044e-05	7.71568078163538e-05	0	0	0	9.49704068255231e-06	4.04984844221022e-05	0.000220367462744126	1.22476545741491e-05	4.89802242611322e-05	0	9.78048735783446e-06	6.5161134176084e-05	0	1.51376226147432e-05	2.67144292001608e-05	0	5.32388277922573e-05	0.000680786147605843	0.000102803978513968	0.00168002067717757	9.70605384928333e-05	0.000426375026148781	2.62315354582438e-05	0.000254033109873331	1.66710060314719e-05
k__Bacteria|p__Thermodesulfobacteriota|c__Desulfovibrionia|o__Desulfovibrionales|f__Desulfomicrobiaceae|g__Desulfomicrobium	0	0	0	0	0	0	0	0.000140294395344158	0	0.00131843375190405	1.38528474354743e-06	0	0.000105027766715825	0	0.000898427751434989	0	0	0	0	0	0	0	0.00261484296934097	0	0	0	0	0	0	0	0	0	2.13421456475522e-07	0	0	0	0	0	1.2282496183982e-06	0	0	0	0.000771029838854764	0	0	0	0.000307283701082285	0	0
k__Bacteria|p__Actinomycetota|c__Actinomycetes|o__Kitasatosporales|f__Streptomycetaceae|g__Streptomyces	0	6.60773486038221e-05	0	1.52509773936296e-05	0	0	0	0.000117510486479793	5.98908255192643e-05	0	0.000100086822721302	0.000727167314811858	4.08441315005988e-05	0	0	0	0	0.000130609541854839	0	8.66203167469917e-05	0	5.91081859697726e-05	0.000747097991240276	0	3.52340894054785e-05	0	6.99423603215197e-05	0.000212186688423274	0.000264334298997706	0.000274143586857307	0.00123956697793571	0.000174966493916415	0.000239032031252584	8.58855346831372e-05	0.0002212546470792	0.000242027069796883	0.000153871141467418	0.000151376226147432	2.85568036277581e-05	0	0	4.72273112867927e-05	0.000231308951656429	0	0.000146556584241666	2.66484391342988e-05	1.45210285572421e-05	0.00012835357130442	4.14323532252758e-05
k__Bacteria|p__Bacillota|c__Negativicutes|o__Veillonellales|f__Veillonellaceae|g__Megasphaera	0	2.55390979266306e-05	0	0.000182019061555923	0	0	0	0.000122587335737614	1.65962528547359e-05	0.000121603113039694	0.000188745046308337	0.000235838048047089	0	0	0	0.000190506429591999	0	3.67914202407998e-06	0.0005637345244032	1.06262842105975e-05	4.65842126103464e-05	5.13984225824109e-06	7.47097991240276e-06	0.000314655218057579	3.83773795391622e-06	0	0.00013091775137105	0.0006186287958256	0	4.1536907099592e-06	0	9.97309015323565e-05	8.95303009914814e-05	0	1.90989044467948e-05	3.72349338149051e-05	0.000521452201639582	4.10878328114458e-05	0.000130962115561708	0	0	0.000605935314623001	0.000334112930170398	0	0.000247721672869769	7.46156295760367e-05	3.27894193228048e-06	7.21988838587362e-05	3.97162202514478e-05
k__Bacteria|p__Deinococcota|c__Deinococci|o__Thermales|f__Thermaceae|g__Thermus	0	1.21614752031574e-06	0	0	0	1.06936570717588e-05	0	2.22886064977479e-06	4.90671823531322e-05	0	0	1.47398780029431e-05	0	0	0	0	0	0	0.000346913553478892	4.18611196175053e-06	0	0	1.12064698686041e-05	0	2.55849196927748e-07	0	9.86366619918867e-05	0.000122530341202172	0.00545961126238226	3.1152680324694e-06	0	0	2.4543467494685e-06	0	1.54023422958023e-07	0	0	0	7.67656011498873e-07	0	3.17843748013477e-06	3.47521724563192e-05	0	0	1.27965386570153e-05	0	1.40526082812021e-06	0	2.45161853403999e-06
k__Viruses|p__|c__|o__|f__Anelloviridae|g__Alphatorquevirus	0	0	0	0	0	0	0	0	0	0	2.07792711532115e-06	0	0	0	0	0	0	0	6.50462912772923e-05	0	0	0.00585171041100749	0	0	0	0	0	0	0	0	0	0	0	5.48205540530663e-06	0	0	0	0	0	0	0	1.78216269006765e-06	0	0	0	0	0	0	0
k__Bacteria|p__Bacillota|c__Clostridia|o__Eubacteriales|f__Lachnospiraceae|g__Blautia	0	4.01328681704196e-05	0	5.68527559644181e-06	1.15635964767373e-05	5.78035517392366e-07	0.00020393596410727	3.69000263129382e-05	0.000176786171713491	0.000153603932260666	0.000145801219258367	9.33525606853061e-05	3.79266935362703e-05	0	0	0	1.74450847096587e-05	0	0	3.54209473686583e-05	0	0	0.000743362501284075	6.50489152715187e-05	2.09065343775246e-05	6.99370566490159e-05	0	0	3.40310624458125e-05	0.000103323056410235	0.000110183731372063	5.94886079315811e-05	0.000180767973634767	3.28923324318398e-05	3.52713638573872e-05	7.44698676298103e-05	5.98387772373291e-05	0.000201114129024445	4.82087975221292e-05	2.84626200411e-06	6.35687496026953e-06	0.000196928977252475	0	0.00103385887826312	5.60150371401426e-05	0.000222514466771395	2.7168376010324e-05	0.000179160193279086	3.70194398640038e-05
k__Viruses|p__Uroviricota|c__Caudoviricetes|o__|f__Salasmaviridae|g__Cepunavirus	0	0	0	0	0	0	0	0	0	0	0	0	0	0	0	0	0	0	0	0	0	0	0	0	5.22663359438114e-06	0	0	0	2.80954120192173e-05	3.32295256796736e-05	0	0	2.24092529299298e-06	0	1.30919909514319e-06	0	0	0	0	0	0	0	0	0.0050400620315327	0	0	0	0	0
k__Bacteria|p__Pseudomonadota|c__Betaproteobacteria|o__Burkholderiales|f__Comamonadaceae|g__Ottowia	0.000128393053935782	0.00268201066480299	0	3.60969879139163e-07	5.12102129684083e-05	0	0	1.60973269150402e-06	3.82435391870001e-05	1.28003276883888e-05	0.000617836995622154	0	2.91743796432849e-06	0	0	0	0	0	0	1.61004306221174e-06	0	0	5.60323493430207e-06	0	1.91155899990303e-05	0	0	0	0.000157492591318993	7.94393348279697e-05	0	0	2.9879003906573e-06	0	6.93105403311103e-06	0	0	0.00018381398889331	3.63868949450466e-05	0	0	6.23756941523678e-06	0.000128504973142461	0	9.65776502416252e-07	6.12914100088873e-05	7.26051427862106e-05	0	1.22580926701999e-06
k__Bacteria|p__Pseudomonadota|c__Betaproteobacteria|o__Burkholderiales|f__Burkholderiaceae|g__Ralstonia	5.34971058065759e-05	1.05399451760698e-05	0.000336376210235131	1.53412198634144e-06	8.2597117690981e-06	3.17919534565801e-06	0	1.94406178897024e-05	5.26750634085095e-05	0.000121603113039694	5.88746016007658e-06	0.000380780181742696	2.04220657502994e-05	2.21789322322726e-05	0	0.000508017145578663	3.85628188318771e-05	4.59892753009998e-05	0	9.3382497608281e-06	0.00163044744136212	0.000313530377752707	0.000113932443664142	0.000281374377686104	1.86404414904502e-06	3.49685283245079e-05	8.9669692719897e-06	2.39083592589604e-05	5.81693741806329e-05	4.88058658420206e-05	0	2.44953091482981e-05	3.04125575477619e-05	1.27914626123821e-05	2.31035134437034e-05	6.82640453273261e-05	0	6.48755254917565e-05	5.83418568739143e-06	0.00047817201669048	1.19191405505054e-05	0	0	0	1.83497535459088e-05	8.39425832730412e-05	9.36840552080137e-06	2.94143600905962e-05	0
k__Bacteria|p__Deinococcota|c__Deinococci|o__Deinococcales|f__Deinococcaceae|g__Deinococcus	0.000106994211613152	1.13507101896136e-05	8.85200553250346e-06	2.8877590331133e-06	4.95582706145886e-06	9.24856827827786e-06	0.00101967982053635	8.17248904917424e-06	3.68003867648491e-05	2.56006553767776e-05	8.65802964717144e-06	5.65028656779484e-05	1.16697518573139e-05	1.10894661161363e-05	0	0	1.83632470627986e-06	0.000579464868792598	0	1.25583358852516e-05	0	7.70976338736164e-06	0.000197980967678673	0	2.37574254290052e-06	3.24707763013288e-05	5.02150279231423e-05	1.19541796294802e-05	0.000263147168912387	6.07477266331533e-05	0	4.37416234791038e-05	1.55797663227131e-05	9.13675900884438e-06	2.54908764995528e-05	5.58524007223577e-05	0	4.10878328114458e-05	1.2282496183982e-06	2.087258803014e-05	1.70841014557244e-05	2.13859522808118e-05	0.000205607957027937	0.000775394158697338	9.75434267440415e-05	9.19371150133309e-05	3.04473179426045e-05	0.000157767931395016	7.60001745552396e-06
k__Eukaryota|p__Ascomycota|c__Saccharomycetes|o__Saccharomycetales|f__Saccharomycetaceae|g__Saccharomyces	0	2.43229504063149e-06	5.75380359612725e-05	0	0.000462543859069494	0	0	1.1144303248874e-06	0	0	0	0	0	4.06613757591664e-05	0	0	0	0	0	0	0	0	5.60323493430207e-06	0	1.09649655826178e-07	0	0	0	0	0	0	0	2.88118966241954e-06	0	2.35655837125775e-05	0	0	0	0	0	0	0	0	0	0	0	5.15262303644076e-06	0.00435599932614375	0
k__Bacteria|p__Pseudomonadota|c__Alphaproteobacteria|o__Hyphomicrobiales|f__Devosiaceae|g__Devosia	0	2.02691253385957e-05	0	2.25606174461977e-06	1.3215538830557e-05	8.38151500218931e-06	0.00234526358723361	3.80144566378256e-05	1.3709948010434e-05	0.000115202949195499	1.14285991342663e-05	0.000579768534782427	0	0	0	0	0	7.35828404815997e-05	0.000477006136033477	6.44017224884697e-07	0	7.70976338736164e-06	0.00013634538340135	0	4.64183542997486e-06	0.000139874113298032	0	5.6782353240031e-05	0.000121878688759421	7.63240667955003e-05	0	0.000104979896349849	3.52145403184611e-05	3.28923324318398e-05	6.84634115048412e-05	0.000167557202167073	0.000111129157726468	0.000131913568499905	0	0	0	0	0	0	0	0	0	0	0
k__Bacteria|p__Pseudomonadota|c__Alphaproteobacteria|o__Hyphomicrobiales|f__Boseaceae|g__Bosea	0	1.62153002708766e-06	0.000515629322268326	0	0	0	0	3.71476774962465e-07	0	0	1.03896355766057e-06	9.82658533529538e-06	4.37615694649273e-06	0	0	0.00107953643435466	0	0	0	9.66025837327045e-07	0.00137423427200522	0.000413757301788408	5.60323493430207e-06	0.000266246722971798	2.19299311652356e-07	0	0	0	1.30584309385094e-05	4.6729020487041e-06	0	0	1.9207931082797e-06	0	3.77357386247156e-06	0	0	0	0	1.043629401507e-05	7.15148433030322e-06	1.42573015205412e-05	0	0.000193848539674334	4.87717133720207e-05	2.79808610910137e-05	1.17105069010017e-05	0.000152419865923999	7.84517930892796e-06
k__Bacteria|p__Bacillota|c__Bacilli|o__Bacillales|f__Bacillaceae|g__Bacillus	0	7.54011462595762e-05	0.000318672199170124	4.16920210405733e-05	3.63427317840317e-05	0	0	1.72117572399276e-05	4.69024537199058e-05	3.20008192209721e-05	1.83550228520035e-05	0.000142485487361783	1.02110328751497e-05	0	0	0	4.49899553038566e-05	2.39144231565199e-05	0	6.11816363640462e-06	0	0	2.9883919649611e-05	0.000127072299600176	2.58407688897026e-05	0	0	0	1.38498509953888e-05	1.29802834686225e-05	0	1.39973195133132e-05	5.26083890212161e-05	0	4.58989800414908e-05	0	0.00313726160658569	6.48755254917565e-06	8.13715372188805e-05	0	9.93261712542114e-06	1.42573015205412e-05	0	0	1.40037592850357e-05	2.1318751307439e-05	1.68631299374425e-05	4.81325892391575e-05	1.91226245655119e-05
k__Bacteria|p__Bacillota|c__Clostridia|o__Eubacteriales|f__Lachnospiraceae|g__Enterocloster	0	0	1.32780082987552e-05	0	0	0	0	2.97181419969972e-06	1.51531004325849e-05	0	4.12122211205361e-05	0	0	0	0	0	0	0	0	4.50812057419288e-06	0	0	4.10903895182152e-05	4.538296414292e-06	7.45617659618009e-06	0	0	0	1.58284011375872e-06	1.14226494523878e-05	0	6.9986597566566e-06	4.51386380445729e-05	7.30940720707551e-06	6.14553457602511e-05	3.1029111512421e-05	0	0	0.000123746149053618	3.79501600548e-06	1.86733201957917e-05	5.16827180119619e-05	5.14019892569842e-05	0.00297234427500646	3.35607334589648e-05	0.00034243244287574	2.57631151822038e-05	0.000176486160543577	5.56517407227077e-05
k__Bacteria|p__Actinomycetota|c__Actinomycetes|o__Propionibacteriales|f__Propionibacteriaceae|g__Propionibacterium	2.13988423226303e-05	5.31051083871208e-05	6.63900414937759e-06	9.38521685761823e-06	0	2.31214206956946e-06	0	0.000398346928351417	3.39140819205472e-05	0	0.000753941221675689	2.70231096720623e-05	4.37615694649273e-06	0	0	0	9.18162353139932e-06	6.43849854213997e-05	4.33641941848616e-05	4.50812057419288e-06	0	3.08390535494466e-05	4.10903895182152e-05	0.000140687188843052	1.09649655826178e-05	0	7.89093295935093e-05	8.96563472211015e-05	4.946375355496e-05	3.27103143409287e-05	0	2.62449740874622e-05	4.49252165880973e-05	0.0011037204882684	4.46667926578266e-05	0	0	4.97379028770133e-05	7.89150379820841e-05	3.889891405617e-05	7.94609370033691e-07	1.15840574854397e-05	0	0	3.04219598261119e-05	0	9.60261565882141e-05	1.87182291485612e-05	6.79098333929077e-05
k__Bacteria|p__Pseudomonadota|c__Alphaproteobacteria|o__Hyphomicrobiales|f__Brucellaceae|g__Brucella	0.000181890159742358	1.21614752031574e-05	1.54910096818811e-05	0	8.25971176909811e-05	1.27167813826321e-05	0	5.81980280774529e-06	4.97887585642077e-05	0.000230405898390999	1.66234169225692e-05	0.000280057682055918	0	0	0	0.000349261787585331	1.83632470627986e-06	9.93368346501596e-05	0	4.50812057419288e-06	0.000256213169356905	4.36886591950493e-05	0.000140080873357552	3.1768074900044e-05	5.08043405327957e-06	0	0	0	9.0221886484247e-05	3.06334689859491e-05	0.000964107649505551	0	1.4726080496811e-05	0	2.74931809980071e-05	0.000152042646410863	0	0	1.61207762414763e-05	0	0	0	0	0.000969242698371672	3.11462922029241e-05	0	0	0	1.00516359895639e-05
k__Bacteria|p__Pseudomonadota|c__Gammaproteobacteria|o__Enterobacterales|f__Enterobacteriaceae|g__Citrobacter	0	0	0	0	0	0	0	6.19127958270776e-07	7.93733832183021e-06	0	0	2.45664633382384e-05	0.00238354681685637	0	0	0	0	0.000586823152840758	0	2.89807751198114e-06	0	0	1.49419598248055e-05	0	2.92399082203141e-07	0	0	0	4.74852034127616e-06	2.5960566937245e-06	0	1.74966493916415e-05	1.2058312290867e-05	0	1.15517567218517e-06	0	0	0	0	0	1.62894920856907e-05	0	0	0	2.65588538164469e-05	7.32832076193217e-05	2.24841732499233e-05	0.000168464062337051	6.61937004190797e-06
k__Bacteria|p__Actinomycetota|c__Actinomycetes|o__Pseudonocardiales|f__Pseudonocardiaceae|g__Pseudonocardia	7.48959481292062e-05	4.09436331839634e-05	0	2.70727409354372e-06	3.63427317840317e-05	2.13873141435175e-05	0.0017334556949118	3.29376073800053e-05	3.24709294983963e-05	0.000121603113039694	1.55844533649086e-05	0.000201444999373555	2.77156606611206e-05	2.95719096430301e-05	0	0	6.42713647197952e-06	3.49518492287599e-05	0	2.8658766507369e-05	0	0	0.000367945760685836	9.07659282858401e-06	7.4196267109047e-06	9.49145768808073e-05	5.38018156319382e-06	2.68969041663305e-05	0.000174508122541899	0.000115784128540113	0	0.00013472420031564	3.61749368726009e-05	6.94393684672173e-05	6.97726105999844e-05	0.000210997958284462	5.98387772373291e-05	7.3525595557324e-05	0	0	0	6.23756941523678e-06	0	0	5.07032663768532e-06	3.99726587014482e-06	0	1.87182291485612e-05	0
k__Bacteria|p__Pseudomonadota|c__Alphaproteobacteria|o__Rhodobacterales|f__Paracoccaceae|g__Paracoccus	0	4.78351357990859e-05	0	1.20924909511619e-05	4.95582706145886e-05	2.13873141435175e-05	0	2.09265249895522e-05	6.92713162632454e-05	0.000153603932260666	5.12555355112549e-05	0.000385693474410343	8.89818579120188e-05	0	0	0	2.29540588284983e-05	7.54224114936397e-05	0	5.02333435410064e-05	0	0	0.00035113605588293	0	6.50587957901988e-06	0.000102407832950345	2.15207262527753e-05	1.79312694442203e-05	0.000183213743167572	0.000121495453266307	0	5.77389429924169e-05	5.81573468895797e-05	3.65470360353775e-05	7.50864186920362e-05	0.000369246426997809	0	6.92005605245403e-05	2.6560897997861e-05	8.53878601233001e-06	7.94609370033691e-06	0	0	0.000452313259240114	4.12869454782948e-05	4.13050806581632e-05	1.59262893853623e-05	0.000123005505833402	0
k__Bacteria|p__Synergistota|c__Synergistia|o__Synergistales|f__Aminobacteriaceae|g__Fretibacterium	6.4196526967891e-05	2.59444804334025e-05	0.000134993084370678	2.34630421440456e-06	3.30388470763924e-06	0	0	5.38641323695575e-05	7.21576211075473e-06	0.000486412452158775	0.000316883885086475	0	3.20918176076133e-05	0	0.000149737958572498	0	1.00997858845392e-05	0	6.50462912772923e-05	9.11284373211846e-05	0	0	0.000508026634043388	4.538296414292e-06	5.33628325020732e-06	4.99550404635828e-06	0	1.49427245368503e-05	0.000120691558674102	5.7113247261939e-06	0	0.000115477885984834	6.42398583991321e-05	0	1.3400037797348e-05	0.000124116446049684	0	3.89253152950539e-05	4.77482039152299e-05	0	3.57574216515161e-06	0	0.000154205967770953	0	2.65588538164469e-06	7.99453174028964e-06	3.37262598748849e-05	0.000176486160543577	0
k__Bacteria|p__Pseudomonadota|c__Gammaproteobacteria|o__Enterobacterales|f__Erwiniaceae|g__Pantoea	0	3.64844256094723e-06	0	0	6.60776941527848e-06	1.7341065521771e-06	0	1.60973269150402e-06	2.88630484430189e-06	0	2.424248301208e-06	9.82658533529538e-06	6.41836352152267e-05	0	0.000149737958572498	0	0	3.67914202407998e-06	0	0	0	0	0	0	4.38598623304711e-07	4.99550404635828e-06	0	0.00143151301063025	7.91420056879359e-06	4.1536907099592e-06	0	0	7.46975097664326e-07	3.65470360353775e-06	3.31150359359749e-06	0	0	0	0	0	0	0	0	0.00168002067717757	0.000125068057062905	2.66484391342988e-06	0	8.55690475362799e-05	9.80647413615995e-07
k__Bacteria|p__Bacteroidota|c__Bacteroidia|o__Bacteroidales|f__Rikenellaceae|g__Alistipes	0	8.43195614085583e-05	0	1.60631596216927e-05	0.000186669485981617	1.15607103478473e-06	0	4.9530236661662e-06	5.12319109863586e-05	3.20008192209721e-05	2.04329499673246e-05	0.00102196487487072	1.16697518573139e-05	0	0	0	0	0	0	0.000229592140671394	0	0	0.00010832920872984	7.56382735715334e-06	7.88381025390218e-05	1.7484264162254e-05	0	0	3.48224825026918e-05	7.99585461667146e-05	5.50918656860315e-05	2.44953091482981e-05	0.000100948348912922	2.55829252247643e-05	1.52483188728443e-05	8.68815122347787e-05	0	0	1.87308066805725e-05	1.89750800274e-06	5.56226559023584e-06	3.20789284212177e-05	5.14019892569842e-05	0.000258464719565779	2.10056389275535e-05	6.6621097835747e-05	4.68420276040069e-06	6.95248511232274e-05	3.06452316754998e-05
k__Bacteria|p__Bacillota|c__Bacilli|o__Lactobacillales|f__Lactobacillaceae|g__Lactiplantibacillus	0	8.1076501354383e-06	8.85200553250346e-06	2.16581927483498e-06	4.95582706145886e-06	0	0	1.15157800238364e-05	5.77260968860379e-06	0	0.000985976416219883	0	0	5.91438192860602e-05	0.000149737958572498	0	0	0.000193154956264199	0.000802237592419939	0.000197069270814717	0	0	1.86774497810069e-05	1.96659511285987e-05	2.08334346069738e-06	1.49865121390748e-05	0	3.28739939810706e-05	3.56139025595712e-06	9.3458040974082e-06	0	0	1.80341130721816e-05	0	1.80207404860887e-05	0	3.41935869927595e-05	0	3.57727701358475e-05	1.802632602603e-05	6.75417964528638e-06	0	0	0.00012923235978289	6.83286875459498e-05	9.72668028401906e-05	6.27683169893692e-05	6.15027529167012e-05	1.78968152984919e-05
k__Bacteria|p__Actinomycetota|c__Actinomycetes|o__Mycobacteriales|f__Nocardiaceae|g__Nocardia	3.20982634839455e-05	4.05382506771915e-06	0	0	1.98233082458355e-05	7.80347948479694e-06	0	2.04312226229356e-05	2.38120149654906e-05	0.00127363260499469	7.96538727539772e-06	0.00047904603509565	5.83487592865697e-06	0	0.000199650611429998	0	2.75448705941979e-06	0	0	2.25406028709644e-06	0	0	0.000110196953707941	4.538296414292e-06	3.38086438797382e-05	2.74752722549705e-05	1.61405446895815e-05	0	0.000149182680721759	4.56905978095512e-05	5.50918656860315e-05	5.59892780532528e-05	2.20891207452165e-05	0.000442219136028068	1.00885342037505e-05	9.6190245688505e-05	0	0	1.07471841609842e-06	0	0	0	0	0	1.20722062802032e-06	2.66484391342988e-06	0	5.3480654710175e-06	1.96129482723199e-06
k__Bacteria|p__Bacillota|c__Clostridia|o__Eubacteriales|f__Lachnospiraceae|g__Mediterraneibacter	0	3.28359830485251e-05	0	0.000423778638109377	2.64310776611139e-05	0	0	1.41161174485737e-05	6.63850114189435e-05	3.84009830651665e-05	0.000113939670156776	7.61560363485391e-05	0	0	0	0	3.67264941255973e-06	0	0.000173456776739446	1.61004306221174e-05	0	7.70976338736164e-06	0.000362342525751534	0	1.62281490622743e-05	3.24707763013288e-05	0	0	1.34541409669491e-05	4.36137524545716e-05	0.000110183731372063	7.87349222623867e-05	7.5871327777048e-05	1.4618814414151e-05	4.79782962514241e-05	0	0	1.51376226147432e-05	4.14534246209391e-05	4.74377000685e-06	4.76765622020215e-06	0.000241483044504167	0	0.000193848539674334	1.85911976715129e-05	8.66074271864711e-05	1.17105069010017e-05	9.35911457428062e-05	3.82452491310238e-05
k__Bacteria|p__Pseudomonadota|c__Gammaproteobacteria|o__Pseudomonadales|f__Pseudomonadaceae|g__Stutzerimonas	0	1.62153002708766e-06	0	0	0	5.78035517392366e-07	0.000407871928214541	5.32450044112867e-06	0	3.84009830651665e-05	0	0.000154768719030902	0	0	0	0	2.75448705941979e-06	0	0	0	0	0	5.60323493430207e-06	0	1.27924598463874e-06	0	0	0	3.9571002843968e-06	2.0768453549796e-06	0	2.2745644209134e-05	1.81408238004194e-06	0	2.23333963289133e-06	1.24116446049684e-05	0	0	2.30296803449662e-06	1.89750800274e-06	8.74070307037061e-06	1.69305455556427e-05	7.71029838854764e-05	0.00103385887826312	5.33591517584979e-05	0.000143901571325214	4.26262451196462e-05	0.000286121502699436	8.82582672254396e-06
k__Bacteria|p__Pseudomonadota|c__Alphaproteobacteria|o__Caulobacterales|f__Caulobacteraceae|g__Caulobacter	0	0	9.29460580912863e-05	0	6.60776941527848e-06	8.67053276088549e-07	0.000407871928214541	4.9530236661662e-07	8.65891453290568e-06	0	0	2.21098170044146e-05	2.91743796432849e-06	0	0.000199650611429998	0	0	0	0	2.25406028709644e-06	0.000163044744136212	0	2.05451947591076e-05	3.02553094286134e-05	5.11698393855496e-07	1.24887601158957e-05	0	0	1.22670108816301e-05	7.2689587424286e-06	0	3.4993298783283e-06	5.97580078131461e-06	0	4.31265584282464e-06	1.86174669074526e-05	0	0	1.07471841609842e-06	1.707757202466e-05	1.90706248808086e-05	2.67324403510148e-05	5.14019892569842e-05	0.000840010338588783	9.29559883575643e-05	0.00010526133458048	2.43578543540836e-05	0.000189856324221121	1.10322834031799e-05
k__Bacteria|p__Bacillota|c__Bacilli|o__Lactobacillales|f__Streptococcaceae|g__Lactococcus	0	5.47266384142085e-05	0.000106224066390041	3.0592197257044e-05	0	0	0	2.42698159642144e-05	0.000668901147666964	0	3.01299431721566e-05	2.21098170044146e-05	5.83487592865697e-05	1.4785954821515e-05	0	0	7.80438000168942e-05	0.000147165680963199	0	6.11816363640462e-06	0	2.05593690329644e-05	0	6.05106188572267e-06	1.54971513567665e-05	2.24797682086122e-05	5.20084217775403e-05	8.66678023137315e-05	0	0.000294912040407103	0	0	6.6053940779174e-05	5.11658504495285e-05	9.93451078079248e-06	2.48232892099368e-05	0	0.000227064339221148	0.000139406331688195	8.53878601233001e-06	1.58921874006738e-06	4.45540672516913e-06	0	0.000323080899457224	0	0.00011858555414763	0	0	1.22580926701999e-05
k__Bacteria|p__Pseudomonadota|c__Betaproteobacteria|o__Rhodocyclales|f__Zoogloeaceae|g__Thauera	0	1.94583603250519e-05	0	0	2.64310776611139e-05	6.64740845001221e-06	0	4.60631200953457e-05	1.29883717993585e-05	0.000294407536832943	2.77056948709486e-06	0.00136589536160606	2.04220657502994e-05	2.21789322322726e-05	0	0	1.65269223565188e-05	3.49518492287599e-05	0	0	0	2.31292901620849e-05	6.91065641897255e-05	0	2.4853921987267e-06	1.99820161854331e-05	5.38018156319382e-06	2.39083592589604e-05	5.46079839246758e-05	1.34994948073674e-05	0.000220367462744126	6.9986597566566e-05	1.63267414203774e-05	1.64461662159199e-05	3.52713638573872e-05	4.96465784198735e-05	7.69355707337089e-05	0.000142726156081864	0	0	1.98652342508423e-06	0	0	0	8.20910027053814e-06	0	9.83682579684144e-06	3.74364582971225e-05	9.80647413615995e-07
k__Bacteria|p__Actinomycetota|c__Coriobacteriia|o__Coriobacteriales|f__Coriobacteriaceae|g__Collinsella	0	3.72951906230162e-05	0	3.87140195376752e-05	2.47791353072943e-05	0	0	4.25960035290294e-05	4.25729964534529e-05	3.20008192209721e-05	7.96538727539772e-05	8.10693290161868e-05	3.06330986254491e-05	0	0	0.000127004286394666	3.67264941255973e-06	0	0	5.37754382778722e-05	0	0	0.000140080873357552	9.22786937572707e-05	9.17402120412354e-06	0	0.000138091326788641	0.000119541796294802	2.13683415357427e-05	5.29595565519798e-05	0	0.00013472420031564	0.000286838437503101	7.30940720707551e-06	6.53059313342017e-05	0.000130322268352168	9.40323642300886e-05	1.94626576475269e-05	9.59570014373591e-05	0	1.58921874006738e-06	7.48508329828413e-05	0	0.00012923235978289	3.01805157005079e-05	5.32968782685976e-05	2.81052165624041e-06	3.47624255616137e-05	7.13420993405636e-05
k__Bacteria|p__Pseudomonadota|c__Betaproteobacteria|o__Burkholderiales|f__Comamonadaceae|g__Delftia	0	0	8.85200553250346e-05	0	0	0	0	2.29077344560187e-05	0	0.000128003276883888	0	0.0020291898717385	1.45871898216424e-05	7.02332854021965e-05	0	0	1.10179482376792e-05	2.39144231565199e-05	0	8.05021531105871e-06	0	0	0	0	1.42544552574031e-06	0	0	0	3.79881627302093e-05	1.09034381136429e-05	0	7.87349222623867e-05	9.39054408492296e-06	0	3.78127503361946e-05	8.68815122347787e-05	0	6.27130079753646e-05	0	0	0	0	0	0	1.18307621545991e-05	0	6.55788386456096e-06	2.94143600905962e-05	2.94194224084799e-06
k__Bacteria|p__Pseudomonadota|c__Alphaproteobacteria|o__Hyphomicrobiales|f__Rhizobiaceae|g__Rhizobium	0	8.22926488746987e-05	0	3.06824397268288e-06	2.47791353072943e-05	0	0	3.80144566378256e-05	2.66983198097925e-05	0.000140803604572277	2.07792711532115e-06	0.000660837863798614	0	0.000140466570804393	0	0	4.59081176569966e-06	7.72619825056797e-05	0	5.95715933018344e-05	0	0	0.000229732632306385	0	1.31214088138659e-05	0.000209811169947048	0	0	0.000158284011375872	8.93043502641228e-05	0	0.000169717499098923	5.21815461082651e-05	8.77128864849061e-05	6.33036268357474e-05	0.000263747447855578	0	0.000153538743663824	3.83828005749436e-06	0	0	0	0	0	1.03820974009747e-05	0	0	0	0
k__Bacteria|p__Bacillota|c__Clostridia|o__Eubacteriales|f__Peptostreptococcaceae|g__Clostridioides	0	3.72951906230162e-05	6.63900414937759e-06	0.000283000385245103	1.15635964767373e-05	0	0	0.000288265977370873	8.22596880626039e-05	0	0.000165887848039805	0	5.83487592865697e-06	0	0	0	0	0	0	0	0	8.22374761318575e-05	0.000235335867240687	2.87425439571827e-05	8.60749798235496e-05	0.000122389849135778	0	0	0	8.8265927586633e-06	0	1.04979896349849e-05	1.58998985074264e-05	2.74102770265331e-05	3.90449377198588e-05	4.03378449661472e-05	0	4.97379028770133e-05	0.000116990776152428	7.59003201096001e-06	2.78113279511792e-06	5.52470433920972e-05	0	0.000258464719565779	1.03820974009747e-05	9.32695369700458e-06	0	1.0696130942035e-05	3.06452316754998e-05
k__Bacteria|p__Bacillota|c__Clostridia|o__Eubacteriales|f__Lachnospiraceae|g__Roseburia	0	1.78368302979642e-05	0	2.70727409354372e-06	6.60776941527848e-06	0	0	4.59392945036915e-05	3.46356581316227e-05	0	0.00061056425071853	9.82658533529538e-06	0	0	0	0	1.83632470627986e-06	0	0	6.76218086128932e-06	0	0	0.00024467459213119	0.000169429732800235	3.30776461742303e-05	0	0	0	7.51849054035392e-06	9.3458040974082e-06	0	0	5.19681246517896e-05	3.10649806300709e-05	2.6723063883217e-05	0	0	0.000179488953860526	8.55168796809744e-05	0	0	6.32667754974016e-05	0	0.000258464719565779	0	0.000162555478719223	9.36840552080137e-07	1.33701636775437e-05	5.44259314556877e-05
k__Bacteria|p__Cyanobacteriota|c__Cyanophyceae|o__Oscillatoriales|f__Sirenicapillariaceae|g__Limnospira	0	0	0	0	0	0	0	0	0	0	0	0	0	0	0	0	0	0.000358716347347798	0.00201643502959606	0	0	0	0	0	0	0	0	0	0	0	0	0	5.86909005307685e-06	0	0	0	0	0	0	0	0	0	0	0	0	1.46566415238643e-05	0	7.75469493297537e-05	2.20645668063599e-06
k__Bacteria|p__Pseudomonadota|c__Gammaproteobacteria|o__Moraxellales|f__Moraxellaceae|g__Moraxella	0.000631265848517595	1.25668577099294e-05	3.76210235131397e-05	3.51945632160684e-06	4.95582706145886e-06	4.04624862174656e-06	0.000407871928214541	1.28778615320321e-05	2.02041339101133e-05	4.48011469093609e-05	4.84849660241601e-06	5.15895730103007e-05	4.37615694649273e-06	4.43578644645451e-05	0	0.000158755357993332	0	2.39144231565199e-05	0	8.69423253594341e-06	9.31684252206927e-05	3.59788958076877e-05	0.000168097048029062	0.000267759488443228	1.93714391959581e-06	1.7484264162254e-05	0	6.57479879621411e-05	2.69082819338982e-05	1.40187061461123e-05	0	1.04979896349849e-05	7.89659388959431e-06	7.30940720707551e-06	1.10896864529776e-05	2.48232892099368e-05	1.70967934963798e-05	1.29751050983513e-05	4.60593606899324e-07	3.79501600548e-06	1.19191405505054e-06	3.92075791814883e-05	0	0	7.24332376812189e-06	5.32968782685976e-06	1.07736663489216e-05	0	1.47097112042399e-06
k__Bacteria|p__Pseudomonadota|c__Alphaproteobacteria|o__Hyphomicrobiales|f__Rhizobiaceae|g__Pseudorhizobium	0	0	0	0	0	0	0.00244723156928724	0	0	0	0	0	0	0	0	0	0	0	0	0	0	0	0	0	0	0	0	0	0	0	0	0	6.40264369426565e-07	0	0	0	0	0	0	0	0	0	0	0	0	0	0	0	0
k__Bacteria|p__Bacillota|c__Negativicutes|o__Veillonellales|f__Veillonellaceae|g__Dialister	0	2.27014203792272e-05	0	0.000996186623954304	0	0	0.00020393596410727	2.61271998390267e-05	3.60788105537737e-06	0	0.00015653717602086	1.47398780029431e-05	0	0	9.98253057149988e-05	0	0	0	4.33641941848616e-05	4.18611196175053e-06	0	7.70976338736164e-06	0.000121403423576545	3.1768074900044e-05	1.99927872456398e-05	1.24887601158957e-05	5.38018156319382e-06	1.49427245368503e-05	1.06841707678714e-05	5.192113387449e-06	0	1.04979896349849e-05	1.39791053991467e-05	2.74102770265331e-05	2.0023044984543e-06	0	0	4.32503503278377e-06	9.51893454258602e-06	0	0	3.47521724563192e-05	0	0	1.47280916618478e-05	0	0	0	9.80647413615995e-07
k__Bacteria|p__Actinomycetota|c__Coriobacteriia|o__Eggerthellales|f__Eggerthellaceae|g__Gordonibacter	0	3.24306005417532e-06	0	3.52848056858531e-05	0	0	0	1.13919544321823e-05	3.10277770762454e-05	0	1.90476652237772e-05	0.000724710668478034	0.000376349497398375	0	0	0	0	0	0	5.15213779907757e-06	0	0	4.10903895182152e-05	6.20233843286574e-05	8.4064736133403e-07	0	0	0	4.35281031283648e-06	0	0	5.07402832357604e-05	1.7393848702755e-05	0	6.20714394520832e-05	1.24116446049684e-05	0	4.32503503278377e-06	6.93961034394981e-05	0	7.94609370033691e-06	0.000506134203979213	5.14019892569842e-05	0	0.00022043848667651	0	9.36840552080137e-07	1.60441964130525e-05	1.47097112042399e-06
k__Bacteria|p__Pseudomonadota|c__Betaproteobacteria|o__Burkholderiales|f__Alcaligenaceae|g__Achromobacter	3.20982634839455e-05	2.47283329130868e-05	4.42600276625173e-06	9.20473191804865e-06	2.31271929534747e-05	0.000532948747035762	0.000305903946160905	2.45174671475227e-05	1.58746766436604e-05	9.60024576629162e-05	4.15585423064229e-06	0.0003709535964074	1.31284708394782e-05	0	0	0	9.18162353139932e-06	3.12727072046799e-05	0	2.09305598087526e-05	4.65842126103464e-05	0	0.000227864887328284	7.56382735715334e-06	3.17984001895916e-06	4.74572884404036e-05	5.38018156319382e-06	8.96563472211015e-06	8.86390463704883e-05	6.38629946656227e-05	0	2.97443039657906e-05	1.29119981167691e-05	2.9237628828302e-05	3.98150548346489e-05	9.92931568397471e-05	0	7.3525595557324e-05	0	0	0	0	0	0	2.17299713043657e-06	0	1.03052460728815e-05	1.0696130942035e-05	7.35485560211996e-07
k__Bacteria|p__Actinomycetota|c__Coriobacteriia|o__Eggerthellales|f__Eggerthellaceae|g__Eggerthella	0	0	0	3.16751068944615e-05	0	0	0.00020393596410727	8.29631464082839e-06	1.3709948010434e-05	0	9.69699320483201e-06	0.000840173046167755	2.91743796432849e-06	0	0	0	0	0	0	1.06262842105975e-05	0	0	3.73548995620138e-05	3.02553094286134e-06	3.54533887171308e-06	0	0	0	1.66198211944665e-05	8.8265927586633e-06	0	8.92329118973716e-05	1.79274023439438e-05	0	7.97841330922559e-05	0	0	1.08125875819594e-05	2.02661187035702e-05	0	0	5.34648807020295e-05	5.14019892569842e-05	0.00012923235978289	0.000503652446010075	1.33242195671494e-05	5.62104331248082e-06	3.2088392826105e-05	6.12904633509997e-06
k__Bacteria|p__Thermodesulfobacteriota|c__Desulfobulbia|o__Desulfobulbales|f__Desulfobulbaceae|g__Desulfobulbus	2.13988423226303e-05	0	0	1.00169141461118e-05	3.30388470763924e-06	0	0	9.90604733233241e-07	0	5.12013107535553e-05	7.65369820809955e-05	5.40462193441246e-05	4.37615694649273e-06	0	0	0	0	0	0	7.50280066990672e-05	0	0	7.47097991240276e-06	0	1.4619954110157e-05	0	0	0	6.68749948063059e-05	0	0	3.4993298783283e-06	8.53685825902087e-07	0	2.31035134437034e-07	0	0	0	0.000349129954029687	0	0	3.02967657311501e-05	0.000257009946284921	0	0	2.66484391342988e-06	1.82683907655627e-05	0.000794187722446098	4.90323706807998e-07
k__Bacteria|p__Pseudomonadota|c__Betaproteobacteria|o__Burkholderiales|f__Alcaligenaceae|g__Bordetella	0	0	0	0	0	0.000758093581060088	0	7.42953549924931e-07	0	0	0	2.45664633382384e-05	2.91743796432849e-06	0	0	0	0	0	0	7.72820669861636e-06	9.31684252206927e-05	0	0	0	3.65498852753926e-07	0	0	0	1.18713008531904e-06	1.0384226774898e-06	0	0	1.70737165180417e-06	0	1.61724594105924e-06	0	0	0	0	0	0	0	0	0	4.82888251208126e-07	0	0.00131860307705279	0	0
k__Viruses|p__Uroviricota|c__Caudoviricetes|o__Crassvirales|f__Suoliviridae|g__Bohxovirus	0	0	0	0.000150343954661461	0	0	0	0	0	0	0	0	0	0	0	0	0	0	0	0	0	0	0	0	0	0	0	0	0	0	0	0	4.908693498937e-06	0.000118777867114977	0	0.00181520302347663	0	0	0	0	0	0	0	0	0	0	0	0	0
k__Bacteria|p__Bacillota|c__Erysipelotrichia|o__Erysipelotrichales|f__Erysipelotrichaceae|g__Bulleidia	3.20982634839455e-05	1.74314477911923e-05	8.85200553250346e-06	3.19458343038159e-05	1.15635964767373e-05	0	0	1.07728264739115e-05	2.45335911765661e-05	0	0.000165887848039805	1.71965243367669e-05	1.89633467681352e-05	0	0	9.52532147959994e-05	0	0	0	0	0	5.91081859697726e-05	9.33872489050345e-05	8.47148664001174e-05	7.16012252544941e-05	0	1.43471508351835e-05	5.9770898147401e-06	7.9142005687936e-07	3.42679483571634e-05	0	0	0.00012581194859232	5.66479058548352e-05	0.000157796996820494	4.03378449661472e-05	0	4.32503503278377e-06	0.000337000989048005	2.84626200411e-06	1.19191405505054e-06	0.000147919503275615	0	0	9.89920914976658e-06	0	0	5.3480654710175e-06	4.33936480525078e-05
k__Bacteria|p__Actinomycetota|c__Actinomycetes|o__Micrococcales|f__Intrasporangiaceae|g__Janibacter	0	8.1076501354383e-06	0	0	8.2597117690981e-06	7.80347948479694e-06	0.0017334556949118	2.4765118330831e-06	4.32945726645284e-06	0	8.65802964717144e-06	3.93063413411815e-05	0	0	0	0	2.75448705941979e-06	0	0	2.89807751198114e-06	0	0	9.15195039269338e-05	0	1.64474483739267e-06	0	0	0	3.0865382218295e-05	2.0768453549796e-05	0	5.24899481749245e-06	1.41925268556222e-05	9.13675900884438e-06	1.75586702172146e-05	1.86174669074526e-05	0	1.08125875819594e-05	7.67656011498873e-07	0	7.94609370033691e-07	0	0	0	1.08649856521828e-05	5.32968782685976e-06	9.36840552080137e-07	8.02209820652624e-06	4.16775150786798e-06
k__Bacteria|p__Pseudomonadota|c__Gammaproteobacteria|o__Xanthomonadales|f__Xanthomonadaceae|g__Pseudoxanthomonas	0	0	0	2.43654668418935e-06	0	4.39306993218198e-05	0	1.23825591654155e-06	0	0	0	0.000100722499686778	0	0	0	0	6.05987153072355e-05	0.000551871303611998	0	9.66025837327045e-07	0.00123448163417418	0	1.12064698686041e-05	0	0	0	0	0	2.37426017063808e-06	0	0	0	7.46975097664326e-07	0	3.85058557395057e-06	1.55145557562105e-05	0	1.08125875819594e-05	3.37768645059504e-06	0	7.94609370033691e-07	0	0	0	0	0	0	0	0
k__Bacteria|p__Bacteroidota|c__Flavobacteriia|o__Flavobacteriales|f__Weeksellaceae|g__Chryseobacterium	0.000256786107871564	0.000200258958345326	0.000210235131396957	2.01240707620083e-05	9.91165412291773e-06	2.31214206956946e-06	0	7.51621341340722e-05	6.63850114189435e-05	6.40016384419441e-05	6.85715948055978e-05	5.40462193441246e-05	7.29359491082121e-06	0	0	6.35021431973329e-05	0	0	0	2.31846200958491e-05	6.98763189155195e-05	1.79894479038438e-05	0.00013447763842325	0.000163378670914512	5.67985217179601e-05	0	0	5.9770898147401e-06	2.37426017063808e-05	7.21703760855411e-05	0	0	2.36897816687829e-05	0	1.42471666236171e-05	0	0	4.10878328114458e-05	1.65813698483757e-05	8.53878601233001e-06	3.01951560612803e-05	8.91081345033825e-06	0.000154205967770953	0	3.86310600966501e-06	1.06593756537195e-05	0	1.60441964130525e-05	4.65807521467598e-06
k__Bacteria|p__Pseudomonadota|c__Betaproteobacteria|o__Burkholderiales|f__Comamonadaceae|g__Hydrogenophaga	0	4.86459008126298e-06	0	0	0	0	0	5.69597721609114e-06	4.32945726645284e-06	0	0	0.0003193640233971	0	7.39297741075752e-06	0	0	0	0.0001103742607224	0	2.57606889953879e-06	0	0	9.33872489050345e-05	0	3.28948967478533e-07	0	1.07603631263876e-05	0.0006186287958256	1.78069512797856e-05	5.192113387449e-06	0.00019282152990111	2.2745644209134e-05	8.43014753078311e-06	0	7.00806574459004e-06	0	0	7.13630780409321e-05	0	0	0	0	0	0.000193848539674334	2.94561833236957e-05	1.06593756537195e-05	5.15262303644076e-06	8.82430802717887e-05	0
k__Bacteria|p__Bacillota|c__Clostridia|o__Eubacteriales|f__Lachnospiraceae|g__Lachnoclostridium	0	2.43229504063149e-06	0	1.44387951655665e-06	2.31271929534747e-05	0	0	1.31255127153404e-05	6.13339779414152e-05	1.92004915325832e-05	6.09525287160869e-05	4.91329266764769e-06	0	0	0	0	0	0	0	5.15213779907757e-06	0	0	0.000890914354554029	7.56382735715334e-06	1.64474483739267e-05	0	1.97273323983773e-05	0	5.14423036971584e-06	1.09034381136429e-05	0	0	1.76072701592305e-05	7.30940720707551e-06	7.03116925803375e-05	0.000121013534898442	0	1.29751050983513e-05	0.000149232328635381	0	0	0.000150592747310716	0	0.00012923235978289	2.89732950724876e-06	1.19917976104345e-05	1.63947096614024e-05	1.60441964130525e-05	6.57033767122717e-05
k__Bacteria|p__Pseudomonadota|c__Betaproteobacteria|o__Burkholderiales|f__Alcaligenaceae|g__Alcaligenes	0	2.47283329130868e-05	0	1.44387951655665e-06	9.91165412291773e-06	0.000102312286578449	0	2.11741761728605e-05	2.30904387544151e-05	0	9.35067201894515e-06	0.000257947865051504	1.60459088038067e-05	0	0	0	0.000235049562403822	3.12727072046799e-05	0	2.47946631580608e-05	0	0	0.000265219786890298	1.66404201857373e-05	4.78803497107643e-06	2.49775202317914e-05	8.9669692719897e-06	2.98854490737005e-05	9.49704068255231e-05	4.56905978095512e-05	0	4.54912884182679e-05	1.55797663227131e-05	3.65470360353775e-05	3.70426332214045e-05	8.37786010835366e-05	0	8.00131481064997e-05	0	1.707757202466e-05	1.0329921810438e-05	8.01973210530443e-06	0	0	3.93553924734623e-05	2.53160171775839e-05	1.40526082812021e-05	6.95248511232274e-05	7.60001745552396e-06
k__Bacteria|p__Synergistota|c__Synergistia|o__Synergistales|f__Dethiosulfovibrionaceae|g__Pyramidobacter	0	0	0	5.41454818708744e-07	2.31271929534747e-05	1.15607103478473e-06	0	0.000112928939588589	0	0	6.54547041326161e-05	9.82658533529538e-06	1.16697518573139e-05	0	0	0	0	0	0	9.66025837327045e-06	0	1.79894479038438e-05	0.000115800188642243	3.02553094286134e-06	2.55849196927748e-07	0	2.51075139615712e-05	0	2.37426017063808e-06	2.64797782759899e-05	0	0	1.32321303014824e-05	2.19282216212265e-05	0	9.30873345372629e-06	5.12903804891393e-05	0	0.000123746149053618	0	0	1.42573015205412e-05	0.00113084376365365	0	4.08040572270867e-05	0	1.92052313176428e-05	0	1.96129482723199e-06
k__Bacteria|p__Actinomycetota|c__Actinomycetes|o__Actinomycetales|f__Actinomycetaceae|g__Mobiluncus	4.27976846452607e-05	2.02691253385957e-05	0	1.00169141461118e-05	1.65194235381962e-05	0	0.000611807892321811	3.36805609299302e-05	0	0	4.53680753511783e-05	2.45664633382384e-05	2.91743796432849e-06	0	0	6.35021431973329e-05	0	3.67914202407998e-06	0	9.66025837327045e-07	0	5.13984225824109e-06	2.4280684715309e-05	2.87425439571827e-05	7.78512556365863e-05	0	2.69009078159691e-05	6.87365328695112e-05	2.37426017063808e-06	4.1536907099592e-05	0	3.14939689049547e-05	7.43773775817193e-05	2.01008698194576e-05	5.69116547829895e-05	1.24116446049684e-05	0	0	4.37563926554358e-05	0	0	2.0494870935778e-05	0	0	1.44866475362438e-05	6.7953519792462e-05	4.68420276040069e-06	0	3.55484687435798e-05
k__Bacteria|p__Actinomycetota|c__Coriobacteriia|o__Eggerthellales|f__Eggerthellaceae|g__Berryella	0	0	0	0.00148584226500658	0	0	0	1.36208150819571e-06	0	0	2.28571982685326e-05	0	0	7.39297741075752e-06	0	0	0	0	0	2.57606889953879e-06	0	0	2.61484296934097e-05	0	5.19008370910575e-05	5.74482965331202e-05	0	1.49427245368503e-05	0	0	0	0	4.33245556645309e-05	2.01008698194576e-05	4.62070268874069e-07	0	0	0	1.15148401724831e-05	0	0	0	0	0	0	0	0	0	2.57419946074199e-05
k__Bacteria|p__Actinomycetota|c__Coriobacteriia|o__Eggerthellales|f__Eggerthellaceae|g__Cryptobacterium	0	0	5.75380359612725e-05	6.31697288493535e-07	0	0	0	2.08026993978981e-05	0	0	0.00124467834207737	0	0	0	0	0	0	0	8.67283883697231e-05	0	0	0	2.05451947591076e-05	3.47936058429054e-05	3.54533887171308e-06	0	0	5.9770898147401e-06	1.9785501421984e-06	3.6344793712143e-06	0	3.4993298783283e-06	1.66468736050907e-05	4.02017396389153e-05	0	0	0	0	0.000158137138368768	1.89750800274e-06	4.76765622020215e-06	8.01973210530443e-06	0	0	7.24332376812189e-07	0	9.36840552080137e-07	0	1.22580926701999e-06
k__Bacteria|p__Actinomycetota|c__Actinomycetes|o__Micrococcales|f__Brevibacteriaceae|g__Brevibacterium	0	2.43229504063149e-05	0	2.87873478613482e-05	0	5.60694451870595e-05	0	6.11698422771526e-05	8.65891453290568e-06	8.96022938187218e-05	7.30737702221269e-05	9.33525606853061e-05	0	0	0	0	0	1.65561391083599e-05	0	2.7692740670042e-05	0	1.54195267747233e-05	0.000168097048029062	1.21021237714453e-05	1.38889564046492e-05	4.74572884404036e-05	0	2.39083592589604e-05	7.83505856310566e-05	3.42679483571634e-05	0	3.14939689049547e-05	3.72420441549785e-05	0	5.10587647105846e-05	7.13669564785682e-05	1.70967934963798e-05	2.16251751639188e-05	2.67144292001608e-05	2.84626200411e-06	0	1.06929761404059e-05	0	0	6.06024755266198e-05	5.32968782685976e-06	0	0.000240662946195787	1.37290637906239e-05
k__Bacteria|p__Bacillota|c__Erysipelotrichia|o__Erysipelotrichales|f__Coprobacillaceae|g__Thomasclavelia	0	1.21614752031574e-06	8.85200553250346e-06	2.70727409354372e-07	1.65194235381962e-05	0	0	2.82322348971474e-05	1.51531004325849e-05	1.92004915325832e-05	1.48918109931349e-05	2.21098170044146e-05	0	0	9.98253057149988e-05	0	0	0	0	2.57606889953879e-06	0	0	9.52549938831352e-05	6.05106188572267e-05	1.28655596169382e-05	0.000222299930062943	0	0	3.16568022751744e-06	3.1152680324694e-06	0	0	1.66468736050907e-05	5.48205540530663e-06	4.27414998708514e-05	1.24116446049684e-05	0	0	2.70214916047603e-05	1.138504801644e-05	2.38382811010107e-06	1.87127082457103e-05	5.14019892569842e-05	0.000581545619023003	3.04219598261119e-05	9.06046930566159e-05	0	4.81325892391575e-05	1.15226071099879e-05
k__Bacteria|p__Actinomycetota|c__Actinomycetes|o__Micrococcales|f__Micrococcaceae|g__Kocuria	0	3.810595563656e-05	0	1.3355885528149e-05	3.30388470763924e-06	7.80347948479694e-06	0	7.99913322085842e-05	1.3709948010434e-05	0	3.49784397745726e-05	4.17629876750053e-05	7.29359491082121e-06	0	0	0	0	9.19785506019996e-06	0	6.11816363640462e-06	6.98763189155195e-05	1.02796845164822e-05	2.24129397372083e-05	0	2.55849196927748e-06	1.99820161854331e-05	0	2.09198143515904e-05	3.91752928155283e-05	2.49221442597552e-05	0	3.67429637224471e-05	1.09912050084894e-05	1.09641108106133e-05	1.45552134695332e-05	0.000487157050745009	0	3.24377627458782e-05	1.07471841609842e-06	0	7.94609370033691e-07	1.5148382865575e-05	0	0	0.000260759655652388	0	4.21578248436062e-06	1.60441964130525e-05	7.35485560211996e-07
k__Bacteria|p__Actinomycetota|c__Actinomycetes|o__Micrococcales|f__Micrococcaceae|g__Arthrobacter	0	5.14835783600332e-05	0	2.25606174461977e-05	2.14752505996551e-05	0	0	0.00010847121828904	6.49418589967926e-06	0	7.61906608951087e-05	0.000108092438688249	4.37615694649273e-06	0	0	0	1.83632470627986e-06	0	0	1.89985081340986e-05	0	1.02796845164822e-05	5.416460436492e-05	3.32808403714747e-05	8.62577292499265e-06	0	0	0.000122530341202172	1.62241111660269e-05	5.14019225357451e-05	0	2.09959792699698e-05	6.1145247280237e-05	0	6.23024745865203e-05	2.17203780586947e-05	0	0	1.30501521954808e-05	0	0	4.54451485967251e-05	0	0	0.000308565592521993	0	6.08946358852089e-06	0	9.31615042935195e-06
k__Bacteria|p__Actinomycetota|c__Actinomycetes|o__Micrococcales|f__Microbacteriaceae|g__Salinibacterium	0	0	0	3.60969879139163e-06	0	0	0.00152951973080453	7.42953549924931e-07	0	0	4.15585423064229e-06	1.22832316691192e-05	0	0	0	0	0	0	0	1.03042755981551e-05	0	0	5.60323493430207e-06	7.56382735715334e-06	1.05994667298639e-06	0	0	0	3.9571002843968e-06	2.5960566937245e-06	0	0	7.46975097664326e-06	0	1.42471666236171e-05	0	0	0	0	0	0	0	0	0	2.41444125604063e-06	0	0	0	1.71613297382799e-06
k__Bacteria|p__Pseudomonadota|c__Alphaproteobacteria|o__Sphingomonadales|f__Erythrobacteraceae|g__Croceicoccus	0	2.02691253385957e-06	0	0	0	0	0	8.66779141579086e-07	0	0	0	1.22832316691192e-05	2.91743796432849e-06	0	0	0	0	0	0	1.61004306221174e-05	0	0	1.68097048029062e-05	0	0	0	0	0	7.12278051191424e-06	2.0768453549796e-06	0	0	8.53685825902087e-07	0	3.08046845916046e-06	0	0	0	0	0	9.13800775538745e-06	3.11878470761839e-05	0	0.000646161798914448	8.0400893826153e-05	2.79808610910137e-05	1.73315502134825e-05	0.000152419865923999	1.49548730576439e-05
k__Bacteria|p__Actinomycetota|c__Actinomycetes|o__Propionibacteriales|f__Propionibacteriaceae|g__Tessaracoccus	0	6.48612010835064e-06	6.63900414937759e-06	5.05357830794828e-06	8.2597117690981e-06	8.67053276088549e-07	0.000305903946160905	1.96882690730107e-05	1.15452193772076e-05	7.04018022861385e-05	9.69699320483201e-06	0.000336560547733867	1.02110328751497e-05	0	0	0	0	8.82994085779196e-05	6.50462912772923e-05	3.86410334930818e-06	0	0	4.48258794744166e-05	6.05106188572267e-06	4.05703726556858e-06	5.74482965331202e-05	0	0	9.93232171383596e-05	2.0768453549796e-05	8.26377985290472e-05	5.59892780532528e-05	3.7028622698503e-05	2.01008698194576e-05	4.55139214840958e-05	0.000114807712595958	1.70967934963798e-05	2.37876926803107e-05	2.45649923679639e-06	0	0	0	0	0	9.1748767729544e-06	0	0	0	0
k__Bacteria|p__Pseudomonadota|c__Gammaproteobacteria|o__Vibrionales|f__Vibrionaceae|g__Vibrio	0	2.02691253385957e-05	0	9.20473191804865e-06	9.91165412291773e-06	4.04624862174656e-06	0.000509839910268176	5.81980280774529e-06	7.07144686853964e-05	4.48011469093609e-05	1.31602050637006e-05	6.14161583455961e-05	0	1.4785954821515e-05	0	9.52532147959994e-05	0	8.64598375658796e-05	4.33641941848616e-05	3.54209473686583e-06	0	0	0.000323119881211419	2.87425439571827e-05	4.4590860035979e-06	9.99100809271655e-06	3.58678770879588e-06	3.58625388884406e-05	1.74112412513459e-05	9.3458040974082e-06	0	1.39973195133132e-05	8.75027971549639e-06	1.09641108106133e-05	4.6977144002197e-06	0	0	3.6762797778662e-05	0	0	0	0	0	0	3.59751747150054e-05	6.6621097835747e-06	0	1.33701636775437e-05	0
k__Bacteria|p__Actinomycetota|c__Actinomycetes|o__Pseudonocardiales|f__Pseudonocardiaceae|g__Saccharomonospora	0	3.24306005417532e-06	0	0	0	0	0	3.34329097466219e-06	3.60788105537737e-06	0	0	9.82658533529538e-06	0	0	0	0	0	0	0	0	0.00151398690983626	0	0	0	3.28948967478533e-07	0	0	0	5.9356504265952e-06	4.1536907099592e-06	0	0	1.70737165180417e-06	0	2.84943332472342e-06	0	0	0	0	0	0	0	0	0	0	0	0	5.3480654710175e-06	1.96129482723199e-06
k__Bacteria|p__Pseudomonadota|c__Gammaproteobacteria|o__Xanthomonadales|f__Rhodanobacteraceae|g__Rhodanobacter	0	2.43229504063149e-06	0	9.02424697847907e-07	0	0	0	0	0	0	0	0	0	2.58754209376513e-05	0.000698777140004991	0	0	0	0.000693827106957785	0	0	0	0	0	1.82749426376963e-07	0	0	0	0	0	0	0	0	0	0	2.17203780586947e-05	0.000102580760978279	0	0	0	0	0	0	0	0	0	0	0	0
k__Bacteria|p__Pseudomonadota|c__Alphaproteobacteria|o__Hyphomicrobiales|f__Rhizobiaceae|g__Agrobacterium	0	6.89150261512255e-06	5.75380359612725e-05	7.49012499213762e-06	6.60776941527848e-06	0	0	9.28691937406163e-06	1.08236431661321e-05	0	1.6969738108456e-05	0.000144942133695607	1.02110328751497e-05	0	0	0	0.000116606618848771	4.41497042889598e-05	0	0	0	0	0	0	8.04097476058637e-07	1.24887601158957e-05	0	0	2.80954120192173e-05	1.71339741785817e-05	0.000468280858331267	8.74832469582075e-06	2.24092529299298e-06	0	1.3554061220306e-05	0	0	8.65007006556753e-06	0	0	0	0	0	0	1.03820974009747e-05	0	3.27894193228048e-06	0	4.65807521467598e-06
k__Bacteria|p__Bacillota|c__Bacilli|o__Bacillales|f__Staphylococcaceae|g__Mammaliicoccus	0	8.51303264221021e-06	0	9.92667167632697e-07	0	0	0	9.90604733233241e-07	0	0	6.92642371773715e-07	0	0	0	0	0	0	9.19785506019996e-06	0	0	0	0	1.49419598248055e-05	6.05106188572267e-06	2.63159173982827e-06	9.99100809271655e-06	0	1.19541796294802e-05	1.18713008531904e-06	3.6344793712143e-06	0	3.4993298783283e-06	6.40264369426565e-07	3.65470360353775e-06	3.31150359359749e-06	6.20582230248419e-06	0	0	8.1064474814281e-05	2.84626200411e-06	5.56226559023584e-06	0	5.14019892569842e-05	0	3.13877363285282e-06	9.19371150133309e-05	1.40526082812021e-06	0	0
k__Bacteria|p__Pseudomonadota|c__Alphaproteobacteria|o__Sphingomonadales|f__Sphingomonadaceae|g__Blastomonas	0	0	0	0	0	1.15607103478473e-06	0	9.90604733233241e-07	0	0	0	0	0	0	0	0	0	0	0	0	0	0	0	0	1.09649655826178e-07	0	0	0	4.35281031283648e-06	2.0768453549796e-06	0	0	9.60396554139848e-07	0	1.30919909514319e-06	0	0	0	0	7.59003201096001e-06	1.23164452355222e-05	3.20789284212177e-05	0	0.000452313259240114	6.61556904155133e-05	5.72941441387424e-05	1.77999704895226e-05	0.000165790029601542	1.34839019372199e-05
k__Bacteria|p__Bacteroidota|c__Bacteroidia|o__Bacteroidales|f__Prevotellaceae|g__Pseudoprevotella	2.13988423226303e-05	2.06745078453677e-05	0	2.37337695533999e-05	0	0	0	8.04866345752008e-06	1.08236431661321e-05	0	3.08225855439303e-05	0.000108092438688249	1.60459088038067e-05	0	0	0.000190506429591999	0	0	0	0.000287553690911017	9.31684252206927e-05	1.02796845164822e-05	9.33872489050345e-06	7.41255081001027e-05	1.69956966530576e-05	1.7484264162254e-05	5.38018156319382e-06	0	0	1.60955515010919e-05	0	0	2.55038640488249e-05	2.37555734229954e-05	5.46783151500981e-06	0.000124116446049684	0	0	7.8300913172885e-06	0	1.19191405505054e-06	1.42573015205412e-05	0	0	4.82888251208126e-07	0	0	5.3480654710175e-05	9.80647413615995e-07
k__Bacteria|p__Actinomycetota|c__Actinomycetes|o__Mycobacteriales|f__Hoyosellaceae|g__Hoyosella	4.27976846452607e-05	1.37830052302451e-05	0	2.70727409354372e-07	1.3215538830557e-05	5.49133741522748e-06	0.000509839910268176	5.20067484947452e-06	1.73178290658114e-05	3.84009830651665e-05	6.23378134596344e-06	5.15895730103007e-05	7.29359491082121e-06	7.39297741075752e-06	9.98253057149988e-05	0	1.10179482376792e-05	2.02352811324399e-05	0	9.9822669857128e-06	0	0	8.40485240145311e-05	0	2.41229242817591e-06	3.49685283245079e-05	0	2.09198143515904e-05	5.26294337824774e-05	2.95950463084593e-05	0	1.22476545741491e-05	9.49725481316072e-06	7.30940720707551e-06	1.48632603154492e-05	4.65436672686314e-05	2.56451902445696e-05	1.94626576475269e-05	0	0	1.98652342508423e-06	4.45540672516913e-06	0	0	1.23136504058072e-05	6.6621097835747e-06	3.74736220832055e-06	3.47624255616137e-05	1.71613297382799e-06
k__Bacteria|p__Bacillota|c__Negativicutes|o__Acidaminococcales|f__Acidaminococcaceae|g__Phascolarctobacterium	0	0	0	6.31697288493535e-07	0	0	0	0	5.77260968860379e-06	0	3.46321185886858e-06	1.96531706705908e-05	0	0	0	0	0	0	0	0	0	0	0	0	5.11698393855496e-07	0	0	5.9770898147401e-06	1.9785501421984e-06	3.1152680324694e-06	0	0	3.30803257537059e-06	0	8.47128826269126e-07	0	0	0	1.8423744275973e-06	0	3.17843748013477e-06	0	0	0.00116309123804601	5.55321488889345e-06	2.93132830477287e-05	2.81052165624041e-06	1.60441964130525e-05	4.16775150786798e-06
k__Viruses|p__Peploviricota|c__Herviviricetes|o__Herpesvirales|f__Herpesviridae|g__Lymphocryptovirus	0	0	0	0	0	0	0	0	0	0	0	0	3.50092555719418e-05	0	0	0	1.83632470627986e-06	3.67914202407998e-06	4.33641941848616e-05	0.00122137866699383	0	0	1.30742148467048e-05	0	0	0	0	0	0	2.5960566937245e-06	0	0	0	0	0	0	0	0	0	0	0	0	0	0	0	0	0	0	0
k__Bacteria|p__Actinomycetota|c__Actinomycetes|o__Actinomycetales|f__Actinomycetaceae|g__Trueperella	0	2.02691253385957e-06	0	2.61703162375893e-05	0	8.67053276088549e-07	0	3.71476774962465e-05	1.01020669550566e-05	3.20008192209721e-05	8.58876540999407e-05	1.71965243367669e-05	0	0	0	0	0	5.51871303611998e-06	0	1.54564133972327e-05	0	0	1.49419598248055e-05	0.000329782872771886	1.01243182212838e-05	0	3.76612709423567e-05	1.19541796294802e-05	1.06841707678714e-05	4.20561184383369e-05	5.50918656860315e-05	4.89906182965962e-05	2.40099138534962e-05	9.13675900884438e-06	5.52173971304512e-05	6.20582230248419e-06	0	6.48755254917565e-06	6.90890410348986e-06	1.89750800274e-06	0	8.91081345033825e-06	0	0	7.70206760676961e-05	0	0	0.000165790029601542	1.05419596963719e-05
k__Bacteria|p__Bacillota|c__Negativicutes|o__Selenomonadales|f__Selenomonadaceae|g__Megamonas	0	0	0	2.52678915397414e-06	0	0	0	3.21946538300803e-06	9.38049074398115e-06	0	3.11689067298172e-06	0	0	0	0	0	0	0	0	0	0	0	5.60323493430207e-06	0	1.4985452962911e-06	0	0	8.96563472211015e-06	0	3.1152680324694e-06	0	0.000127725540558983	1.17381801061537e-06	0	2.0023044984543e-06	0	0	0	1.99590562989707e-06	0	7.94609370033691e-07	0	0	0.00103385887826312	1.9315530048325e-06	2.66484391342988e-05	9.36840552080137e-07	0	6.12904633509997e-06
k__Bacteria|p__Bacillota|c__Clostridia|o__Eubacteriales|f__Oscillospiraceae|g__Flavonifractor	0	0	0	0	1.81713658920158e-05	0	0	1.60973269150402e-06	5.77260968860379e-06	0	2.07792711532115e-06	1.22832316691192e-05	0	0	0	0	0	0	0	6.44017224884697e-07	0	0	3.36194096058124e-05	6.05106188572267e-06	4.75148508580104e-07	0	0	0	3.56139025595712e-06	9.3458040974082e-06	0	8.74832469582075e-06	8.53685825902087e-06	5.48205540530663e-06	2.07931620993331e-06	2.79262003611789e-05	0	0	1.99590562989707e-06	0	1.98652342508423e-06	6.05935314623001e-05	0	0.000710777978805893	9.41632089855846e-06	7.06183637058918e-05	5.15262303644076e-06	5.61546874456837e-05	1.88774627121079e-05
k__Bacteria|p__Pseudomonadota|c__Betaproteobacteria|o__Burkholderiales|f__Burkholderiaceae|g__Cupriavidus	0	0	0	3.51945632160684e-06	0	6.64740845001221e-05	0.000815743856429081	4.82919807451205e-06	5.77260968860379e-06	3.84009830651665e-05	1.73160592943429e-06	3.43930486735338e-05	8.31469819833618e-05	1.10894661161363e-05	0	0	6.42713647197952e-06	0	0	3.86410334930818e-06	0	1.02796845164822e-05	0	0	1.02339678771099e-06	0	0	0	1.1079880796311e-05	7.7881700811735e-06	0	0	4.3751398577482e-06	0	5.92990178388388e-06	3.41320226636631e-05	0	5.40629379097971e-05	0	0	0	0	0	0	1.9315530048325e-06	6.6621097835747e-06	7.4947244166411e-06	1.33701636775437e-05	0
k__Bacteria|p__Actinomycetota|c__Actinomycetes|o__Geodermatophilales|f__Geodermatophilaceae|g__Blastococcus	0	2.8376775474034e-06	0	0	3.30388470763924e-06	1.44508879348092e-06	0.00101967982053635	3.09563979135388e-06	4.32945726645284e-06	0	1.38528474354743e-06	2.70231096720623e-05	0	2.21789322322726e-05	0	0	0	0	0	3.86410334930818e-06	0	0	1.49419598248055e-05	0	7.30997705507852e-07	1.7484264162254e-05	0	0	1.14755908247507e-05	9.3458040974082e-06	0	6.9986597566566e-06	5.12211495541252e-06	0	6.39197205275795e-06	2.79262003611789e-05	0	0	0	0	0	0	0	0	2.65588538164469e-06	0	0	1.60441964130525e-05	0
k__Bacteria|p__Bacillota|c__Bacilli|o__Bacillales|f__|g__Exiguobacterium	0	2.3917567899543e-05	6.63900414937759e-06	4.7828508985939e-06	4.95582706145886e-05	0	0	1.73355828315817e-06	2.88630484430189e-06	0	1.03896355766057e-06	4.91329266764769e-06	0	0	0	0	8.26346117825938e-06	1.28769970842799e-05	0	0	0	0	0	0	2.99709059258219e-06	0	0	0.000878632202766795	2.76997019907776e-06	2.5960566937245e-06	0	5.24899481749245e-06	2.02750383651746e-06	0	1.84828107549627e-06	0	0	0	0	0	0	0	0	0	6.30169167826604e-05	0	0	9.09171130072974e-05	0
k__Bacteria|p__Actinomycetota|c__Actinomycetes|o__Propionibacteriales|f__Nocardioidaceae|g__Pimelobacter	0	2.14852728589115e-05	0	5.50479065687223e-06	0	1.04046393130626e-05	0	2.26600832727104e-05	2.88630484430189e-05	0	0	0.000157225365364726	0	0	0	0	0	0	0	1.32023531101363e-05	0	0	0.000199848712656774	0	5.62868233241046e-06	0	0	0	0.00013651995981169	2.33645102435205e-05	0	4.37416234791038e-05	3.32937472101814e-05	5.11658504495285e-05	4.35116169856415e-05	0.000130322268352168	0	0.000116775945885162	0	0	0	0	0	0	1.37623151594316e-05	0	1.17105069010017e-05	6.15027529167012e-05	0
k__Bacteria|p__Actinomycetota|c__Actinomycetes|o__Bifidobacteriales|f__Bifidobacteriaceae|g__Parascardovia	0	0	0	6.31697288493535e-07	0	0	0	4.82919807451205e-06	2.16472863322642e-06	0	0.000347706470630405	0	0	0	0	0	0	0.000550031732599958	0	0	0	0	3.73548995620138e-06	2.7229778485752e-05	1.4619954110157e-07	0	0	0	0	0	0	1.04979896349849e-05	1.81408238004194e-06	9.13675900884438e-06	9.24140537748137e-07	0	0	0	1.38178082069797e-06	9.86704161424801e-05	0	4.0989741871556e-05	0	0	0	0	8.66577510674127e-05	0	1.47097112042399e-06
k__Bacteria|p__Bacillota|c__Clostridia|o__Eubacteriales|f__Lachnospiraceae|g__Coprococcus	0	6.89150261512255e-06	0	3.07726821966136e-05	0	0	0	1.94406178897024e-05	1.51531004325849e-05	1.28003276883888e-05	0.000146147540444254	7.36993900147153e-06	0	0	0	0	3.67264941255973e-06	0	0	4.50812057419288e-06	0	0	0.000300706941474211	6.807444621438e-05	1.53875017009403e-05	0	0	0	7.12278051191424e-06	2.5960566937245e-05	0	1.22476545741491e-05	3.29736150254681e-05	9.13675900884438e-06	3.88909142969008e-05	0	0	1.51376226147432e-05	3.83828005749436e-05	0	1.19191405505054e-06	7.93062397080105e-05	0	0	7.72621201933002e-06	1.73214854372942e-05	0	1.33701636775437e-05	1.39742256440279e-05
k__Bacteria|p__Actinomycetota|c__Actinomycetes|o__Geodermatophilales|f__Geodermatophilaceae|g__Geodermatophilus	3.20982634839455e-05	4.05382506771915e-06	0	6.31697288493535e-07	0	0	0.000509839910268176	1.1144303248874e-05	5.77260968860379e-06	0	3.46321185886858e-06	6.14161583455961e-05	1.16697518573139e-05	0	0	0	0	9.19785506019996e-06	0.0002818672622016	3.22008612442348e-06	0	0	5.60323493430207e-06	3.02553094286134e-06	1.09649655826178e-07	7.49325606953742e-06	0	0	3.79881627302093e-05	3.1152680324694e-06	0	0	1.55797663227131e-05	1.09641108106133e-05	6.700018898674e-06	4.34407561173893e-05	1.70967934963798e-05	4.32503503278377e-06	0	0	0	0	0	0	1.44866475362438e-06	0	0	0	0
k__Bacteria|p__Bacillota|c__Clostridia|o__Eubacteriales|f__Oscillospiraceae|g__Ruthenibacterium	0	1.62153002708766e-06	0	1.35363704677186e-06	6.60776941527848e-06	0	0	3.46711656631634e-06	1.44315242215095e-06	0	8.65802964717144e-06	1.22832316691192e-05	5.83487592865697e-06	0	0	0	0	0	0	2.89807751198114e-06	0	0	0	3.02553094286134e-06	1.4619954110157e-06	0	0	5.37938083326609e-05	0	6.2305360649388e-06	0	1.39973195133132e-05	1.76072701592305e-05	0	3.00345674768145e-06	1.86174669074526e-05	0	0	8.75127853108715e-06	0	5.16496090521899e-06	0.000117622737544465	0	0.000452313259240114	2.82489626956754e-05	0.000111923444364055	1.3584188005162e-05	5.61546874456837e-05	4.90323706807998e-06
k__Bacteria|p__Bacillota|c__Clostridia|o__Eubacteriales|f__Oscillospiraceae|g__Dysosmobacter	0	0	0	6.31697288493535e-07	4.95582706145886e-06	0	0	0	2.16472863322642e-06	0	0	0	0	0	0	0	0	0	0	1.28803444976939e-06	0	0	1.86774497810069e-05	0	3.28948967478533e-07	0	0	0	2.37426017063808e-06	6.7497474036837e-06	0	0	8.43014753078311e-06	0	2.61839819028639e-06	0	0	0	0	0	2.38382811010107e-06	2.31681149708795e-05	0	0.000775394158697338	6.03610314010158e-06	9.32695369700458e-05	4.21578248436062e-06	6.68508183877187e-05	5.14839892148397e-06
k__Bacteria|p__Actinomycetota|c__Actinomycetes|o__Actinomycetales|f__Actinomycetaceae|g__Arcanobacterium	0	4.45920757449106e-06	1.54910096818811e-05	1.84997063058821e-05	0	0	0	2.16694785394771e-05	7.21576211075473e-06	0	0.000114978633714437	9.82658533529538e-06	3.50092555719418e-05	0	0	0	5.50897411883959e-06	1.28769970842799e-05	0	5.47414641151992e-06	0	5.13984225824109e-05	5.60323493430207e-06	0.000202710573171709	6.4327798084691e-06	0	7.17357541759176e-05	2.09198143515904e-05	1.9785501421984e-05	5.08827111970002e-05	0	3.67429637224471e-05	6.40264369426565e-05	2.01008698194576e-05	4.95185304810044e-05	0	0	0	2.57932419863621e-05	0	0	1.60394642106089e-05	0	0	2.63174096908429e-05	0	6.08946358852089e-06	0	1.88774627121079e-05
k__Bacteria|p__Actinomycetota|c__Actinomycetes|o__Bifidobacteriales|f__Bifidobacteriaceae|g__Scardovia	3.20982634839455e-05	0	5.31120331950207e-05	3.880426200746e-06	1.15635964767373e-05	8.38151500218931e-06	0	9.53457055736994e-06	0	0	3.636372451812e-05	0	0	0	0	0	0	0.000756063685948437	0	0	0	0	0	0	7.30997705507852e-08	0	3.58678770879588e-06	0	7.9142005687936e-07	0	0	0	2.02750383651746e-06	3.65470360353775e-06	5.15978466909377e-06	0	2.56451902445696e-05	0	4.60593606899324e-07	0	0	6.23756941523678e-06	0	0	0	0	2.95104773905243e-05	1.33701636775437e-05	4.16775150786798e-06
k__Bacteria|p__Bacillota|c__Tissierellia|o__|f__|g__Ezakiella	0	8.1076501354383e-07	4.42600276625173e-06	0.000251956975639136	0	0	0	2.35268624142895e-05	5.05103347752831e-06	5.76014745977497e-05	6.23378134596344e-05	0	0	0	0	0	0	0	0	6.44017224884697e-07	0	7.70976338736164e-06	8.40485240145311e-05	7.56382735715334e-06	8.66232281026805e-06	1.24887601158957e-05	0	0	1.9785501421984e-06	7.7881700811735e-06	0	6.9986597566566e-06	7.78988316135655e-06	0	1.77126936401726e-06	9.30873345372629e-06	0	0	0.000255475920626825	0	3.57574216515161e-06	1.33662201755074e-05	0	0	3.13877363285282e-06	0	0	8.02209820652624e-06	1.02967978429679e-05
k__Bacteria|p__Pseudomonadota|c__Gammaproteobacteria|o__Enterobacterales|f__Enterobacteriaceae|g__Salmonella	0	0	0	0.000158104807062953	0	1.24277636239359e-05	0	4.08624452458712e-05	0	3.20008192209721e-05	4.57143965370652e-05	0	0.000513469081721814	0	0	0	3.67264941255973e-06	0	0	0	0	0	9.15195039269338e-05	0	6.14038072626596e-06	0	0	0	8.30991059723327e-06	1.66147628398368e-05	0	6.9986597566566e-06	8.53685825902087e-07	0	7.54714772494312e-06	1.24116446049684e-05	0	1.29751050983513e-05	0	0	0	0	0	0	0	0	0	0	0
k__Bacteria|p__Pseudomonadota|c__Betaproteobacteria|o__Burkholderiales|f__Burkholderiaceae|g__Paraburkholderia	0	0	0	0	0	0	0	2.22886064977479e-06	0	0	5.19481778830286e-06	9.82658533529538e-06	0	6.65367966968177e-05	0	0	0	0	0	1.28803444976939e-06	0	0	1.86774497810069e-05	0	3.65498852753926e-07	2.49775202317914e-05	0	0	9.49704068255231e-06	2.0768453549796e-06	0.000743740186761425	5.24899481749245e-06	4.26842912951044e-06	5.48205540530663e-06	4.46667926578266e-06	5.89553118735998e-05	0	1.51376226147432e-05	3.07062404599549e-06	0	0	0	0	0	0	2.66484391342988e-06	7.02630414060103e-06	1.0696130942035e-05	0
k__Bacteria|p__Bacillota|c__Clostridia|o__Eubacteriales|f__Lachnospiraceae|g__Dorea	0	1.17560926963855e-05	0	3.51945632160684e-06	0	0	0	9.53457055736994e-06	3.46356581316227e-05	8.96022938187218e-05	0.000157229818392633	1.71965243367669e-05	0	0	0	0	0	0	0	8.37222392350106e-06	0	2.8269132420326e-05	0.000164361558072861	0	6.61552923484606e-06	0	0	0	7.51849054035392e-06	3.01142576472042e-05	0	0	6.55203871379852e-05	1.4618814414151e-05	1.64034945450294e-05	0	0	1.94626576475269e-05	1.48925266230781e-05	0	0	2.85146030410824e-05	0	0	3.62166188406095e-06	1.19917976104345e-05	0	6.417678565221e-05	1.49548730576439e-05
k__Bacteria|p__Pseudomonadota|c__Alphaproteobacteria|o__Sphingomonadales|f__Sphingomonadaceae|g__Hankyongella	0	0	0	0	0	0	0	0	0	0	0	0	0	0	0	0	0	0	0	0	0	0	0	0	0	0	0	0	0	0	0	0	0	0	0	0	0	0	3.22415524829527e-06	6.64127800959001e-06	5.95957027525269e-06	7.1286507602706e-06	0	0.000581545619023003	4.37013867343354e-05	3.86402367447333e-05	1.82683907655627e-05	5.88287201811925e-05	1.66710060314719e-05
k__Bacteria|p__Bacillota|c__Clostridia|o__Eubacteriales|f__Lachnospiraceae|g__Anaerostipes	0	5.26997258803489e-06	0	1.35363704677186e-06	0	0	0	5.07684925782036e-06	4.69024537199058e-05	4.48011469093609e-05	8.72729388434881e-05	6.14161583455961e-05	0	0	0.000249563264287497	0	0	0	0	2.57606889953879e-06	0	1.54195267747233e-05	7.28420541459269e-05	1.3614889242876e-05	1.98100378192628e-05	0	0	0	3.56139025595712e-06	1.50571288236021e-05	0	5.24899481749245e-06	1.61133199639019e-05	0	6.23794862979993e-06	0	0	6.48755254917565e-06	1.32036833977806e-05	0	2.78113279511792e-06	1.06929761404059e-05	0	0.00012923235978289	5.31177076328939e-06	3.33105489178735e-05	1.40526082812021e-06	5.3480654710175e-06	3.43226594765598e-06
k__Bacteria|p__Actinomycetota|c__Actinomycetes|o__Micrococcales|f__Ornithinimicrobiaceae|g__Ornithinimicrobium	0	6.48612010835064e-06	0	6.31697288493535e-07	3.30388470763924e-06	4.91330189783511e-06	0.000407871928214541	9.16309378240748e-06	1.15452193772076e-05	1.92004915325832e-05	5.54113897418972e-06	3.193640233971e-05	0	0	0	0	0	1.83957101203999e-05	0	3.54209473686583e-06	9.31684252206927e-05	0	6.91065641897255e-05	4.538296414292e-06	1.57164506684188e-06	3.99640323708662e-05	0	0	4.03624229008473e-05	2.95950463084593e-05	0	1.74966493916415e-05	1.16314693779159e-05	1.82735180176888e-05	1.92529278697529e-05	3.1029111512421e-05	0	2.59502101967026e-05	0	0	0	0	0	0	4.34599426087313e-06	0	0	0	0
k__Bacteria|p__Bacillota|c__Clostridia|o__Eubacteriales|f__Oscillospiraceae|g__Caproicibacterium	2.13988423226303e-05	7.54011462595762e-05	0.00016597510373444	6.50648207148341e-05	0.000165194235381962	0	0	7.14473663844475e-05	3.60788105537737e-06	0	1.90476652237772e-05	0	4.37615694649273e-06	0	0	0	0	0	0	9.66025837327045e-07	0	3.85488169368082e-05	0	7.56382735715334e-06	2.19299311652356e-05	0	0	1.79312694442203e-05	5.9356504265952e-06	0	0	0	4.26842912951044e-06	5.48205540530663e-06	1.21678504136838e-05	0	0	0	4.14534246209391e-06	2.371885003425e-05	4.76765622020215e-06	1.87127082457103e-05	0	0	1.1347873903391e-05	0	0	1.33701636775437e-05	3.82452491310238e-05
k__Bacteria|p__Bacillota|c__Clostridia|o__Eubacteriales|f__Lachnospiraceae|g__Sellimonas	0	0	0	0	0	0	0	0	2.88630484430189e-06	0	2.07792711532115e-06	0	0	0	0	0	0	0	0	0	0	0	3.73548995620138e-06	0	1.02339678771099e-06	0	0	0	0	2.0768453549796e-06	0	0	1.38723946709089e-06	0	2.61839819028639e-06	0	0	0	7.67656011498873e-07	0	5.95957027525269e-06	3.38610911112854e-05	0	0.000646161798914448	1.06235415265788e-05	9.59343808834757e-05	9.36840552080137e-07	5.61546874456837e-05	1.69161678848759e-05
k__Eukaryota|p__Euglenozoa|c__Kinetoplastea|o__Trypanosomatida|f__Trypanosomatidae|g__Leishmania	0	0	8.85200553250346e-06	0	0	0	0	0	0	0	0	0	0	0	0	9.52532147959994e-05	1.83632470627986e-06	3.12727072046799e-05	0	4.50812057419288e-06	0	0	5.60323493430207e-06	0	1.4619954110157e-07	0	0.000274389259722885	0	1.74112412513459e-05	0	0	3.4993298783283e-06	4.26842912951044e-07	0	1.54023422958023e-07	0	0	4.32503503278377e-06	0	0	0	0	0	0	0	6.6621097835747e-06	0	0	0
k__Bacteria|p__Pseudomonadota|c__Betaproteobacteria|o__Burkholderiales|f__Oxalobacteraceae|g__Massilia	0	6.48612010835064e-06	0	0	0	0	0.000407871928214541	3.46711656631634e-06	1.94825576990378e-05	3.20008192209721e-05	1.73160592943429e-06	0.000105635792354425	2.62569416789564e-05	0	0	0	1.83632470627986e-06	1.103742607224e-05	0	1.28803444976939e-05	0	0	5.04291144087186e-05	3.02553094286134e-06	1.71784460794345e-06	2.74752722549705e-05	0	0	2.80954120192173e-05	2.33645102435205e-05	0	2.97443039657906e-05	1.0244229910825e-05	9.13675900884438e-06	1.24758972595999e-05	4.03378449661472e-05	0	0	1.2282496183982e-06	0	0	0	0	0	7.24332376812189e-06	5.32968782685976e-06	0	1.60441964130525e-05	0
k__Bacteria|p__Pseudomonadota|c__Gammaproteobacteria|o__Enterobacterales|f__Morganellaceae|g__Morganella	0	0	0	0	0	0	0	3.71476774962465e-07	0	0	0	0	0	0	0	0	0	0	0	0	0	0	0	0	1.09649655826178e-07	0	0	0	0	0	0	0	0	0	0	0	0	0	2.76356164139594e-06	4.364268406302e-05	6.91310151929312e-05	0	0.000205607957027937	0.00012923235978289	1.9315530048325e-06	0	7.82261860986915e-05	0	1.47097112042399e-06
k__Bacteria|p__Bacillota|c__Bacilli|o__Bacillales|f__Bacillaceae|g__Heyndrickxia	0	0	0.000865283540802213	6.31697288493535e-07	3.30388470763924e-06	0	0	0	0	0	0	0	0	0	0	0	0	0	0	0	0	0	0	0	7.67547590783245e-07	0	0	0	0	0	0	0	0	0	0	0	0	0	0	0	0	0	0	0	0	0	0	0	0
k__Bacteria|p__Bacteroidota|c__Bacteroidia|o__Bacteroidales|f__Prevotellaceae|g__Paraprevotella	0	1.70260652844204e-05	0	1.03778840252509e-05	0	0	0	6.68658194932438e-06	9.38049074398115e-06	0	1.10822779483794e-05	9.82658533529538e-05	0	0	0	9.52532147959994e-05	0	0	0	0.000130413488039151	0	0	5.60323493430207e-06	7.56382735715334e-06	8.91817200719579e-06	9.99100809271655e-06	0	0	0	9.8650154361531e-06	0	0	1.07777835520139e-05	0	2.92644503620244e-06	2.79262003611789e-05	0	0	2.61003043909617e-06	2.84626200411e-06	9.93261712542114e-06	8.91081345033825e-06	0	0.000258464719565779	4.5874383864772e-06	0	0	5.3480654710175e-06	0
k__Bacteria|p__Bacillota|c__Clostridia|o__Eubacteriales|f__Eubacteriaceae|g__Eubacterium	0	6.48612010835064e-06	0	3.42921385182205e-06	1.65194235381962e-05	0	0	2.711780457226e-05	1.73178290658114e-05	0	0.000115324954900324	0	0	0	0	0	0	0	0	9.66025837327045e-07	0	7.70976338736164e-06	1.12064698686041e-05	3.6306371314336e-05	1.0051218450733e-05	0	0	0	0	1.40187061461123e-05	0	0	3.35071686666569e-05	7.30940720707551e-06	1.04735927611456e-05	0	0	0.000389253152950539	1.41248706115793e-05	0	0	1.33662201755074e-05	0	0	2.89732950724876e-06	0	0	0	7.35485560211996e-06
k__Bacteria|p__Bacillota|c__Bacilli|o__Bacillales|f__Paenibacillaceae|g__Thermobacillus	0	0	0	0	0	0	0	0	0	0	0	0	0	0	0	0	0	0	0	0	0.000791931614375888	0	0	0	0	0	0	0	0	0	0	0	9.60396554139848e-07	0	3.08046845916046e-07	0	0	0	0	0	0	0	0	0	0	0	0	0	0
k__Bacteria|p__Pseudomonadota|c__Betaproteobacteria|o__Burkholderiales|f__Comamonadaceae|g__Variovorax	0	7.29688512189447e-06	0	6.31697288493535e-07	0	2.60115982826565e-06	0.000407871928214541	9.16309378240748e-06	0	3.84009830651665e-05	2.77056948709486e-06	0.000125288963025016	0	0	0	0	0	7.35828404815997e-06	0	6.44017224884697e-06	0	5.13984225824109e-06	3.36194096058124e-05	0	8.4064736133403e-07	0	0	1.49427245368503e-05	1.74112412513459e-05	1.66147628398368e-05	0	1.92463143308057e-05	5.54895786836357e-06	0	1.3554061220306e-05	0	0	3.6762797778662e-05	0	0	2.38382811010107e-06	0	0	0	2.65588538164469e-06	0	6.55788386456096e-06	0	7.35485560211996e-07
k__Bacteria|p__Pseudomonadota|c__Gammaproteobacteria|o__Pasteurellales|f__Pasteurellaceae|g__Actinobacillus	0	0	0	1.35363704677186e-06	0	0	0.00020393596410727	0	0.000321101413928586	0	0.000129177802335798	0	0	0	0	0	0	0	0	9.66025837327045e-07	0	0	1.30742148467048e-05	1.21021237714453e-05	2.86916599411832e-05	0	0	0	0	6.2305360649388e-06	0	0	7.14961879192998e-06	1.82735180176888e-05	2.47207593847627e-05	0	0	0	0	0	0	0	0	0	0	0	0	0	4.90323706807998e-07
k__Bacteria|p__Pseudomonadota|c__Betaproteobacteria|o__Burkholderiales|f__Sutterellaceae|g__Sutterella	0	0	0	0	0	0	0	0	0	0	0	0	0	0	0	0	0	0	0	0	0	0	0	0	0	0	0	0	0	0	0	0	3.20132184713283e-07	0	0	0	0	0	0	0	7.94609370033691e-07	0	0	0.000710777978805893	0	7.99453174028964e-06	0	0	0
k__Bacteria|p__Actinomycetota|c__Actinomycetes|o__Mycobacteriales|f__Mycobacteriaceae|g__Mycolicibacterium	0	8.1076501354383e-06	0	1.80484939569581e-06	8.2597117690981e-06	8.38151500218931e-06	0	9.28691937406163e-06	2.23688625433397e-05	0.000102402621507111	1.52381321790217e-05	8.84392680176584e-05	0	0	0	0	0	0	8.67283883697231e-05	1.64224392345598e-05	0	0	0.000112064698686041	0	4.934234512178e-06	0	0	0	8.42862360576518e-05	2.5960566937245e-05	0	0	3.19065077430905e-05	0	4.0277125103523e-05	0	0	2.37876926803107e-05	0	5.69252400822e-06	0	0	0	0	3.13877363285282e-06	1.86539073940092e-05	2.34210138020034e-06	0	1.71613297382799e-06
k__Bacteria|p__Pseudomonadota|c__Betaproteobacteria|o__Burkholderiales|f__Comamonadaceae|g__Comamonas	0	2.18906553656834e-05	0.000365145228215768	0	0	1.70520477630748e-05	0	1.02775241072949e-05	1.44315242215095e-05	0	3.11689067298172e-06	5.65028656779484e-05	1.31284708394782e-05	0	0	0	4.59081176569966e-06	0	0	1.93205167465409e-06	0	0	2.61484296934097e-05	4.538296414292e-06	8.4064736133403e-07	0	0	0	2.65125719054585e-05	1.60955515010919e-05	0	3.84926286616113e-05	4.05500767303491e-06	0	1.29379675284739e-05	0	0	1.29751050983513e-05	1.07471841609842e-06	0	1.19191405505054e-06	5.34648807020295e-06	0	0	1.44866475362438e-05	6.6621097835747e-06	5.15262303644076e-06	1.87182291485612e-05	3.18710409425198e-06
k__Bacteria|p__Bacteroidota|c__Bacteroidia|o__Bacteroidales|f__Odoribacteraceae|g__Odoribacter	0	1.05399451760698e-05	0	3.23068041829551e-05	0	0	0	9.53457055736994e-06	4.54593012977548e-05	0	3.25541914733646e-05	0.000260404511385327	0	0	0	0	0	0	0	1.51344047847904e-05	0	1.02796845164822e-05	1.86774497810069e-05	1.21021237714453e-05	6.35968003791831e-06	0	1.25537569807856e-05	0	3.16568022751744e-06	1.09034381136429e-05	0	0	1.14180479214404e-05	3.65470360353775e-06	6.700018898674e-06	2.48232892099368e-05	0	0	9.21187213798648e-07	0	4.05250778717183e-05	5.0791636666928e-05	0	0	2.89732950724876e-06	1.59890634805793e-05	0	5.3480654710175e-06	9.80647413615995e-07
k__Bacteria|p__Bacillota|c__Clostridia|o__Eubacteriales|f__Oscillospiraceae|g__Vescimonas	8.55953692905214e-05	0	0	0	0	0	0	0	5.77260968860379e-06	3.20008192209721e-05	1.97403075955509e-05	2.94797560058861e-05	0	0	0	0	0	0	0	2.02865425838679e-05	0.000116460531525866	0	4.66936244525173e-05	1.05893583000147e-05	1.93714391959581e-06	0	0	0	1.02884607394317e-05	2.75182009534797e-05	0	0	5.63432645095378e-05	0	9.01037024304434e-06	6.82640453273261e-05	0	0	1.27430897908813e-05	0	0	8.01973210530443e-06	0	0	8.45054439614221e-06	0	0	5.3480654710175e-06	2.94194224084799e-06
k__Bacteria|p__Bacillota|c__Bacilli|o__Lactobacillales|f__Lactobacillaceae|g__Levilactobacillus	0	0	0	5.41454818708744e-07	0	0	0.000611807892321811	2.35268624142895e-06	0	0	4.50217541652915e-06	0	0	7.39297741075752e-06	0	0	0	2.39144231565199e-05	0	8.05021531105871e-06	0	0	0	0	1.42544552574031e-06	0	0	0	0	0	0	0	1.70737165180417e-06	0	1.54023422958023e-07	0	0	0	0	0	0	0	0	0	0	0	6.04262156091689e-05	0	0
k__Bacteria|p__Bacillota|c__Clostridia|o__Eubacteriales|f__Lachnospiraceae|g__Butyrivibrio	2.13988423226303e-05	4.86459008126298e-06	1.32780082987552e-05	2.70727409354372e-07	0	0	0	6.43893076601607e-06	6.49418589967926e-06	0	0.000111169100669681	0	0	0	0	0	0	2.02352811324399e-05	0	8.37222392350106e-06	0	0	0.000110196953707941	1.21021237714453e-05	1.84942419493487e-05	0	1.79339385439794e-05	0	0	1.71339741785817e-05	0	0	6.19989331061391e-05	1.09641108106133e-05	1.54793540072813e-05	0	0	5.6225455426189e-05	3.31627396967513e-05	0	0	4.27719045616236e-05	0	0	0	0	0	0	4.65807521467598e-06
k__Archaea|p__Euryarchaeota|c__Halobacteria|o__Haloferacales|f__Halorubraceae|g__Halorubrum	0	0	0	0	0	0	0	0	0	0	0	0	0	0	0	0	3.48901694193174e-05	0	0	0	0	0	0	0	1.05994667298639e-06	0	0	0	0	0	0	0	2.13421456475522e-07	0	0	0	0	0	0	8.53878601233001e-06	5.95957027525269e-06	0	0	0	2.70417420676551e-05	2.2651173264154e-05	9.83682579684144e-06	9.09171130072974e-05	4.16775150786798e-06
k__Bacteria|p__Pseudomonadota|c__Gammaproteobacteria|o__Enterobacterales|f__Enterobacteriaceae|g__Shigella	0	0	0	0	0	0	0	0	0.000257602707353944	0	0	0	0.000249440945950086	0	0	0	0	0	0	0	0	0	0	0	0	0	0	0	0	0	0	8.74832469582075e-05	0	0	3.31150359359749e-06	0	0	0	0	0	0	0	0	0	3.59751747150054e-05	0	8.15051280309719e-05	0	0
k__Bacteria|p__Actinomycetota|c__Actinomycetes|o__Streptosporangiales|f__Nocardiopsaceae|g__Nocardiopsis	0	1.05399451760698e-05	0	8.12182228063116e-07	6.60776941527848e-06	4.91330189783511e-06	0.00020393596410727	3.71476774962465e-06	1.15452193772076e-05	1.28003276883888e-05	0	4.17629876750053e-05	0	1.10894661161363e-05	0	0	4.59081176569966e-06	3.67914202407998e-06	0	6.11816363640462e-06	0	0	8.59162689926317e-05	0	1.60819495211727e-06	4.99550404635828e-06	0	0	3.87795827870886e-05	2.28452989047756e-05	0	1.22476545741491e-05	6.61606515074118e-06	1.09641108106133e-05	1.88678693123578e-05	3.41320226636631e-05	2.56451902445696e-05	6.48755254917565e-06	0	5.69252400822e-06	7.94609370033691e-07	2.67324403510148e-06	0	0	9.65776502416252e-06	3.99726587014482e-06	3.27894193228048e-06	1.33701636775437e-05	3.18710409425198e-06
k__Bacteria|p__Actinomycetota|c__Actinomycetes|o__Micrococcales|f__Cellulomonadaceae|g__Cellulomonas	0	6.89150261512255e-06	0	3.33897138203725e-06	0	3.4682131043542e-06	0	3.00896187719597e-05	5.05103347752831e-06	4.48011469093609e-05	1.55844533649086e-05	0.000105635792354425	0	0	0	0	0	1.103742607224e-05	0	1.80324822967715e-05	0	0	6.35033292554235e-05	0	3.91083772446701e-06	0	1.97273323983773e-05	0	3.00739621614157e-05	2.28452989047756e-05	5.50918656860315e-05	0	3.72420441549785e-05	9.13675900884438e-06	3.72736683558415e-05	3.1029111512421e-05	0	0	1.01330593517851e-05	0	0	1.06929761404059e-05	0	0	1.78668652947007e-05	0	7.02630414060103e-06	0	7.35485560211996e-06
k__Bacteria|p__Bacillota|c__Tissierellia|o__Tissierellales|f__Peptoniphilaceae|g__Finegoldia	9.62947904518366e-05	7.70226762866638e-06	0	3.45628659275748e-05	1.15635964767373e-05	1.44508879348092e-06	0	5.38641323695575e-05	1.08236431661321e-05	0	2.32035194544195e-05	1.22832316691192e-05	2.91743796432849e-05	0	0	0	0	0	0	9.66025837327045e-07	0	1.02796845164822e-05	4.10903895182152e-05	1.21021237714453e-05	1.9919687475089e-05	2.74752722549705e-05	5.55952094863361e-05	0	0	5.7113247261939e-06	0	0	3.09461111889507e-06	3.65470360353775e-06	1.09356630300196e-05	9.30873345372629e-06	6.8387173985519e-05	0	2.94779908415567e-05	1.89750800274e-06	0	0	0	0	1.56938681642641e-05	0	0	1.0696130942035e-05	1.05419596963719e-05
k__Bacteria|p__Bacteroidota|c__Flavobacteriia|o__Flavobacteriales|f__Weeksellaceae|g__Ornithobacterium	0	0.000180395215513502	1.10650069156293e-05	7.03891264321367e-06	0	0	0	4.45772129954958e-06	1.01020669550566e-05	0	7.27274490362401e-06	4.91329266764769e-06	0	0	0	0	0	0	0	3.86410334930818e-06	0	0	5.60323493430207e-06	0.000187582918457403	4.75148508580104e-06	4.99550404635828e-06	0	0	1.18713008531904e-06	6.7497474036837e-06	0	0	5.54895786836357e-06	3.65470360353775e-05	2.61839819028639e-06	4.96465784198735e-05	0	3.24377627458782e-05	5.83418568739143e-06	1.328255601918e-05	6.55552730277795e-05	4.45540672516913e-06	0	0	1.44866475362438e-06	0	0	0	9.80647413615995e-07
k__Bacteria|p__Actinomycetota|c__Actinomycetes|o__Bifidobacteriales|f__Bifidobacteriaceae|g__Gardnerella	0	7.70226762866638e-06	0	2.68922559958676e-05	4.95582706145886e-06	0	0	7.55336109090346e-06	1.44315242215095e-06	0	5.33334626265761e-05	1.47398780029431e-05	0	0	0	0	0	0	0	0	0.000163044744136212	1.79894479038438e-05	2.4280684715309e-05	4.538296414292e-06	4.71493520052565e-06	0	0	0	0	2.5960566937245e-06	0	1.04979896349849e-05	1.86743774416082e-05	1.4618814414151e-05	2.38736305584936e-06	1.55145557562105e-05	0	0	4.11463622163396e-05	0	0	6.86132635676046e-05	0	0	2.22128595555738e-05	0	0	0	8.58066486913996e-06
k__Bacteria|p__Pseudomonadota|c__Alphaproteobacteria|o__Rhodospirillales|f__Acetobacteraceae|g__Acidocella	0	0	0	0	0	0	0	0	0	0	0	0	0	0	0.000598951834289992	0	0	0	0	0	0	0	0	0	0	0	0	0	0	0	0	0	0	0	0	0	7.69355707337089e-05	0	0	0	0	0	0	0	0	0	0	0	0
k__Bacteria|p__Pseudomonadota|c__Betaproteobacteria|o__Burkholderiales|f__|g__Aquabacterium	0	2.8376775474034e-06	0	0	0	0	0	2.35268624142895e-06	0	0	1.03896355766057e-06	3.43930486735338e-05	5.83487592865697e-06	0	0	0	0	0	0	9.66025837327045e-07	9.31684252206927e-05	5.13984225824109e-06	1.68097048029062e-05	7.56382735715334e-06	7.30997705507852e-08	0	0	0	4.74852034127616e-06	3.6344793712143e-06	0	2.97443039657906e-05	1.70737165180417e-06	3.65470360353775e-06	1.92529278697529e-06	0	0	0	0	1.89750800274e-06	1.58921874006738e-06	3.5643253801353e-06	0	0.000323080899457224	1.44866475362438e-05	0	6.55788386456096e-06	5.3480654710175e-06	9.80647413615995e-07
k__Bacteria|p__Pseudomonadota|c__Alphaproteobacteria|o__Maricaulales|f__Maricaulaceae|g__Marinicauda	0	3.64844256094723e-06	0	4.51212348923953e-07	0	1.44508879348092e-06	0.000305903946160905	1.36208150819571e-06	0	1.28003276883888e-05	0	2.45664633382384e-05	5.83487592865697e-06	0	0	0	4.59081176569966e-06	5.51871303611998e-06	0	3.86410334930818e-06	0	0	3.54871545839131e-05	0	8.77197246609423e-07	0	0	0	2.21597615926221e-05	8.8265927586633e-06	0	1.04979896349849e-05	2.66776820594402e-06	7.30940720707551e-06	6.00691349536289e-06	0	0	0	0	0	0	0	0	0.000193848539674334	3.38021775845688e-06	0	0	0	1.22580926701999e-06
k__Bacteria|p__Bacillota|c__Bacilli|o__Bacillales|f__Alicyclobacillaceae|g__Alicyclobacillus	0	0	0	0	0	0	0.000305903946160905	0	3.60788105537737e-06	0	2.07792711532115e-06	0	0	0	0	0	0	0	0	0	0	0	9.33872489050345e-06	0	1.09649655826178e-07	0	0	0	0	4.1536907099592e-06	0	0	1.38723946709089e-06	0	3.85058557395057e-07	0	0	0	0	0	1.58921874006738e-06	0	0	0.000258464719565779	1.18307621545991e-05	2.93132830477287e-05	1.87368110416027e-06	8.02209820652624e-06	0
k__Bacteria|p__Actinomycetota|c__Actinomycetes|o__Micrococcales|f__Micrococcaceae|g__Micrococcus	5.34971058065759e-05	6.08073760157872e-06	0	0	0	1.15607103478473e-05	0	5.20067484947452e-06	7.21576211075473e-06	0	6.23378134596344e-06	6.63294510132438e-05	3.50092555719418e-05	0	0	9.52532147959994e-05	0	0	0	4.18611196175053e-06	0	1.02796845164822e-05	4.29581344963159e-05	1.51276547143067e-05	2.30264277234973e-06	0	0	2.68969041663305e-05	4.35281031283648e-05	9.8650154361531e-06	0	5.24899481749245e-06	9.71067626963624e-06	9.13675900884438e-06	1.77897053516516e-05	3.41320226636631e-05	0	1.73001401311351e-05	1.8423744275973e-06	1.423131002055e-05	0	0	0	0	1.5210979913056e-05	6.6621097835747e-06	2.81052165624041e-06	0	3.43226594765598e-06
k__Bacteria|p__Pseudomonadota|c__Alphaproteobacteria|o__Hyphomicrobiales|f__Rhizobiaceae|g__Liberibacter	0	0	0	0	0	0	0	0	0	0	0	0	0	0	0	0	0	5.51871303611998e-06	0.000542052427310769	0	0	0	0	1.05893583000147e-05	0	0	0	2.68969041663305e-05	0	2.0768453549796e-06	0	0	3.20132184713283e-07	0	0	0	0	0	0	0	0	0	0	0	8.45054439614221e-06	0	0	0	1.47097112042399e-06
k__Bacteria|p__Pseudomonadota|c__Gammaproteobacteria|o__Enterobacterales|f__Erwiniaceae|g__Erwinia	0	0	0	0	0	0	0	0	0	0	0	0	5.10551643757485e-05	0	0	0	0	0	0	0	0	0	0	0	1.4619954110157e-07	0	0	2.39083592589604e-05	0	0	0	0	1.60066092356641e-06	0	2.0023044984543e-06	0	0	0	0	0	0	0	0	0.000516929439131559	1.44866475362438e-06	0	0	0	0
k__Bacteria|p__Actinomycetota|c__Actinomycetes|o__Actinomycetales|f__Actinomycetaceae|g__Winkia	0	0	0	6.58770029428972e-06	0	0	0	2.10503505812064e-06	6.49418589967926e-06	0	0.000132987335380553	0	0	0.000188520923974317	0	0	0	0	0	0	0	0	0	0.000149763781671636	4.02048738029319e-07	0	0	0	0	9.3458040974082e-06	0	0	2.66776820594402e-06	0	1.77126936401726e-05	0	4.27419837409494e-05	0	3.37768645059504e-06	0	0	1.15840574854397e-05	0	0	4.34599426087313e-06	0	5.15262303644076e-06	0	2.94194224084799e-06
k__Bacteria|p__Actinomycetota|c__Actinomycetes|o__Streptosporangiales|f__Thermomonosporaceae|g__Actinomadura	0	0	0	0	0	5.78035517392366e-07	0	0	4.32945726645284e-06	1.92004915325832e-05	1.38528474354743e-06	0	0	0	0	0	0	0	0	1.61004306221174e-06	0.000535718445018983	0	1.30742148467048e-05	0	0	0	0	0	7.51849054035392e-06	2.0768453549796e-06	0	0	2.9879003906573e-06	0	2.61839819028639e-06	0	0	0	0	0	0	0	0	0	1.44866475362438e-06	0	0	0	0
k__Bacteria|p__Bacillota|c__Bacilli|o__Bacillales|f__Paenibacillaceae|g__Paenibacillus	0	2.79713929672621e-05	0	9.20473191804865e-06	4.12985588454905e-05	0	0	2.21647809060938e-05	2.7419896020868e-05	0	1.83550228520035e-05	6.14161583455961e-05	0	0	0	0	0	0	0	9.66025837327045e-06	0	1.54195267747233e-05	3.36194096058124e-05	1.66404201857373e-05	3.1834950074867e-05	5.74482965331202e-05	0	5.37938083326609e-05	8.70562062567295e-06	3.6344793712143e-06	0	0	1.53663448662376e-05	0	1.07816396070616e-05	0	0	1.73001401311351e-05	5.37359208049211e-06	0	0	0	0	0	3.62166188406095e-06	1.19917976104345e-05	0	0	1.05419596963719e-05
k__Bacteria|p__Actinomycetota|c__Actinomycetes|o__Mycobacteriales|f__Gordoniaceae|g__Gordonia	0	9.32379765575404e-06	0	9.02424697847907e-07	0	2.89017758696183e-06	0	6.0674539910536e-06	0	0	7.23811278503532e-05	1.22832316691192e-05	5.83487592865697e-06	0	0	6.35021431973329e-05	6.42713647197952e-06	0	0	8.69423253594341e-06	0	0	0	9.07659282858401e-06	4.02048738029319e-06	0	9.68432681374887e-05	0	5.34208538393568e-05	5.7113247261939e-05	0	4.02422936007755e-05	1.5152923409762e-05	0	2.34115602896195e-05	3.1029111512421e-05	0	1.29751050983513e-05	3.22415524829527e-06	0	1.98652342508423e-06	0	0	0	7.48476789372595e-06	0	0	0	4.16775150786798e-06
k__Bacteria|p__Bacteroidota|c__Flavobacteriia|o__Flavobacteriales|f__Flavobacteriaceae|g__Flavobacterium	0	0.000153234587559784	8.1881051175657e-05	1.93118885339452e-05	0	0	0	1.93167922980482e-05	1.29883717993585e-05	0	1.48918109931349e-05	2.21098170044146e-05	5.83487592865697e-06	0	0	0	0	0	0	1.80324822967715e-05	0	0	5.22968593868193e-05	0	1.79094437849424e-05	0	0	2.68969041663305e-05	9.89275071099199e-06	7.2689587424286e-06	0	0	8.43014753078311e-06	5.48205540530663e-06	3.46552701655552e-06	4.03378449661472e-05	0	0	0	0	2.97978513762634e-05	1.78216269006765e-05	0	0	0	0	0	0	0
k__Bacteria|p__Actinomycetota|c__Actinomycetes|o__Micrococcales|f__Microbacteriaceae|g__Curtobacterium	0	5.67535509480681e-06	0	2.16581927483498e-06	0	1.44508879348092e-06	0	5.94362839939945e-06	2.16472863322642e-06	0	2.07792711532115e-06	2.45664633382384e-05	0	0	0	0	0	0	0	1.73884650718868e-05	0	0	1.49419598248055e-05	9.07659282858401e-06	1.24269609936335e-06	0	3.0487695524765e-05	0.000209198143515904	1.02884607394317e-05	9.8650154361531e-06	0	0	1.00308084543495e-05	0	6.85404232163202e-06	0	0	0	0	0	0	0	0	0	5.79465901449751e-06	0	0	0	6.61937004190797e-06
k__Bacteria|p__Bacteroidota|c__Cytophagia|o__Cytophagales|f__Hymenobacteraceae|g__Hymenobacter	0	3.52682780891566e-05	0	7.03891264321367e-06	0	0	0	6.31510517436191e-06	8.65891453290568e-06	0	1.80087016661166e-05	0.000162138658032374	0	0	0	0	0	0	0	8.85523684216458e-05	0	0	0	0	2.64986668246596e-05	0	5.38018156319382e-06	0	0	2.33645102435205e-05	0	0	3.07326897324751e-05	0	1.45552134695332e-05	0	0	0	0	0	0	0	0	0	1.20722062802032e-06	9.32695369700458e-06	0	0	0
k__Viruses|p__Uroviricota|c__Caudoviricetes|o__|f__|g__Moineauvirus	0	7.70226762866638e-06	0	0	0	0	0	0	0	0	6.58010253185029e-06	0.000284970974723566	0	0	0	0	0	0	0	0	0	0	0	0.000127072299600176	0	0	0	0	0	3.79024277283777e-05	0	0	5.76237932483909e-05	0	0	0	0	0	0	0	0	0	0	0	0	0	0	0	0
k__Bacteria|p__Bacillota|c__Clostridia|o__Eubacteriales|f__Lachnospiraceae|g__Anaerobutyricum	0	7.29688512189447e-06	0	1.35363704677186e-06	9.91165412291773e-06	0	0	7.05805872428684e-06	2.52551673876416e-05	3.84009830651665e-05	2.14719135249852e-05	0	0	0	0	0	2.75448705941979e-06	0	0	3.54209473686583e-06	0	0	0.000115800188642243	0	6.10383084099056e-06	0	0	0	4.74852034127616e-06	1.09034381136429e-05	0	1.39973195133132e-05	2.60374176900137e-05	0	2.21023611944763e-05	3.1029111512421e-05	0	8.65007006556753e-06	1.04401217563847e-05	0	4.76765622020215e-06	5.34648807020295e-06	0	0	4.82888251208126e-06	1.46566415238643e-05	0	4.01104910326312e-05	9.80647413615995e-07
k__Bacteria|p__Bacillota|c__Bacilli|o__Lactobacillales|f__Enterococcaceae|g__Vagococcus	7.48959481292062e-05	6.2023523536103e-05	5.97510373443983e-05	1.12803087230988e-05	5.28621553222279e-05	0	0	4.58154689120374e-06	2.81414722319435e-05	0	6.58010253185029e-06	0	0	0	0	0	0	6.62245564334397e-05	0	0	0	7.70976338736164e-06	0	0	1.13670143206471e-05	0	0	8.96563472211015e-06	3.9571002843968e-06	7.2689587424286e-06	0	3.4993298783283e-06	6.50935442250341e-06	0	6.77703061015301e-06	0	0	0	9.0583409356867e-06	0	4.76765622020215e-06	0	0	0	3.13877363285282e-06	2.2651173264154e-05	0	0	1.07871215497759e-05
k__Eukaryota|p__Ascomycota|c__Leotiomycetes|o__Helotiales|f__Sclerotiniaceae|g__Botrytis	4.27976846452607e-05	3.24306005417532e-06	0	1.35363704677186e-06	0	0	0	2.22886064977479e-06	3.03062008651699e-05	0.000128003276883888	1.00433143907189e-05	2.21098170044146e-05	1.31284708394782e-05	0	0	0	2.75448705941979e-06	0	0	1.57784220096751e-05	0	7.70976338736164e-06	3.17516646277117e-05	4.538296414292e-06	1.20614621408796e-06	0	4.84216340687444e-05	0	4.51109432421235e-05	3.01142576472042e-05	0	5.24899481749245e-06	6.61606515074118e-06	1.4618814414151e-05	8.70232339712829e-06	9.30873345372629e-06	0	6.48755254917565e-06	0	4.74377000685e-06	7.94609370033691e-07	0	0	0	0	0	0	5.3480654710175e-06	0
k__Bacteria|p__Actinomycetota|c__Coriobacteriia|o__Coriobacteriales|f__Atopobiaceae|g__Parolsenella	0	4.05382506771915e-06	0	1.02876415554661e-05	0	0	0	4.56916433203832e-05	4.32945726645284e-06	0	8.24244422410721e-05	0	1.75046277859709e-05	0	0	0	0	0	0	6.44017224884697e-06	0	0	2.61484296934097e-05	0	1.60819495211727e-06	0	0	0	0	4.1536907099592e-06	0	1.92463143308057e-05	3.89494158067827e-05	0	8.62531168564928e-06	3.41320226636631e-05	0	0	3.57727701358475e-05	0	3.17843748013477e-06	0.000135444364445141	0	0	0	0	0	0	0
k__Bacteria|p__Pseudomonadota|c__Alphaproteobacteria|o__Hyphomicrobiales|f__Rhizobiaceae|g__Shinella	0	2.8376775474034e-06	0	0	0	0	0	0	2.16472863322642e-06	0	0	0	0	6.28403079914389e-05	0	0	0	2.20748521444799e-05	0	0	0	0	2.24129397372083e-05	0	6.57897934957067e-07	0	0	0	4.35281031283648e-06	7.7881700811735e-06	0	0	3.30803257537059e-06	0	3.3885153050765e-06	0	0	0	0	1.043629401507e-05	2.38382811010107e-06	0	0	0	1.64182005410763e-05	1.86539073940092e-05	8.43156496872124e-06	5.61546874456837e-05	3.67742780105998e-06
k__Bacteria|p__Fusobacteriota|c__Fusobacteriia|o__Fusobacteriales|f__Leptotrichiaceae|g__Pseudoleptotrichia	0	2.22960378724553e-05	1.32780082987552e-05	0	0	0	0	1.80785363815066e-05	3.53572343426982e-05	0	1.41991686213612e-05	0	0	0	0	0	0	0	0	0	0	0	1.12064698686041e-05	6.05106188572267e-06	7.30997705507852e-06	0	0	0	7.9142005687936e-07	3.1152680324694e-06	0	5.24899481749245e-06	3.08394004607129e-05	0	2.92644503620244e-05	4.34407561173893e-05	0	0	1.21289649816822e-05	0	3.17843748013477e-06	6.23756941523678e-06	0	0	0	0	0	0	2.94194224084799e-06
k__Eukaryota|p__Ascomycota|c__Sordariomycetes|o__Hypocreales|f__Nectriaceae|g__Fusarium	0	0	0	0	0	2.89017758696183e-06	0	0	0	0	2.07792711532115e-06	4.91329266764769e-05	2.91743796432849e-06	0	0	0	0	0	6.50462912772923e-05	0	0	0	1.49419598248055e-05	0	1.09649655826178e-06	0	0	0.000107587616665322	1.06841707678714e-05	0	8.26377985290472e-05	0	2.13421456475522e-06	0	6.700018898674e-06	2.17203780586947e-05	0	0	0	0	0	0	0	0	1.18307621545991e-05	0	0	1.0696130942035e-05	0
k__Bacteria|p__Actinomycetota|c__Actinomycetes|o__Micrococcales|f__Bogoriellaceae|g__Georgenia	0	0	0	3.60969879139163e-07	3.30388470763924e-06	4.33526638044275e-06	0	1.60973269150402e-06	2.88630484430189e-06	0	9.0043508330583e-06	2.45664633382384e-05	0	0	0	0	3.67264941255973e-06	3.67914202407998e-06	0	2.25406028709644e-06	0.000209628956746559	0	3.54871545839131e-05	9.07659282858401e-06	2.04679357542199e-06	0	0	8.96563472211015e-06	9.89275071099199e-06	1.50571288236021e-05	0	0	1.94213525392725e-05	0	2.11782206567282e-05	6.20582230248419e-06	0	0	3.37768645059504e-06	0	0	2.67324403510148e-06	0	0	7.00187964251783e-06	0	0	1.60441964130525e-05	3.43226594765598e-06
k__Archaea|p__Euryarchaeota|c__Methanobacteria|o__Methanobacteriales|f__Methanobacteriaceae|g__Methanobrevibacter	0.000117693632774467	8.1076501354383e-07	0	7.21939758278325e-07	0	0	0	5.25020508613618e-05	3.60788105537737e-06	0	6.58010253185029e-06	1.22832316691192e-05	1.60459088038067e-05	0	0	0	0	0	4.33641941848616e-05	0	0	0	0.000147551853269955	0	4.38598623304711e-07	0	0	0	0	0	0	0	3.20132184713283e-06	0	5.3908198035308e-07	0	0	0	4.2221080632438e-05	0	0	0	0	0	4.82888251208126e-07	0	0	0	0
k__Viruses|p__Uroviricota|c__Caudoviricetes|o__|f__|g__Phietavirus	0	0	0	0	0	0	0	0	0	0	0	0	0	0	0	0	0	0	0	0	0	0	0	0	0	0	0	0	0	0	0	0	0	0	0	0	0.000444516630905874	0	0	0	0	0	0	0	0	0	0	0	0
k__Bacteria|p__Pseudomonadota|c__Betaproteobacteria|o__Burkholderiales|f__Comamonadaceae|g__Alicycliphilus	0	0	0	0	0	0	0	9.03926819075332e-06	0	0	1.38528474354743e-06	6.14161583455961e-05	0	0	0	0	1.3772435297099e-05	0	0	0	0	0	0	0	0	0	0	0	3.16568022751744e-05	1.71339741785817e-05	0	0	2.77447893418178e-06	1.4618814414151e-05	8.31726483973324e-06	0	0	3.02752452294864e-05	0	2.84626200411e-06	7.54878901532007e-06	1.78216269006765e-06	0	0	1.71425329178885e-05	1.73214854372942e-05	9.36840552080137e-07	4.81325892391575e-05	1.96129482723199e-06
k__Bacteria|p__Actinomycetota|c__Actinomycetes|o__Streptosporangiales|f__Nocardiopsaceae|g__Thermobifida	0	0	0	0	0	5.78035517392366e-07	0	7.42953549924931e-07	6.49418589967926e-06	0	0	4.91329266764769e-06	0	0	0	0	0	0	0	0	0.000395965807187944	0	0	0	2.19299311652356e-07	0	0	0	2.37426017063808e-06	3.1152680324694e-06	0	0	1.17381801061537e-06	0	7.70117114790115e-07	9.30873345372629e-06	0	8.65007006556753e-06	0	0	0	0	0	0	9.65776502416252e-07	0	0	0	0
k__Bacteria|p__Actinomycetota|c__Actinomycetes|o__Micrococcales|f__Dermabacteraceae|g__Dermabacter	0.000128393053935782	0	0	6.40721535472014e-06	0	0	0	1.77070596065442e-05	0	0	5.88746016007658e-06	0	1.89633467681352e-05	0	0	0	0	0	0	6.44017224884697e-07	0	0	4.29581344963159e-05	3.47936058429054e-05	9.868469024356e-07	0	8.9669692719897e-06	0	1.18713008531904e-06	8.3073814199184e-06	0	0	8.32343680254535e-06	0	1.39391197777011e-05	0	0	0	3.53121765289482e-06	0	0	5.79202874271987e-05	0	0	3.40436217101729e-05	0	7.4947244166411e-06	1.33701636775437e-05	1.00516359895639e-05
k__Bacteria|p__Pseudomonadota|c__Alphaproteobacteria|o__Hyphomicrobiales|f__Stappiaceae|g__Pannonibacter	0	0	4.42600276625173e-06	0	0	1.18497281065435e-05	0	7.42953549924931e-07	6.49418589967926e-06	2.56006553767776e-05	1.00433143907189e-05	2.94797560058861e-05	0	0	0	0	0	0	0	8.69423253594341e-06	0	0	9.71227388612359e-05	0	4.38598623304711e-07	0	0	0	7.51849054035392e-06	8.8265927586633e-06	0	0	1.81408238004194e-06	0	4.62070268874069e-06	0	0	1.51376226147432e-05	0	0	5.56226559023584e-06	0	0	0	0	0	8.89998524476131e-06	0	0
k__Bacteria|p__Bacteroidota|c__Bacteroidia|o__Bacteroidales|f__Muribaculaceae|g__Muribaculum	0	1.78368302979642e-05	0	6.94867017342888e-06	0	0	0	3.09563979135388e-06	0	0	7.61906608951087e-06	7.61560363485391e-05	0	0	0	6.35021431973329e-05	0	0	0	6.76218086128932e-05	0	0	9.33872489050345e-06	1.21021237714453e-05	1.69591467677822e-05	7.49325606953742e-06	0	0	0	7.7881700811735e-06	0	0	8.43014753078311e-06	0	3.77357386247156e-06	2.48232892099368e-05	1.70967934963798e-05	0	4.60593606899324e-07	0	2.78113279511792e-06	1.15840574854397e-05	0	0	2.89732950724876e-06	0	0	0	4.90323706807998e-07
k__Bacteria|p__Bacillota|c__Bacilli|o__Lactobacillales|f__Carnobacteriaceae|g__Dolosigranulum	0	3.24306005417532e-06	0	8.12182228063116e-07	6.93815788604241e-05	0	0	0	0	0	5.85282804148789e-05	0	4.95964453935843e-05	0	0	0	0	0	0	0	0	5.13984225824109e-05	7.47097991240276e-06	1.66404201857373e-05	1.39255062899246e-05	0	0	0	7.9142005687936e-07	3.1152680324694e-06	0	6.9986597566566e-06	2.02750383651746e-06	0	1.20138269907258e-05	0	0	0	3.66939573496461e-05	2.371885003425e-05	0	0	0	0	0	0	9.36840552080137e-07	8.02209820652624e-06	1.07871215497759e-05
k__Bacteria|p__Bacillota|c__Bacilli|o__Lactobacillales|f__Lactobacillaceae|g__Latilactobacillus	0.000106994211613152	2.71606279537183e-05	0	1.17315210720228e-06	1.15635964767373e-05	0	0	1.1144303248874e-06	2.88630484430189e-06	0	0	0	0	0	0	0	0	1.47165680963199e-05	0	1.28803444976939e-06	0	0	0	4.538296414292e-06	1.75439449321885e-06	0	0	0.000212186688423274	0	1.5576340162347e-06	0	0	9.60396554139848e-07	0	7.70117114790115e-07	0	0	0	3.07062404599549e-07	0	7.94609370033691e-07	0	0	0	0	0	1.68631299374425e-05	0	0
k__Bacteria|p__Bacteroidota|c__Bacteroidia|o__Bacteroidales|f__Barnesiellaceae|g__Barnesiella	0	1.49991527505608e-05	6.63900414937759e-06	2.61703162375893e-06	1.65194235381962e-05	0	0	7.42953549924931e-07	7.93733832183021e-06	0	2.07792711532115e-06	3.193640233971e-05	0	0	0	0	0	0	0	0.00013846370335021	0	0	0	0	1.94810888517843e-05	0	0	0	7.9142005687936e-07	4.1536907099592e-06	0	0	6.18922223779013e-06	0	2.54138647880738e-06	0	0	0	0	0	0	5.34648807020295e-06	0	0	0	0	0	0	4.90323706807998e-07
k__Bacteria|p__Verrucomicrobiota|c__Verrucomicrobiae|o__Verrucomicrobiales|f__Akkermansiaceae|g__Akkermansia	0	0	6.63900414937759e-06	0	3.30388470763924e-06	0	0	2.4765118330831e-07	5.77260968860379e-06	3.20008192209721e-05	1.38528474354743e-06	4.91329266764769e-06	2.91743796432849e-06	0	0	0	0	0	0	5.79615502396227e-06	0	0	3.54871545839131e-05	0	1.02339678771099e-06	0	0	0	6.33136045503488e-06	6.7497474036837e-06	0	3.32436338441189e-05	1.21650230191047e-05	0	1.46322251810122e-06	0	0	0	1.38178082069797e-06	0	0	2.58413590059809e-05	0	0	5.07032663768532e-06	1.99863293507241e-05	2.81052165624041e-06	6.68508183877187e-05	5.39356077488797e-06
k__Bacteria|p__Bacillota|c__Clostridia|o__Eubacteriales|f__Oscillospiraceae|g__Mageeibacillus	3.20982634839455e-05	4.05382506771915e-06	0	1.64241295008319e-05	3.30388470763924e-06	0	0	1.02775241072949e-05	0	0	8.06928363116378e-05	9.82658533529538e-06	0	0	0	0	0	0	0	0	0	7.70976338736164e-06	1.30742148467048e-05	1.05893583000147e-05	4.20323680667015e-06	0	0	0	1.58284011375872e-06	1.5576340162347e-06	0	0	2.07018812781256e-05	0	5.15978466909377e-06	2.17203780586947e-05	0	4.32503503278377e-06	2.21084931311675e-05	1.89750800274e-06	0	1.5148382865575e-05	0	0	1.83497535459088e-05	0	0	0	9.07098857594796e-06
k__Bacteria|p__Pseudomonadota|c__Gammaproteobacteria|o__Enterobacterales|f__Enterobacteriaceae|g__Leclercia	0	0	0	0	0	0	0	0	2.16472863322642e-06	0	0	4.91329266764769e-05	0.000335505365897776	0	0	0	0	0	0	9.66025837327045e-07	0	0	0	0	0	0	0	5.9770898147401e-06	0	1.0384226774898e-06	0	0	0	0	1.54023422958023e-07	0	0	0	0	0	7.94609370033691e-07	0	0	0	0	0	0	0	0
k__Bacteria|p__Actinomycetota|c__Actinomycetes|o__Streptosporangiales|f__Thermomonosporaceae|g__Thermomonospora	0	0	0	0	0	0	0	0	0	0	0	0	0	0	0	0	0	0	0	0	0.000372673700882771	0	0	0	2.55849196927748e-07	0	0	0	0	0	0	3.4993298783283e-06	5.44224714012581e-06	0	2.31035134437034e-07	6.20582230248419e-06	0	0	0	0	0	1.78216269006765e-06	0	0	0	0	0	0	0
k__Bacteria|p__Pseudomonadota|c__Gammaproteobacteria|o__Xanthomonadales|f__Xanthomonadaceae|g__Lysobacter	0	0	0	0	0	0	0	4.9530236661662e-07	0	6.40016384419441e-05	5.19481778830286e-06	2.70231096720623e-05	4.37615694649273e-06	0	0	0	9.3652560020273e-05	2.02352811324399e-05	0	0	0.000139752637831039	0	0	0	1.24269609936335e-06	0	5.38018156319382e-06	0	5.9356504265952e-06	6.2305360649388e-06	0	6.9986597566566e-06	9.49725481316072e-06	0	3.92759728542958e-06	0	0	0	0	0	0	0	0	0	0	0	0	0	0
k__Bacteria|p__Pseudomonadota|c__Gammaproteobacteria|o__Xanthomonadales|f__Rhodanobacteraceae|g__Dyella	0	0	0	0	0	0	0	0	0	0	0	0	0	0.000129377104688257	0	0	6.42713647197952e-06	2.20748521444799e-05	0	0	0	0	0	0	0	4.24617843940454e-05	0	0	0	0	0	0	1.60066092356641e-06	0	0	0.000189277580225768	0	0	0	0	0	0	0	0	0	0	0	0	0
k__Bacteria|p__Actinomycetota|c__Actinomycetes|o__Micrococcales|f__Dermabacteraceae|g__Brachybacterium	0	6.89150261512255e-06	0	2.52678915397414e-06	0	4.91330189783511e-06	0	2.34030368226353e-05	2.88630484430189e-06	0	1.9393986409664e-05	4.42196340088292e-05	0	0	0	0	1.83632470627986e-06	5.51871303611998e-06	0	5.79615502396227e-06	0	0	3.54871545839131e-05	1.96659511285987e-05	2.4488423134513e-06	0	0	2.68969041663305e-05	1.78069512797856e-05	2.49221442597552e-05	0	0	2.82783429830066e-05	0	2.41046656929306e-05	0	0	0	3.37768645059504e-06	1.89750800274e-06	0	7.1286507602706e-06	0	0	5.43249282609142e-05	0	0	0	0
k__Bacteria|p__Pseudomonadota|c__Gammaproteobacteria|o__Enterobacterales|f__Yersiniaceae|g__Serratia	0.000128393053935782	0	0	1.08290963741749e-06	0	0	0	4.9530236661662e-07	0	0	5.54113897418972e-06	9.82658533529538e-06	0.000128367270430453	0	0	0	2.75448705941979e-06	0	0	1.32023531101363e-05	0	0	0	0	7.67547590783245e-07	0	0	0	0	5.7113247261939e-06	0	3.4993298783283e-06	8.53685825902087e-07	0	2.07931620993331e-06	0	0	0	1.99590562989707e-06	0	7.94609370033691e-07	0	0	0	1.9315530048325e-06	6.6621097835747e-06	4.68420276040069e-06	0	0
k__Bacteria|p__Actinomycetota|c__Actinomycetes|o__Micrococcales|f__Microbacteriaceae|g__Leucobacter	0	4.86459008126298e-06	0	3.15848644246767e-06	0	0	0	5.07684925782036e-06	0	1.92004915325832e-05	3.22078702874778e-05	4.6676280342653e-05	0	4.06613757591664e-05	0	0	0	0	0	5.15213779907757e-06	0	0	7.47097991240276e-06	0	3.54533887171308e-06	0	0	8.96563472211015e-06	1.58284011375872e-05	1.71339741785817e-05	0	0	3.28669042972304e-05	0	2.58759350569479e-05	1.86174669074526e-05	0	0	1.02865905540849e-05	0	0	0	0	0	1.83497535459088e-05	0	5.62104331248082e-06	1.60441964130525e-05	6.37420818850397e-06
k__Bacteria|p__Bacteroidota|c__Flavobacteriia|o__Flavobacteriales|f__Weeksellaceae|g__Epilithonimonas	0	8.1076501354383e-06	0.00010179806362379	4.06091114031558e-06	0	0	0	1.58496757317319e-05	3.10277770762454e-05	1.28003276883888e-05	3.80953304475543e-06	2.45664633382384e-05	0	0	0	0	0	0	0	0	0	0	0.000138213128379451	7.56382735715334e-06	2.11989334597277e-06	0	0	0	0	0	0	0	3.52145403184611e-06	0	9.24140537748137e-07	0	0	0	0	0	1.07272264954548e-05	0	0	0	0	0	0	0	0
k__Bacteria|p__Actinomycetota|c__Actinomycetes|o__Micrococcales|f__Microbacteriaceae|g__Microcella	0	4.86459008126298e-06	0	0	0	0	0	2.22886064977479e-06	0	0	6.92642371773715e-06	0.000144942133695607	0	0	0	0	0	0	0	0	0	0	2.80161746715104e-05	0	1.71784460794345e-06	1.99820161854331e-05	0	2.98854490737005e-05	9.89275071099199e-06	1.24610721298776e-05	0	0	6.29593296602789e-06	0	4.46667926578266e-05	0	0	0	0	0	0	0	0	0	6.27754726570564e-06	0	0	2.40662946195787e-05	2.94194224084799e-06
k__Bacteria|p__Bacillota|c__Clostridia|o__Eubacteriales|f__Oscillospiraceae|g__Ruminococcus	0	0	0	1.26339457698707e-06	0	0	0	1.1144303248874e-06	3.60788105537737e-06	1.92004915325832e-05	8.65802964717144e-06	1.47398780029431e-05	2.91743796432849e-06	0	0	0	0	0	0	7.08418947373166e-06	0	0	3.54871545839131e-05	0	5.4459329060335e-06	1.24887601158957e-05	0	0	2.37426017063808e-06	7.7881700811735e-06	8.26377985290472e-05	1.92463143308057e-05	2.64642606029647e-05	0	3.23449188211848e-06	2.48232892099368e-05	0	0	1.07471841609842e-05	0	7.94609370033691e-07	6.23756941523678e-06	0	0	0	6.6621097835747e-06	0	5.3480654710175e-06	7.35485560211996e-07
k__Bacteria|p__Bacillota|c__Clostridia|o__Eubacteriales|f__Lachnospiraceae|g__Herbinix	0	6.08073760157872e-06	0	0	0	0	0	1.90691411147399e-05	1.15452193772076e-05	0	4.05195787487623e-05	0	0	0	0	0	0	0	0	0	0	0	0.000166229303050961	0	2.31726272645989e-05	0	0	0	0	7.2689587424286e-06	0	0	1.58998985074264e-05	0	9.16439366600236e-06	0	0	0	2.07267123104696e-05	0	0	0	0	0	5.55321488889345e-06	0	0	0	4.65807521467598e-06
k__Bacteria|p__Pseudomonadota|c__Betaproteobacteria|o__Rhodocyclales|f__Zoogloeaceae|g__Azoarcus	0	9.32379765575404e-06	0	1.62436445612623e-06	0	0	0	1.32493383069946e-05	0	0	0	0.000194075060372084	1.02110328751497e-05	0	0	0	0	0	0	0	0	0	0	9.07659282858401e-06	2.92399082203141e-07	0	0	0	2.0972631507303e-05	3.1152680324694e-06	0	1.22476545741491e-05	4.3751398577482e-06	0	8.39427655121225e-06	2.48232892099368e-05	0	1.94626576475269e-05	0	0	0	0	0	0	0	0	0	0	0
k__Bacteria|p__Pseudomonadota|c__Alphaproteobacteria|o__Hyphomicrobiales|f__Methylobacteriaceae|g__Methylobacterium	0	5.67535509480681e-06	0	0	0	3.75723086305038e-06	0	2.35268624142895e-06	0	1.28003276883888e-05	0	3.43930486735338e-05	0	0	0	0	0	0	0	5.79615502396227e-06	0	0	5.22968593868193e-05	0	5.84798164406282e-07	0	0	5.9770898147401e-05	2.69082819338982e-05	7.2689587424286e-06	0	0	6.8294866072167e-06	0	1.04735927611456e-05	0	0	0	1.53531202299775e-06	0	0	4.45540672516913e-06	0	0	7.48476789372595e-06	0	1.03052460728815e-05	3.47624255616137e-05	2.45161853403999e-06
k__Bacteria|p__Bacillota|c__Tissierellia|o__Tissierellales|f__Peptoniphilaceae|g__Peptoniphilus	0	0	0	1.71460692591102e-06	0	5.78035517392366e-07	0	6.93423313263269e-06	5.05103347752831e-06	3.84009830651665e-05	3.70563668898938e-05	0	1.89633467681352e-05	0	0	6.35021431973329e-05	0	0	0	0	0	0	3.73548995620138e-05	0	1.30117591580398e-05	0	0	0	0	0	0	0	1.17381801061537e-06	0	1.07816396070616e-05	1.86174669074526e-05	0	0	3.43909893151495e-05	0	0	0	0	0	0	0	0	0	0
k__Bacteria|p__Campylobacterota|c__Epsilonproteobacteria|o__Campylobacterales|f__Helicobacteraceae|g__Wolinella	0	0	0	0	0	0	0	0	0	0	1.03896355766057e-06	0	0	0	0	0	0	0	0	0	0	0	5.60323493430207e-06	0	0	0	0	0	0	1.5576340162347e-06	0	0	0	0	0	0	0	0	0	0	0	0	0	0.000258464719565779	0	6.6621097835747e-06	2.81052165624041e-06	0	4.90323706807998e-07
k__Bacteria|p__Fusobacteriota|c__Fusobacteriia|o__Fusobacteriales|f__Leptotrichiaceae|g__Streptobacillus	2.13988423226303e-05	3.64844256094723e-06	0	1.64241295008319e-05	0	0	0	5.81980280774529e-06	1.44315242215095e-06	0	7.27274490362401e-06	0	0	0	0	0	0	0	0	0	0	0	9.33872489050345e-05	1.21021237714453e-05	5.11698393855496e-06	0	0	0	0	1.0384226774898e-06	0	0	1.60066092356641e-06	0	6.93105403311103e-07	0	0	0	1.50460578253779e-05	0	2.38382811010107e-06	3.11878470761839e-05	0	0	1.9074085922721e-05	0	0	0	1.96129482723199e-06
k__Bacteria|p__Actinomycetota|c__Actinomycetes|o__Micrococcales|f__Dermacoccaceae|g__Dermacoccus	0	0	0	4.51212348923953e-07	0	0	0	0	2.16472863322642e-06	0	0	0	0	0	0	0	0	5.51871303611998e-06	0	6.44017224884697e-07	0.000209628956746559	0	4.66936244525173e-05	0	2.92399082203141e-07	0	0	0	8.70562062567295e-06	2.0768453549796e-06	0	0	2.56105747770626e-06	3.65470360353775e-06	1.54023422958023e-06	9.30873345372629e-06	0	0	0	0	0	0	0	0	4.82888251208126e-07	0	0	0	0
k__Bacteria|p__Bacillota|c__Clostridia|o__Eubacteriales|f__Oscillospiraceae|g__Fastidiosipila	0	8.91841514898212e-06	0	4.06091114031558e-06	0	0	0	2.72416301639141e-06	2.16472863322642e-06	0	1.80087016661166e-05	1.71965243367669e-05	0	0	0	0	0	0	0	0	0	0	6.53710742335241e-05	1.96659511285987e-05	1.60819495211727e-06	0	1.43471508351835e-05	0	0	1.0384226774898e-06	0	0	8.43014753078311e-06	0	3.08046845916046e-06	9.30873345372629e-06	0	0	3.22415524829527e-05	0	0	2.0494870935778e-05	0	0	8.69198852174627e-06	0	0	0	1.83871390052999e-05
k__Viruses|p__Peploviricota|c__Herviviricetes|o__Herpesvirales|f__Herpesviridae|g__Roseolovirus	4.27976846452607e-05	3.64844256094723e-06	0	0	0	5.78035517392366e-07	0	0	0	0	2.07792711532115e-06	5.40462193441246e-05	1.02110328751497e-05	0	0	0	7.34529882511945e-06	0	0	2.25406028709644e-06	0	0	0	0	4.34943634777172e-06	6.74393046258368e-05	0	0	5.53994039815552e-06	4.1536907099592e-06	0	0	0	1.09641108106133e-05	6.93105403311103e-07	0	0	2.59502101967026e-05	3.07062404599549e-07	2.84626200411e-06	2.78113279511792e-06	0	0	0	0	0	0	5.3480654710175e-06	0
k__Bacteria|p__Pseudomonadota|c__Alphaproteobacteria|o__Hyphomicrobiales|f__Nitrobacteraceae|g__Rhodopseudomonas	0	0	2.87690179806362e-05	0	4.95582706145886e-06	0	0	4.9530236661662e-07	6.49418589967926e-06	0	1.73160592943429e-06	0	0	0	0	6.35021431973329e-05	0	2.20748521444799e-05	0	0	4.65842126103464e-05	5.13984225824109e-06	3.17516646277117e-05	7.56382735715334e-06	1.4619954110157e-07	0	0	0	5.14423036971584e-06	2.44029329210103e-05	0	0	6.18922223779013e-06	0	1.69425765253825e-06	0	0	0	0	0	1.98652342508423e-06	0	0	0	1.9315530048325e-06	6.6621097835747e-06	0	0	0
k__Bacteria|p__Bacteroidota|c__Flavobacteriia|o__Flavobacteriales|f__Weeksellaceae|g__Kaistella	0	2.95929229943498e-05	0	4.51212348923953e-07	0	5.78035517392366e-07	0	5.32450044112867e-06	0	1.28003276883888e-05	0	2.45664633382384e-05	8.75231389298546e-06	0	0	0	0	0	0	0	0	0	3.73548995620138e-05	1.96659511285987e-05	6.68862900539685e-06	0	0	0	5.14423036971584e-06	0	0	0	8.96370117197191e-06	0	3.31150359359749e-06	0.000121013534898442	0	0	0	0	1.58921874006738e-06	0	0	0	0	0	0	0	0
k__Bacteria|p__Pseudomonadota|c__Betaproteobacteria|o__Burkholderiales|f__Comamonadaceae|g__Rhodoferax	0	2.02691253385957e-06	0	1.35363704677186e-06	0	7.80347948479694e-06	0	2.10503505812064e-06	0	6.40016384419441e-05	0	7.12427436808915e-05	0	0	0	0	0	0	0	0	0	5.13984225824109e-06	0	0	1.82749426376963e-07	0	0	0	6.72707048347456e-06	0	0	0	2.13421456475522e-06	0	3.31150359359749e-06	1.55145557562105e-05	0	6.48755254917565e-06	0	0	0	7.1286507602706e-06	0	0	7.48476789372595e-06	5.32968782685976e-06	1.40526082812021e-06	1.0696130942035e-05	7.35485560211996e-07
k__Bacteria|p__Actinomycetota|c__Actinomycetes|o__Propionibacteriales|f__Propionibacteriaceae|g__Vaginimicrobium	0	0	0	4.24139607988516e-06	0	0	0	0	0	0	3.11689067298172e-05	0	0	0	0	6.35021431973329e-05	0	0	0	0	0	0	9.33872489050345e-06	4.538296414292e-06	3.9473876097424e-06	0	0	0	0	2.49221442597552e-05	0	0	4.28977127515799e-05	0	1.54023422958023e-07	0	0	0	2.1801430726568e-05	0	0	0	0	0	9.65776502416252e-07	0	0	5.3480654710175e-06	1.10322834031799e-05
k__Bacteria|p__Bacillota|c__Clostridia|o__Eubacteriales|f__Peptostreptococcaceae|g__Romboutsia	0	1.33776227234732e-05	0	3.55555330952075e-05	0	0	0	4.53201665454208e-05	1.58746766436604e-05	0	1.73160592943429e-06	0	0	0	0	0	0	0	0	2.57606889953879e-06	0	0	4.10903895182152e-05	0	1.92617895401319e-05	0	0	0	2.37426017063808e-06	0	0	3.4993298783283e-06	3.94829694479715e-06	9.13675900884438e-06	8.47128826269126e-06	2.17203780586947e-05	0	8.65007006556753e-06	4.14534246209391e-06	0	0	0	0	0	1.08649856521828e-05	0	0	0	1.22580926701999e-06
k__Bacteria|p__Bacillota|c__Clostridia|o__Eubacteriales|f__|g__Emergencia	0	8.1076501354383e-07	0	2.52678915397414e-06	0	0	0	2.98419675886514e-05	1.15452193772076e-05	0	1.55844533649086e-05	0	0	0	0	0	0	0	0	0	0	0	5.04291144087186e-05	7.56382735715334e-06	8.00442487531098e-06	0	0	0	0	1.5576340162347e-06	0	0	1.34455517579579e-05	0	1.53253305843233e-05	9.30873345372629e-06	0	1.51376226147432e-05	1.81166818713734e-05	0	0	6.23756941523678e-06	0	0	0	0	0	0	5.88388448169597e-06
k__Bacteria|p__Pseudomonadota|c__Alphaproteobacteria|o__Hyphomicrobiales|f__Methylobacteriaceae|g__Methylorubrum	0	3.24306005417532e-06	0	0	0	3.4682131043542e-06	0	3.83859334127881e-06	0	1.28003276883888e-05	0	6.38728046794199e-05	0	0	0	0	0	0	0	1.03042755981551e-05	0	0	1.86774497810069e-05	3.02553094286134e-06	4.02048738029319e-07	0	0	0	7.91420056879359e-06	8.8265927586633e-06	0	0	2.9879003906573e-06	0	3.77357386247156e-06	0	0	8.65007006556753e-06	0	8.53878601233001e-06	0	0	0	0	6.03610314010158e-06	0	0	0	1.47097112042399e-06
k__Bacteria|p__Deinococcota|c__Deinococci|o__Thermales|f__Thermaceae|g__Allomeiothermus	0	0	0	0	0	0	0	0	1.3709948010434e-05	0	0	3.68496950073577e-05	0	0	0	0	0	5.51871303611998e-06	0	0	0	0.000120786293068666	0	0	0	0	0	0	5.9356504265952e-05	1.0384226774898e-06	0	0	9.60396554139848e-07	0	0	0	0	0	0	0	1.15218358654885e-05	0	0	0	4.82888251208126e-07	3.99726587014482e-06	0	0	0
k__Bacteria|p__Actinomycetota|c__Actinomycetes|o__Micrococcales|f__Microbacteriaceae|g__Cryobacterium	0	0	0	8.12182228063116e-07	0	0	0	3.5909421579705e-06	0	0	3.80953304475543e-06	9.82658533529538e-05	0	0	0	0	0	0	0	0	0	0	4.66936244525173e-05	0	4.02048738029319e-07	0	0	0	1.46412710522682e-05	1.5576340162347e-05	0	0	1.2058312290867e-05	0	6.16093691832092e-06	0	0	0	0	0	0	0	0	0	3.09048480773201e-05	0	0	0	0
k__Bacteria|p__Bacillota|c__Tissierellia|o__Tissierellales|f__Peptoniphilaceae|g__Anaerococcus	0	1.58099177641047e-05	0	0	4.95582706145886e-06	8.67053276088549e-07	0	2.20409553144396e-05	7.21576211075473e-06	0	2.87446584286092e-05	0	0	0	0	0	0	0	0	0	0	0	2.9883919649611e-05	0	4.29461151985863e-05	0	0	0	0	4.6729020487041e-06	0	0	3.52145403184611e-06	0	5.69886664944685e-06	1.55145557562105e-05	0	0	2.27226179403666e-05	0	6.75417964528638e-06	4.45540672516913e-06	0	0	9.65776502416252e-06	0	0	0	3.43226594765598e-06
k__Bacteria|p__Pseudomonadota|c__Betaproteobacteria|o__Burkholderiales|f__Sphaerotilaceae|g__Aquincola	0	4.05382506771915e-06	6.63900414937759e-06	0	0	1.15607103478473e-06	0	2.22886064977479e-06	7.93733832183021e-06	0	0	2.70231096720623e-05	0	0	0	0	0	7.35828404815997e-06	0	9.66025837327045e-07	6.98763189155195e-05	0	1.30742148467048e-05	0	1.4619954110157e-07	1.99820161854331e-05	0	0	1.34541409669491e-05	1.09034381136429e-05	0	0	2.9879003906573e-06	0	1.29379675284739e-05	0	0	0	0	0	2.38382811010107e-06	0	0	0	8.93343264735033e-06	1.33242195671494e-05	0	0	0
k__Bacteria|p__Bacteroidota|c__Flavobacteriia|o__Flavobacteriales|f__Weeksellaceae|g__Cruoricaptor	0	2.75660104604902e-05	0	8.6632770993399e-06	0	0	0	2.84798860804557e-06	1.73178290658114e-05	0	5.54113897418972e-06	9.33525606853061e-05	0	0	0	0	0	0	0	0	0	0	0	0	2.81068617767769e-05	0	0	0	0	0	0	0	0	0	2.31035134437034e-06	1.86174669074526e-05	0	0	2.21084931311675e-05	0	0	0	0	0	0	0	0	0	0
k__Bacteria|p__Actinomycetota|c__Actinomycetes|o__Micrococcales|f__Microbacteriaceae|g__Gulosibacter	0	0	0	1.1190066253314e-05	0	2.89017758696183e-06	0	3.47949912548176e-05	0	0	5.54113897418972e-06	3.68496950073577e-05	0	0	0	0	0	0	0	1.32023531101363e-05	0	0	1.12064698686041e-05	0	1.20614621408796e-06	0	0	0	5.14423036971584e-06	1.0384226774898e-05	0	2.09959792699698e-05	1.06710728237761e-05	0	8.54829997417027e-06	0	0	0	0	0	0	0	0	0	0	0	0	4.01104910326312e-05	0
k__Bacteria|p__Actinomycetota|c__Coriobacteriia|o__Coriobacteriales|f__Atopobiaceae|g__Parafannyhessea	0	1.62153002708766e-06	2.87690179806362e-05	4.51212348923953e-07	0	0	0	7.99913322085842e-05	0	0	5.40261049983498e-05	0	0	0	0	0	0	0	0	7.08418947373166e-06	0	0	4.10903895182152e-05	0	2.55849196927748e-07	0	0	0	7.9142005687936e-07	0	0	0	3.09461111889507e-06	0	9.24140537748137e-07	0	0	0	8.29068492418783e-06	0	1.58921874006738e-06	4.45540672516913e-06	0	0	0	0	0	0	7.35485560211996e-07
k__Bacteria|p__Bacillota|c__Clostridia|o__Eubacteriales|f__Lachnospiraceae|g__Simiaoa	0	0	0	0	0	0	0	3.5909421579705e-06	4.32945726645284e-06	0	2.04329499673246e-05	0	0	0	0	0	0	0	0	0	0	0	0.000113932443664142	1.3614889242876e-05	5.95763129988899e-06	0	0	0	7.9142005687936e-07	6.7497474036837e-06	0	0	8.85699044373415e-06	0	2.84943332472342e-06	0	0	0	2.11873059173689e-05	0	0	0	0	0	3.62166188406095e-06	0	0	0	0
k__Bacteria|p__Pseudomonadota|c__Gammaproteobacteria|o__Pasteurellales|f__Pasteurellaceae|g__Mannheimia	0	0	0	0	0	0	0	0	3.53572343426982e-05	0	6.23378134596344e-05	0	0	0	0	0	0	0	0	0	0	5.13984225824109e-06	0	3.02553094286134e-06	3.15425509926638e-05	8.74213208112699e-05	0	0	0	1.0384226774898e-05	0	0	0	0	3.85058557395057e-07	0	0	0	6.14124809199098e-07	0	0	0	0	0	0	0	0	0	4.90323706807998e-07
k__Eukaryota|p__Ascomycota|c__Eurotiomycetes|o__Eurotiales|f__Aspergillaceae|g__Penicillium	0	2.43229504063149e-06	0	0	4.95582706145886e-06	1.44508879348092e-06	0	1.23825591654155e-06	1.44315242215095e-06	0	0	0	0	0	0	0	1.3772435297099e-05	7.35828404815997e-06	0.000130092582554585	1.28803444976939e-06	0	0	4.10903895182152e-05	0	5.48248279130889e-07	4.99550404635828e-06	0	0	3.9571002843968e-06	1.5576340162347e-06	0	0	0	0	1.38621080662221e-06	0	0	0	0	0	1.19191405505054e-06	0	0	0	4.82888251208126e-07	0	0	5.3480654710175e-06	0
k__Bacteria|p__Pseudomonadota|c__Alphaproteobacteria|o__Hyphomicrobiales|f__Xanthobacteraceae|g__Pseudolabrys	0	0	0	4.51212348923953e-07	0	0	0	0	0	0	6.92642371773715e-07	0	0	0	0	0	0	0	0	0	0	0	0	0	0	0	0	0	1.58284011375872e-06	0	0	0	0	0	0	0	0.000230806712201127	0	0	0	0	0	0	0	0	0	0	0	0
k__Bacteria|p__Pseudomonadota|c__Gammaproteobacteria|o__Enterobacterales|f__Enterobacteriaceae|g__Kosakonia	0	1.21614752031574e-06	0	0	0	0	0	0	0	0	0	0	1.60459088038067e-05	0	0	0	0	0	0	0	0	0	0	0	0	0	0	0.000137473065739022	1.18713008531904e-06	0	5.50918656860315e-05	0	0	0	0	0	0	0	0	0	0	0	0	0	5.55321488889345e-06	0	0	5.3480654710175e-06	0
k__Eukaryota|p__Apicomplexa|c__Aconoidasida|o__Piroplasmida|f__Babesiidae|g__Babesia	0	0	1.77040110650069e-05	2.70727409354372e-07	3.4690789430212e-05	0	0	3.71476774962465e-07	0	0	0	1.22832316691192e-05	0	0	0	0	0	1.65561391083599e-05	4.33641941848616e-05	9.66025837327045e-07	0	1.02796845164822e-05	2.9883919649611e-05	1.21021237714453e-05	1.09649655826178e-07	0	0	0	1.58284011375872e-06	2.0768453549796e-06	0	0	3.09461111889507e-06	0	4.0354136815002e-05	0	0	0	0	0	0	0	0	0	9.65776502416252e-07	0	0	0	4.90323706807998e-07
k__Bacteria|p__Bacillota|c__Bacilli|o__Bacillales|f__Bacillaceae|g__Anoxybacillus	0	7.70226762866638e-06	0	1.80484939569581e-06	9.91165412291773e-06	5.78035517392366e-07	0	9.90604733233241e-07	6.49418589967926e-06	0	2.77056948709486e-06	2.45664633382384e-05	0	0	0	0	0	7.35828404815997e-06	0	7.72820669861636e-06	0	0	0	0	6.21348049681674e-07	0	0	0	5.73779541237536e-05	4.1536907099592e-06	0	0	2.77447893418178e-06	0	6.93105403311103e-07	4.65436672686314e-05	0	0	0	0	1.98652342508423e-06	0	0	0	3.62166188406095e-06	1.86539073940092e-05	0	0	0
k__Bacteria|p__Bacillota|c__Clostridia|o__Eubacteriales|f__Peptostreptococcaceae|g__Peptacetobacter	0	1.49991527505608e-05	0	2.94190451498418e-05	0	0	0	2.90990140387265e-05	0	0	0	0	0	0	0	0	0	0	0	0	0	0	5.04291144087186e-05	0	2.30995274940481e-05	7.49325606953742e-06	0	0	0	1.5576340162347e-06	0	0	2.4543467494685e-06	0	7.70117114790115e-06	2.17203780586947e-05	0	1.73001401311351e-05	2.14943683219684e-06	0	0	3.5643253801353e-06	0	0	1.20722062802032e-05	0	0	0	7.35485560211996e-07
k__Bacteria|p__Thermodesulfobacteriota|c__Desulfovibrionia|o__Desulfovibrionales|f__Desulfovibrionaceae|g__Desulfovibrio	0	0	0	0	1.3215538830557e-05	0	0	0	0	0	8.00001939398641e-05	0	0	0	0	0	0	0	0	9.66025837327045e-07	0	0	2.24129397372083e-05	0	0	0	0	0	4.74852034127616e-06	2.5960566937245e-06	0	0	1.81408238004194e-06	0	3.08046845916046e-07	0	0	0	0	0	0	0	0.000102803978513968	0	0	0	0	0	0
k__Bacteria|p__Actinomycetota|c__Actinomycetes|o__Micrococcales|f__Micrococcaceae|g__Pseudarthrobacter	0	4.45920757449106e-06	0	2.97800150289809e-06	3.30388470763924e-06	0	0	7.42953549924931e-06	1.44315242215095e-06	0	7.96538727539772e-06	2.70231096720623e-05	8.75231389298546e-06	0	0	0	0	0	0	3.86410334930818e-06	0	0	5.60323493430207e-06	0	7.30997705507852e-07	0	0	1.49427245368503e-05	0	1.45379174848572e-05	0	0	3.73487548832163e-06	0	5.23679638057278e-06	0	0	0	1.07471841609842e-06	0	0	0	0	0	6.34998050338686e-05	0	1.87368110416027e-06	0	4.90323706807998e-07
k__Bacteria|p__Acidobacteriota|c__Terriglobia|o__Terriglobales|f__Acidobacteriaceae|g__Granulicella	0	0	0	0	0	0	0	0	0	0	0	0	0	0	0	0	0	0	0.000173456776739446	0	0	0	0	0	0	2.24797682086122e-05	0	0	0	0	0	0	0	0	0	2.79262003611789e-05	0	0	0	0	0	0	0	0	0	0	0	0	0
k__Bacteria|p__Cyanobacteriota|c__Cyanophyceae|o__Nostocales|f__Nostocaceae|g__Nostoc	0	8.02657363408391e-05	0.000106224066390041	4.69260842880911e-06	0	0	0	1.70879316482734e-05	1.15452193772076e-05	0	0	0	0	0	0	0	0	0	0	0	0	0	0	0	1.31579586991413e-06	0	0	0	0	0	0	0	0	0	0	0	0	0	0	0	0	0	0	0	0	0	0	0	0
k__Bacteria|p__Actinomycetota|c__Actinomycetes|o__Micrococcales|f__Ruaniaceae|g__Ruania	0	2.02691253385957e-06	0	4.51212348923953e-07	4.95582706145886e-06	3.4682131043542e-06	0	1.98120946646648e-06	3.60788105537737e-06	0	6.92642371773715e-06	9.82658533529538e-06	0	0	0	0	2.75448705941979e-06	5.51871303611998e-06	0	1.93205167465409e-06	0	0	2.24129397372083e-05	6.05106188572267e-06	7.30997705507852e-07	0	0	5.9770898147401e-06	1.14755908247507e-05	1.40187061461123e-05	0	1.39973195133132e-05	8.96370117197191e-06	0	6.93105403311103e-06	9.30873345372629e-06	0	0	4.45240486669346e-06	0	0	0	5.14019892569842e-05	0	2.65588538164469e-06	2.66484391342988e-06	0	0	0
k__Bacteria|p__Actinomycetota|c__Actinomycetes|o__Micrococcales|f__Microbacteriaceae|g__Microterricola	0	0	0	1.26339457698707e-06	0	0	0	1.08966520655657e-05	0	0	0	3.93063413411815e-05	0	0	0	0	0	0	0	0	0	0	0	0	9.868469024356e-07	0	0	1.19541796294802e-05	0	8.8265927586633e-06	0	0	5.33553641188804e-07	0	2.58759350569479e-05	0	0	0	0	0	0	0	0	0	0.000116858956792366	0	0	0	3.67742780105998e-06
k__Viruses|p__Uroviricota|c__Caudoviricetes|o__|f__Herelleviridae|g__Sepunavirus	0	0	0	0	0	0	0	0	0	0	0	0	0	0	0	0	0	0.000125090828818719	0	0	0	0	0	0	0	0	0	0	0	0	0	0	0	0	0	0	0	0	0	0	0	0	0	0	0	0	9.13419538278134e-05	0	0
k__Bacteria|p__Pseudomonadota|c__Gammaproteobacteria|o__Enterobacterales|f__Enterobacteriaceae|g__Cronobacter	0	0	0	0	0	0	0	0	1.44315242215095e-06	0	0	0	0.000210055533431651	0	0	0	0	0	0	0	0	0	0	0	0	0	0	0	0	0	0	0	0	0	0	0	0	0	0	0	0	0	0	0	0	0	9.36840552080137e-07	0	0
k__Bacteria|p__Pseudomonadota|c__Alphaproteobacteria|o__Hyphomicrobiales|f__Nitrobacteraceae|g__Afipia	0	0	2.65560165975104e-05	0	0	0	0	0	0	0	0	0	0	0	0	0	0	0	0	0	0.000139752637831039	4.11187380659288e-05	0	6.05106188572267e-06	0	0	0	0	0	0	0	0	0	0	2.31035134437034e-07	0	0	0	0	0	0	0	0	0	0	0	0	0	0
k__Eukaryota|p__Ascomycota|c__Eurotiomycetes|o__Eurotiales|f__Trichocomaceae|g__Talaromyces	0	1.62153002708766e-06	0	0	0	0	0.00020393596410727	0	0	0	0	0	0	0	0	0	0	0	0	0	0	0	5.60323493430207e-06	0	0	0	0	0	1.18713008531904e-06	0	0	0	0	0	2.31035134437034e-07	0	0	0	0	0	0	0	0	0	0	0	0	0	0
k__Bacteria|p__Pseudomonadota|c__Betaproteobacteria|o__Burkholderiales|f__Comamonadaceae|g__Melaminivora	0	2.02691253385957e-06	0	0	0	0	0	5.81980280774529e-06	2.88630484430189e-06	0	0	0.000103179146020601	0	0	0	0	0	0	0	0	0	0	0	0	2.55849196927748e-07	3.49685283245079e-05	0	0	1.74112412513459e-05	3.6344793712143e-06	0	0	1.38723946709089e-06	0	1.01655459152295e-05	1.55145557562105e-05	0	0	0	0	0	0	0	0	3.38021775845688e-06	0	0	8.02209820652624e-06	0
k__Bacteria|p__Bacteroidota|c__Flavobacteriia|o__Flavobacteriales|f__Weeksellaceae|g__Riemerella	2.13988423226303e-05	4.90512833194017e-05	1.54910096818811e-05	1.26339457698707e-06	0	0	0	8.91544259909917e-06	9.38049074398115e-06	0	4.15585423064229e-06	0	0	0	0	0	0	0	0	2.57606889953879e-06	0	0	0	3.02553094286134e-05	4.23978669194554e-06	2.99730242781497e-05	0	0	1.58284011375872e-06	1.0384226774898e-06	0	0	1.81408238004194e-06	1.09641108106133e-05	1.15517567218517e-06	0	0	0	7.67656011498873e-07	0	1.35083592905728e-05	0	0	0	0	0	0	0	0
k__Bacteria|p__Bacillota|c__Bacilli|o__Bacillales|f__Bacillaceae|g__Priestia	0	0	0	1.35363704677186e-05	1.3215538830557e-05	5.78035517392366e-07	0	1.17634312071447e-05	3.60788105537737e-06	0	5.19481778830286e-06	0	0	0	0	9.52532147959994e-05	0	0	0	0	0	0	0	0	8.33337384278951e-06	0	0	0	2.37426017063808e-06	0	0	3.4993298783283e-06	6.40264369426565e-07	0	2.92644503620244e-06	0	0	0	6.14124809199098e-06	0	0	0	0	0	0	0	9.36840552080137e-07	2.94143600905962e-05	0
k__Viruses|p__Uroviricota|c__Caudoviricetes|o__Crassvirales|f__Steigviridae|g__Kolpuevirus	0	0	0	0	0	0	0.00020393596410727	0	0	0	1.03896355766057e-06	0	0	0	0	0	0	0	0	0	0	0	0	0	0	0	0	0	0	0	0	0	0	0	0	0	0	0	0	0	0	0	0	0	0	0	0	0	0
k__Bacteria|p__Pseudomonadota|c__Gammaproteobacteria|o__Alteromonadales|f__Alteromonadaceae|g__Salinimonas	0	0	0	4.51212348923953e-06	0	0	0.00020393596410727	8.66779141579086e-07	0	0	0	0	0	0	0	0	0	0	0	0	0	0	0	0	1.82749426376963e-07	0	0	0	0	0	0	0	0	0	0	0	0	0	0	0	0	0	0	0	0	0	0	0	0
k__Bacteria|p__Pseudomonadota|c__Gammaproteobacteria|o__Pasteurellales|f__Pasteurellaceae|g__Bibersteinia	0	0	0	0	0	0	0	0	8.44244166958304e-05	0	2.94373008003829e-05	0	0	0	0	0	0	0	0	0	0	0	0	1.8153185657168e-05	5.72371203412648e-05	0	0	0	0	5.7113247261939e-06	0	0	1.60066092356641e-06	0	0	0	0	0	6.14124809199098e-06	0	0	0	0	0	0	0	0	0	0
k__Bacteria|p__Bacillota|c__Clostridia|o__Eubacteriales|f__Oscillospiraceae|g__Anaerotruncus	0	0	0	0	0	0	0	0	3.60788105537737e-06	0	0	0	0	0	0	0	0	0	0	0	0	0	3.36194096058124e-05	0	1.02339678771099e-06	0	0	0	0	0	0	0	3.09461111889507e-06	0	6.93105403311103e-07	0	0	0	1.8423744275973e-06	0	0	0	0	0.00012923235978289	9.65776502416252e-07	2.66484391342988e-06	0	0	7.35485560211996e-07
k__Bacteria|p__Bacteroidota|c__Bacteroidia|o__Bacteroidales|f__Muribaculaceae|g__Sodaliphilus	2.13988423226303e-05	5.67535509480681e-06	0	6.04624547558097e-06	0	0	0	5.57215162443698e-06	0	0	5.54113897418972e-06	2.45664633382384e-05	0	0	0	0	0	0	0	2.57606889953879e-05	0	0	1.12064698686041e-05	3.02553094286134e-06	3.72808829809005e-06	1.24887601158957e-05	0	0	0	3.1152680324694e-06	0	0	2.02750383651746e-06	3.65470360353775e-06	3.85058557395057e-07	2.17203780586947e-05	0	6.48755254917565e-06	3.22415524829527e-06	0	0	0	0	0	3.62166188406095e-06	0	0	5.3480654710175e-06	0
k__Bacteria|p__Actinomycetota|c__Actinomycetes|o__Micrococcales|f__Sanguibacteraceae|g__Sanguibacter	0	8.1076501354383e-07	0	0	0	0	0	8.66779141579086e-07	0	0	8.65802964717144e-06	4.91329266764769e-06	0	0	0	0	0	0	0.000130092582554585	6.44017224884697e-07	0	0	7.47097991240276e-06	7.56382735715334e-06	1.82749426376963e-07	0	0	0	3.16568022751744e-06	0	0	0	5.22882568365028e-06	0	8.00921799381719e-06	6.20582230248419e-06	0	0	4.60593606899324e-07	0	0	0	0	0	6.5189913913097e-06	0	0	0	9.80647413615995e-07
k__Viruses|p__Uroviricota|c__Caudoviricetes|o__Crassvirales|f__Suoliviridae|g__Aurodevirus	0	0	0	0.000196909069070413	0	0	0	0	0	0	1.03896355766057e-06	0	0	0	0	0	0	0	0	0	0	0	0	0	0	0	0	0	0	0	0	0	0	0	0	0	0	0	0	0	0	0	0	0	0	0	0	0	0
k__Bacteria|p__Pseudomonadota|c__Gammaproteobacteria|o__Immundisolibacterales|f__Immundisolibacteraceae|g__Immundisolibacter	0	1.21614752031574e-06	0	0	0	0	0	2.97181419969972e-06	0	0	0	4.17629876750053e-05	0	0	9.98253057149988e-05	0	0	0	0	0	0	0	3.73548995620138e-06	0	1.82749426376963e-07	0	0	0	3.9571002843968e-06	0	0	0	4.26842912951044e-07	0	2.38736305584936e-06	6.20582230248419e-06	2.56451902445696e-05	0	0	0	0	0	0	0	1.20722062802032e-06	0	0	5.3480654710175e-06	4.90323706807998e-07
k__Bacteria|p__Actinomycetota|c__Actinomycetes|o__Micromonosporales|f__Micromonosporaceae|g__Micromonospora	0	0	0	0	0	0	0	1.2011082390453e-05	0	0	0	0	0	0	0	0	0	0	0	7.72820669861636e-06	0	0	5.04291144087186e-05	0	1.31579586991413e-06	0	0	0	1.50369810807078e-05	1.76531855173266e-05	0	0	1.29119981167691e-05	0	1.55563657187603e-05	3.72349338149051e-05	0	1.94626576475269e-05	4.60593606899324e-07	0	0	0	0	0	3.38021775845688e-06	0	1.40526082812021e-06	0	0
k__Bacteria|p__Bacillota|c__Clostridia|o__Eubacteriales|f__|g__Aminipila	0	0	0	1.53412198634144e-06	0	0	0	2.05550482145897e-05	7.21576211075473e-06	0	7.61906608951087e-06	0	0	0	0	0	0	0	0	0	0	0	6.53710742335241e-05	9.07659282858401e-06	5.84798164406282e-06	0	0	0	0	1.66147628398368e-05	0	0	4.26842912951044e-06	0	1.10126747414986e-05	0	0	0	1.55066514322772e-05	0	0	0	0	0	0	0	0	0	2.94194224084799e-06
k__Bacteria|p__Actinomycetota|c__Actinomycetes|o__Micrococcales|f__Microbacteriaceae|g__Agrococcus	0	0	0	0	0	1.7341065521771e-06	0	3.96241893293296e-06	0	0	1.24675626919269e-05	2.70231096720623e-05	0	0	0	0	0	0	0	5.15213779907757e-06	0	0	0	6.05106188572267e-06	1.02339678771099e-06	0	0	0	1.66198211944665e-05	1.0384226774898e-05	0	0	1.26985766602935e-05	0	5.08277295761476e-06	0	0	0	1.65813698483757e-05	0	7.94609370033691e-07	0	0	0	0	0	0	0	9.80647413615995e-07
k__Bacteria|p__Bacillota|c__Clostridia|o__Eubacteriales|f__Clostridiaceae|g__Hungatella	0	8.1076501354383e-07	0	0	0	0	0	8.66779141579086e-07	0	0	1.52381321790217e-05	0	0	0	0	0	0	0	0	1.61004306221174e-06	0	0	5.04291144087186e-05	9.07659282858401e-06	1.71784460794345e-06	0	0	0	7.9142005687936e-07	0	0	0	7.14961879192998e-06	0	8.24025312825423e-06	4.65436672686314e-05	0	0	3.99181125979414e-06	0	0	0	0	0	3.13877363285282e-06	5.32968782685976e-06	9.36840552080137e-07	1.0696130942035e-05	0
k__Bacteria|p__Bacillota|c__Clostridia|o__Eubacteriales|f__Lachnospiraceae|g__Lachnospira	0	1.62153002708766e-06	0	1.08290963741749e-06	0	0	0	3.5909421579705e-06	4.32945726645284e-06	0	2.52814465697406e-05	0	0	0	0	0	0	0	0	0	0	0	1.68097048029062e-05	2.269148207146e-05	5.37283313548271e-06	0	0	0	0	5.7113247261939e-06	0	0	1.60066092356641e-06	0	2.23333963289133e-06	0	0	2.37876926803107e-05	3.37768645059504e-06	0	0	8.91081345033825e-06	0	0	3.38021775845688e-06	1.06593756537195e-05	0	0	4.90323706807998e-06
k__Bacteria|p__Actinomycetota|c__Thermoleophilia|o__Solirubrobacterales|f__Conexibacteraceae|g__Conexibacter	0	0	0	0	0	0	0	0	0	0	0	0	0	2.21789322322726e-05	0	0	0	9.19785506019996e-06	0.000108410485462154	0	0	0	0	0	6.57897934957067e-07	3.24707763013288e-05	0	0	1.50369810807078e-05	1.0384226774898e-06	0	0	5.33553641188804e-07	0	8.47128826269126e-07	0	0	0	0	0	0	0	0	0	0	0	0	0	0
k__Bacteria|p__Bacillota|c__Bacilli|o__Lactobacillales|f__Aerococcaceae|g__Aerococcus	0	6.48612010835064e-06	3.3195020746888e-05	4.33163854966995e-06	1.15635964767373e-05	5.78035517392366e-07	0	3.34329097466219e-06	3.60788105537737e-06	0	7.27274490362401e-06	0	0	0	0	0	0	7.35828404815997e-06	0	1.93205167465409e-06	0	5.13984225824109e-06	3.36194096058124e-05	0	1.86404414904502e-06	9.99100809271655e-06	0	0	2.37426017063808e-06	2.5960566937245e-06	0	1.92463143308057e-05	4.58856131422372e-06	0	2.61839819028639e-06	0	0	0	4.60593606899324e-07	0	1.19191405505054e-06	0	0	0	1.20722062802032e-06	3.99726587014482e-06	4.21578248436062e-06	0	4.41291336127198e-06
k__Bacteria|p__Actinomycetota|c__Actinomycetes|o__Micrococcales|f__Microbacteriaceae|g__Protaetiibacter	0	0	0	0	0	0	0	1.73355828315817e-06	1.44315242215095e-06	0	1.73160592943429e-06	8.59826216838345e-05	0	0	0	0	0	0	0	0	0	0	0	1.05893583000147e-05	1.02339678771099e-06	0	0	2.09198143515904e-05	0	9.8650154361531e-06	0	0	3.09461111889507e-06	0	3.51173404344292e-05	0	0	0	0	0	0	0	0	0	0	0	0	0	6.37420818850397e-06
k__Bacteria|p__Bacillota|c__Clostridia|o__Eubacteriales|f__Lachnospiraceae|g__Chordicoccus	0	0	4.42600276625173e-06	1.80484939569581e-07	0	0	0	4.21007011624127e-06	0	0	2.97836219862697e-05	0	0	0	0	0	0	0	0	3.22008612442348e-06	0	0	1.49419598248055e-05	3.02553094286134e-05	1.35234575518953e-06	0	0	0	0	4.1536907099592e-06	0	0	2.08085920063634e-05	0	9.3954288004394e-06	0	0	0	8.13715372188805e-06	0	0	2.22770336258456e-05	0	0	0	0	0	5.3480654710175e-06	2.94194224084799e-06
k__Bacteria|p__Actinomycetota|c__Actinomycetes|o__Micrococcales|f__Promicromonosporaceae|g__Isoptericola	0	0	0	8.12182228063116e-07	0	4.33526638044275e-06	0	8.66779141579086e-07	0	0	0	4.91329266764769e-06	0	0	9.98253057149988e-05	0	0	0	0	1.28803444976939e-06	0	0	1.49419598248055e-05	0	7.67547590783245e-07	0	0	5.9770898147401e-06	5.53994039815552e-06	9.8650154361531e-06	0	0	1.41925268556222e-05	0	8.39427655121225e-06	0	0	0	0	0	0	0	0	0	0	0	0	0	9.80647413615995e-07
k__Bacteria|p__Actinomycetota|c__Actinomycetes|o__Micrococcales|f__Micrococcaceae|g__Citricoccus	0	2.8376775474034e-06	0	8.12182228063116e-07	0	0	0	1.60973269150402e-06	1.44315242215095e-06	0	9.0043508330583e-06	4.42196340088292e-05	1.31284708394782e-05	0	0	0	1.10179482376792e-05	0	0	9.66025837327045e-07	0	0	2.80161746715104e-05	0	2.55849196927748e-07	0	0	0	9.89275071099199e-06	5.7113247261939e-06	0	0	2.4543467494685e-06	0	4.54369097726168e-06	0	0	0	0	0	0	0	0	0	2.65588538164469e-06	0	2.81052165624041e-06	0	1.71613297382799e-06
k__Bacteria|p__Bacillota|c__Clostridia|o__Eubacteriales|f__Lachnospiraceae|g__Lacrimispora	0	8.1076501354383e-07	0	3.60969879139163e-07	0	0	0	8.91544259909917e-06	0	0	5.85282804148789e-05	0	0	0	0	0	0	0	0	0	0	0	1.68097048029062e-05	1.05893583000147e-05	6.28658026736753e-06	0	0	0	0	3.1152680324694e-06	0	0	3.62816476008387e-06	3.65470360353775e-06	1.60184359876344e-05	0	0	0	1.53531202299775e-06	0	0	1.96037895907442e-05	0	0	0	2.66484391342988e-06	0	0	5.39356077488797e-06
k__Bacteria|p__Pseudomonadota|c__Betaproteobacteria|o__Burkholderiales|f__Alcaligenaceae|g__Pigmentiphaga	0	0	0	0	0	0	0	0	0	0	0	0	0	0	0	0	0	0	0	9.66025837327045e-07	0	0	0	0	0	0	0	0	0	0	0	0	4.26842912951044e-07	0	0	0	0	0	0	0	7.94609370033691e-07	0	0	0	1.37623151594316e-05	0	4.21578248436062e-06	0.000131027604039929	0
k__Bacteria|p__Bacteroidota|c__Flavobacteriia|o__Flavobacteriales|f__Weeksellaceae|g__Cloacibacterium	0	1.05399451760698e-05	0	1.14607936626684e-05	2.14752505996551e-05	5.78035517392366e-07	0	1.62211525066943e-05	1.94825576990378e-05	0	0	0	0	0	0	0	0	0	0	0	0	0	0	0	4.89768462690261e-06	0	0	0	2.76997019907776e-06	0	0	0	0	0	2.61839819028639e-06	7.44698676298103e-05	0	0	0	0	0	0	0	0	0	0	0	0	3.18710409425198e-06
k__Bacteria|p__Actinomycetota|c__Actinomycetes|o__Streptosporangiales|f__Streptosporangiaceae|g__Nonomuraea	0	0	0	0	0	0	0	1.23825591654155e-06	0	0.000140803604572277	2.424248301208e-06	1.47398780029431e-05	0	0	0	0	0	0	0	4.50812057419288e-06	0	0	0	0	4.02048738029319e-07	0	0	0	6.33136045503488e-06	3.1152680324694e-06	0	0	8.53685825902087e-07	0	0	0	0	0	0	1.89750800274e-06	0	0	0	0	0	0	0	0	0
k__Bacteria|p__Bacillota|c__Clostridia|o__Eubacteriales|f__Oscillospiraceae|g__Subdoligranulum	0	0	0	0	2.47791353072943e-05	0	0	1.73355828315817e-06	1.44315242215095e-06	0	3.77490092616675e-05	0	0	0	0	0	0	0	0	6.11816363640462e-06	0	0	1.30742148467048e-05	0	5.11698393855496e-07	0	0	0	1.22670108816301e-05	3.1152680324694e-06	0	0	6.18922223779013e-06	0	1.54023422958023e-06	0	0	6.48755254917565e-06	1.38178082069797e-06	0	0	2.0494870935778e-05	0	0	0	2.66484391342988e-06	0	0	9.80647413615995e-07
k__Bacteria|p__Actinomycetota|c__Actinomycetes|o__Micrococcales|f__Intrasporangiaceae|g__Arsenicicoccus	0	0	0	0	0	0	0	7.42953549924931e-07	0	0	0	1.22832316691192e-05	0	0	0	0	0	0	0	1.28803444976939e-06	0.000139752637831039	0	0	0	3.65498852753926e-07	0	0	0	1.9785501421984e-06	4.6729020487041e-06	0	0	2.02750383651746e-06	0	3.23449188211848e-06	0	0	0	3.07062404599549e-07	0	0	0	0	0	0	0	0	0	2.20645668063599e-06
k__Bacteria|p__Bacillota|c__Bacilli|o__Lactobacillales|f__Carnobacteriaceae|g__Jeotgalibaca	0	4.09436331839634e-05	2.21300138312586e-05	1.02876415554661e-05	3.4690789430212e-05	0	0	3.46711656631634e-06	3.60788105537737e-06	0	2.77056948709486e-06	0	0	0	0	0	0	0	0	0	0	2.05593690329644e-05	7.47097991240276e-06	0	4.05703726556858e-06	0	0	0	2.76997019907776e-06	4.6729020487041e-06	0	0	4.69527204246148e-06	0	3.61955043951354e-06	0	0	0	0	0	1.58921874006738e-06	0	0	0	9.65776502416252e-07	0	0	0	0
k__Bacteria|p__Pseudomonadota|c__Betaproteobacteria|o__Burkholderiales|f__Sphaerotilaceae|g__Ideonella	0	2.02691253385957e-06	0	0	0	0	0	1.05251752906032e-05	4.32945726645284e-06	0	0	3.93063413411815e-05	0	0	0	0	0	0	0	0	0	0	0	0	3.28948967478533e-07	0	0	0	8.30991059723327e-06	0	0	4.19919585399396e-05	1.60066092356641e-06	0	5.54484322648882e-06	2.17203780586947e-05	0	0	0	0	0	0	0	0	1.44866475362438e-06	0	0	0	0
k__Bacteria|p__Mycoplasmatota|c__Mollicutes|o__Mycoplasmatales|f__Mycoplasmataceae|g__Mycoplasmopsis	0	2.02691253385957e-06	0	7.40890676933131e-05	4.95582706145886e-06	0	0	4.08624452458712e-06	0	0	2.59740889415143e-05	0	0	0	0	0	0	0	0	0	0	0	0	0	1.01974179918345e-05	0	0	0	0	0	0	0	1.28052873885313e-06	0	1.54023422958023e-07	0	0	0	3.14738964714538e-05	0	0	0	0	0	7.24332376812189e-07	0	0	0	0
k__Bacteria|p__Pseudomonadota|c__Betaproteobacteria|o__Neisseriales|f__Neisseriaceae|g__Simonsiella	0	0	1.77040110650069e-05	3.60969879139163e-07	0	0	0	0	1.44315242215095e-05	1.28003276883888e-05	6.92642371773715e-07	0	2.91743796432849e-06	0	0	0	0	0	0	0	0	0	0	6.05106188572267e-06	4.08627717378889e-05	0	0	0	0	0	0	0	6.40264369426565e-07	7.30940720707551e-06	1.15517567218517e-06	0	0	0	0	1.89750800274e-06	0	4.45540672516913e-06	0	0	0	1.19917976104345e-05	0	0	0
k__Bacteria|p__Pseudomonadota|c__Betaproteobacteria|o__Burkholderiales|f__Oxalobacteraceae|g__Janthinobacterium	0	0	0	0	0	0	0	0	0	0	0	0	2.91743796432849e-06	0	0	0	1.83632470627986e-06	0	0	0	0	0	0	0	2.19299311652356e-07	0	0	0	0	0	0	4.19919585399396e-05	0	0	1.00115224922715e-06	0	0	0	0	0	0	0	0.000102803978513968	0	1.20722062802032e-06	0	0	0	0
k__Bacteria|p__Bacillota|c__Tissierellia|o__Tissierellales|f__Peptoniphilaceae|g__Murdochiella	0	4.05382506771915e-06	0	8.75351956912469e-06	0	0	0	3.71476774962465e-07	0	0	1.24675626919269e-05	0	0	0	0	0	0	0	0	4.50812057419288e-06	0	0	3.73548995620138e-06	9.07659282858401e-06	1.82749426376963e-06	0	0	0	1.58284011375872e-06	3.1152680324694e-06	0	0	2.11287241910767e-05	0	6.16093691832092e-07	1.24116446049684e-05	0	0	3.71545509565455e-05	0	0	1.5148382865575e-05	0	0	0	0	0	0	0
k__Bacteria|p__Bacteroidota|c__Cytophagia|o__Cytophagales|f__Cytophagaceae|g__Spirosoma	0	3.64844256094723e-06	0	6.31697288493535e-07	0	0	0	0	0	0	0	0	0	0	9.98253057149988e-05	0	0	0	0	2.57606889953879e-06	0	0	1.49419598248055e-05	0	2.88744093675602e-06	0	3.58678770879588e-06	1.19541796294802e-05	0	0	0	0	0	0	0	0	0	0	0	0	0	0	0	0	2.65588538164469e-06	0	0	0	1.71613297382799e-06
k__Bacteria|p__Pseudomonadota|c__Gammaproteobacteria|o__Enterobacterales|f__Morganellaceae|g__Proteus	0	0	0	1.53412198634144e-06	3.30388470763924e-06	0	0	0	2.88630484430189e-06	5.12013107535553e-05	0	0	0	0	0	0	0	0	0	0	0	0	5.04291144087186e-05	0	6.94447820232459e-07	0	0	0	4.35281031283648e-06	3.6344793712143e-06	0	3.14939689049547e-05	6.18922223779013e-06	0	1.38621080662221e-06	0	0	0	0	0	0	0	0	0	0	0	0	0	0
k__Bacteria|p__Acidobacteriota|c__Terriglobia|o__Terriglobales|f__Acidobacteriaceae|g__Alloacidobacterium	0	0	0	0	0	0	0	0	0	0	0	0	0	0	0	0	0	7.35828404815997e-06	0.000151774679647015	0	0	0	0	0	0	0	0	0	0	0	0	0	0	0	0	0	0	0	0	0	0	0	0	0	0	0	0	0	0
k__Bacteria|p__Actinomycetota|c__Actinomycetes|o__Micrococcales|f__Microbacteriaceae|g__Rathayibacter	0	4.86459008126298e-06	0	0	0	0	0	5.20067484947452e-06	0	0	8.65802964717144e-06	0	0	0	0	0	0	0	0	4.18611196175053e-06	0	0	3.36194096058124e-05	3.02553094286134e-05	1.05994667298639e-06	0	0	0	6.72707048347456e-06	4.1536907099592e-06	0	0	6.18922223779013e-06	0	7.54714772494312e-06	1.86174669074526e-05	0	0	1.0900715363284e-05	0	0	0	0	0	4.10455013526907e-06	0	0	0	6.61937004190797e-06
k__Bacteria|p__Bacteroidota|c__Bacteroidia|o__Bacteroidales|f__Muribaculaceae|g__Duncaniella	0	3.64844256094723e-06	0	3.24872891225246e-06	0	0	0	2.4765118330831e-07	5.05103347752831e-06	0	2.77056948709486e-06	3.93063413411815e-05	0	0	0	0	0	0	0	6.44017224884697e-05	0	0	7.47097991240276e-06	0	2.4488423134513e-06	0	0	0	0	4.1536907099592e-06	0	0	4.16171840127267e-06	0	1.15517567218517e-06	0	0	0	1.2282496183982e-06	0	0	0	0	0	0	0	0	0	0
k__Bacteria|p__Pseudomonadota|c__Alphaproteobacteria|o__Rhodobacterales|f__Paracoccaceae|g__Polymorphum	0	1.62153002708766e-06	0	0	0	0	0	0	0	0	0	0	0	0	0	0	0	0	0.000151774679647015	0	0	0	0	0	1.09649655826178e-07	0	0	0	0	1.0384226774898e-06	0	0	0	0	0	0	0	0	0	0	0	0	0	0	0	0	0	0	0
k__Bacteria|p__Bacillota|c__Clostridia|o__Eubacteriales|f__|g__Flintibacter	0	0	0	0	0	0	0	0	0	0	5.19481778830286e-06	0	0	0	0	0	0	0	0	1.93205167465409e-06	0	0	5.60323493430207e-06	0	1.4619954110157e-07	0	0	0	1.9785501421984e-06	2.5960566937245e-06	0	0	1.9207931082797e-06	0	1.84828107549627e-06	0	0	0	0	0	0	0	0	0.00012923235978289	0	0	0	0	2.69678038744399e-06
k__Bacteria|p__Pseudomonadota|c__Betaproteobacteria|o__Rhodocyclales|f__Rhodocyclaceae|g__Aromatoleum	0	2.8376775474034e-06	0	0	0	0	0	3.09563979135388e-06	2.16472863322642e-06	3.84009830651665e-05	0	6.87860973470676e-05	0	0	0	0	4.59081176569966e-06	0	0	0	0	0	0	0	2.92399082203141e-07	0	0	0	3.9571002843968e-06	4.1536907099592e-06	0	0	1.9634773995748e-05	0	3.23449188211848e-06	0	0	0	0	0	0	0	0	0	0	0	0	0	0
k__Bacteria|p__Actinomycetota|c__Rubrobacteria|o__Rubrobacterales|f__Rubrobacteraceae|g__Rubrobacter	0	1.62153002708766e-06	0	0	0	0	0	8.66779141579086e-07	0	0	1.03896355766057e-06	0	0	0	0	0	0	3.67914202407998e-06	0	0	0	0	1.49419598248055e-05	0	0	0	0	0	0.000113173068133748	3.1152680324694e-06	0	0	1.28052873885313e-06	0	4.15863241986662e-06	6.20582230248419e-06	0	0	0	0	0	0	0	0	0	0	0	0	4.90323706807998e-07
k__Bacteria|p__Bacillota|c__Bacilli|o__Lactobacillales|f__Carnobacteriaceae|g__Carnobacterium	0	4.09436331839634e-05	2.65560165975104e-05	4.60236595902432e-06	2.14752505996551e-05	0	0	6.68658194932438e-06	1.29883717993585e-05	0	2.07792711532115e-06	0	0	0	0	0	0	0	0	0	0	1.02796845164822e-05	0	0	2.63159173982827e-06	0	0	0	0	2.0768453549796e-06	0	0	2.02750383651746e-06	0	3.61955043951354e-06	0	0	0	1.07471841609842e-06	0	0	0	0	0	7.24332376812189e-07	2.66484391342988e-06	0	0	1.96129482723199e-06
k__Bacteria|p__Actinomycetota|c__Actinomycetes|o__Micrococcales|f__Micrococcaceae|g__Glutamicibacter	0	1.05399451760698e-05	0	4.8730933683787e-06	6.60776941527848e-06	0	0	9.03926819075332e-06	0	0	0	7.36993900147153e-06	0	0	0	0	0	0	0	1.41683789474633e-05	0	0	1.12064698686041e-05	0	5.84798164406282e-07	0	0	0	5.53994039815552e-06	3.1152680324694e-06	0	0	5.44224714012581e-06	0	6.16093691832092e-06	0	0	0	4.60593606899324e-06	0	0	0	0	0	3.01805157005079e-05	3.99726587014482e-06	0	0	0
k__Bacteria|p__Bacillota|c__Clostridia|o__Eubacteriales|f__Lachnospiraceae|g__Wujia	0	0	0	8.12182228063116e-07	0	0	0	0	7.21576211075473e-06	0	1.10822779483794e-05	0	0	0	0	0	0	0	0	1.93205167465409e-06	0	0	5.60323493430207e-05	0	1.38889564046492e-06	0	0	0	2.76997019907776e-06	0	0	0	5.65566859660133e-06	0	1.69425765253825e-06	0	0	0	0	0	0	4.27719045616236e-05	0	0	1.44866475362438e-06	0	0	0	0
k__Bacteria|p__Cyanobacteriota|c__Cyanophyceae|o__Chroococcidiopsidales|f__Chroococcidiopsidaceae|g__Chroococcidiopsis	0	0	0	0	0	0	0	2.10503505812064e-06	0	0	0	7.12427436808915e-05	0	0	0	0	0	0	0	0	0	0	3.73548995620138e-05	2.87425439571827e-05	0	0	0	0	7.12278051191424e-06	0	0	0	9.60396554139848e-07	0	4.62070268874069e-07	0	0	0	0	0	0	0	0	0	0	0	0	0	0
k__Bacteria|p__Bacteroidota|c__Flavobacteriia|o__Flavobacteriales|f__Weeksellaceae|g__Empedobacter	0	9.64810366117157e-05	4.42600276625173e-05	4.51212348923953e-07	0	0	0	1.23825591654155e-06	0	0	0	0	0	0	0	0	0	0	0	0	0	0	3.73548995620138e-06	0	7.30997705507852e-07	0	0	0	0	0	0	0	0	0	0	0	0	0	0	0	0	0	0	0	0	0	0	0	0
k__Bacteria|p__Bacillota|c__Clostridia|o__Eubacteriales|f__Oscillospiraceae|g__Monoglobus	0	0	0	0	3.30388470763924e-06	0	0	9.90604733233241e-07	0	0	3.11689067298172e-06	0	0	0	0	0	0	0	0	0	0	0	5.60323493430207e-06	0	1.09649655826178e-07	0	0	0	0	0	0	0	5.33553641188804e-07	0	6.16093691832092e-07	0	0	0	0	0	0	0	0	0.00012923235978289	0	0	0	0	0
k__Bacteria|p__Actinomycetota|c__Actinomycetes|o__Micrococcales|f__Ornithinimicrobiaceae|g__Serinicoccus	0	2.02691253385957e-06	0	0	8.2597117690981e-06	0	0	9.90604733233241e-07	0	1.28003276883888e-05	6.92642371773715e-07	0	0	0	0	0	0	0	0	1.93205167465409e-06	0	0	3.36194096058124e-05	0	4.75148508580104e-07	0	0	0	8.70562062567295e-06	4.1536907099592e-06	0	3.4993298783283e-06	3.09461111889507e-06	0	6.39197205275795e-06	1.86174669074526e-05	0	0	0	1.89750800274e-06	0	0	0	0	1.69010887922844e-06	0	0	1.60441964130525e-05	2.20645668063599e-06
k__Bacteria|p__Mycoplasmatota|c__Mollicutes|o__Mycoplasmatales|f__Mycoplasmataceae|g__Mycoplasma	0	8.1076501354383e-07	0	1.62436445612623e-06	0	0	0	9.90604733233241e-07	0	1.28003276883888e-05	4.74460024664995e-05	9.82658533529538e-06	0	0	0	0	0	0	0	0	0	0	0	0	4.86113474162722e-06	0	0	0	0	0	0	0	2.4543467494685e-06	0	5.77587836092586e-06	0	0	0	3.86898629795432e-05	0	0	0	0	0	0	0	0	0	5.88388448169597e-06
k__Bacteria|p__Pseudomonadota|c__Alphaproteobacteria|o__Sphingomonadales|f__Erythrobacteraceae|g__Qipengyuania	0	0	0	0	0	0	0	3.71476774962465e-07	0	0	0	0	0	0	0	0	0	0	0	0	0	0	0	4.538296414292e-06	2.92399082203141e-07	0	0	0	3.44267724742521e-05	0	0	0	3.20132184713283e-07	0	5.3908198035308e-07	0	0	0	0	0	7.94609370033691e-07	8.91081345033825e-06	0	0	1.78668652947007e-05	4.79671904417378e-05	8.43156496872124e-06	0	2.69678038744399e-06
k__Bacteria|p__Actinomycetota|c__Actinomycetes|o__Pseudonocardiales|f__Pseudonocardiaceae|g__Amycolatopsis	0	6.08073760157872e-06	0	8.12182228063116e-07	0	2.89017758696183e-06	0	1.23825591654155e-05	5.77260968860379e-06	0	4.50217541652915e-06	0	7.29359491082121e-06	0	0	0	0	1.47165680963199e-05	0	2.89807751198114e-06	0	0	0	0	1.57164506684188e-06	0	0	0	1.9785501421984e-05	1.24610721298776e-05	0	0	9.92409772611176e-06	0	1.16287684333307e-05	0	0	1.29751050983513e-05	0	0	0	0	0	0	5.79465901449751e-06	0	0	0	0
k__Bacteria|p__Bacillota|c__Bacilli|o__Lactobacillales|f__Lactobacillaceae|g__Liquorilactobacillus	0	3.48628955823847e-05	0	4.33163854966995e-06	3.79946741378513e-05	0	0	1.52305477734611e-05	1.2266795588283e-05	0	1.38528474354743e-06	0	0	0	0	0	0	0	0	0	0	0	0	0	6.83482854649842e-06	0	0	5.9770898147401e-06	0	0	0	0	0	0	4.15863241986662e-06	0	0	8.65007006556753e-06	0	0	1.58921874006738e-06	0	0	0	0	2.66484391342988e-06	0	0	2.69678038744399e-06
k__Bacteria|p__Actinomycetota|c__Actinomycetes|o__Propionibacteriales|f__Nocardioidaceae|g__Mumia	0	6.08073760157872e-06	0	0	0	8.67053276088549e-07	0	1.1144303248874e-06	5.05103347752831e-06	0	1.38528474354743e-06	4.17629876750053e-05	0	0	0	0	4.59081176569966e-06	0	0	3.54209473686583e-06	0	0	2.05451947591076e-05	0	2.92399082203141e-07	0	0	0	1.34541409669491e-05	4.1536907099592e-06	0	6.9986597566566e-06	2.24092529299298e-06	5.48205540530663e-06	3.31150359359749e-06	9.30873345372629e-06	0	0	0	0	0	0	0	0	0	0	0	0	0
k__Bacteria|p__Bacillota|c__Bacilli|o__Bacillales|f__Staphylococcaceae|g__Macrococcus	0	1.58099177641047e-05	0	4.96333583816349e-06	0	0	0	1.0401349698949e-05	6.92713162632454e-05	0	1.38528474354743e-06	0	0	0	0	0	0	0	0	0	0	0	0	0	1.11111651237194e-05	0	0	0	0	1.0384226774898e-06	0	0	8.53685825902087e-07	0	7.70117114790115e-07	0	0	0	6.14124809199098e-07	0	0	0	0	0	7.24332376812189e-07	0	0	0	2.20645668063599e-06
k__Bacteria|p__Actinomycetota|c__Actinomycetes|o__Pseudonocardiales|f__Pseudonocardiaceae|g__Lentzea	0	0	0	9.92667167632697e-07	0	0	0	4.9530236661662e-07	2.88630484430189e-06	0	6.58010253185029e-06	0	4.37615694649273e-06	0	0	0	0	0	0	9.66025837327045e-07	0	0	3.17516646277117e-05	0	1.82749426376963e-07	0	0	0	9.49704068255231e-06	1.34994948073674e-05	0	4.89906182965962e-05	9.2838333566852e-06	0	1.38621080662221e-06	0	0	4.32503503278377e-06	0	0	0	0	0	0	0	0	0	0	0
k__Bacteria|p__Pseudomonadota|c__Gammaproteobacteria|o__Enterobacterales|f__Enterobacteriaceae|g__Lelliottia	0	0	0	0	0	0	0	0	0	0	0	0	2.91743796432849e-06	0	0	0	0	0	0	0	0	0	0	0	0	0	0	0	0	0	0	0	0	0	0	0	0	0	0	0	0	0	0	0.00012923235978289	0	0	9.36840552080137e-07	0	0
k__Bacteria|p__Actinomycetota|c__Actinomycetes|o__Micrococcales|f__Microbacteriaceae|g__Agromyces	0	0	0	0	0	0	0	5.73312489358738e-05	0	0	0	2.70231096720623e-05	0	0	0	0	0	0	0	4.83012918663523e-06	0	0	1.49419598248055e-05	0	1.53509518156649e-06	0	0	0	5.9356504265952e-06	4.6729020487041e-06	0	0	8.00330461783207e-06	0	6.85404232163202e-06	0	0	0	0	0	0	0	0	0	0	0	0	0	1.22580926701999e-06
k__Bacteria|p__Bacillota|c__Bacilli|o__Bacillales|f__Bacillaceae|g__Cytobacillus	0	3.24306005417532e-06	0.000126141078838174	1.26339457698707e-06	0	0	0	0	0	0	0	0	0	0	0	0	0	0	0	0	0	0	0	0	8.77197246609423e-07	0	0	0	0	0	0	0	0	0	0	0	0	0	3.07062404599549e-07	0	0	0	0	0	0	0	0	0	0
k__Eukaryota|p__Apicomplexa|c__Aconoidasida|o__Haemosporida|f__Plasmodiidae|g__Plasmodium	0	4.86459008126298e-06	0	1.17315210720228e-06	6.60776941527848e-06	0	0	0	0	0	1.03896355766057e-06	0	0	0	0	0	0	1.28769970842799e-05	0	3.70309904308701e-05	0	5.13984225824109e-06	0	0	7.30997705507852e-08	0	1.79339385439794e-05	0	0	0	0	0	3.41474330360835e-06	0	0	0	0	1.08125875819594e-05	0	1.89750800274e-06	0	0	0	0	0	7.99453174028964e-06	9.36840552080137e-07	0	0
k__Bacteria|p__Bacillota|c__Erysipelotrichia|o__Erysipelotrichales|f__Erysipelotrichaceae|g__Faecalibacillus	0	1.21614752031574e-06	0	0	0	0	0	0	1.15452193772076e-05	0	3.46321185886858e-06	7.36993900147153e-06	4.37615694649273e-06	0	0	6.35021431973329e-05	0	0	0	0	0	0	7.47097991240276e-06	0	2.19299311652356e-06	0	0	0	0	1.5576340162347e-06	0	3.4993298783283e-06	1.70737165180417e-06	0	2.38736305584936e-06	0	0	0	0	0	0	0	0	0	4.82888251208126e-07	2.66484391342988e-06	0	8.02209820652624e-06	0
k__Bacteria|p__Pseudomonadota|c__Betaproteobacteria|o__Rhodocyclales|f__Rhodocyclaceae|g__Azospira	0	0	0	0	0	0	0	2.22886064977479e-06	0	2.56006553767776e-05	0	7.36993900147153e-05	0	0	0	0	0	0	0	0	0	0	1.68097048029062e-05	0	2.19299311652356e-07	0	0	0	3.56139025595712e-06	0	0	0	1.9207931082797e-06	0	2.07931620993331e-06	0	0	0	0	0	0	0	0	0	0	0	0	0	0
k__Archaea|p__Thermoproteota|c__Thermoprotei|o__Thermoproteales|f__Thermoproteaceae|g__Pyrobaculum	0	0	1.99170124481328e-05	0	3.30388470763924e-06	0	0	8.66779141579086e-07	0	0	0	1.96531706705908e-05	0	1.4785954821515e-05	0	0	0	5.51871303611998e-06	0	0	0	0	0	0	0	0	3.58678770879588e-06	0	3.32396423889331e-05	0	0	0	8.53685825902087e-07	3.65470360353775e-06	0	0	0	0	3.99181125979414e-06	0	0	0	0	0	0	0	0	0	0
k__Bacteria|p__Actinomycetota|c__Actinomycetes|o__Micrococcales|f__Promicromonosporaceae|g__Xylanimonas	0	0	0	2.70727409354372e-07	0	0	0	7.42953549924931e-07	1.44315242215095e-06	0	2.424248301208e-06	1.96531706705908e-05	0	0	0	0	2.75448705941979e-06	0	0	2.25406028709644e-06	0	0	0	0	2.55849196927748e-06	0	0	5.37938083326609e-05	4.35281031283648e-06	1.19418607911327e-05	0	3.4993298783283e-06	7.57646170488102e-06	0	5.69886664944685e-06	0	0	0	0	0	0	2.67324403510148e-06	0	0	9.65776502416252e-07	0	0	0	4.90323706807998e-07
k__Bacteria|p__Pseudomonadota|c__Alphaproteobacteria|o__Hyphomicrobiales|f__Phyllobacteriaceae|g__Phyllobacterium	0	4.45920757449106e-06	0	0	0	4.33526638044275e-06	0	0	9.38049074398115e-06	0	0	2.94797560058861e-05	0	0	0	0	0	0	0	1.61004306221174e-06	0	7.70976338736164e-06	3.17516646277117e-05	0	3.28948967478533e-07	0	0	0	9.49704068255231e-06	8.8265927586633e-06	0	0	7.46975097664326e-07	0	3.61955043951354e-06	0	0	1.08125875819594e-05	0	0	0	0	0	0	0	0	0	0	0
k__Bacteria|p__Pseudomonadota|c__Alphaproteobacteria|o__Rhodospirillales|f__Acetobacteraceae|g__Roseomonas	0	0	0	0	0	0	0	1.60973269150402e-06	0	0	0	3.68496950073577e-05	0	0	0	0	2.75448705941979e-06	0	0	1.93205167465409e-06	0	7.70976338736164e-06	1.86774497810069e-05	0	0	0	0	0	1.26627209100698e-05	4.1536907099592e-06	0	0	0	0	1.15517567218517e-06	0	0	0	0	0	0	0	0	0	0	0	0	1.33701636775437e-05	0
k__Bacteria|p__Actinomycetota|c__Actinomycetes|o__Propionibacteriales|f__Propionibacteriaceae|g__Microlunatus	0	0	0	0	0	8.67053276088549e-07	0	1.48590709984986e-06	0	1.28003276883888e-05	6.92642371773715e-07	2.21098170044146e-05	0	0	0	0	0	5.51871303611998e-06	0	0	0	0	1.86774497810069e-05	0	5.48248279130889e-07	0	0	0	9.10133065411263e-06	3.1152680324694e-06	0	3.4993298783283e-06	4.16171840127267e-06	0	3.54253872803453e-06	0	0	0	0	0	0	0	0	0	0	0	0	0	0
k__Bacteria|p__Actinomycetota|c__Actinomycetes|o__Actinomycetales|f__Actinomycetaceae|g__Changpingibacter	0	0	0	1.08290963741749e-06	0	1.15607103478473e-06	0	3.71476774962465e-07	0	0	2.77056948709486e-06	2.21098170044146e-05	0	0	0	0	0	0	0	0	0	2.56992112912055e-05	0	0	2.04679357542199e-06	0	0	3.88510837958107e-05	3.56139025595712e-06	3.1152680324694e-06	0	0	5.65566859660133e-06	0	1.77126936401726e-06	0	0	0	7.67656011498873e-07	0	0	0	0	0	4.82888251208126e-07	0	0	0	1.47097112042399e-06
k__Bacteria|p__Actinomycetota|c__Actinomycetes|o__Micrococcales|f__Micrococcaceae|g__Paenarthrobacter	0	2.02691253385957e-06	0	0	0	0	0	6.56275635767022e-06	0	0	1.41991686213612e-05	0	0	0	0	0	0	0	0	0	0	0	0	3.47936058429054e-05	2.19299311652356e-07	0	0	0	7.9142005687936e-07	7.2689587424286e-06	0	0	4.05500767303491e-06	0	1.10126747414986e-05	0	0	0	2.14943683219684e-06	0	0	0	0	0	6.76043551691376e-06	0	0	5.3480654710175e-06	1.22580926701999e-06
k__Bacteria|p__Pseudomonadota|c__Alphaproteobacteria|o__Maricaulales|f__Maricaulaceae|g__Glycocaulis	0	3.24306005417532e-06	0	4.51212348923953e-07	9.91165412291773e-06	1.44508879348092e-06	0	1.73355828315817e-06	5.05103347752831e-06	0	1.73160592943429e-06	2.70231096720623e-05	0	0	0	0	0	0	0	1.93205167465409e-06	0	0	2.4280684715309e-05	0	3.65498852753926e-07	4.99550404635828e-06	0	0	6.72707048347456e-06	7.2689587424286e-06	0	0	1.9207931082797e-06	0	3.00345674768145e-06	0	0	0	0	0	0	0	0	0	1.9315530048325e-06	6.6621097835747e-06	0	0	7.35485560211996e-07
k__Bacteria|p__Actinomycetota|c__Actinomycetes|o__Propionibacteriales|f__Nocardioidaceae|g__Friedmanniella	0	0	0	0	0	8.67053276088549e-07	0	3.71476774962465e-07	0	0	0	1.22832316691192e-05	0	0	0	0	3.67264941255973e-06	0	0	9.66025837327045e-07	0	0	9.33872489050345e-06	0	5.84798164406282e-07	0	0	0	7.51849054035392e-06	4.6729020487041e-06	0	1.22476545741491e-05	3.20132184713283e-06	9.13675900884438e-06	2.92644503620244e-06	1.24116446049684e-05	0	6.48755254917565e-06	0	0	0	0	0	0	1.44866475362438e-06	0	0	0	0
k__Bacteria|p__Pseudomonadota|c__Betaproteobacteria|o__Burkholderiales|f__Comamonadaceae|g__Kinneretia	0	0	0	0	0	0	0	0	5.05103347752831e-06	0	0	1.22832316691192e-05	0	0	0	0	0	0	0	0	0	0	1.12064698686041e-05	0	7.30997705507852e-08	1.24887601158957e-05	0	0	3.9571002843968e-06	9.3458040974082e-06	0	0	8.53685825902087e-07	3.65470360353775e-06	2.23333963289133e-06	0	0	8.65007006556753e-06	0	0	7.94609370033691e-07	0	0	0	4.10455013526907e-06	6.6621097835747e-06	2.81052165624041e-06	0	7.35485560211996e-07
k__Bacteria|p__Actinomycetota|c__Actinomycetes|o__Micrococcales|f__Microbacteriaceae|g__Mycetocola	0	2.43229504063149e-06	0	7.21939758278325e-07	0	0	0	4.70537248285789e-06	0	0	4.50217541652915e-06	0	0	0	0	0	0	0	0	0	0	0	0	0	3.65498852753926e-07	0	0	0	0	1.5576340162347e-06	0	8.74832469582075e-06	1.28052873885313e-06	0	4.0046089969086e-06	0	0	0	0	0	0	0	0	0	8.45054439614221e-05	0	0	0	0
k__Bacteria|p__Bacillota|c__Bacilli|o__Bacillales|f__Bacillaceae|g__Parageobacillus	0	0	0	0	0	0	0	2.20409553144396e-05	7.93733832183021e-06	0	2.424248301208e-06	0	0	0	0	0	0	0	0	0	0	0	3.17516646277117e-05	0	2.77779128092984e-06	0	3.0487695524765e-05	0	0	9.8650154361531e-06	0	0	5.12211495541252e-06	0	2.92644503620244e-06	0	0	0	0	0	0	0	0	0	1.20722062802032e-06	0	0	0	0
k__Bacteria|p__Bacteroidota|c__Sphingobacteriia|o__Sphingobacteriales|f__Sphingobacteriaceae|g__Sphingobacterium	0	1.49991527505608e-05	6.63900414937759e-06	0	0	0	0	0	0	0	1.28138838778137e-05	2.21098170044146e-05	0	0	0	0	0	0	0	2.15745770336373e-05	0	0	0	0	2.26609288707434e-06	0	0	0	3.9571002843968e-06	2.5960566937245e-06	0	0	9.17712262844744e-06	0	0	0	0	0	1.2282496183982e-06	0	0	0	0	0	1.44866475362438e-06	0	0	0	0
k__Bacteria|p__Actinomycetota|c__Acidimicrobiia|o__Acidimicrobiales|f__Iamiaceae|g__Aquihabitans	0	2.8376775474034e-06	0	0	3.30388470763924e-06	3.17919534565801e-06	0	9.90604733233241e-07	1.44315242215095e-06	0	0	2.70231096720623e-05	0	0	0	0	0	5.51871303611998e-06	0	6.44017224884697e-07	0	0	1.86774497810069e-05	0	2.55849196927748e-07	9.99100809271655e-06	0	0	1.06841707678714e-05	4.1536907099592e-06	0	3.4993298783283e-06	1.38723946709089e-06	0	3.85058557395057e-06	0	0	0	0	0	0	0	0	0	1.9315530048325e-06	0	0	0	0
k__Bacteria|p__Actinomycetota|c__Coriobacteriia|o__Coriobacteriales|f__Atopobiaceae|g__Thermophilibacter	0	0	1.54910096818811e-05	3.60969879139163e-07	0	0	0	4.39580850372251e-05	0	0	1.66234169225692e-05	0	0	0	0	0	0	0	0	1.28803444976939e-06	0	0	2.05451947591076e-05	0	1.4619954110157e-07	0	0	0	0	0	0	0	2.56105747770626e-06	0	3.85058557395057e-07	0	0	0	2.91709284369572e-06	0	1.19191405505054e-06	1.78216269006765e-06	0	0	0	0	9.36840552080137e-07	0	1.47097112042399e-06
k__Bacteria|p__Pseudomonadota|c__Betaproteobacteria|o__Burkholderiales|f__Sphaerotilaceae|g__Caldimonas	0	0	0	0	0	0	0	1.36208150819571e-06	0	0	0	4.6676280342653e-05	0	0	0	0	0	9.19785506019996e-06	0	0	0	0	5.60323493430207e-06	0	1.4619954110157e-07	0	0	0	1.1079880796311e-05	4.6729020487041e-06	0	5.24899481749245e-06	1.17381801061537e-06	0	7.70117114790115e-07	0	0	0	0	0	3.57574216515161e-06	0	0	0	1.69010887922844e-06	0	0	0	0
k__Bacteria|p__Bacteroidota|c__Sphingobacteriia|o__Sphingobacteriales|f__Sphingobacteriaceae|g__Mucilaginibacter	0	3.64844256094723e-06	0	3.97066867053079e-06	0	0	0	0	0	0	0	1.47398780029431e-05	0	0	0	0	0	0	0	0	4.65842126103464e-05	0	5.60323493430207e-06	0	1.60819495211727e-06	0	0	1.79312694442203e-05	1.9785501421984e-06	1.5576340162347e-06	0	0	6.40264369426565e-07	0	1.15517567218517e-06	0	0	0	0	0	9.93261712542114e-06	0	0	0	0	0	0	0	0
k__Bacteria|p__Actinomycetota|c__Actinomycetes|o__Propionibacteriales|f__Nocardioidaceae|g__Marmoricola	0	1.21614752031574e-05	0	7.21939758278325e-07	0	3.4682131043542e-06	0	9.90604733233241e-07	0	0	0	0	0	0	0	0	0	0	0	0	0	0	4.29581344963159e-05	0	4.02048738029319e-07	0	0	0	1.62241111660269e-05	9.8650154361531e-06	0	0	2.77447893418178e-06	0	8.31726483973324e-06	0	0	0	0	0	0	0	0	0	2.89732950724876e-06	0	0	0	0
k__Bacteria|p__Bacillota|c__Clostridia|o__Eubacteriales|f__Lachnospiraceae|g__Anaerocolumna	0	8.1076501354383e-07	0	0	0	0	0	2.4765118330831e-07	0	0	1.38528474354743e-06	0	0	0	0	0	0	0	0	0	0	0	1.68097048029062e-05	6.05106188572267e-06	2.33919265762513e-06	0	0	0	0	0	0	0	2.34763602123074e-06	0	1.46322251810122e-06	9.30873345372629e-06	0	0	2.61003043909617e-06	0	0	0	0	0	0	0	0	0	1.71613297382799e-06
k__Viruses|p__Uroviricota|c__Caudoviricetes|o__|f__|g__Secretariatvirus	0	0	0	0	0	0	0	0	0	0	0	0	0	0	0	0	0	0	0	0	0	0	0	0	0	0	0	0	0	0	0	0	0	0	0	0	0	0	0	0	0	0	0	0	0	0	0	0.00010696130942035	0
k__Bacteria|p__Actinomycetota|c__Actinomycetes|o__Jatrophihabitantales|f__Jatrophihabitantaceae|g__Jatrophihabitans	0	0	0	0	0	0	0	2.4765118330831e-07	0	0	0	4.91329266764769e-06	0	0	0	0	0	7.35828404815997e-06	6.50462912772923e-05	0	0	0	0	0	0	4.99550404635828e-06	0	0	0	0	0	0	6.40264369426565e-07	0	6.16093691832092e-07	9.30873345372629e-06	0	4.32503503278377e-06	0	0	0	0	0	0	4.82888251208126e-07	0	0	0	0
k__Bacteria|p__Pseudomonadota|c__Betaproteobacteria|o__Burkholderiales|f__Sphaerotilaceae|g__Methylibium	0	0	0	0	0	0	0	2.72416301639141e-06	0	0	0	6.63294510132438e-05	0	0	0	0	0	0	0	0	0	0	1.86774497810069e-05	0	1.09649655826178e-07	0	0	0	1.9785501421984e-06	4.6729020487041e-06	0	0	0	0	3.23449188211848e-06	0	0	0	0	0	7.94609370033691e-07	0	0	0	0	5.32968782685976e-06	0	0	0
k__Bacteria|p__Pseudomonadota|c__Betaproteobacteria|o__Neisseriales|f__Neisseriaceae|g__Uruburuella	0	0	0	0	0	0	0	0	6.49418589967926e-06	4.48011469093609e-05	0	0	0	0	0	0	0	0	0	0	0	0	0	0	3.50878898643769e-06	0	0	0	0	1.97300308723062e-05	0	5.24899481749245e-06	7.46975097664326e-07	1.09641108106133e-05	3.08046845916046e-07	0	0	0	0	0	0	0	0	0	0	0	0	0	0
k__Bacteria|p__Actinomycetota|c__Actinomycetes|o__Micrococcales|f__Micrococcaceae|g__Neomicrococcus	0	0	0	1.8950918654806e-06	0	0	0	2.04312226229356e-05	0	0	0	0	0	0	0	0	0	0	0	6.44017224884697e-07	0	0	0	0	1.82749426376963e-07	0	0	0	5.9356504265952e-06	0	0	0	0	0	2.31035134437034e-07	0	0	0	0	0	0	1.33662201755074e-05	0	0	1.25550945314113e-05	0	0	0	0
k__Bacteria|p__Bacteroidota|c__Bacteroidia|o__Bacteroidales|f__Dysgonomonadaceae|g__Petrimonas	0	1.62153002708766e-06	0	8.48279215977032e-06	0	0	0	1.01536985156407e-05	3.60788105537737e-06	0	5.19481778830286e-06	1.96531706705908e-05	0	0	0	0	0	0	0	0	0	0	0	0	3.50878898643769e-06	0	0	0	1.18713008531904e-06	6.2305360649388e-06	0	0	1.06710728237761e-06	7.30940720707551e-06	1.46322251810122e-06	0	0	0	2.22620243334673e-05	0	0	0	0	0	0	0	0	0	9.80647413615995e-07
k__Eukaryota|p__Ascomycota|c__Saccharomycetes|o__Saccharomycetales|f__Pichiaceae|g__Pichia	0	0	0	0	0	0	0	0	0	0	0	9.82658533529538e-06	0	7.39297741075752e-06	0	0	4.59081176569966e-06	5.51871303611998e-06	0	0	0	0	0	0	1.4619954110157e-07	0	0	0	0	0	0	0	2.13421456475522e-07	0	0	0	0	0	0	0	0	0	0	0	0	0	7.35419833382908e-05	0	0
k__Bacteria|p__Actinomycetota|c__Actinomycetes|o__Micrococcales|f__Kytococcaceae|g__Kytococcus	0	1.21614752031574e-06	0	0	6.60776941527848e-06	2.89017758696183e-06	0	3.71476774962465e-07	0	0	0	0	0	0	0	0	0	3.67914202407998e-06	0	6.44017224884697e-07	0	0	9.33872489050345e-06	0	3.65498852753926e-07	1.99820161854331e-05	0	0	7.51849054035392e-06	1.5576340162347e-06	0	0	3.73487548832163e-06	5.48205540530663e-06	7.85519457085917e-06	2.79262003611789e-05	0	0	0	0	0	0	0	0	4.82888251208126e-07	0	0	0	9.80647413615995e-07
k__Bacteria|p__Bacillota|c__Clostridia|o__Eubacteriales|f__Lachnospiraceae|g__Wansuia	0	0	0	2.8877590331133e-06	0	0	0	4.9530236661662e-07	0	0	1.03896355766057e-06	4.91329266764769e-06	0	0	0	0	0	0	0	0	0	0	1.30742148467048e-05	0	9.50297017160208e-07	0	0	1.19541796294802e-05	0	0	0	0	2.66776820594402e-06	0	4.62070268874069e-07	0	0	0	2.30296803449662e-06	0	0	6.23756941523678e-06	0	0	1.20722062802032e-06	2.66484391342988e-06	0	1.0696130942035e-05	4.90323706807998e-07
k__Bacteria|p__Cyanobacteriota|c__Cyanophyceae|o__Pseudanabaenales|f__Leptolyngbyaceae|g__Kovacikia	0	5.18889608668051e-05	3.98340248962656e-05	2.16581927483498e-06	0	0	0	0	0	0	0	0	0	0	0	0	0	0	0	0	0	0	0	0	6.94447820232459e-07	0	0	0	0	0	0	0	0	0	0	0	0	0	0	0	0	5.34648807020295e-06	0	0	0	0	0	0	0
k__Viruses|p__Uroviricota|c__Caudoviricetes|o__|f__|g__Dybvigvirus	0	0	6.63900414937759e-06	0	0	0	0	0	0	0	0	0	0	0	0	0	0	0	0	0	0	5.13984225824109e-06	3.92226445401145e-05	0	8.4064736133403e-07	0	0	0	1.66198211944665e-05	4.1536907099592e-06	0	0	0	0	9.70347564635544e-06	0	0	0	0	0	0	0	0	0	0	0	0	0	0
k__Bacteria|p__Pseudomonadota|c__Gammaproteobacteria|o__Enterobacterales|f__Yersiniaceae|g__Rahnella	0	8.1076501354383e-07	0	0	0	0	0	0	0	0	0	7.36993900147153e-06	0	0	0	0	1.83632470627986e-06	0	0	0	0	0	0	0	2.19299311652356e-07	0	0	2.09198143515904e-05	0	0	0	0	3.20132184713283e-07	0	0	0	0	0	0	0	0	0	5.14019892569842e-05	0	4.82888251208126e-07	9.32695369700458e-06	0	0	0
k__Bacteria|p__Actinomycetota|c__Actinomycetes|o__Propionibacteriales|f__Propionibacteriaceae|g__Acidipropionibacterium	0	8.1076501354383e-07	0	2.70727409354372e-07	0	0	0	1.23825591654155e-06	0	0	6.23378134596344e-06	0	0	0	0	0	0	0	0	5.79615502396227e-06	0	0	0	0	1.57164506684188e-06	0	8.9669692719897e-06	0	4.74852034127616e-06	2.33645102435205e-05	0	5.24899481749245e-06	2.12354349193144e-05	0	9.01037024304434e-06	0	0	0	0	0	0	0	0	0	0	0	0	0	6.61937004190797e-06
k__Bacteria|p__Actinomycetota|c__Coriobacteriia|o__Eggerthellales|f__Eggerthellaceae|g__Raoultibacter	0	0	0	2.34630421440456e-06	0	0	0	4.9530236661662e-07	1.44315242215095e-06	0	6.92642371773715e-07	7.12427436808915e-05	0	0	0	0	0	0	0	1.28803444976939e-06	0	0	0	0	0	0	0	0	0	1.5576340162347e-06	0	0	5.33553641188804e-07	0	6.16093691832092e-06	0	0	0	1.99590562989707e-06	0	0	0	0	0	4.82888251208126e-07	2.66484391342988e-06	0	0	4.90323706807998e-07
k__Bacteria|p__Actinomycetota|c__Actinomycetes|o__Actinomycetales|f__Actinomycetaceae|g__Boudabousia	0	0	0	9.92667167632697e-07	0	0	0	1.36208150819571e-06	0	0	4.15585423064229e-06	0	0	0	0	0	0	0	0	0	0	0	0	7.56382735715334e-06	7.30997705507852e-08	0	0	0	0	6.7497474036837e-06	0	0	4.05500767303491e-06	7.30940720707551e-06	1.3400037797348e-05	0	0	0	3.22415524829527e-06	0	0	0	0	0	1.25550945314113e-05	0	0	1.33701636775437e-05	1.71613297382799e-06
k__Bacteria|p__Bacteroidota|c__Bacteroidia|o__Bacteroidales|f__Dysgonomonadaceae|g__Proteiniphilum	0	1.62153002708766e-06	0	1.44387951655665e-06	0	0	0	7.42953549924931e-07	0	1.28003276883888e-05	1.73160592943429e-06	1.22832316691192e-05	0	0	0	0	0	0	0	1.61004306221174e-06	0	0	4.66936244525173e-05	0	4.49563588887329e-06	0	0	0	7.9142005687936e-07	0	0	0	4.16171840127267e-06	0	1.07816396070616e-06	0	0	0	4.60593606899324e-07	0	0	0	0	0	3.13877363285282e-06	0	0	0	0
k__Bacteria|p__Bacillota|c__Tissierellia|o__Tissierellales|f__Peptoniphilaceae|g__Helcococcus	0	8.1076501354383e-07	0	5.41454818708744e-07	1.48674811843766e-05	0	0	0	1.73178290658114e-05	0	1.14285991342663e-05	0	0	0	0	0	0	0	0	0	0	0	5.60323493430207e-06	6.05106188572267e-06	3.10674024840837e-06	0	3.58678770879588e-06	0	0	0	0	0	1.06710728237761e-06	0	3.85058557395057e-06	0	0	0	1.81166818713734e-05	0	0	0	0	0	0	0	0	0	2.20645668063599e-06
k__Bacteria|p__Pseudomonadota|c__Alphaproteobacteria|o__Sphingomonadales|f__Sphingomonadaceae|g__Rhizorhabdus	0	0	0	0	0	0	0	0	0	0	0	0	0	0	0	0	0	0	0	0	0	0	0	0	2.92399082203141e-07	0	0	0	1.18713008531904e-06	0	0	0	0	0	1.54023422958023e-07	0	0	0	0	0	0	0	0	0	1.1347873903391e-05	1.33242195671494e-05	0	0	0
k__Bacteria|p__Actinomycetota|c__Actinomycetes|o__Propionibacteriales|f__Propionibacteriaceae|g__Propioniciclava	0	0	0	0	0	0	0	3.71476774962465e-07	1.44315242215095e-06	0	1.38528474354743e-06	9.82658533529538e-06	4.37615694649273e-06	0	0	0	0	0	0	0	0	0	2.61484296934097e-05	0	2.92399082203141e-07	0	0	0	6.33136045503488e-06	3.6344793712143e-06	0	0	2.24092529299298e-06	0	3.15748017063947e-06	2.79262003611789e-05	0	6.48755254917565e-06	0	0	0	0	0	0	1.44866475362438e-06	0	0	0	0
k__Bacteria|p__Pseudomonadota|c__Alphaproteobacteria|o__Hyphomicrobiales|f__Phyllobacteriaceae|g__Aquibium	0	6.08073760157872e-06	0	0	0	0	0	2.97181419969972e-06	0	0	5.88746016007658e-06	0	0	0	0	0	0	0	0	0	0	0	5.97678392992221e-05	0	9.868469024356e-07	0	0	0	9.89275071099199e-06	0	0	0	2.34763602123074e-06	0	5.62185493796784e-06	0	0	0	0	0	0	0	0	0	0	0	0	0	0
k__Bacteria|p__Actinomycetota|c__Actinomycetes|o__Pseudonocardiales|f__Pseudonocardiaceae|g__Crossiella	0	0	0	0	0	0	0	0	0	3.84009830651665e-05	0	2.21098170044146e-05	0	0	0	0	0	0	0	0	0	0	0	0	4.38598623304711e-07	0	3.58678770879588e-06	8.96563472211015e-06	0	6.7497474036837e-06	0	0	1.28052873885313e-06	0	9.85749906931347e-06	0	0	0	0	0	0	0	0	0	0	0	0	0	9.80647413615995e-07
k__Bacteria|p__Pseudomonadota|c__Gammaproteobacteria|o__Alteromonadales|f__Shewanellaceae|g__Shewanella	0	5.26997258803489e-06	0	0	0	2.89017758696183e-06	0	0	0	0	0	2.70231096720623e-05	0	0	0	0	0	0	0	0	0	0	1.68097048029062e-05	0	1.93714391959581e-06	0	0	0	4.74852034127616e-06	0	0	0	1.9207931082797e-06	0	2.54138647880738e-06	0	0	0	0	0	0	0	0	0	0	0	0	0	0
k__Eukaryota|p__Ascomycota|c__Sordariomycetes|o__Sordariales|f__Sordariaceae|g__Neurospora	0	0	0	0	3.30388470763924e-06	0	0	1.1144303248874e-06	1.29883717993585e-05	0	0	7.36993900147153e-06	4.37615694649273e-06	0	0	0	0	5.51871303611998e-06	0	1.28803444976939e-06	0	0	1.68097048029062e-05	0	0	2.49775202317914e-05	0	0	1.9785501421984e-06	1.0384226774898e-05	0	0	2.13421456475522e-06	0	1.15517567218517e-06	0	0	0	0	0	0	0	0	0	0	0	0	0	0
k__Bacteria|p__Pseudomonadota|c__Betaproteobacteria|o__Burkholderiales|f__Oxalobacteraceae|g__Herbaspirillum	0	2.02691253385957e-06	0	0	0	0	0	2.35268624142895e-06	0	1.92004915325832e-05	1.03896355766057e-06	1.71965243367669e-05	0	0	0	0	7.34529882511945e-06	0	0	0	0	0	5.60323493430207e-06	0	2.19299311652356e-07	0	0	0	4.35281031283648e-06	0	0	0	0	0	1.46322251810122e-06	0	0	0	1.07471841609842e-06	0	0	0	0	0	5.31177076328939e-06	3.99726587014482e-06	0	8.02209820652624e-06	0
k__Bacteria|p__Actinomycetota|c__Coriobacteriia|o__Eggerthellales|f__Eggerthellaceae|g__Denitrobacterium	0	8.1076501354383e-07	0	0	0	0	0	3.96241893293296e-06	5.77260968860379e-06	0	6.92642371773715e-06	0	1.02110328751497e-05	0	0	0	0	0	0	0	0	0	9.33872489050345e-06	3.6306371314336e-05	2.19299311652356e-07	0	0	0	0	1.0384226774898e-06	0	0	1.38723946709089e-06	0	8.47128826269126e-07	0	0	0	1.2282496183982e-06	0	0	8.01973210530443e-06	0	0	0	0	0	0	0
k__Bacteria|p__Actinomycetota|c__Actinomycetes|o__Actinomycetales|f__Actinomycetaceae|g__Nanchangia	0	0	0	3.51945632160684e-06	0	0	0	1.23825591654155e-06	1.44315242215095e-06	0	5.88746016007658e-06	1.96531706705908e-05	0	0	0	0	0	0	0	1.28803444976939e-06	0	0	0	4.538296414292e-06	1.64474483739267e-06	0	0	0	2.37426017063808e-06	7.7881700811735e-06	0	0	7.57646170488102e-06	0	7.54714772494312e-06	0	0	0	6.14124809199098e-07	0	0	0	0	0	0	0	0	0	4.16775150786798e-06
k__Bacteria|p__Pseudomonadota|c__Gammaproteobacteria|o__Enterobacterales|f__Erwiniaceae|g__Duffyella	0	0	0	0	0	0	0	2.4765118330831e-07	0	0	0	0	0	0	0	0	0	0	0	0	0	0	0	0	0	0	0	7.17250777768812e-05	0	0	0	0	0	0	4.62070268874069e-07	0	0	0	0	0	0	0	0	0	4.10455013526907e-06	0	0	0	0
k__Bacteria|p__Pseudomonadota|c__Gammaproteobacteria|o__Pseudomonadales|f__Pseudomonadaceae|g__Azotobacter	0	0	0	0	0	1.44508879348092e-06	0	0	0	0	0	0	0	0	0	0	8.63072611951536e-05	0	0	0	0	0	0	0	0	0	0	0	0	0	0	0	2.13421456475522e-07	0	2.31035134437034e-07	0	0	0	0	0	0	0	0	0	0	0	0	0	0
k__Viruses|p__Uroviricota|c__Caudoviricetes|o__|f__|g__Dubowvirus	0	0	6.19640387275242e-05	0	0	0	0	0	0	0	0	0	0	0	0	0	0	0	0	0	0	0	0	0	0	0	0	0	0	0	0	0	0	0	0	0	2.56451902445696e-05	0	0	0	0	0	0	0	0	0	0	0	0
k__Bacteria|p__Candidatus_Saccharibacteria|c__Candidatus_Saccharimonadia|o__Candidatus_Saccharimonadales|f__Candidatus_Saccharimonadaceae|g__Candidatus_Saccharimonas	0	8.1076501354383e-07	0	0	0	0	0	0	0	1.92004915325832e-05	7.61906608951087e-06	0	0	0	0	0	0	0	0	0	0	0	1.30742148467048e-05	0	9.13747131884815e-06	0	0	0	1.58284011375872e-06	1.09034381136429e-05	0	0	7.46975097664326e-06	0	7.08507745606905e-06	0	0	0	3.68474885519459e-06	0	0	0	0	0	0	0	0	0	1.47097112042399e-06
k__Eukaryota|p__Ascomycota|c__Dothideomycetes|o__Mycosphaerellales|f__Mycosphaerellaceae|g__Cercospora	0	8.1076501354383e-07	0	0	0	0	0	0	0	0	0	7.36993900147153e-06	0	0	0	0	0	0	0	0	0	0	7.47097991240276e-06	0	0	0	0	0	1.18713008531904e-06	2.0768453549796e-06	0	0	7.46975097664326e-07	0	7.70117114790115e-07	0	0	0	0	0	0	0	5.14019892569842e-05	0	0	3.99726587014482e-06	0	8.02209820652624e-06	0
k__Bacteria|p__Pseudomonadota|c__Betaproteobacteria|o__Rhodocyclales|f__Zoogloeaceae|g__Parazoarcus	0	0	0	0	0	0	0	7.42953549924931e-07	0	3.84009830651665e-05	0	2.94797560058861e-05	0	0	0	0	0	0	0	0	0	0	0	0	1.4619954110157e-07	0	0	0	0	0	0	0	4.26842912951044e-07	0	8.47128826269126e-07	1.55145557562105e-05	0	0	0	0	0	0	0	0	0	0	0	0	0
k__Bacteria|p__Bacillota|c__Erysipelotrichia|o__Erysipelotrichales|f__Coprobacillaceae|g__Catenibacterium	0	7.70226762866638e-06	0	2.16581927483498e-06	0	0	0	3.46711656631634e-06	1.44315242215095e-06	0	1.03896355766057e-05	0	0	0	0	0	0	0	0	0	0	0	1.49419598248055e-05	0	1.12573646648209e-05	0	0	0	0	0	0	0	2.34763602123074e-06	0	6.08392520684191e-06	0	0	0	2.45649923679639e-06	0	0	0	0	0	0	0	0	0	2.20645668063599e-05
k__Bacteria|p__Pseudomonadota|c__Gammaproteobacteria|o__Alteromonadales|f__Pseudoalteromonadaceae|g__Pseudoalteromonas	0	2.8376775474034e-06	0	5.41454818708744e-06	0	0	0	1.73355828315817e-06	0	0	0	1.71965243367669e-05	0	0	0	0	0	0	0	0	0	0	1.49419598248055e-05	0	9.868469024356e-07	0	0	0	1.9785501421984e-06	0	0	0	0	0	3.15748017063947e-06	2.17203780586947e-05	0	8.65007006556753e-06	0	0	0	0	0	0	1.20722062802032e-06	0	0	0	0
k__Bacteria|p__Actinomycetota|c__Actinomycetes|o__Mycobacteriales|f__Mycobacteriaceae|g__Mycobacteroides	0	0	0	0	0	0	0	0	0	0	7.96538727539772e-06	0	0	0	0	0	0	0	0	0	0	0	4.29581344963159e-05	0	5.11698393855496e-07	0	0	0	1.9785501421984e-06	7.7881700811735e-06	0	0	4.16171840127267e-06	0	9.47244051191841e-06	0	0	0	2.76356164139594e-06	0	0	0	0	0	0	0	0	0	5.88388448169597e-06
k__Bacteria|p__Pseudomonadota|c__Gammaproteobacteria|o__Enterobacterales|f__Enterobacteriaceae|g__Raoultella	0	0	0	0	0	0	0	0	0	0	0	0	6.41836352152267e-05	0	0	0	0	0	0	0	0	0	0	0	0	0	0	0	0	0	0	0	0	0	5.3908198035308e-07	0	0	0	0	0	0	0	0	0	0	0	0	1.60441964130525e-05	1.22580926701999e-06
k__Bacteria|p__Pseudomonadota|c__Gammaproteobacteria|o__Chromatiales|f__Chromatiaceae|g__Rheinheimera	0	0	0	0	0	0	0	0	0	3.20008192209721e-05	1.73160592943429e-06	0	0	0	0	0	0	0	0	0	0	0	0	0	0	0	0	0	0	0	0	0	0	0	0	0	0	0	0	0	0	2.67324403510148e-06	0	0	4.34599426087313e-06	0	2.34210138020034e-06	1.0696130942035e-05	0
k__Bacteria|p__Bacillota|c__Bacilli|o__Bacillales|f__Bacillaceae|g__Lysinibacillus	0	1.86475953115081e-05	0	3.06824397268288e-06	9.91165412291773e-06	0	0	0	0	0	1.73160592943429e-06	0	0	0	0	0	0	0	0	3.54209473686583e-06	0	0	0	0	2.99709059258219e-06	0	0	0	0	0	0	0	1.28052873885313e-06	0	3.00345674768145e-06	0	0	0	0	0	3.17843748013477e-06	0	0	0	0	0	0	0	0
k__Bacteria|p__Actinomycetota|c__Actinomycetes|o__Actinomycetales|f__Actinomycetaceae|g__Fannyhessea	0	1.21614752031574e-06	0	3.880426200746e-06	0	0	0	7.42953549924931e-07	0	0	1.07359567624926e-05	0	0	0	0	0	0	0	0	0	0	0	0	0	4.38598623304711e-07	0	0	5.9770898147401e-06	0	0	0	0	1.39791053991467e-05	3.65470360353775e-06	2.15632792141232e-06	9.30873345372629e-06	0	0	5.52712328279188e-06	0	0	1.78216269006765e-06	0	0	4.82888251208126e-07	0	0	0	0
k__Bacteria|p__Campylobacterota|c__Epsilonproteobacteria|o__Campylobacterales|f__Helicobacteraceae|g__Helicobacter	0	5.67535509480681e-06	0	7.49012499213762e-06	3.30388470763924e-06	0	0	0	0	0	0	1.22832316691192e-05	4.37615694649273e-06	0	0	0	0	0	0	4.18611196175053e-06	0	0	4.10903895182152e-05	0	4.75148508580104e-07	0	0	0	0	0	0	0	1.38723946709089e-06	0	0	0	0	0	0	0	0	0	0	0	0	0	0	0	0
k__Bacteria|p__Bacillota|c__Clostridia|o__Eubacteriales|f__|g__Massilistercora	0	0	0	1.44387951655665e-06	8.2597117690981e-06	0	0	6.81040754097853e-06	3.60788105537737e-06	0	1.10822779483794e-05	0	0	0	0	0	0	0	0	0	0	0	1.30742148467048e-05	0	1.13304644353717e-06	0	0	0	1.58284011375872e-06	5.7113247261939e-06	0	5.24899481749245e-06	2.66776820594402e-06	0	3.54253872803453e-06	0	0	0	4.60593606899324e-06	0	0	0	0	0	0	0	0	8.02209820652624e-06	0
k__Bacteria|p__Pseudomonadota|c__Betaproteobacteria|o__Burkholderiales|f__Burkholderiaceae|g__Pandoraea	0	2.43229504063149e-06	0	0	0	0	0	5.81980280774529e-06	0	0	0	0	0	0	0	0	0	0	0	1.28803444976939e-06	0	0	2.80161746715104e-05	0	0	4.99550404635828e-06	0	0	1.14755908247507e-05	2.5960566937245e-06	0	1.74966493916415e-05	5.33553641188804e-07	0	2.23333963289133e-06	0	0	0	0	0	7.94609370033691e-07	0	0	0	4.82888251208126e-07	0	0	0	0
k__Bacteria|p__Pseudomonadota|c__Betaproteobacteria|o__Burkholderiales|f__Sphaerotilaceae|g__Sphaerotilus	0	0	0	0	0	8.67053276088549e-07	0	1.73355828315817e-06	0	3.84009830651665e-05	0	2.21098170044146e-05	0	0	0	0	0	0	0	9.66025837327045e-07	0	0	0	0	0	0	0	0	0	2.0768453549796e-06	0	0	4.26842912951044e-07	0	1.07816396070616e-06	0	0	1.08125875819594e-05	0	0	0	0	0	0	0	0	0	0	0
k__Bacteria|p__Actinomycetota|c__Actinomycetes|o__Actinomycetales|f__Actinomycetaceae|g__Flaviflexus	0	0	0	1.26339457698707e-06	0	0	0	1.98120946646648e-06	1.44315242215095e-06	0	5.88746016007658e-06	1.47398780029431e-05	0	0	0	0	0	0	0	1.93205167465409e-06	0	0	0	3.02553094286134e-06	9.50297017160208e-07	0	0	0	4.35281031283648e-06	5.7113247261939e-06	0	0	6.8294866072167e-06	0	7.00806574459004e-06	0	0	0	2.14943683219684e-06	0	0	1.78216269006765e-06	0	0	7.24332376812189e-07	0	0	1.0696130942035e-05	3.18710409425198e-06
k__Bacteria|p__Pseudomonadota|c__Gammaproteobacteria|o__Enterobacterales|f__Yersiniaceae|g__Ewingella	0	0	0	0	0	0	0	0	0	0	0	0	0	0	0	0	0	0	0	0	0	0	0	0	0	0	0	0	1.58284011375872e-06	0	0	0	0	0	0	0	0	0	0	0	0	0	7.71029838854764e-05	0	0	0	0	0	0
k__Bacteria|p__Bacillota|c__Bacilli|o__Lactobacillales|f__Aerococcaceae|g__Suicoccus	0	9.32379765575404e-06	0	1.80484939569581e-07	0	0	0	0	0	0	6.92642371773715e-07	0	2.91743796432849e-06	0	0	6.35021431973329e-05	0	0	0	0	0	0	0	0	2.55849196927748e-07	0	0	0	0	0	0	0	0	0	0	0	0	0	3.07062404599549e-07	0	0	0	0	0	1.20722062802032e-06	0	0	0	0
k__Bacteria|p__Pseudomonadota|c__Betaproteobacteria|o__Burkholderiales|f__Sphaerotilaceae|g__Roseateles	0	1.21614752031574e-06	0	0	0	0	0	0	3.60788105537737e-06	0	0	0	0	0	0	0	0	0	0	6.44017224884697e-07	0	0	2.61484296934097e-05	0	0	0	0	0	0	3.6344793712143e-06	0	0	2.34763602123074e-06	0	6.16093691832092e-07	0	0	0	0	0	0	2.67324403510148e-06	0	0	5.31177076328939e-06	5.32968782685976e-06	0	0	1.47097112042399e-06
k__Bacteria|p__Actinomycetota|c__Actinomycetes|o__Mycobacteriales|f__Lawsonellaceae|g__Lawsonella	2.13988423226303e-05	0	1.77040110650069e-05	1.08290963741749e-06	0	0	0	0	1.44315242215095e-06	0	5.54113897418972e-06	0	0	0	0	0	0	0	0	0	0	0	0	0	1.09649655826178e-07	0	0	0	1.58284011375872e-06	3.6344793712143e-06	0	0	0	0	2.6954099017654e-06	0	0	0	1.05936529586844e-05	0	0	3.5643253801353e-06	0	0	4.82888251208126e-07	0	0	0	0
k__Bacteria|p__Rhodothermota|c__Rhodothermia|o__Rhodothermales|f__Rhodothermaceae|g__Rhodocaloribacter	0	8.1076501354383e-07	0	0	0	0	0	0	0	0	0	0	0	0	0	0	0	0	0	4.83012918663523e-06	0	0	0	0	1.86404414904502e-06	0	0	0	0	1.09034381136429e-05	0	0	0	0	0	0	0	0	0	0	0	0	0	0	0	9.32695369700458e-06	0	0	4.90323706807998e-07
k__Bacteria|p__Bacteroidota|c__Chitinophagia|o__Chitinophagales|f__Chitinophagaceae|g__Chitinophaga	0	2.43229504063149e-06	0	0	0	0	0	1.85738387481233e-06	0	0	0	6.14161583455961e-05	0	0	0	0	0	0	0	0	0	0	0	0	3.03364047785759e-06	4.99550404635828e-06	0	0	0	1.5576340162347e-06	0	0	7.46975097664326e-07	0	0	0	0	0	0	0	0	0	0	0	0	0	0	0	0
k__Bacteria|p__Bacillota|c__Bacilli|o__Bacillales|f__Bacillaceae|g__Lentibacillus	0	0	0	4.33163854966995e-06	0	0	0	0	0	0	0	0	0	0	0	0	0	0	0	0	0	4.88285014532904e-05	0	0	0	0	0	0	0	0	0	0	0	0	0	0	0	0	0	7.59003201096001e-06	0	0	0	0	0	0	1.49894488332822e-05	0	0
k__Bacteria|p__Actinomycetota|c__Actinomycetes|o__Actinomycetales|f__Actinomycetaceae|g__Actinobaculum	0	3.24306005417532e-06	0	9.92667167632697e-07	0	5.78035517392366e-07	0	6.81040754097853e-06	0	0	1.03896355766057e-06	0	0	0	0	0	0	0	0	1.28803444976939e-06	0	0	3.73548995620138e-06	0	7.67547590783245e-07	0	0	0	5.53994039815552e-06	1.5576340162347e-06	0	0	4.58856131422372e-06	0	6.93105403311103e-07	0	0	4.32503503278377e-06	2.61003043909617e-06	2.84626200411e-06	0	1.78216269006765e-06	0	0	0	0	2.81052165624041e-06	0	0
k__Eukaryota|p__|c__Cryptophyceae|o__Cryptomonadales|f__Cryptomonadaceae|g__Cryptomonas	0	0	0	0	0	0	0	0	0	0	0	0	0	0	0	0	0	7.35828404815997e-06	6.50462912772923e-05	0	0	0	0	0	0	0	0	0	0	0	0	0	4.26842912951044e-07	0	0	0	0	0	0	0	0	0	0	0	2.17299713043657e-06	0	0	0	0
k__Eukaryota|p__Ascomycota|c__Saccharomycetes|o__Saccharomycetales|f__Debaryomycetaceae|g__Debaryomyces	0	3.24306005417532e-06	0	0	0	0	0	0	0	5.76014745977497e-05	0	0	0	1.10894661161363e-05	0	0	0	0	0	0	0	0	0	0	0	0	0	0	3.16568022751744e-06	0	0	0	0	0	0	0	0	0	0	0	0	0	0	0	0	0	0	0	0
k__Bacteria|p__Pseudomonadota|c__Betaproteobacteria|o__Nitrosomonadales|f__Sterolibacteriaceae|g__Denitratisoma	0	0	0	0	0	0	0	2.10503505812064e-06	0	0	0	6.14161583455961e-05	0	0	0	0	0	0	0	0	0	0	0	0	1.09649655826178e-07	0	0	0	2.76997019907776e-06	0	0	0	1.06710728237761e-06	0	1.00115224922715e-06	0	0	0	0	0	0	0	0	0	7.24332376812189e-07	0	0	5.3480654710175e-06	0
k__Bacteria|p__Actinomycetota|c__Actinomycetes|o__Micromonosporales|f__Micromonosporaceae|g__Actinoplanes	0	0	0	0	0	0	0	1.60973269150402e-06	0	0	0	2.45664633382384e-05	0	0	0	0	0	0	0	1.93205167465409e-06	0	0	1.49419598248055e-05	0	9.13747131884815e-07	0	0	0	9.89275071099199e-06	6.2305360649388e-06	0	0	4.908693498937e-06	0	3.00345674768145e-06	0	0	0	2.45649923679639e-06	0	0	0	0	0	0	0	0	0	0
k__Bacteria|p__Gemmatimonadota|c__Gemmatimonadetes|o__Gemmatimonadales|f__Gemmatimonadaceae|g__Gemmatirosa	2.13988423226303e-05	0	0	0	0	0	0	0	1.44315242215095e-06	0	0	0	0	7.39297741075752e-06	0	0	0	0	4.33641941848616e-05	0	0	0	0	0	7.30997705507852e-08	0	0	0	0	0	0	0	0	0	1.54023422958023e-07	0	0	0	0	0	0	0	0	0	0	0	0	0	0
k__Bacteria|p__Actinomycetota|c__Actinomycetes|o__Micrococcales|f__Promicromonosporaceae|g__Cellulosimicrobium	0	3.64844256094723e-06	0	0	0	5.49133741522748e-06	0	3.71476774962465e-07	0	0	2.77056948709486e-06	1.96531706705908e-05	0	0	0	0	0	0	0	0	0	0	0	0	5.48248279130889e-07	0	0	0	9.10133065411263e-06	0	0	6.9986597566566e-06	5.12211495541252e-06	0	7.16208916754807e-06	0	0	0	1.38178082069797e-06	0	0	0	0	0	0	0	0	0	0
k__Bacteria|p__Actinomycetota|c__Actinomycetes|o__Catenulisporales|f__Catenulisporaceae|g__Catenulispora	0	0	0	0	0	0	0	0	0	0	0	0	0	1.10894661161363e-05	0	0	0	0	0	0	0	0	0	0	0	0	0	0	0	0	5.50918656860315e-05	0	3.20132184713283e-07	0	1.54023422958023e-07	6.20582230248419e-06	0	0	0	0	0	0	0	0	0	0	0	0	0
k__Bacteria|p__Bacillota|c__Bacilli|o__Bacillales|f__Thermoactinomycetaceae|g__Laceyella	0	8.1076501354383e-07	0	0	0	0	0	2.4765118330831e-07	0	0	0	0	0	0	0	0	0	0	0	0	6.98763189155195e-05	0	0	0	0	0	0	0	0	1.0384226774898e-06	0	0	0	0	3.85058557395057e-07	0	0	0	0	0	0	0	0	0	0	0	0	0	0
k__Bacteria|p__Actinomycetota|c__Actinomycetes|o__Propionibacteriales|f__Nocardioidaceae|g__Solicola	0	8.1076501354383e-07	0	1.80484939569581e-07	0	5.78035517392366e-07	0	4.9530236661662e-07	1.44315242215095e-06	0	0	9.82658533529538e-06	0	0	0	0	0	0	0	9.66025837327045e-07	0	0	1.86774497810069e-05	0	2.19299311652356e-07	0	0	5.9770898147401e-06	9.10133065411263e-06	3.1152680324694e-06	0	0	1.70737165180417e-06	0	3.77357386247156e-06	0	0	8.65007006556753e-06	0	0	0	1.78216269006765e-06	0	0	1.20722062802032e-06	0	0	0	0
k__Bacteria|p__Actinomycetota|c__Actinomycetes|o__Micrococcales|f__Microbacteriaceae|g__Leifsonia	0	0	8.85200553250346e-06	5.41454818708744e-07	0	0	0	0	0	0	3.46321185886858e-06	0	0	0	0	0	0	0	0	0	0	0	7.47097991240276e-06	4.538296414292e-06	2.26609288707434e-06	0	0	0	0	1.09034381136429e-05	0	0	7.46975097664326e-06	0	3.3885153050765e-06	2.17203780586947e-05	0	0	0	0	0	0	0	0	0	0	0	0	1.22580926701999e-06
k__Bacteria|p__Bacillota|c__Bacilli|o__Bacillales|f__Listeriaceae|g__Listeria	0	3.64844256094723e-06	0	1.44387951655665e-06	2.80830200149336e-05	0	0	6.19127958270776e-07	0	0	0	0	0	0	0	0	0	0	0	0	0	0	3.73548995620138e-06	0	2.26609288707434e-06	0	0	0	0	2.5960566937245e-06	0	0	2.56105747770626e-06	0	1.38621080662221e-06	0	0	0	0	0	5.16496090521899e-06	0	0	0	0	3.99726587014482e-06	6.08946358852089e-06	0	0
k__Bacteria|p__Chloroflexota|c__Tepidiformia|o__Tepidiformales|f__Tepidiformaceae|g__Tepidiforma	0	0	0	0	0	0	0	0	0	0	0	0	0	0	0	0	0	0	0	0	0	0	0	0	0	0	0	0	7.08320950907027e-05	0	0	0	0	0	0	0	0	0	0	0	0	0	0	0	0	0	0	0	0
k__Bacteria|p__Cyanobacteriota|c__Cyanophyceae|o__Nostocales|f__Nostocaceae|g__Cylindrospermum	0	6.48612010835064e-06	0	0	0	0	0	0	0	0	0	0	0	0	0	0	0	0	0	0	0	0	6.35033292554235e-05	0	0	0	0	0	0	0	0	0	0	0	0	0	0	0	0	0	0	0	0	0	0	0	0	0	0
k__Bacteria|p__Pseudomonadota|c__Betaproteobacteria|o__Burkholderiales|f__Sphaerotilaceae|g__Mitsuaria	0	0	0	0	0	0	0	0	0	0	0	0	0	0	0	0	0	0	0	0	0	0	1.12064698686041e-05	0	0	0	0	0	0	3.1152680324694e-06	0	0	7.46975097664326e-07	0	6.16093691832092e-07	0	0	0	0	0	0	0	0	0	3.62166188406095e-06	0	3.27894193228048e-06	3.74364582971225e-05	0
k__Bacteria|p__Actinomycetota|c__Coriobacteriia|o__Eggerthellales|f__Eggerthellaceae|g__Phoenicibacter	0	0	0	9.02424697847907e-07	0	0	0	0	0	0	0	0	0	0	0	0	0	0	0	0	0	0	0	1.96659511285987e-05	0	0	0	0	0	0	0	1.22476545741491e-05	1.49395019532865e-05	0	0	0	0	0	5.37359208049211e-06	0	0	0	0	0	1.27965386570153e-05	0	0	0	0
k__Bacteria|p__Actinomycetota|c__Actinomycetes|o__Geodermatophilales|f__Geodermatophilaceae|g__Modestobacter	0	0	0	2.70727409354372e-07	0	5.78035517392366e-07	0	8.66779141579086e-07	1.44315242215095e-06	0	1.03896355766057e-06	7.36993900147153e-06	0	0	0	0	0	1.103742607224e-05	0	2.89807751198114e-06	0	0	3.73548995620138e-06	0	1.09649655826178e-07	0	0	0	4.35281031283648e-06	2.0768453549796e-06	0	5.24899481749245e-06	2.02750383651746e-06	0	1.46322251810122e-06	0	0	0	0	0	0	0	0	0	4.82888251208126e-07	0	0	0	0
k__Bacteria|p__Actinomycetota|c__Actinomycetes|o__Pseudonocardiales|f__Pseudonocardiaceae|g__Saccharopolyspora	0	0	0	0	0	2.02312431087328e-06	0	9.90604733233241e-07	0	0	0	1.96531706705908e-05	0	0	0	0	0	0	0	0	0	0	0	0	5.11698393855496e-07	0	0	0	2.76997019907776e-06	3.6344793712143e-06	0	0	2.56105747770626e-06	0	1.77126936401726e-06	0	0	4.32503503278377e-06	0	0	0	0	0	0	3.38021775845688e-06	0	0	2.67403273550875e-05	0
k__Bacteria|p__Bacteroidota|c__Chitinophagia|o__Chitinophagales|f__Chitinophagaceae|g__Filimonas	0	0	0	1.44387951655665e-06	0	0	0	0	0	0	0	0	0	0	0	0	0	0	0	5.89275760769498e-05	0	0	0	0	2.92399082203141e-07	0	0	0	0	0	0	0	7.25632952016774e-06	0	0	0	0	0	0	0	0	0	0	0	0	0	0	0	0
k__Bacteria|p__Bacillota|c__Bacilli|o__Lactobacillales|f__Lactobacillaceae|g__Pediococcus	0	4.86459008126298e-06	0	1.17315210720228e-06	1.48674811843766e-05	0	0	1.85738387481233e-06	0	0	0	9.82658533529538e-06	0	0	0	0	2.75448705941979e-06	1.83957101203999e-05	0	0	0	0	0	0	5.4459329060335e-06	0	0	0	1.18713008531904e-06	0	0	0	1.70737165180417e-06	0	0	0	0	0	0	0	0	3.5643253801353e-06	0	0	9.65776502416252e-07	0	0	0	9.80647413615995e-07
k__Bacteria|p__Pseudomonadota|c__Alphaproteobacteria|o__Sphingomonadales|f__Erythrobacteraceae|g__Altererythrobacter	0	0	0	0	0	0	0	2.4765118330831e-07	0	0	0	0	0	0	0	0	0	0	0	2.89807751198114e-06	0	0	0	0	0	0	0	0	0	1.0384226774898e-06	0	0	2.13421456475522e-07	0	2.31035134437034e-07	0	0	0	0	0	2.38382811010107e-06	0	0	0	9.89920914976658e-06	0	0	0	0
k__Bacteria|p__Bacillota|c__Bacilli|o__Bacillales|f__Staphylococcaceae|g__Nosocomiicoccus	0	8.1076501354383e-07	0	0	0	0	0	0	0	0	2.07792711532115e-06	0	0	0	0	0	0	0	0	0	0	0	4.66936244525173e-05	0	0	0	0	0	7.9142005687936e-07	0	0	1.22476545741491e-05	8.53685825902087e-07	0	0	0	0	0	0	0	0	2.67324403510148e-06	0	0	0	0	0	0	0
k__Bacteria|p__Pseudomonadota|c__Betaproteobacteria|o__Burkholderiales|f__Burkholderiaceae|g__Polynucleobacter	0	0	0	6.22673041515056e-06	0	0	0	8.66779141579086e-07	0	0	1.73160592943429e-06	3.68496950073577e-05	0	0	0	0	0	0	0	1.28803444976939e-06	0	0	0	0	2.11989334597277e-06	0	0	0	0	0	0	0	5.33553641188804e-07	0	1.23218738366418e-06	0	0	0	0	0	7.94609370033691e-06	0	0	0	0	6.6621097835747e-06	0	0	0
k__Bacteria|p__Bacteroidota|c__Flavobacteriia|o__Flavobacteriales|f__Flavobacteriaceae|g__Nonlabens	0	8.51303264221021e-06	0	3.60969879139163e-07	0	0	0	9.90604733233241e-07	0	0	0	4.17629876750053e-05	0	0	0	0	0	0	0	1.93205167465409e-06	0	0	1.12064698686041e-05	0	7.30997705507852e-07	0	0	0	0	0	0	0	0	0	0	0	0	0	0	0	0	0	0	0	0	0	0	0	0
k__Bacteria|p__Actinomycetota|c__Acidimicrobiia|o__Acidimicrobiales|f__Iamiaceae|g__Iamia	0	1.21614752031574e-06	0	0	0	2.02312431087328e-06	0	1.23825591654155e-06	5.05103347752831e-06	0	0	4.91329266764769e-06	0	0	0	0	1.83632470627986e-06	5.51871303611998e-06	0	1.28803444976939e-06	0	0	9.33872489050345e-06	0	2.92399082203141e-07	0	0	0	1.02884607394317e-05	2.0768453549796e-06	0	3.4993298783283e-06	1.28052873885313e-06	0	1.15517567218517e-06	1.24116446049684e-05	0	0	0	0	0	0	0	0	1.9315530048325e-06	0	0	0	0
k__Bacteria|p__Bacillota|c__Clostridia|o__Eubacteriales|f__Lachnospiraceae|g__Novisyntrophococcus	0	0	0	0	0	0	0	8.66779141579086e-07	0	0	5.19481778830286e-06	0	0	0	0	0	0	0	0	1.28803444976939e-06	0	0	1.68097048029062e-05	7.56382735715334e-06	5.84798164406282e-07	0	0	0	0	1.0384226774898e-06	0	0	4.69527204246148e-06	0	3.08046845916046e-07	0	0	0	4.29887366439369e-06	0	0	0	0	0	0	0	0	0	1.47097112042399e-06
k__Bacteria|p__Pseudomonadota|c__Betaproteobacteria|o__Burkholderiales|f__Sphaerotilaceae|g__Leptothrix	0	0	0	0	0	0	0	0	0	0	0	0	0	0	0	0	0	0	0	0	4.65842126103464e-05	0	1.12064698686041e-05	0	0	0	0	0	0	0	0	0	5.33553641188804e-07	0	4.62070268874069e-07	0	0	0	0	0	0	3.5643253801353e-06	0	0	1.20722062802032e-06	0	0	0	0
k__Bacteria|p__Pseudomonadota|c__Gammaproteobacteria|o__Enterobacterales|f__Enterobacteriaceae|g__Pluralibacter	0	0	0	0	0	0	0	0	0	0	0	0	0	0	0	0	0	0	0	0	0	0	0	0	7.30997705507852e-08	0	0	0	0	0	0	0	0	0	0	0	0	0	0	0	0	0	0	0	0	0	1.21789271770418e-05	0	0
k__Bacteria|p__Actinomycetota|c__Actinomycetes|o__Actinomycetales|f__Actinomycetaceae|g__Actinotignum	0	0	0	0	0	0	0	4.9530236661662e-07	0	0	1.62770957366823e-05	0	0	0	0	0	0	0	0	0	0	0	0	6.05106188572267e-06	3.65498852753926e-07	0	0	0	7.91420056879359e-06	2.5960566937245e-06	0	3.4993298783283e-06	4.05500767303491e-06	0	1.84828107549627e-06	0	0	0	6.14124809199098e-07	0	0	0	0	0	2.17299713043657e-06	0	0	0	2.94194224084799e-06
k__Bacteria|p__Bacillota|c__Bacilli|o__Bacillales|f__Bacillaceae|g__Caldibacillus	0	2.3917567899543e-05	0	1.26339457698707e-06	0	0	0	0	1.44315242215095e-06	0	0	0	0	0	0	0	0	0	0	0	0	0	0	0	1.4619954110157e-06	0	0	0	0	1.0384226774898e-06	0	0	5.33553641188804e-07	3.65470360353775e-06	2.31035134437034e-07	0	0	0	0	0	0	0	0	0	0	0	0	0	0
k__Bacteria|p__Actinomycetota|c__Actinomycetes|o__Micrococcales|f__Beutenbergiaceae|g__Miniimonas	0	0	0	0	0	0	0	6.19127958270776e-07	0	0	0	9.82658533529538e-06	0	0	0	0	0	0	0	0	0	0	3.17516646277117e-05	0	3.28948967478533e-07	0	0	1.19541796294802e-05	1.18713008531904e-06	0	0	0	3.09461111889507e-06	0	1.30919909514319e-06	0	0	0	6.14124809199098e-07	0	0	0	0	0	9.65776502416252e-07	0	0	0	0
k__Bacteria|p__Actinomycetota|c__Coriobacteriia|o__Eggerthellales|f__Eggerthellaceae|g__Slackia	0	1.62153002708766e-06	0	3.06824397268288e-06	0	0	0	2.10503505812064e-06	3.60788105537737e-06	0	6.92642371773715e-06	0	0	0	0	0	0	0	0	0	0	0	9.33872489050345e-06	6.05106188572267e-06	2.55849196927748e-07	0	0	0	0	0	0	5.24899481749245e-06	1.17381801061537e-06	7.30940720707551e-06	2.6954099017654e-06	0	0	0	3.68474885519459e-06	0	1.98652342508423e-06	3.5643253801353e-06	0	0	0	0	0	0	0
k__Bacteria|p__Bacillota|c__Clostridia|o__Eubacteriales|f__Peptostreptococcaceae|g__Paeniclostridium	0	8.51303264221021e-06	0	1.48900075144905e-05	0	0	0	1.64688036900026e-05	0	0	0	0	0	0	0	0	0	0	0	0	0	0	0	0	5.48248279130889e-06	0	0	0	0	0	0	0	3.94829694479715e-06	0	1.84828107549627e-06	0	0	0	4.60593606899324e-07	0	0	0	0	0	0	0	0	0	0
k__Bacteria|p__Bacillota|c__Clostridia|o__Eubacteriales|f__Syntrophomonadaceae|g__Candidatus_Syntrophocurvum	0	1.25668577099294e-05	1.54910096818811e-05	1.62436445612623e-06	9.91165412291773e-06	0	0	0	0	0	0	0	0	0	0	0	0	0	0	0	0	0	0	0	1.68129472266806e-06	0	0	0	0	0	0	0	0	0	7.70117114790115e-07	0	0	0	0	0	1.19191405505054e-06	0	0	0	0	0	0	0	1.96129482723199e-06
k__Bacteria|p__Bacillota|c__Clostridia|o__Eubacteriales|f__|g__Fenollaria	0	2.02691253385957e-06	0	9.02424697847907e-07	0	0	0	8.66779141579086e-07	2.16472863322642e-06	0	1.9393986409664e-05	0	0	0	0	0	0	0	0	0	0	0	3.73548995620138e-06	0	3.21638990423455e-06	0	0	0	0	0	0	0	0	0	3.08046845916046e-07	6.20582230248419e-06	0	0	1.04401217563847e-05	0	0	1.78216269006765e-06	0	0	0	0	0	0	2.94194224084799e-06
k__Bacteria|p__Actinomycetota|c__Actinomycetes|o__Micrococcales|f__Cellulomonadaceae|g__Oerskovia	0	0	0	0	0	0	0	0	0	0	1.73160592943429e-06	2.70231096720623e-05	0	0	0	0	0	0	0	6.44017224884697e-07	0	0	0	0	2.19299311652356e-07	0	0	0	3.16568022751744e-06	4.1536907099592e-06	0	0	6.50935442250341e-06	0	6.93105403311103e-07	0	0	0	2.45649923679639e-06	0	0	0	0	0	1.20722062802032e-06	0	0	0	0
k__Bacteria|p__Bacillota|c__Erysipelotrichia|o__Erysipelotrichales|f__Erysipelotrichaceae|g__Erysipelothrix	0	8.1076501354383e-07	0	0	3.30388470763924e-06	0	0	0	0	0	2.07792711532115e-06	0	0	0	0	0	0	0	0	0	0	0	0	0	2.19299311652356e-06	0	0	0	2.76997019907776e-06	0	0	4.02422936007755e-05	9.60396554139848e-07	0	4.0046089969086e-06	0	0	0	2.61003043909617e-06	0	0	0	0	0	9.65776502416252e-07	0	0	0	0
k__Bacteria|p__Bacillota|c__Clostridia|o__Eubacteriales|f__Lachnospiraceae|g__Pseudobutyrivibrio	0	0	0	0	0	0	0	3.71476774962465e-07	0	0	1.00433143907189e-05	0	0	0	0	0	0	0	0	0	0	0	2.9883919649611e-05	0	1.24269609936335e-06	0	0	0	0	3.6344793712143e-06	0	0	3.09461111889507e-06	0	7.70117114790115e-07	0	0	0	0	0	0	0	0	0	0	0	0	0	2.69678038744399e-06
k__Bacteria|p__Bacillota|c__Clostridia|o__Eubacteriales|f__Oscillospiraceae|g__Pusillibacter	0	0	0	0	0	0	0	0	0	0	0	0	0	0	0	0	0	0	0	1.93205167465409e-06	0	1.54195267747233e-05	7.47097991240276e-06	0	6.94447820232459e-07	0	0	0	0	0	0	0	2.88118966241954e-06	0	2.0023044984543e-06	0	0	0	0	0	0	4.45540672516913e-06	0	0	4.34599426087313e-06	1.33242195671494e-05	0	0	1.71613297382799e-06
k__Bacteria|p__Pseudomonadota|c__Gammaproteobacteria|o__Methylococcales|f__Methylococcaceae|g__Methylococcus	0	1.62153002708766e-06	0	0	0	0	0	0	0	0	0	1.47398780029431e-05	4.37615694649273e-06	0	0	0	0	0	0	1.61004306221174e-06	0	0	0	0	0	0	0	0	0	1.5576340162347e-06	0	3.14939689049547e-05	3.20132184713283e-07	0	1.54023422958023e-07	0	0	0	0	0	0	0	0	0	0	0	3.27894193228048e-06	0	0
k__Bacteria|p__Bacteroidota|c__Cytophagia|o__Cytophagales|f__Spirosomaceae|g__Dyadobacter	0	0	0	0	0	0	0	1.1144303248874e-06	0	0	4.50217541652915e-06	3.43930486735338e-05	0	0	0	0	0	0	0	3.86410334930818e-06	0	0	0	0	1.31579586991413e-06	0	0	0	0	0	0	0	1.81408238004194e-06	0	0	0	0	0	0	0	0	0	0	0	0	0	0	0	0
k__Bacteria|p__Bacteroidota|c__Bacteroidia|o__Bacteroidales|f__Odoribacteraceae|g__Butyricimonas	0	3.24306005417532e-06	0	4.96333583816349e-06	0	0	0	0	2.88630484430189e-06	0	6.92642371773715e-07	0	0	0	0	0	0	0	0	7.40619808617401e-06	0	0	0	0	1.68129472266806e-06	0	0	0	0	2.5960566937245e-06	0	0	2.13421456475522e-06	0	3.08046845916046e-07	0	0	0	2.76356164139594e-06	0	9.5353124404043e-06	0	0	0	1.44866475362438e-06	2.66484391342988e-06	0	0	0
k__Bacteria|p__Bacillota|c__Bacilli|o__Bacillales|f__Bacillaceae|g__Allobacillus	0	0	0	5.41454818708744e-07	0	0	0	0	0	0	0	0	0	0	0	0	0	0	0	0	0	0	0	0	0	0	0	0	0	0	0	0	0	0	0	0	0	0	0	0	0	0	0	0	0	0	0	0	0
k__Bacteria|p__Actinomycetota|c__Actinomycetes|o__Micrococcales|f__Microbacteriaceae|g__Frigoribacterium	0	0	0	0	0	0	0	1.23825591654155e-06	0	0	0	0	0	0	0	0	0	0	0	9.01624114838575e-06	0	0	2.9883919649611e-05	0	2.55849196927748e-07	0	0	1.19541796294802e-05	0	0	0	0	6.40264369426565e-07	0	5.31380809205179e-06	0	0	0	0	0	0	0	0	0	0	0	0	0	0
k__Bacteria|p__Bacillota|c__Bacilli|o__Lactobacillales|f__Carnobacteriaceae|g__Desemzia	0	0	0	9.02424697847907e-07	1.15635964767373e-05	0	0	0	0	0	0	0	0	0	0	0	0	0	0	0	0	1.28496056456027e-05	0	0	1.31579586991413e-06	0	0	1.79312694442203e-05	0	0	0	0	7.46975097664326e-07	0	5.3908198035308e-07	0	0	0	0	0	0	0	0	0	0	1.19917976104345e-05	0	0	0
k__Bacteria|p__Spirochaetota|c__Spirochaetia|o__Spirochaetales|f__Sphaerochaetaceae|g__Sphaerochaeta	0	2.02691253385957e-06	0	0	0	0	0	0	0	0	1.73160592943429e-06	0	0	0	0	0	0	0	0	0	0	0	2.61484296934097e-05	0	2.19299311652356e-07	0	0	0	0	0	0	0	3.20132184713283e-07	0	0	0	0	0	2.6560897997861e-05	0	0	0	0	0	0	0	0	0	0
k__Bacteria|p__Pseudomonadota|c__Betaproteobacteria|o__Burkholderiales|f__|g__Rhizobacter	0	0	0	0	0	0	0	0	0	0	0	1.96531706705908e-05	0	0	0	0	0	0	0	9.66025837327045e-07	0	0	7.47097991240276e-06	0	7.30997705507852e-08	7.49325606953742e-06	0	0	1.58284011375872e-06	3.6344793712143e-06	0	0	4.26842912951044e-07	0	8.47128826269126e-07	0	0	6.48755254917565e-06	0	0	0	0	0	0	1.44866475362438e-06	0	0	5.3480654710175e-06	4.90323706807998e-07
k__Bacteria|p__Bacillota|c__Clostridia|o__Eubacteriales|f__Oscillospiraceae|g__Acetivibrio	0	6.89150261512255e-06	0	4.42188101945474e-06	0	0	0	3.71476774962465e-07	0	0	2.07792711532115e-06	0	0	0	0	0	0	0	0	0	0	0	3.73548995620138e-05	0	4.71493520052565e-06	0	0	0	0	0	0	0	0	0	0	0	0	0	0	0	0	0	0	0	0	0	0	0	0
k__Bacteria|p__Pseudomonadota|c__Gammaproteobacteria|o__Pseudomonadales|f__Marinobacteraceae|g__Marinobacter	2.13988423226303e-05	0	0	0	0	0	0	0	0	0	0	0	0	0	0	0	0	5.51871303611998e-06	0	0	0	0	7.47097991240276e-06	0	4.02048738029319e-07	0	0	0	0	2.5960566937245e-06	0	0	8.53685825902087e-07	0	3.46552701655552e-06	0	0	0	0	0	1.19191405505054e-06	8.01973210530443e-06	0	0	0	0	4.68420276040069e-06	0	0
k__Bacteria|p__Bacillota|c__Erysipelotrichia|o__Erysipelotrichales|f__Erysipelotrichaceae|g__Intestinibaculum	0	0	0	0	0	0	0	3.71476774962465e-07	0	4.48011469093609e-05	1.03896355766057e-06	0	0	0	0	0	0	0	0	0	0	0	0	0	1.09649655826178e-06	0	0	0	0	0	0	0	5.33553641188804e-07	0	0	0	0	0	7.21596650808941e-06	0	0	0	0	0	0	0	0	0	0
k__Bacteria|p__Actinomycetota|c__Actinomycetes|o__Micrococcales|f__Ruaniaceae|g__Occultella	0	1.62153002708766e-06	6.63900414937759e-06	0	0	8.67053276088549e-07	0	9.90604733233241e-07	2.16472863322642e-06	0	0	1.71965243367669e-05	0	0	0	0	0	0	0	2.25406028709644e-06	0	0	0	0	1.4619954110157e-07	0	5.38018156319382e-06	0	3.16568022751744e-06	7.7881700811735e-06	0	0	1.17381801061537e-06	0	4.92874953465673e-06	0	0	0	3.07062404599549e-07	0	0	0	0	0	0	0	0	0	0
k__Bacteria|p__Pseudomonadota|c__Gammaproteobacteria|o__Cellvibrionales|f__Cellvibrionaceae|g__Cellvibrio	0	1.21614752031574e-06	0	0	0	0	0	0	0	0	0	0	0	0	0	0	0	0	0	0	0	0	0	0	2.55849196927748e-07	0	0	0	0	0	0	0	0	0	0	0	0	0	0	0	0	0	5.14019892569842e-05	0	0	0	0	0	0
k__Bacteria|p__Pseudomonadota|c__Betaproteobacteria|o__Rhodocyclales|f__Zoogloeaceae|g__Pseudazoarcus	0	8.1076501354383e-07	0	0	0	0	0	0	0	0	0	1.47398780029431e-05	0	0	0	0	0	0	0	0	0	0	0	0	7.30997705507852e-08	0	0	0	0	0	0	3.4993298783283e-05	0	0	5.3908198035308e-07	0	0	0	0	0	0	0	0	0	0	0	0	0	0
k__Bacteria|p__Actinomycetota|c__Actinomycetes|o__Kitasatosporales|f__Streptomycetaceae|g__Streptacidiphilus	0	0	0	0	0	0	0	0	0	0	0	0	0	0	0	0	0	0	0	0	0	0	0	0	0	0	0	0	0	0	0	0	1.28052873885313e-06	0	0	4.96465784198735e-05	0	0	0	0	0	0	0	0	0	0	0	0	0
k__Bacteria|p__Pseudomonadota|c__Betaproteobacteria|o__Rhodocyclales|f__Zoogloeaceae|g__Nitrogeniibacter	0	0	0	0	0	0	0	8.66779141579086e-07	0	0	0	3.193640233971e-05	0	0	0	0	0	0	0	0	0	0	5.60323493430207e-06	0	7.30997705507852e-08	0	0	0	7.9142005687936e-07	0	0	0	8.53685825902087e-07	0	1.00115224922715e-06	0	0	0	0	0	0	0	0	0	0	9.32695369700458e-06	0	0	0
k__Bacteria|p__Pseudomonadota|c__Alphaproteobacteria|o__Hyphomicrobiales|f__Bartonellaceae|g__Bartonella	0	0	0	0	0	0	0	0	2.38120149654906e-05	0	0	0	0	0	0	0	0	0	0	0	0	0	0	0	1.16959632881256e-06	0	0	0	6.72707048347456e-06	0	0	0	0	0	0	0	0	0	0	0	0	5.34648807020295e-06	0	0	0	1.33242195671494e-05	0	0	0
k__Bacteria|p__Cyanobacteriota|c__Cyanophyceae|o__Synechococcales|f__Synechococcaceae|g__Synechococcus	0	0	0	0	0	0	0	0	0	0	3.46321185886858e-06	0	0	0	0	0	0	1.65561391083599e-05	0	0	0	0	0	0	1.27924598463874e-06	0	0	0	0	8.3073814199184e-06	0	0	9.60396554139848e-07	3.65470360353775e-06	5.3908198035308e-07	1.55145557562105e-05	0	0	0	0	0	0	0	0	0	0	0	0	0
k__Bacteria|p__Pseudomonadota|c__Betaproteobacteria|o__Rhodocyclales|f__Azonexaceae|g__Ferribacterium	0	0	0	0	0	0	0	3.71476774962465e-07	0	3.84009830651665e-05	0	0	0	0	0	0	0	0	0	0	0	0	0	0	0	0	0	0	3.16568022751744e-06	0	0	0	0	0	4.62070268874069e-07	0	0	0	3.07062404599549e-07	0	0	3.5643253801353e-06	0	0	1.20722062802032e-06	0	0	0	0
k__Bacteria|p__Bacillota|c__Clostridia|o__Eubacteriales|f__Clostridiaceae|g__Paraclostridium	0	0	0	2.52678915397414e-05	0	0	0	5.57215162443698e-06	0	0	0	0	0	0	0	0	0	0	0	0	0	0	1.30742148467048e-05	0	2.59504185455287e-06	0	0	0	0	2.0768453549796e-06	0	0	3.20132184713283e-07	0	5.3908198035308e-07	0	0	0	4.60593606899324e-07	0	0	0	0	0	0	0	0	0	0
k__Bacteria|p__Cyanobacteriota|c__Cyanophyceae|o__Nostocales|f__Nostocaceae|g__Anabaena	0	2.8376775474034e-05	0	0	0	0	0	0	0	0	0	0	0	0	0	0	0	0	0	0	0	0	0	0	0	0	0	0	0	0	0	0	0	0	0	0	0	0	0	0	0	0	0	0	0	0	0	0	0
k__Bacteria|p__Pseudomonadota|c__Gammaproteobacteria|o__Pasteurellales|f__Pasteurellaceae|g__Glaesserella	0	0	0	0	0	0	0	0	1.01020669550566e-05	0	2.424248301208e-05	0	0	0	0	0	0	0	0	2.25406028709644e-06	0	0	0	0	1.24269609936335e-06	0	0	0	0	1.5576340162347e-06	0	0	0	0	8.39427655121225e-06	0	0	0	0	0	0	0	0	0	0	0	0	0	4.90323706807998e-07
k__Bacteria|p__Pseudomonadota|c__Betaproteobacteria|o__Neisseriales|f__Neisseriaceae|g__Alysiella	0	0	0	0	0	0	0	0	0	3.84009830651665e-05	0	0	0	0	0	0	0	0	0	0	0	0	0	0	3.21638990423455e-06	0	0	0	1.58284011375872e-06	0	0	0	0	0	3.08046845916046e-07	0	0	0	0	0	0	0	0	0	0	0	0	0	0
k__Bacteria|p__Bacteroidota|c__Cytophagia|o__Cytophagales|f__Hymenobacteraceae|g__Pontibacter	0	2.02691253385957e-06	0	8.12182228063116e-07	0	0	0	0	0	0	0	0	0	0	0	0	0	0	0	3.86410334930818e-06	0	0	0	0	1.75439449321885e-06	2.24797682086122e-05	0	0	0	0	0	0	1.81408238004194e-06	0	3.08046845916046e-07	0	0	0	0	0	3.97304685016846e-06	1.06929761404059e-05	0	0	0	0	0	0	0
k__Bacteria|p__Actinomycetota|c__Actinomycetes|o__Micrococcales|f__Microbacteriaceae|g__Plantibacter	0	0	0	0	0	0	0	0	0	0	1.03896355766057e-05	0	0	0	0	0	0	0	0	0	0	0	9.33872489050345e-06	6.05106188572267e-06	0	0	0	1.49427245368503e-05	1.58284011375872e-06	0	0	0	9.60396554139848e-07	0	1.69425765253825e-06	0	0	0	0	0	0	0	0	0	0	0	0	0	0
k__Bacteria|p__Bacteroidota|c__Cytophagia|o__Cytophagales|f__Spirosomaceae|g__Fibrella	0	3.24306005417532e-06	0	0	0	0	0	2.4765118330831e-07	0	0	0	4.17629876750053e-05	0	0	0	0	0	0	0	0	0	0	0	0	1.86404414904502e-06	0	0	0	0	0	0	0	0	0	0	0	0	0	0	0	0	0	0	0	0	0	0	0	0
k__Bacteria|p__Actinomycetota|c__Actinomycetes|o__Propionibacteriales|f__Nocardioidaceae|g__Micropruina	0	0	0	0	0	0	0	3.71476774962465e-07	0	0	0	0	0	0	0	0	0	0	0	6.44017224884697e-07	0	0	9.33872489050345e-06	0	1.4619954110157e-07	9.99100809271655e-06	0	0	2.76997019907776e-06	2.0768453549796e-06	0	0	1.06710728237761e-06	5.48205540530663e-06	2.15632792141232e-06	9.30873345372629e-06	0	0	0	0	0	0	0	0	9.65776502416252e-07	0	0	0	0
k__Bacteria|p__Bacteroidota|c__Cytophagia|o__Cytophagales|f__Hymenobacteraceae|g__Adhaeribacter	0	1.62153002708766e-06	0	2.70727409354372e-07	0	0	0	0	2.16472863322642e-06	0	0	3.68496950073577e-05	2.91743796432849e-06	0	0	0	0	0	0	0	0	0	0	0	3.28948967478533e-07	0	0	0	1.18713008531904e-06	0	0	0	0	0	0	0	0	0	0	0	0	0	0	0	9.65776502416252e-07	0	0	0	0
k__Bacteria|p__Actinomycetota|c__Actinomycetes|o__Kitasatosporales|f__Streptomycetaceae|g__Kitasatospora	0	0	0	0	0	0	0	9.90604733233241e-07	0	0	0	2.94797560058861e-05	0	0	0	0	0	0	0	0	0	0	0	0	0	0	0	0	0	8.8265927586633e-06	0	0	3.62816476008387e-06	0	3.31150359359749e-06	0	0	0	0	0	0	0	0	0	0	0	0	0	0
k__Bacteria|p__Chloroflexota|c__Dehalococcoidia|o__Dehalococcoidales|f__Dehalococcoidaceae|g__Dehalococcoides	0	0	0	1.69655843195406e-05	0	0	0	1.73355828315817e-06	2.16472863322642e-06	0	3.11689067298172e-06	0	0	0	0	0	0	0	0	0	0	0	7.47097991240276e-06	0	7.30997705507852e-08	0	0	0	0	0	0	0	1.38723946709089e-06	0	0	0	0	0	1.2282496183982e-06	0	0	1.06929761404059e-05	0	0	0	0	0	0	0
k__Bacteria|p__Pseudomonadota|c__Gammaproteobacteria|o__Pasteurellales|f__Pasteurellaceae|g__Histophilus	0	8.1076501354383e-07	0	0	0	0	0	4.9530236661662e-07	0	0	2.35498406403063e-05	0	0	0	0	0	0	0	0	0	0	0	5.60323493430207e-06	0	6.14038072626596e-06	0	0	0	0	0	0	0	0	0	0	0	0	0	1.8423744275973e-06	4.74377000685e-06	1.98652342508423e-06	0	0	0	7.24332376812189e-07	0	0	0	0
k__Bacteria|p__Bacteroidota|c__Cytophagia|o__Cytophagales|f__Cytophagaceae|g__Tellurirhabdus	0	0	0	0	0	0	0	0	0	0	0	4.17629876750053e-05	0	0	0	0	0	0	0	0	0	0	0	0	4.09358715084397e-06	0	0	0	0	0	0	0	0	0	0	0	0	0	0	0	0	0	0	0	0	0	0	0	0
k__Bacteria|p__Bacteroidota|c__Flavobacteriia|o__Flavobacteriales|f__Weeksellaceae|g__Elizabethkingia	0	1.58099177641047e-05	0	0	0	0	0	2.4765118330831e-06	3.60788105537737e-06	0	0	0	0	0	0	0	0	0	0	0	0	0	0	7.56382735715334e-06	3.54533887171308e-06	0	0	0	0	0	0	0	0	0	6.16093691832092e-07	6.20582230248419e-06	0	0	0	0	5.56226559023584e-06	0	0	0	0	0	0	0	0
k__Bacteria|p__Actinomycetota|c__Actinomycetes|o__Mycobacteriales|f__Mycobacteriaceae|g__Mycolicibacter	0	0	0	6.31697288493535e-06	0	0	0	0	0	0	0	0	0	0	0	0	0	0	0	0	0	0	0	0	4.38598623304711e-07	0	0	0	0	0	0	0	3.20132184713283e-07	0	2.54138647880738e-06	0	0	3.46002802622701e-05	0	0	0	0	0	0	0	0	0	0	0
k__Bacteria|p__Mycoplasmatota|c__|o__Mycoplasmoidales|f__Metamycoplasmataceae|g__Mycoplasmoides	0	0	0	0	0	0	0	2.4765118330831e-07	0	0	0	0	0	0	0	0	0	0	0	0	0	0	0	0	9.868469024356e-07	0	0	0	0	0	0	0	0	0	1.54023422958023e-07	0	0	0	0	0	0	0	0	0	0	0	4.26262451196462e-05	0	0
k__Bacteria|p__Fusobacteriota|c__Fusobacteriia|o__Fusobacteriales|f__Leptotrichiaceae|g__Sneathia	0	8.1076501354383e-07	0	2.61703162375893e-06	0	0	0	8.66779141579086e-07	0	0	1.03896355766057e-05	0	0	0	0	0	0	0	0	0	0	0	0	0	1.31579586991413e-06	0	0	0	0	0	0	0	5.33553641188804e-07	0	4.62070268874069e-07	1.24116446049684e-05	0	0	0	1.89750800274e-06	0	0	0	0	4.82888251208126e-07	0	0	0	1.22580926701999e-06
k__Bacteria|p__Actinomycetota|c__Actinomycetes|o__Micrococcales|f__Cellulomonadaceae|g__Pseudactinotalea	0	1.21614752031574e-06	0	1.80484939569581e-07	0	0	0	1.98120946646648e-06	0	0	0	1.22832316691192e-05	0	0	0	0	0	0	0	0	0	0	7.47097991240276e-06	0	2.92399082203141e-07	0	0	0	1.9785501421984e-06	1.0384226774898e-06	0	0	6.8294866072167e-06	0	2.6954099017654e-06	0	0	0	3.07062404599549e-07	0	0	0	0	0	5.31177076328939e-06	0	1.87368110416027e-06	0	0
k__Bacteria|p__Actinomycetota|c__Actinomycetes|o__Micrococcales|f__Micrococcaceae|g__Auritidibacter	0	0	0	1.53412198634144e-06	0	1.15607103478473e-06	0	7.30570990759515e-06	0	0	0	0	0	0	0	0	0	0	0	1.61004306221174e-06	0	0	0	0	0	0	0	0	1.58284011375872e-06	1.5576340162347e-06	0	0	4.80198277069924e-06	1.64461662159199e-05	3.23449188211848e-06	0	0	0	7.67656011498873e-07	0	0	0	0	0	2.65588538164469e-06	0	0	0	0
k__Bacteria|p__Actinomycetota|c__Actinomycetes|o__Micrococcales|f__Intrasporangiaceae|g__Pedococcus	0	0	0	0	0	2.31214206956946e-06	0	4.9530236661662e-07	1.44315242215095e-06	0	0	0	0	0	0	0	0	7.35828404815997e-06	0	3.22008612442348e-06	0	0	1.30742148467048e-05	0	0	0	0	0	3.9571002843968e-06	0	0	0	4.26842912951044e-07	0	2.07931620993331e-06	6.20582230248419e-06	0	0	0	0	0	0	0	0	2.41444125604063e-06	0	0	0	0
k__Bacteria|p__Pseudomonadota|c__Alphaproteobacteria|o__Hyphomicrobiales|f__Rhizobiaceae|g__Georhizobium	0	0	0	0	0	3.4682131043542e-06	0	7.42953549924931e-07	0	0	0	0	0	0	0	0	0	0	0	0	0	0	7.47097991240276e-06	0	1.82749426376963e-07	0	0	0	3.16568022751744e-06	0	0	3.4993298783283e-06	7.46975097664326e-07	0	1.00115224922715e-06	0	0	0	0	0	0	0	0	0	2.17299713043657e-06	0	0	0	0
k__Bacteria|p__Pseudomonadota|c__Gammaproteobacteria|o__Xanthomonadales|f__Xanthomonadaceae|g__Luteimonas	0	0	0	0	0	0	0	0	0	0	0	0	0	0	0	0	3.94809811850171e-05	0	0	0	0	0	0	0	4.02048738029319e-07	0	0	0	7.9142005687936e-07	0	0	0	0	0	7.70117114790115e-07	0	0	0	0	0	0	0	0	0	0	0	0	0	0
k__Bacteria|p__Bacteroidota|c__Flavobacteriia|o__Flavobacteriales|f__Blattabacteriaceae|g__Blattabacterium	0	8.1076501354383e-07	0	5.41454818708744e-07	0	0	0	1.48590709984986e-06	0	0	2.424248301208e-06	0	0	0	0	0	0	0	0	0	0	0	0	2.87425439571827e-05	8.77197246609423e-07	0	0	0	0	0	0	0	0	0	1.54023422958023e-07	0	0	0	3.07062404599549e-07	0	0	0	0	0	0	0	0	0	0
k__Bacteria|p__Actinomycetota|c__Actinomycetes|o__Micrococcales|f__Intrasporangiaceae|g__Phycicoccus	0	0	0	2.70727409354372e-07	0	0	0	0	1.44315242215095e-06	0	0	9.82658533529538e-06	0	0	0	0	3.67264941255973e-06	0	0	0	0	0	5.60323493430207e-06	0	7.67547590783245e-07	0	0	0	4.74852034127616e-06	9.3458040974082e-06	0	0	1.28052873885313e-06	0	3.23449188211848e-06	0	0	0	3.07062404599549e-07	0	0	0	0	0	0	0	0	0	0
k__Bacteria|p__Pseudomonadota|c__Alphaproteobacteria|o__Caulobacterales|f__Caulobacteraceae|g__Phenylobacterium	0	0	4.42600276625173e-06	0	0	1.15607103478473e-06	0	0	0	0	0	0	0	0	0	0	0	0	0	0	0	0	0	1.21021237714453e-05	0	0	0	0	2.76997019907776e-06	0	0	0	0	0	3.85058557395057e-07	0	0	0	0	0	0	0	0	0	0	0	0	5.3480654710175e-06	0
k__Bacteria|p__Actinomycetota|c__Actinomycetes|o__Jiangellales|f__Jiangellaceae|g__Jiangella	0	1.21614752031574e-06	0	0	0	0	0	1.36208150819571e-06	0	0	0	7.36993900147153e-06	0	0	0	0	0	0	0	0	0	0	0	0	0	0	0	0	2.76997019907776e-06	1.5576340162347e-06	0	2.2745644209134e-05	1.17381801061537e-06	0	2.0023044984543e-06	0	0	0	0	0	0	0	0	0	4.82888251208126e-07	0	0	0	0
k__Bacteria|p__Cyanobacteriota|c__Cyanophyceae|o__Pseudanabaenales|f__Leptolyngbyaceae|g__Leptolyngbya	0	2.02691253385957e-06	0	2.61703162375893e-06	0	0	0	0	0	0	0	0	0	0	0	0	0	0	0	0	0	0	0	0	1.05994667298639e-06	0	0	0	0	0	0	0	0	0	1.38621080662221e-06	0	0	0	0	0	0	0	0	0	3.33192893333607e-05	0	0	0	0
k__Bacteria|p__Pseudomonadota|c__Gammaproteobacteria|o__Chromatiales|f__Ectothiorhodospiraceae|g__Thioalkalivibrio	0	0	0	0	0	0	0	7.42953549924931e-07	0	0	0	2.70231096720623e-05	0	0	0	0	0	0	0	0	0	0	0	0	0	0	0	0	1.18713008531904e-06	0	0	1.04979896349849e-05	2.13421456475522e-07	0	5.3908198035308e-07	0	0	0	0	0	0	0	0	0	0	0	0	0	0
k__Bacteria|p__Pseudomonadota|c__Alphaproteobacteria|o__Hyphomicrobiales|f__Parvibaculaceae|g__Parvibaculum	0	0	0	6.7681852338593e-06	0	0	0	0	0	0	2.07792711532115e-06	1.96531706705908e-05	0	0	0	0	0	0	0	0	0	0	0	0	1.4619954110157e-07	0	0	0	1.58284011375872e-06	0	0	0	2.02750383651746e-06	0	2.31035134437034e-07	0	0	0	0	0	0	7.1286507602706e-06	0	0	0	0	0	0	0
k__Bacteria|p__Actinomycetota|c__Actinomycetes|o__Micrococcales|f__Micrococcaceae|g__Nesterenkonia	0	0	0	0	0	0	0	1.23825591654155e-06	0	0	0	0	0	0	0	0	0	0	0	1.93205167465409e-06	0	0	0	0	5.11698393855496e-07	0	0	0	9.10133065411263e-06	0	0	0	1.81408238004194e-06	0	2.31035134437034e-06	1.86174669074526e-05	0	0	0	0	0	0	0	0	1.20722062802032e-06	2.66484391342988e-06	0	0	0
k__Bacteria|p__Bacillota|c__Clostridia|o__Eubacteriales|f__Clostridiaceae|g__Crassaminicella	0	1.21614752031574e-06	0	1.08290963741749e-06	0	0	0	6.81040754097853e-06	3.60788105537737e-06	0	2.424248301208e-06	0	0	0	0	0	0	0	0	0	0	0	0	0	8.69887269554344e-06	0	0	0	0	0	0	0	1.38723946709089e-06	0	2.38736305584936e-06	0	0	0	3.99181125979414e-06	0	0	0	0	0	0	0	0	0	0
k__Bacteria|p__Pseudomonadota|c__Betaproteobacteria|o__Neisseriales|f__Neisseriaceae|g__Conchiformibius	0	0	0	0	0	0	0	0	0	1.92004915325832e-05	0	0	0	0	0	0	0	0	0	0	0	0	0	0	7.30997705507852e-08	1.49865121390748e-05	0	0	2.37426017063808e-06	0	0	0	0	0	0	0	0	0	0	0	0	0	0	0	0	0	0	0	0
k__Bacteria|p__Pseudomonadota|c__Alphaproteobacteria|o__Sphingomonadales|f__Erythrobacteraceae|g__Tsuneonella	0	0	0	0	0	0	0	0	0	0	0	0	0	0	0	0	0	0	0	0	0	0	5.60323493430207e-06	0	3.28948967478533e-07	4.99550404635828e-06	0	0	1.14755908247507e-05	1.0384226774898e-06	0	0	0	0	9.24140537748137e-07	0	0	0	0	0	0	0	0	0	4.34599426087313e-06	0	0	0	0
k__Bacteria|p__Pseudomonadota|c__Alphaproteobacteria|o__Rhodospirillales|f__Rhodospirillaceae|g__Defluviicoccus	0	0	0	0	0	0	0	7.42953549924931e-07	0	0	0	9.82658533529538e-06	0	0	0	0	0	0	0	9.66025837327045e-07	0	0	0	0	0	0	0	0	0	0	0	0	2.13421456475522e-07	0	0	2.48232892099368e-05	0	0	0	0	0	0	0	0	0	0	0	0	7.35485560211996e-07
k__Bacteria|p__Pseudomonadota|c__Alphaproteobacteria|o__Rhodobacterales|f__Paracoccaceae|g__Haematobacter	0	0	0	0	0	0	0	0	0	0	0	0	0	0	0	0	0	0	0	2.89807751198114e-06	0	0	0	0	0	0	0	0	3.16568022751744e-06	0	0	0	0	0	3.08046845916046e-07	0	0	0	0	0	0	0	0	0	0	0	0	0	0
k__Bacteria|p__Pseudomonadota|c__Alphaproteobacteria|o__Hyphomicrobiales|f__Xanthobacteraceae|g__Xanthobacter	0	0	0	0	0	0	0	0	0	0	0	0	0	0	0	0	0	0	0	0	0	0	0	0	0	0	0	0	0	0	0	0	0	0	0	0	0	0	0	0	0	0	0	0	0	5.32968782685976e-06	0	0	0
k__Bacteria|p__Bacillota|c__Tissierellia|o__Tissierellales|f__Tissierellaceae|g__Gudongella	0	0	0	0	0	0	0	5.07684925782036e-06	0	0	0	0	0	0	0	0	0	0	0	0	0	0	0	0	9.868469024356e-07	0	0	0	0	0	0	0	6.40264369426565e-07	0	1.23218738366418e-06	9.30873345372629e-06	0	0	1.44319330161788e-05	0	0	0	0	0	4.5874383864772e-06	0	0	0	0
k__Bacteria|p__Bacillota|c__Clostridia|o__Eubacteriales|f__Oscillospiraceae|g__Ruminiclostridium	0	1.62153002708766e-06	0	6.31697288493535e-06	0	0	0	4.9530236661662e-07	0	0	0	0	0	0	0	0	0	0	0	0	0	0	1.86774497810069e-05	0	1.38889564046492e-06	0	0	0	0	0	0	0	2.02750383651746e-06	0	2.0023044984543e-06	0	0	0	2.76356164139594e-06	0	0	0	0	0	0	0	0	0	0
k__Eukaryota|p__Basidiomycota|c__Pucciniomycetes|o__Pucciniales|f__Pucciniaceae|g__Puccinia	0	0	0	0	0	0	0	0	1.44315242215095e-06	0	0	0	0	0	0	0	0	0	0	0	0	0	3.73548995620138e-06	0	0	0	0	0	7.9142005687936e-07	0	0	0	0	0	0	0	0	6.48755254917565e-06	1.55066514322772e-05	0	0	0	0	0	0	0	0	8.02209820652624e-06	0
k__Bacteria|p__Pseudomonadota|c__Betaproteobacteria|o__Rhodocyclales|f__Azonexaceae|g__Quatrionicoccus	0	0	0	0	0	0	0	8.66779141579086e-07	0	0	0	2.94797560058861e-05	0	0	0	0	0	0	0	0	0	0	0	0	0	0	0	0	0	3.1152680324694e-06	0	0	0	0	8.47128826269126e-07	0	0	0	0	0	1.58921874006738e-06	0	0	0	0	0	0	0	0
k__Bacteria|p__Pseudomonadota|c__Gammaproteobacteria|o__Pasteurellales|f__Pasteurellaceae|g__Rodentibacter	0	0	0	0	0	0	0	0	0	0	1.35065262495874e-05	0	0	0	0	0	0	0	0	0	0	0	0	7.56382735715334e-06	1.02339678771099e-06	0	0	0	0	1.24610721298776e-05	0	0	5.33553641188804e-07	0	0	0	0	0	0	0	0	0	0	0	0	0	0	0	4.90323706807998e-07
k__Bacteria|p__Actinomycetota|c__Actinomycetes|o__Micrococcales|f__Microbacteriaceae|g__Subtercola	0	0	0	3.60969879139163e-07	0	0	0	6.19127958270776e-07	0	0	3.46321185886858e-06	0	0	0	0	0	0	0	0	6.44017224884697e-07	0	0	0	7.56382735715334e-06	7.30997705507852e-08	0	0	0	7.9142005687936e-07	2.0768453549796e-06	0	0	2.4543467494685e-06	0	8.00921799381719e-06	0	0	0	0	0	0	0	0	0	0	0	0	0	4.90323706807998e-07
k__Bacteria|p__Bacillota|c__Bacilli|o__Bacillales|f__Paenibacillaceae|g__Brevibacillus	0	0	0	7.21939758278325e-07	0	0	0	0	0	0	0	0	0	0	0	0	0	0	0	2.25406028709644e-06	0	0	7.47097991240276e-06	0	4.38598623304711e-07	0	0	0	0	0	0	0	1.81408238004194e-06	0	4.62070268874069e-07	0	0	0	3.53121765289482e-06	0	0	0	0	0	1.81083094203047e-05	0	0	0	0
k__Bacteria|p__Bacteroidota|c__Flavobacteriia|o__Flavobacteriales|f__Flavobacteriaceae|g__Leeuwenhoekiella	0	0	0	0	0	0	0	0	0	0	0	0	0	0	0	0	0	0	0	0	0	0	0	3.47936058429054e-05	0	0	0	0	0	0	0	0	0	0	0	0	0	0	0	0	0	0	0	0	0	0	0	0	0
k__Bacteria|p__Pseudomonadota|c__Betaproteobacteria|o__Burkholderiales|f__Comamonadaceae|g__Ramlibacter	0	0	0	0	0	0	0	9.90604733233241e-07	0	0	0	1.96531706705908e-05	0	0	0	0	0	0	0	0	0	0	0	0	0	0	0	0	2.76997019907776e-06	0	0	0	0	0	1.77126936401726e-06	0	0	0	0	0	0	0	0	0	7.24332376812189e-07	0	0	8.02209820652624e-06	0
k__Bacteria|p__Pseudomonadota|c__Gammaproteobacteria|o__Pasteurellales|f__Pasteurellaceae|g__Avibacterium	0	0	0	0	0	0	0	0	0	0	5.54113897418972e-06	0	0	0	0	0	0	0	0	0	0	0	0	0	4.75148508580104e-07	2.49775202317914e-05	0	0	0	2.0768453549796e-06	0	0	0	0	7.70117114790115e-07	0	0	0	0	0	0	0	0	0	0	0	0	0	0
k__Bacteria|p__Actinomycetota|c__Nitriliruptoria|o__Egicoccales|f__Egicoccaceae|g__Egicoccus	0	1.21614752031574e-06	0	2.70727409354372e-07	0	0	0	0	0	0	0	9.82658533529538e-06	0	0	0	0	0	0	0	0	0	0	1.12064698686041e-05	0	7.30997705507852e-08	0	0	0	5.53994039815552e-06	2.5960566937245e-06	0	0	3.20132184713283e-07	0	1.00115224922715e-06	0	0	0	0	0	0	0	0	0	4.82888251208126e-07	0	0	0	0
k__Bacteria|p__Actinomycetota|c__Actinomycetes|o__Micrococcales|f__Microbacteriaceae|g__Clavibacter	0	0	0	1.98533433526539e-06	0	0	0	6.68658194932438e-06	0	0	0	0	0	0	0	0	0	0	0	0	0	0	0	0	1.20614621408796e-06	0	0	0	4.35281031283648e-06	0	0	0	9.39054408492296e-06	0	6.700018898674e-06	0	0	0	0	0	0	0	0	0	0	0	0	0	0
k__Bacteria|p__Pseudomonadota|c__Gammaproteobacteria|o__Enterobacterales|f__Enterobacteriaceae|g__Pseudescherichia	0	0	0	0	0	0	0	0	2.16472863322642e-06	0	0	0	0	0	0	0	0	0	0	9.66025837327045e-07	0	0	9.33872489050345e-06	0	0	0	0	8.96563472211015e-06	7.9142005687936e-07	0	0	8.74832469582075e-06	1.60066092356641e-06	0	0	0	0	0	0	0	0	0	0	0	0	0	0	0	0
k__Bacteria|p__Bacteroidota|c__Flavobacteriia|o__Flavobacteriales|f__Flavobacteriaceae|g__Muricauda	0	1.4188387737017e-05	0	1.8950918654806e-06	0	0	0	2.35268624142895e-06	0	0	0	0	0	0	0	0	0	0	0	3.54209473686583e-06	0	0	0	0	1.60819495211727e-06	0	0	0	0	1.5576340162347e-06	0	0	1.17381801061537e-06	0	0	6.20582230248419e-06	0	0	0	0	0	0	0	0	0	0	0	0	0
k__Bacteria|p__Actinomycetota|c__Actinomycetes|o__Mycobacteriales|f__Mycobacteriaceae|g__Mycolicibacillus	0	0	0	0	0	0	0	3.71476774962465e-07	0	0	0	0	0	0	0	0	0	0	0	3.22008612442348e-06	0	0	0	0	0	0	0	0	0	0	0	0	8.75027971549639e-06	0	1.54023422958023e-06	0	0	0	0	0	0	0	0	0	1.85911976715129e-05	0	0	0	0
k__Bacteria|p__Pseudomonadota|c__Gammaproteobacteria|o__Enterobacterales|f__Pectobacteriaceae|g__Pectobacterium	0	0	0	0	0	0	0	0	0	0	0	0	2.91743796432849e-05	0	0	0	0	0	0	2.89807751198114e-06	0	0	0	0	0	0	0	0	0	0	0	0	3.20132184713283e-07	0	0	0	0	0	0	0	0	0	0	0	0	0	0	0	0
k__Bacteria|p__Bacillota|c__Bacilli|o__Bacillales|f__Bacillaceae|g__Metabacillus	0	3.64844256094723e-06	0	6.31697288493535e-07	0	0	0	0	1.44315242215095e-06	0	0	0	0	0	0	0	2.6626708241058e-05	0	0	0	0	0	0	0	0	0	0	0	0	0	0	0	0	0	0	0	0	0	0	0	0	0	0	0	0	0	0	0	0
k__Bacteria|p__Pseudomonadota|c__Gammaproteobacteria|o__Methylococcales|f__Methylococcaceae|g__Methylocaldum	0	0	0	0	0	0	0	0	0	0	0	0	3.20918176076133e-05	0	0	0	0	0	0	0	0	0	0	0	0	0	0	0	0	0	0	0	0	0	0	0	0	0	0	0	0	0	0	0	0	0	0	0	0
k__Bacteria|p__Pseudomonadota|c__Alphaproteobacteria|o__Hyphomicrobiales|f__Phyllobacteriaceae|g__Nitratireductor	0	2.8376775474034e-06	0	0	0	0	0	0	0	0	0	0	0	0	0	0	0	0	0	0	0	0	1.30742148467048e-05	0	2.19299311652356e-07	0	0	0	5.9356504265952e-06	7.2689587424286e-06	0	0	7.46975097664326e-07	0	1.84828107549627e-06	0	0	0	0	0	0	0	0	0	0	0	0	0	0
k__Bacteria|p__Bacteroidota|c__Sphingobacteriia|o__Sphingobacteriales|f__Sphingobacteriaceae|g__Pedobacter	0	2.8376775474034e-06	0	6.13648794536577e-06	0	0	0	5.44832603278283e-06	0	0	3.11689067298172e-06	0	0	0	0	0	0	0	0	1.93205167465409e-06	0	0	0	7.56382735715334e-06	9.50297017160208e-07	0	0	0	7.9142005687936e-07	0	0	0	7.46975097664326e-07	0	0	0	0	0	2.30296803449662e-06	0	0	0	0	0	0	0	0	0	0
k__Bacteria|p__Pseudomonadota|c__Alphaproteobacteria|o__Rhodospirillales|f__Azospirillaceae|g__Niveispirillum	0	0	0	0	0	0	0	0	0	0	0	9.82658533529538e-06	0	0	0	0	0	0	0	0	0	0	0	0	0	0	0	0	1.58284011375872e-06	0	0	0	4.26842912951044e-07	0	3.08046845916046e-07	0	1.70967934963798e-05	0	0	0	0	0	0	0	1.69010887922844e-06	0	0	0	0
k__Bacteria|p__Actinomycetota|c__Actinomycetes|o__Nakamurellales|f__Nakamurellaceae|g__Nakamurella	0	0	0	0	0	0	0	2.4765118330831e-07	0	0	0	4.91329266764769e-06	0	0	0	0	0	0	0	9.66025837327045e-07	0	0	0	0	2.19299311652356e-07	4.99550404635828e-06	0	0	1.58284011375872e-06	1.0384226774898e-06	0	0	2.13421456475522e-06	0	1.92529278697529e-06	0	0	1.08125875819594e-05	0	0	0	1.78216269006765e-06	0	0	4.82888251208126e-07	0	0	0	0
k__Bacteria|p__Bacteroidota|c__Flavobacteriia|o__Flavobacteriales|f__Flavobacteriaceae|g__Cellulophaga	0	2.02691253385957e-06	0	4.51212348923953e-07	0	0	0	7.30570990759515e-06	0	0	2.07792711532115e-06	0	0	0	0	0	0	0	0	0	0	0	0	0	1.79094437849424e-06	0	0	0	0	0	0	0	0	0	0	1.55145557562105e-05	0	0	0	0	0	0	0	0	1.9315530048325e-06	0	0	0	0
k__Bacteria|p__Pseudomonadota|c__Betaproteobacteria|o__Burkholderiales|f__Oxalobacteraceae|g__Pseudoduganella	0	0	0	0	0	0	0	0	0	0	0	2.45664633382384e-05	0	0	0	0	0	0	0	0	0	0	0	0	1.09649655826178e-07	0	0	0	0	0	0	5.24899481749245e-06	0	0	8.47128826269126e-07	0	0	0	0	0	0	0	0	0	0	0	0	0	0
k__Bacteria|p__Pseudomonadota|c__Gammaproteobacteria|o__Legionellales|f__Legionellaceae|g__Legionella	0	3.64844256094723e-06	0	0	0	0	0	1.85738387481233e-06	0	0	0	9.82658533529538e-06	0	0	0	0	0	0	0	3.54209473686583e-06	0	0	0	0	2.92399082203141e-07	0	0	0	1.18713008531904e-06	0	0	0	3.20132184713283e-07	0	4.62070268874069e-07	0	0	0	3.07062404599549e-07	0	0	0	0	0	2.65588538164469e-06	2.66484391342988e-06	9.36840552080137e-07	0	1.47097112042399e-06
k__Bacteria|p__Pseudomonadota|c__Gammaproteobacteria|o__Enterobacterales|f__Enterobacteriaceae|g__Kluyvera	0	0	0	0	0	0	0	0	0	0	0	0	2.33395037146279e-05	0	0	0	0	0	0	0	0	0	0	0	0	0	0	0	0	0	0	0	0	0	0	0	0	0	0	0	0	0	0	0	0	5.32968782685976e-06	0	0	0
k__Eukaryota|p__Parabasalia|c__|o__Trichomonadida|f__Trichomonadidae|g__Trichomonas	0	4.45920757449106e-06	0	2.70727409354372e-07	0	0	0	0	0	0	1.73160592943429e-06	0	0	0	0	0	0	0	0	9.66025837327045e-06	0	0	7.47097991240276e-06	0	1.4619954110157e-07	0	0	0	0	0	0	0	0	0	1.54023422958023e-07	0	0	0	0	0	0	0	0	0	0	0	1.40526082812021e-06	0	0
k__Bacteria|p__Bacillota|c__Bacilli|o__Lactobacillales|f__Lactobacillaceae|g__Loigolactobacillus	0	3.24306005417532e-06	1.32780082987552e-05	8.12182228063116e-07	0	0	0	8.66779141579086e-07	0	0	0	0	0	0	0	0	0	5.51871303611998e-06	0	0	0	0	0	0	0	0	0	0	0	0	0	0	1.49395019532865e-06	0	0	0	0	0	0	0	0	0	0	0	0	0	5.15262303644076e-06	0	0
k__Bacteria|p__Pseudomonadota|c__Alphaproteobacteria|o__Rhodobacterales|f__Roseobacteraceae|g__Roseivivax	0	0	0	0	0	0	0	0	0	0	0	0	0	0	0	0	0	0	0	0	0	0	2.9883919649611e-05	0	0	0	0	0	0	0	0	0	0	0	0	0	0	0	0	0	0	0	0	0	0	0	0	0	0
k__Bacteria|p__Planctomycetota|c__Planctomycetia|o__Gemmatales|f__Gemmataceae|g__Frigoriglobus	0	0	0	0	0	0	0	0	0	0	0	0	0	0	0	0	0	0	0	0	0	0	0	0	0	0	0	0	0	0	0	0	0	0	1.54023422958023e-07	2.17203780586947e-05	0	0	0	0	0	1.78216269006765e-06	0	0	1.9315530048325e-06	0	0	0	0
k__Bacteria|p__Bacillota|c__Erysipelotrichia|o__Erysipelotrichales|f__Erysipelotrichaceae|g__Faecalitalea	0	0	0	0	0	0	0	0	2.16472863322642e-06	0	1.03896355766057e-06	0	0	0	0	0	0	0	0	0	0	0	0	0	6.21348049681674e-07	0	0	0	0	0	0	0	1.28052873885313e-06	0	1.30919909514319e-06	0	0	0	1.07471841609842e-06	0	0	0	0	0	0	0	3.27894193228048e-06	0	0
k__Bacteria|p__Actinomycetota|c__Actinomycetes|o__Propionibacteriales|f__Kribbellaceae|g__Kribbella	0	0	0	0	3.30388470763924e-06	0	0	0	0	0	0	9.82658533529538e-06	0	0	0	0	0	0	0	0	0	0	9.33872489050345e-06	0	1.82749426376963e-07	0	0	0	1.9785501421984e-06	3.6344793712143e-06	0	0	9.60396554139848e-07	0	1.54023422958023e-07	0	0	0	0	0	0	0	0	0	0	0	0	0	0
k__Bacteria|p__Bacillota|c__Clostridia|o__Eubacteriales|f__Lachnospiraceae|g__Marvinbryantia	0	0	0	0	0	0	0	1.36208150819571e-06	0	0	1.212124150604e-05	0	0	0	0	0	0	0	0	0	0	0	0	4.538296414292e-06	2.19299311652356e-07	0	0	0	0	2.0768453549796e-06	0	0	1.49395019532865e-06	0	2.15632792141232e-06	0	0	0	1.68884322529752e-06	0	0	1.78216269006765e-06	0	0	0	0	0	0	9.80647413615995e-07
k__Bacteria|p__Bacteroidota|c__Flavobacteriia|o__Flavobacteriales|f__Flavobacteriaceae|g__Christiangramia	0	1.05399451760698e-05	0	4.51212348923953e-07	0	0	0	0	0	0	1.38528474354743e-06	1.47398780029431e-05	0	0	0	0	0	0	0	9.66025837327045e-07	0	0	0	0	8.04097476058637e-07	0	0	0	0	0	0	0	2.13421456475522e-07	0	2.31035134437034e-07	0	0	0	0	0	0	0	0	0	0	0	0	0	0
k__Bacteria|p__Cyanobacteriota|c__Cyanophyceae|o__Nostocales|f__Calotrichaceae|g__Calothrix	0	3.64844256094723e-06	0	0	0	0	0	0	0	0	0	0	0	0	0	0	0	0	0	7.40619808617401e-06	0	1.28496056456027e-05	0	0	0	0	0	0	0	0	0	5.24899481749245e-06	0	0	0	0	0	0	0	0	0	0	0	0	0	0	0	0	0
k__Bacteria|p__Bacillota|c__Bacilli|o__Lactobacillales|f__Lactobacillaceae|g__Lentilactobacillus	0	0	8.85200553250346e-06	4.15115361010037e-06	0	0	0	0	0	0	0	0	0	0	0	0	0	9.19785506019996e-06	0	0	0	0	0	0	0	0	0	0	0	0	0	0	0	0	1.46322251810122e-06	0	0	0	0	0	0	0	0	0	0	0	0	0	0
k__Bacteria|p__Pseudomonadota|c__Gammaproteobacteria|o__Oceanospirillales|f__Alcanivoracaceae|g__Alloalcanivorax	0	0	0	0	0	0	0	0	0	0	0	0	0	0	0	0	2.75448705941979e-05	0	0	9.66025837327045e-07	0	0	0	0	0	0	0	0	0	0	0	0	2.13421456475522e-07	0	0	0	0	0	0	0	0	0	0	0	0	0	0	0	0
k__Bacteria|p__Bacillota|c__Bacilli|o__Bacillales|f__Bacillaceae|g__Niallia	0	0	2.65560165975104e-05	3.60969879139163e-07	0	0	0	0	0	0	0	0	0	0	0	0	0	0	0	0	0	0	0	0	1.16959632881256e-06	0	0	0	0	0	0	0	4.26842912951044e-07	0	1.54023422958023e-07	0	0	0	0	0	0	0	0	0	0	0	0	0	0
k__Bacteria|p__Bacillota|c__Clostridia|o__Eubacteriales|f__Oscillospiraceae|g__Pseudoclostridium	0	0	0	0	0	0	0	0	0	0	0	0	0	0	0	0	0	0	0	0	0	0	1.68097048029062e-05	0	5.48248279130889e-07	0	0	0	0	0	0	0	1.06710728237761e-06	0	1.61724594105924e-06	0	0	0	7.36949771038918e-06	0	0	0	0	0	0	0	0	0	1.22580926701999e-06
k__Bacteria|p__Actinomycetota|c__Actinomycetes|o__Sporichthyales|f__Sporichthyaceae|g__Epidermidibacterium	0	0	0	2.70727409354372e-07	0	0	0	0	0	0	1.73160592943429e-06	0	0	0	0	0	0	0	0	0	0	0	0	0	7.30997705507852e-08	0	0	0	4.35281031283648e-06	0	0	0	3.20132184713283e-07	0	2.77242161324441e-06	0	0	0	0	0	0	1.24751388304736e-05	0	0	6.5189913913097e-06	0	0	0	0
k__Bacteria|p__Synergistota|c__Synergistia|o__Synergistales|f__Dethiosulfovibrionaceae|g__Jonquetella	0	0	0	0	0	0	0	2.4765118330831e-07	2.16472863322642e-06	0	0	0	0	0	0	0	0	0	0	0	0	0	2.24129397372083e-05	0	0	0	0	0	0	0	0	0	3.20132184713283e-07	0	4.62070268874069e-07	0	0	0	3.07062404599549e-07	0	0	0	0	0	0	0	0	0	0
k__Bacteria|p__Actinomycetota|c__Actinomycetes|o__Micrococcales|f__|g__Luteimicrobium	0	0	0	1.80484939569581e-07	0	0	0	2.72416301639141e-06	0	0	1.03896355766057e-06	7.36993900147153e-06	0	0	0	0	0	0	0	1.93205167465409e-06	0	0	0	0	4.38598623304711e-07	0	3.58678770879588e-06	0	0	1.0384226774898e-06	0	0	2.56105747770626e-06	0	2.0023044984543e-06	0	0	0	9.21187213798648e-07	0	0	0	0	0	7.24332376812189e-07	0	0	0	2.20645668063599e-06
k__Bacteria|p__Bacillota|c__Clostridia|o__Eubacteriales|f__Oscillospiraceae|g__Oscillibacter	0	0	0	3.60969879139163e-07	3.30388470763924e-06	0	0	0	0	0	1.03896355766057e-06	0	0	0	0	0	0	0	0	0	0	0	0	0	4.02048738029319e-07	0	1.07603631263876e-05	0	7.9142005687936e-07	3.6344793712143e-06	0	0	2.34763602123074e-06	0	3.08046845916046e-07	0	0	0	4.60593606899324e-07	0	0	0	0	0	0	0	0	0	9.80647413615995e-07
k__Bacteria|p__Pseudomonadota|c__Alphaproteobacteria|o__Hyphomicrobiales|f__Phyllobacteriaceae|g__Chelativorans	0	0	0	0	9.91165412291773e-06	0	0	0	0	0	0	0	0	0	0	0	0	0	0	0	0	5.13984225824109e-06	0	0	3.65498852753926e-07	0	0	0	3.56139025595712e-06	7.2689587424286e-06	0	0	0	0	1.38621080662221e-06	0	0	0	0	0	0	0	0	0	0	0	0	0	0
k__Bacteria|p__Pseudomonadota|c__Gammaproteobacteria|o__Xanthomonadales|f__Rhodanobacteraceae|g__Frateuria	0	0	0	0	0	0	0	0	0	0	0	0	0	0	0	0	0	0	0	0	0	0	0	0	0	0	0	0	0	0	0	0	0	0	0	2.48232892099368e-05	0	0	0	0	0	0	0	0	0	2.66484391342988e-06	0	0	0
k__Bacteria|p__Bacteroidota|c__Chitinophagia|o__Chitinophagales|f__Chitinophagaceae|g__Pseudobacter	0	4.05382506771915e-06	0	9.92667167632697e-07	0	0	0	0	0	0	0	1.47398780029431e-05	0	0	0	0	0	0	0	0	0	0	7.47097991240276e-06	0	1.82749426376963e-07	0	0	0	0	0	0	0	0	0	0	0	0	0	0	0	0	0	0	0	0	0	0	0	0
k__Bacteria|p__Pseudomonadota|c__Alphaproteobacteria|o__Hyphomicrobiales|f__Rhizobiaceae|g__Sinorhizobium	0	0	0	0	3.30388470763924e-06	0	0	0	0	0	0	0	0	0	0	0	0	0	0	0	0	0	1.12064698686041e-05	0	1.4619954110157e-07	0	0	0	4.35281031283648e-06	2.5960566937245e-06	0	0	2.77447893418178e-06	0	1.00115224922715e-06	0	0	0	0	0	0	0	0	0	0	0	0	0	0
k__Bacteria|p__Pseudomonadota|c__Betaproteobacteria|o__Burkholderiales|f__Sphaerotilaceae|g__Rubrivivax	0	0	0	0	0	0	0	0	0	1.92004915325832e-05	0	0	0	0	0	0	0	0	0	0	0	0	0	0	0	0	0	0	1.9785501421984e-06	2.0768453549796e-06	0	0	0	0	1.15517567218517e-06	0	0	0	0	0	0	0	0	0	9.65776502416252e-07	0	0	0	0
k__Bacteria|p__Pseudomonadota|c__Hydrogenophilia|o__Hydrogenophilales|f__Hydrogenophilaceae|g__Hydrogenophilus	0	0	0	0	0	0	0	3.71476774962465e-07	2.16472863322642e-06	0	0	1.22832316691192e-05	0	0	0	0	0	0	0	6.44017224884697e-07	0	0	0	0	4.02048738029319e-07	0	0	0	4.74852034127616e-06	2.0768453549796e-06	0	0	1.17381801061537e-06	0	3.85058557395057e-07	0	0	0	6.14124809199098e-07	0	0	0	0	0	7.24332376812189e-07	0	0	0	0
k__Bacteria|p__Bacillota|c__|o__|f__|g__Ndongobacter	0	0	0	2.34630421440456e-06	0	0	0	2.4765118330831e-07	1.44315242215095e-06	0	2.424248301208e-06	0	2.91743796432849e-06	0	0	0	0	0	0	0	0	0	9.33872489050345e-06	0	8.4064736133403e-07	0	0	0	0	0	0	0	1.70737165180417e-06	0	0	0	0	0	2.30296803449662e-06	1.89750800274e-06	0	0	0	0	0	0	0	0	7.35485560211996e-07
k__Bacteria|p__Bacillota|c__Clostridia|o__Eubacteriales|f__Lachnospiraceae|g__Anaerotignum	0	0	0	0	0	0	0	0	0	0	0	0	0	0	0	0	0	0	0	0	0	0	2.05451947591076e-05	0	9.868469024356e-07	0	0	0	0	2.0768453549796e-06	0	0	6.40264369426565e-07	0	7.70117114790115e-07	0	0	0	0	0	0	0	0	0	0	0	0	0	0
k__Bacteria|p__Pseudomonadota|c__Alphaproteobacteria|o__Sphingomonadales|f__Erythrobacteraceae|g__Aurantiacibacter	0	0	0	0	0	0	0	0	0	0	0	0	0	0	0	0	0	0	0	0	0	0	0	0	0	0	0	0	0	3.1152680324694e-06	0	0	0	0	6.93105403311103e-07	0	0	0	0	0	0	0	0	0	2.2937191932386e-05	0	0	0	0
k__Bacteria|p__Actinomycetota|c__Actinomycetes|o__Micrococcales|f__Intrasporangiaceae|g__Intrasporangium	0	0	0	0	0	0	0	0	0	0	1.73160592943429e-06	0	0	0	0	0	0	0	0	0	0	0	0	0	1.02339678771099e-06	0	0	0	1.18713008531904e-06	1.5576340162347e-06	0	0	1.33388410297201e-05	0	1.84828107549627e-06	0	0	0	1.38178082069797e-06	0	0	0	0	0	7.24332376812189e-07	0	0	0	1.47097112042399e-06
k__Bacteria|p__Bacillota|c__Erysipelotrichia|o__Erysipelotrichales|f__Erysipelotrichaceae|g__Longicatena	0	0	0	1.80484939569581e-07	0	0	0	0	1.44315242215095e-06	0	3.46321185886858e-06	0	0	0	0	0	0	0	0	0	0	0	0	0	2.74124139565445e-06	0	0	0	7.9142005687936e-07	0	0	0	1.81408238004194e-06	0	2.92644503620244e-06	0	0	0	8.13715372188805e-06	0	0	0	0	0	0	0	0	0	0
k__Bacteria|p__Bacillota|c__Bacilli|o__Bacillales|f__Bacillaceae|g__Halalkalibacter	0	0	0	3.15848644246767e-06	0	0	0	9.28691937406163e-06	0	0	0	9.82658533529538e-06	0	0	0	0	0	0	0	0	0	0	0	0	9.13747131884815e-07	0	0	0	0	0	0	0	2.13421456475522e-07	0	2.31035134437034e-07	0	0	0	0	0	0	0	0	0	0	0	0	0	0
k__Bacteria|p__Pseudomonadota|c__Betaproteobacteria|o__Nitrosomonadales|f__Methylophilaceae|g__Methylovorus	0	0	0	0	0	0	0	0	0	0	0	0	0	0	0	0	2.57085458879181e-05	0	0	0	0	0	0	0	0	0	0	0	0	0	0	0	0	0	0	0	0	0	0	0	0	0	0	0	0	0	0	0	0
k__Bacteria|p__Pseudomonadota|c__Alphaproteobacteria|o__Rhodospirillales|f__Acetobacteraceae|g__Acetobacter	0	0	0	0	0	0	0	0	0	0	0	0	0	0	0	0	0	0	0	1.28803444976939e-06	0	0	0	0	4.75148508580104e-07	0	0	8.96563472211015e-06	0	0	0	0	1.28052873885313e-06	0	3.08046845916046e-07	6.20582230248419e-06	0	0	0	0	0	0	0	0	0	6.6621097835747e-06	0	0	4.90323706807998e-07
k__Bacteria|p__Bacillota|c__Bacilli|o__Bacillales|f__Bacillaceae|g__Anaerobacillus	0	0	1.99170124481328e-05	8.12182228063116e-07	0	0	0	0	1.44315242215095e-06	0	0	0	0	0	0	0	0	0	0	1.28803444976939e-06	0	0	0	0	1.09649655826178e-07	0	0	0	0	0	0	0	0	0	0	0	0	0	0	0	0	0	0	0	0	0	0	0	0
k__Bacteria|p__Pseudomonadota|c__Gammaproteobacteria|o__Moraxellales|f__Moraxellaceae|g__Psychrobacter	0	0	0	4.60236595902432e-06	0	8.67053276088549e-07	0	4.9530236661662e-07	0	0	0	9.82658533529538e-06	0	0	0	0	2.75448705941979e-06	0	0	0	0	0	0	0	0	0	0	0	0	0	0	0	6.40264369426565e-07	0	6.16093691832092e-07	0	0	0	6.14124809199098e-07	0	0	0	0	0	0	3.99726587014482e-06	0	0	0
k__Bacteria|p__Pseudomonadota|c__Gammaproteobacteria|o__Nevskiales|f__Steroidobacteraceae|g__Steroidobacter	0	0	0	0	0	0	0	3.71476774962465e-07	0	0	0	4.91329266764769e-06	4.37615694649273e-06	0	0	0	0	0	0	0	0	0	5.60323493430207e-06	0	0	0	0	0	1.9785501421984e-06	0	0	3.4993298783283e-06	0	3.65470360353775e-06	6.16093691832092e-07	0	0	0	0	0	0	0	0	0	0	0	0	0	0
k__Bacteria|p__Pseudomonadota|c__Betaproteobacteria|o__Rhodocyclales|f__Azonexaceae|g__Dechloromonas	0	2.43229504063149e-06	0	0	0	0	0	4.9530236661662e-07	1.44315242215095e-06	0	0	9.82658533529538e-06	0	0	0	0	0	0	0	0	0	0	0	0	0	0	0	0	1.18713008531904e-06	0	0	0	9.60396554139848e-07	0	1.30919909514319e-06	6.20582230248419e-06	0	0	0	0	0	0	0	0	9.65776502416252e-07	0	0	0	0
k__Bacteria|p__Bacteroidota|c__Bacteroidia|o__Bacteroidales|f__Barnesiellaceae|g__Coprobacter	0	8.1076501354383e-07	0	6.31697288493535e-07	0	0	0	2.35268624142895e-06	3.60788105537737e-06	0	2.07792711532115e-06	0	0	0	0	0	0	0	0	2.25406028709644e-06	0	0	0	0	3.36258944533612e-06	0	0	0	0	2.0768453549796e-06	0	0	2.13421456475522e-07	0	3.08046845916046e-07	0	0	0	0	0	4.3703515351853e-06	0	0	0	0	0	0	0	0
k__Bacteria|p__Pseudomonadota|c__Alphaproteobacteria|o__Rhodobacterales|f__Roseobacteraceae|g__Loktanella	0	0	0	0	0	0	0	0	0	0	0	2.45664633382384e-05	0	0	0	0	0	0	0	0	0	0	0	0	0	0	0	0	0	0	0	0	0	0	0	0	0	0	0	0	0	0	0	0	0	0	0	0	0
k__Bacteria|p__Pseudomonadota|c__Alphaproteobacteria|o__Hyphomicrobiales|f__Aurantimonadaceae|g__Martelella	0	1.21614752031574e-06	0	0	0	0	0	0	0	0	0	1.96531706705908e-05	0	0	0	0	0	0	0	0	0	0	0	0	0	0	0	0	2.76997019907776e-06	0	0	0	0	0	9.24140537748137e-07	0	0	0	0	0	0	0	0	0	0	0	0	0	0
k__Bacteria|p__Bacteroidota|c__Flavobacteriia|o__Flavobacteriales|f__Flavobacteriaceae|g__Zobellia	0	8.1076501354383e-07	0	1.35363704677186e-06	0	0	0	5.20067484947452e-06	0	0	1.73160592943429e-06	0	4.37615694649273e-06	0	0	0	0	0	0	3.86410334930818e-06	0	0	0	0	6.94447820232459e-07	0	0	0	0	0	0	0	4.26842912951044e-07	0	1.54023422958023e-07	0	0	0	0	0	0	0	0	0	7.24332376812189e-07	0	0	0	0
k__Bacteria|p__Pseudomonadota|c__Betaproteobacteria|o__Nitrosomonadales|f__Sterolibacteriaceae|g__Sulfuritalea	0	0	0	0	0	0	0	7.42953549924931e-07	0	0	0	1.96531706705908e-05	0	0	0	0	0	0	0	0	0	0	0	0	0	0	0	0	1.9785501421984e-06	0	0	0	4.26842912951044e-07	0	3.85058557395057e-07	0	0	0	0	0	0	0	0	0	0	0	0	0	0
k__Bacteria|p__Bacillota|c__Clostridia|o__Eubacteriales|f__Oscillospiraceae|g__Acutalibacter	0	0	0	1.80484939569581e-07	0	0	0	0	0	0	6.92642371773715e-07	0	0	0	0	0	0	0	0	0	0	0	1.12064698686041e-05	0	3.28948967478533e-07	0	5.38018156319382e-06	0	0	0	0	0	8.53685825902087e-07	0	0	0	0	0	5.37359208049211e-06	0	0	0	0	0	0	0	0	0	0
k__Bacteria|p__Actinomycetota|c__Actinomycetes|o__Micrococcales|f__Cellulomonadaceae|g__Actinotalea	0	0	0	0	0	0	0	0	0	0	0	0	0	0	0	0	0	0	0	0	0	0	1.49419598248055e-05	0	3.65498852753926e-07	0	0	0	2.76997019907776e-06	5.192113387449e-06	0	0	0	0	6.16093691832092e-07	0	0	0	0	0	0	0	0	0	0	0	0	0	0
k__Bacteria|p__Bacillota|c__Clostridia|o__Eubacteriales|f__Peptostreptococcaceae|g__Terrisporobacter	0	1.62153002708766e-06	0	6.31697288493535e-06	0	0	0	3.71476774962465e-07	0	0	0	4.91329266764769e-06	0	0	0	0	0	0	0	0	0	0	7.47097991240276e-06	0	1.79094437849424e-06	0	0	0	0	0	0	0	0	0	6.16093691832092e-07	0	0	0	0	0	0	0	0	0	7.24332376812189e-07	0	0	0	0
k__Bacteria|p__Actinomycetota|c__Coriobacteriia|o__Eggerthellales|f__Eggerthellaceae|g__Adlercreutzia	0	0	0	0	0	0	0	9.90604733233241e-07	0	0	2.07792711532115e-06	0	0	0	0	0	0	0	0	9.66025837327045e-07	0	0	0	0	0	0	0	0	2.37426017063808e-06	2.5960566937245e-06	0	0	5.33553641188804e-06	0	3.85058557395057e-07	0	0	0	4.60593606899324e-07	0	0	0	0	0	0	0	9.36840552080137e-07	0	0
k__Archaea|p__Euryarchaeota|c__Halobacteria|o__Haloferacales|f__Halorubraceae|g__Halolamina	0	0	0	0	0	0	0	0	0	0	0	0	0	0	0	0	0	0	0	0	0	0	0	0	0	0	0	0	0	0	0	0	0	0	0	0	0	0	0	0	0	0	0	0	0	0	0	0	0
k__Bacteria|p__Thermodesulfobacteriota|c__Desulfuromonadia|o__Geobacterales|f__Geobacteraceae|g__Geobacter	0	0	0	0	0	0	0	8.66779141579086e-07	0	0	0	1.96531706705908e-05	0	0	0	0	0	0	0	1.28803444976939e-06	0	0	0	0	1.4985452962911e-06	0	0	0	0	0	0	0	0	0	2.31035134437034e-07	0	0	0	0	0	0	0	0	0	0	0	0	0	0
k__Bacteria|p__Acidobacteriota|c__Terriglobia|o__Terriglobales|f__Acidobacteriaceae|g__Terriglobus	0	1.21614752031574e-06	0	0	0	0	0	0	0	0	0	0	0	0	0	0	0	0	0	6.44017224884697e-07	0	0	0	0	4.38598623304711e-07	0	0	2.09198143515904e-05	0	0	0	0	2.13421456475522e-07	0	0	0	0	0	0	0	0	0	0	0	0	0	0	0	0
k__Bacteria|p__Verrucomicrobiota|c__Opitutae|o__Opitutales|f__Opitutaceae|g__Opitutus	0	1.21614752031574e-06	0	0	0	0	0	0	0	0	0	0	0	0	0	0	0	0	0	0	0	0	0	0	0	0	0	0	0	0	0	0	5.33553641188804e-07	0	2.31035134437034e-07	0	0	0	0	0	0	0	0	0	0	0	0	2.139226188407e-05	0
k__Bacteria|p__Bacteroidota|c__Bacteroidia|o__Bacteroidales|f__Porphyromonadaceae|g__Microbacter	0	0	0	0	0	0	0	2.4765118330831e-07	0	0	0	1.71965243367669e-05	0	0	0	0	0	0	0	0	0	0	0	0	0	0	0	0	7.9142005687936e-07	0	0	0	0	0	3.08046845916046e-07	0	0	4.32503503278377e-06	0	0	0	0	0	0	0	0	0	0	0
k__Bacteria|p__Planctomycetota|c__Planctomycetia|o__Pirellulales|f__Pirellulaceae|g__Rosistilla	0	0	0	9.92667167632697e-07	0	0	0	1.1144303248874e-06	0	0	0	4.91329266764769e-06	0	0	0	0	0	0	0	0	0	0	0	0	0	0	0	8.96563472211015e-06	0	0	0	0	0	0	0	0	0	0	4.60593606899324e-07	0	0	1.78216269006765e-06	0	0	1.20722062802032e-06	0	0	0	0
k__Bacteria|p__Actinomycetota|c__Actinomycetes|o__Streptosporangiales|f__Streptosporangiaceae|g__Streptosporangium	0	0	0	0	0	0	0	3.71476774962465e-07	0	0	0	4.91329266764769e-06	0	0	0	0	0	0	0	1.93205167465409e-06	0	0	0	3.02553094286134e-06	1.4619954110157e-07	0	0	0	0	1.5576340162347e-06	0	0	5.33553641188804e-07	0	0	9.30873345372629e-06	0	0	0	0	0	0	0	0	0	0	9.36840552080137e-07	0	0
k__Bacteria|p__Pseudomonadota|c__Betaproteobacteria|o__Burkholderiales|f__Comamonadaceae|g__Polaromonas	0	0	0	0	0	0	0	6.19127958270776e-07	0	0	0	0	0	0	0	0	0	0	0	0	0	0	0	0	0	0	0	0	0	0	0	0	2.13421456475522e-07	0	3.08046845916046e-07	0	0	0	0	0	0	0	0	0	0	0	0	0	0
k__Bacteria|p__Bacillota|c__Bacilli|o__Bacillales|f__Bacillaceae|g__Mesobacillus	0	0	0	1.17315210720228e-06	0	0	0	7.05805872428684e-06	0	0	0	0	0	0	0	0	0	0	0	0	0	0	0	0	2.30264277234973e-06	4.99550404635828e-06	0	0	0	0	0	0	4.26842912951044e-07	0	5.3908198035308e-07	0	0	0	0	0	0	0	0	0	1.20722062802032e-06	0	0	0	0
k__Bacteria|p__Planctomycetota|c__Planctomycetia|o__Isosphaerales|f__Isosphaeraceae|g__Tautonia	0	0	0	0	0	0	0	0	0	0	0	0	0	2.21789322322726e-05	0	0	0	0	0	0	0	0	0	0	0	0	0	0	0	0	0	0	3.20132184713283e-07	0	0	0	0	0	0	0	0	0	0	0	0	0	0	0	0
k__Bacteria|p__Thermodesulfobacteriota|c__Desulfarculia|o__Desulfarculales|f__Desulfarculaceae|g__Desulfarculus	0	0	0	0	0	0	0	0	0	0	0	0	0	0	0	0	0	0	0	0	0	0	0	0	0	0	0	0	0	0	0	0	8.53685825902087e-07	0	0	0	0	0	0	0	0	0	0	0	0	0	0	0	0
k__Bacteria|p__Bacillota|c__Erysipelotrichia|o__Erysipelotrichales|f__Erysipelotrichaceae|g__Amedibacterium	0	0	0	0	0	0	0	0	0	0	7.61906608951087e-06	0	0	0	0	0	0	0	0	0	0	0	0	0	1.90059403432042e-06	0	0	0	0	0	0	0	2.13421456475522e-06	0	2.0023044984543e-06	0	0	0	0	0	0	0	0	0	0	3.99726587014482e-06	0	0	0
k__Bacteria|p__Pseudomonadota|c__Gammaproteobacteria|o__Xanthomonadales|f__Xanthomonadaceae|g__Thermomonas	0	0	0	0	0	0	0	3.71476774962465e-07	0	0	0	9.82658533529538e-06	0	0	0	0	0	7.35828404815997e-06	0	0	0	0	0	0	0	0	0	0	1.9785501421984e-06	0	0	0	0	0	8.47128826269126e-07	0	0	0	3.07062404599549e-07	0	0	0	0	0	0	0	0	0	0
k__Bacteria|p__Actinomycetota|c__Actinomycetes|o__Micromonosporales|f__Micromonosporaceae|g__Dactylosporangium	0	0	0	0	0	0	0	0	0	0	2.77056948709486e-06	0	0	0	0	0	0	0	0	0	0	0	7.47097991240276e-06	0	2.55849196927748e-07	0	0	0	2.37426017063808e-06	0	0	0	2.77447893418178e-06	0	6.700018898674e-06	0	0	0	0	0	0	0	0	0	0	0	0	0	0
k__Eukaryota|p__Ascomycota|c__Saccharomycetes|o__Saccharomycetales|f__Saccharomycodaceae|g__Saccharomycodes	0	0	0	0	0	0	0	0	0	0	0	0	0	2.21789322322726e-05	0	0	0	0	0	0	0	0	0	0	1.4619954110157e-07	0	0	0	0	0	0	0	0	0	0	0	0	0	0	0	0	0	0	0	0	0	0	0	0
k__Bacteria|p__Cyanobacteriota|c__Cyanophyceae|o__Oscillatoriales|f__|g__Koinonema	0	1.58099177641047e-05	0	9.92667167632697e-07	0	0	0	5.32450044112867e-06	0	0	0	0	0	0	0	0	0	0	0	0	0	0	0	0	1.09649655826178e-07	0	0	0	0	0	0	0	0	0	0	0	0	0	0	0	0	0	0	0	0	0	0	0	0
k__Bacteria|p__Kiritimatiellota|c__Kiritimatiellia|o__Kiritimatiellales|f__Kiritimatiellaceae|g__Kiritimatiella	0	0	0	0	0	0	0	0	0	0	0	2.21098170044146e-05	0	0	0	0	0	0	0	0	0	0	0	0	0	0	0	0	0	0	0	0	0	0	0	0	0	0	0	0	0	0	0	0	0	0	0	0	0
k__Eukaryota|p__Ascomycota|c__Sordariomycetes|o__Magnaporthales|f__Pyriculariaceae|g__Pyricularia	0	0	0	0	0	0	0	0	0	0	0	1.47398780029431e-05	0	0	0	0	0	0	0	0	0	0	0	0	2.19299311652356e-07	0	0	0	1.58284011375872e-06	4.6729020487041e-06	0	0	3.20132184713283e-07	0	4.62070268874069e-07	0	0	0	0	0	0	0	0	0	0	0	0	0	0
k__Viruses|p__Uroviricota|c__Caudoviricetes|o__Crassvirales|f__Intestiviridae|g__Carjivirus	0	0	0	0	0	0	0	0	0	1.28003276883888e-05	0	0	0	0	0	0	0	0	0	0	0	0	0	0	0	0	0	0	0	0	0	0	6.40264369426565e-07	0	0	0	0	0	0	0	0	0	0	0	1.44866475362438e-06	0	0	5.3480654710175e-06	0
k__Bacteria|p__Actinomycetota|c__Actinomycetes|o__Pseudonocardiales|f__Pseudonocardiaceae|g__Allosaccharopolyspora	0	0	0	0	0	0	0	1.23825591654155e-06	1.44315242215095e-06	0	0	0	0	0	0	0	0	0	0	9.66025837327045e-07	0	0	1.49419598248055e-05	0	3.28948967478533e-07	0	0	0	2.37426017063808e-06	0	0	0	6.40264369426565e-07	0	0	0	0	0	0	0	0	0	0	0	0	0	0	0	0
k__Bacteria|p__Actinomycetota|c__Actinomycetes|o__Mycobacteriales|f__Tsukamurellaceae|g__Tsukamurella	0	0	0	0	0	0	0	2.22886064977479e-06	0	0	1.38528474354743e-06	0	0	0	0	0	0	0	0	9.66025837327045e-07	0	0	0	0	2.92399082203141e-07	0	0	0	3.9571002843968e-06	2.0768453549796e-06	0	0	1.70737165180417e-06	0	8.47128826269126e-07	6.20582230248419e-06	0	0	7.67656011498873e-07	0	0	0	0	0	0	0	0	0	0
k__Bacteria|p__Bacillota|c__Bacilli|o__Bacillales|f__Bacillaceae|g__Weizmannia	0	0	6.63900414937759e-06	0	0	0	0	0	0	0	0	0	0	0	0	0	0	0	0	0	0	0	0	0	4.38598623304711e-07	0	0	0	0	0	0	0	0	0	1.30919909514319e-05	0	0	0	0	0	0	0	0	0	1.69010887922844e-06	0	0	0	0
k__Bacteria|p__Actinomycetota|c__Actinomycetes|o__Micromonosporales|f__Micromonosporaceae|g__Natronosporangium	0	0	0	0	0	0	0	2.4765118330831e-07	0	0	0	0	0	0	0	0	0	0	0	0	0	0	0	0	1.09649655826178e-07	0	0	0	1.18713008531904e-06	0	0	0	5.33553641188804e-07	0	6.16093691832092e-07	0	0	0	0	0	0	0	0	0	1.9315530048325e-06	0	0	1.60441964130525e-05	0
k__Bacteria|p__Myxococcota|c__|o__Polyangiales|f__Polyangiaceae|g__Sorangium	0	0	0	0	0	0	0	0	0	0	0	0	0	0	0	0	0	0	0	0	0	0	0	0	2.19299311652356e-07	1.24887601158957e-05	0	5.9770898147401e-06	0	0	0	0	1.60066092356641e-06	0	9.24140537748137e-07	0	0	0	0	0	0	0	0	0	0	0	0	0	0
k__Bacteria|p__Cyanobacteriota|c__Cyanophyceae|o__Nostocales|f__Scytonemataceae|g__Brasilonema	0	0	0	8.12182228063116e-07	0	0	0	0	0	0	0	0	0	0	0	0	0	2.02352811324399e-05	0	0	0	0	0	0	0	0	0	0	0	0	0	0	0	0	0	0	0	0	0	0	0	0	0	0	0	0	0	0	0
k__Bacteria|p__Pseudomonadota|c__Alphaproteobacteria|o__Hyphomicrobiales|f__Stappiaceae|g__Roseibium	0	0	0	0	0	0	0	0	0	0	0	0	0	0	0	0	0	0	0	1.57784220096751e-05	0	0	0	0	2.19299311652356e-07	0	0	0	0	0	0	0	4.26842912951044e-07	0	2.31035134437034e-07	0	0	0	0	0	0	0	0	0	0	0	0	0	0
k__Bacteria|p__Actinomycetota|c__Actinomycetes|o__Micrococcales|f__Microbacteriaceae|g__Pseudoclavibacter	0	0	0	0	0	0	0	2.97181419969972e-06	0	0	0	0	0	0	0	0	0	0	0	0	0	0	0	0	4.38598623304711e-07	0	0	5.9770898147401e-06	0	0	0	0	1.28052873885313e-06	0	1.54023422958023e-06	0	0	0	0	0	0	0	0	0	0	0	0	8.02209820652624e-06	0
k__Bacteria|p__Bacillota|c__Bacilli|o__Lactobacillales|f__Lactobacillaceae|g__Companilactobacillus	0	3.64844256094723e-06	0	1.8950918654806e-06	0	0	0	1.2011082390453e-05	0	0	6.92642371773715e-07	0	0	0	0	0	0	0	0	0	0	0	0	0	1.31579586991413e-06	0	0	0	0	0	0	0	0	0	1.07816396070616e-06	0	0	0	0	0	0	0	0	0	0	0	0	0	0
k__Bacteria|p__Pseudomonadota|c__Betaproteobacteria|o__Rhodocyclales|f__Rhodocyclaceae|g__Niveibacterium	0	0	0	0	0	0	0	0	0	0	0	1.47398780029431e-05	0	0	0	0	0	0	0	0	0	0	0	0	1.09649655826178e-07	0	0	0	0	0	0	0	3.20132184713283e-07	0	0	0	0	0	0	0	0	0	0	0	0	0	0	5.3480654710175e-06	0
k__Bacteria|p__Chrysiogenota|c__Chrysiogenetes|o__Chrysiogenales|f__Chrysiogenaceae|g__Desulfurispirillum	0	0	0	0	0	0	0	0	1.44315242215095e-06	0	0	1.47398780029431e-05	0	0	0	0	0	0	0	0	0	0	3.73548995620138e-06	0	5.11698393855496e-07	0	0	0	0	0	0	0	0	0	0	0	0	0	0	0	0	0	0	0	0	0	0	0	0
k__Bacteria|p__Pseudomonadota|c__Alphaproteobacteria|o__Hyphomicrobiales|f__Brucellaceae|g__Pseudochrobactrum	0	0	0	0	0	0	0	0	0	0	1.90476652237772e-05	0	0	0	0	0	0	0	0	0	0	0	0	0	0	0	0	0	0	0	0	0	0	0	0	0	0	0	0	0	0	0	0	0	0	0	0	0	0
k__Bacteria|p__Bacillota|c__Clostridia|o__Eubacteriales|f__Oscillospiraceae|g__Thermoclostridium	0	2.02691253385957e-06	0	1.26339457698707e-06	0	0	0	2.84798860804557e-06	0	0	4.84849660241601e-06	0	0	0	0	0	0	0	0	0	0	0	0	0	0	0	0	0	0	0	0	0	4.26842912951044e-07	0	0	0	0	0	3.37768645059504e-06	0	0	0	0	0	2.41444125604063e-06	0	0	0	0
k__Bacteria|p__Bacillota|c__Erysipelotrichia|o__Erysipelotrichales|f__Erysipelotrichaceae|g__Faecalibaculum	0	0	0	0	0	0	0	0	0	0	0	4.91329266764769e-06	0	0	0	0	0	0	0	1.28803444976939e-06	0	0	0	0	0	7.49325606953742e-06	0	0	1.58284011375872e-06	0	0	0	6.40264369426565e-07	0	0	0	0	0	0	0	0	0	0	0	0	3.99726587014482e-06	0	0	0
k__Bacteria|p__Bacillota|c__Bacilli|o__Bacillales|f__Paenibacillaceae|g__Cohnella	0	0	8.85200553250346e-06	8.57303462955511e-06	0	0	0	0	0	0	0	0	0	0	0	0	0	0	0	0	0	0	0	0	7.30997705507852e-08	0	0	0	0	1.5576340162347e-06	0	0	0	0	8.47128826269126e-07	0	0	0	0	0	0	0	0	0	0	0	0	0	0
k__Bacteria|p__Actinomycetota|c__Rubrobacteria|o__Rubrobacterales|f__Baekduiaceae|g__Baekduia	0	0	0	0	0	0	0	2.4765118330831e-07	0	0	0	0	0	0	0	0	0	5.51871303611998e-06	0	6.44017224884697e-07	0	0	0	0	0	0	0	5.9770898147401e-06	5.9356504265952e-06	1.5576340162347e-06	0	0	0	0	0	0	0	0	0	0	0	0	0	0	0	0	0	0	0
k__Bacteria|p__Thermodesulfobacteriota|c__Desulfovibrionia|o__Desulfovibrionales|f__Desulfovibrionaceae|g__Pseudodesulfovibrio	0	0	0	0	0	0	0	0	0	0	0	0	0	0	0	0	0	0	0	9.66025837327045e-07	0	0	9.33872489050345e-06	0	3.28948967478533e-07	0	0	0	0	2.0768453549796e-06	0	0	9.60396554139848e-07	5.48205540530663e-06	5.3908198035308e-07	0	0	0	0	0	0	0	0	0	0	0	0	0	0
k__Bacteria|p__Actinomycetota|c__Actinomycetes|o__Micrococcales|f__Micrococcaceae|g__Psychromicrobium	0	0	0	0	0	0	0	0	0	0	6.92642371773715e-07	0	0	0	0	0	0	0	0	0	0	0	0	0	7.30997705507852e-08	0	0	0	0	5.192113387449e-06	0	0	1.49395019532865e-06	0	4.46667926578266e-06	0	0	0	1.07471841609842e-06	0	0	0	0	0	9.65776502416252e-07	0	0	0	7.35485560211996e-07
k__Archaea|p__Euryarchaeota|c__Halobacteria|o__Halobacteriales|f__Haloarculaceae|g__Halomicroarcula	0	0	0	0	0	0	0	0	0	0	0	1.96531706705908e-05	0	0	0	0	0	0	0	0	0	0	0	0	0	0	0	0	0	0	0	0	0	0	0	0	0	0	0	0	0	0	0	0	0	0	0	0	0
k__Bacteria|p__Pseudomonadota|c__Betaproteobacteria|o__Burkholderiales|f__Burkholderiaceae|g__Caballeronia	0	0	0	4.51212348923953e-07	0	0	0	0	0	0	0	0	0	7.39297741075752e-06	0	0	0	0	0	1.93205167465409e-06	0	0	0	0	0	0	0	0	0	0	0	0	0	0	3.85058557395057e-07	9.30873345372629e-06	0	0	0	0	0	0	0	0	0	0	0	0	0
k__Bacteria|p__Pseudomonadota|c__Betaproteobacteria|o__Burkholderiales|f__|g__Candidatus_Ichthyocystis	0	8.1076501354383e-07	0	0	0	0	0	0	0	0	0	0	0	0	0	0	0	5.51871303611998e-06	0	0	0	0	0	4.538296414292e-06	0	0	0	5.9770898147401e-06	0	0	0	0	0	0	0	0	0	0	0	0	0	0	0	0	2.17299713043657e-06	0	0	0	0
k__Bacteria|p__Pseudomonadota|c__Gammaproteobacteria|o__Oceanospirillales|f__Alcanivoracaceae|g__Isoalcanivorax	0	0	0	0	0	0	0	0	0	0	0	0	0	0	0	0	0	0	0	0	0	0	1.12064698686041e-05	0	8.04097476058637e-06	0	0	0	0	0	0	0	0	0	0	0	0	0	0	0	0	0	0	0	0	0	0	0	0
k__Bacteria|p__Pseudomonadota|c__Betaproteobacteria|o__Burkholderiales|f__Burkholderiaceae|g__Chitinimonas	0	0	0	0	0	0	0	1.1144303248874e-06	0	1.28003276883888e-05	0	0	0	0	0	0	0	0	0	0	0	0	0	0	7.30997705507852e-08	0	0	0	0	0	0	0	3.20132184713283e-07	0	4.62070268874069e-07	0	0	0	0	0	0	0	0	0	0	0	0	0	0
k__Bacteria|p__Planctomycetota|c__Planctomycetia|o__Pirellulales|f__Pirellulaceae|g__Stieleria	0	0	0	0	0	0	0	2.4765118330831e-07	0	0	2.77056948709486e-06	0	0	0	0	0	0	0	0	0	0	0	0	0	0	0	0	0	0	4.6729020487041e-06	0	0	1.06710728237761e-06	0	4.62070268874069e-06	0	0	0	3.07062404599549e-07	0	0	0	0	0	7.24332376812189e-07	0	0	0	4.90323706807998e-07
k__Bacteria|p__Actinomycetota|c__Actinomycetes|o__Micrococcales|f__Microbacteriaceae|g__Agreia	0	6.08073760157872e-06	0	4.51212348923953e-07	0	0	0	2.10503505812064e-06	0	0	0	0	0	0	0	0	0	0	0	0	0	0	0	0	4.02048738029319e-07	0	0	0	1.9785501421984e-06	0	0	0	1.17381801061537e-06	0	5.3908198035308e-07	0	0	0	0	0	0	0	0	0	2.65588538164469e-06	0	0	0	0
k__Bacteria|p__Pseudomonadota|c__Gammaproteobacteria|o__Enterobacterales|f__Hafniaceae|g__Edwardsiella	0	0	0	0	0	0	0	0	0	0	0	0	1.89633467681352e-05	0	0	0	0	0	0	0	0	0	0	0	0	0	0	0	0	0	0	0	0	0	0	0	0	0	0	0	0	0	0	0	0	0	0	0	0
k__Bacteria|p__Actinomycetota|c__Actinomycetes|o__Pseudonocardiales|f__Pseudonocardiaceae|g__Saccharothrix	0	1.21614752031574e-06	0	2.70727409354372e-07	0	0	0	9.90604733233241e-07	0	0	0	0	0	0	0	0	0	0	0	0	0	0	0	0	1.09649655826178e-07	0	0	0	0	0	0	1.22476545741491e-05	1.06710728237761e-06	0	3.00345674768145e-06	0	0	0	0	0	0	0	0	0	0	0	0	0	0
k__Bacteria|p__Candidatus_Saccharibacteria|c__|o__|f__|g__Candidatus_Mycosynbacter	0	0	0	0	0	0	0	0	0	0	2.424248301208e-06	0	0	0	0	0	0	0	0	0	0	0	0	0	3.98393749501779e-06	0	0	0	0	8.3073814199184e-06	0	0	8.53685825902087e-07	0	1.54023422958023e-06	0	0	0	1.2282496183982e-06	0	0	0	0	0	0	0	0	0	4.90323706807998e-07
k__Archaea|p__Euryarchaeota|c__Methanomicrobia|o__Methanotrichales|f__Methanotrichaceae|g__Methanothrix	0	0	0	0	0	0	0	0	5.77260968860379e-06	0	0	0	0	0	0	0	0	0	0	0	0	0	0	0	7.30997705507852e-08	0	0	0	1.22670108816301e-05	0	0	0	3.20132184713283e-07	0	3.85058557395057e-07	0	0	0	0	0	0	0	0	0	0	0	0	0	0
k__Bacteria|p__Actinomycetota|c__Actinomycetes|o__Propionibacteriales|f__Actinopolymorphaceae|g__Actinopolymorpha	0	0	0	0	0	0	0	0	0	0	0	4.91329266764769e-06	2.91743796432849e-06	0	0	0	0	0	0	6.44017224884697e-07	0	0	7.47097991240276e-06	0	1.82749426376963e-07	0	0	0	1.58284011375872e-06	0	0	0	4.26842912951044e-07	0	6.16093691832092e-07	0	0	0	0	0	0	0	0	0	0	0	0	0	0
k__Bacteria|p__Actinomycetota|c__Actinomycetes|o__Kitasatosporales|f__Streptomycetaceae|g__Actinacidiphila	0	0	0	0	0	0	0	0	0	0	0	0	0	0	0	0	0	0	0	0	0	0	0	0	0	0	0	0	0	5.192113387449e-06	0	0	2.66776820594402e-06	0	1.07816396070616e-05	0	0	0	0	0	0	0	0	0	0	0	0	0	0
k__Bacteria|p__Actinomycetota|c__Actinomycetes|o__Pseudonocardiales|f__Pseudonocardiaceae|g__Actinoalloteichus	0	0	0	0	0	0	0	3.71476774962465e-06	0	0	0	1.22832316691192e-05	0	0	0	0	0	0	0	0	0	0	0	0	0	0	0	0	0	0	0	0	7.46975097664326e-07	0	1.77126936401726e-06	0	0	0	0	0	0	0	0	0	0	0	0	0	0
k__Bacteria|p__Pseudomonadota|c__Acidithiobacillia|o__Acidithiobacillales|f__Acidithiobacillaceae|g__Acidithiobacillus	0	0	0	0	0	0	0	0	0	0	0	1.47398780029431e-05	0	0	0	0	0	0	0	0	0	0	0	0	1.09649655826178e-07	0	0	0	1.9785501421984e-06	0	0	0	4.26842912951044e-07	0	6.16093691832092e-07	0	0	0	0	0	0	0	0	0	4.82888251208126e-07	0	0	0	0
k__Bacteria|p__Actinomycetota|c__Actinomycetes|o__Micrococcales|f__|g__Pengzhenrongella	0	0	0	0	0	0	0	0	0	0	6.92642371773715e-07	0	0	0	0	0	0	0	0	0	0	0	3.73548995620138e-06	0	1.82749426376963e-07	0	0	0	0	2.0768453549796e-06	0	0	2.13421456475522e-06	0	1.77126936401726e-06	6.20582230248419e-06	0	0	1.53531202299775e-06	0	0	0	0	0	0	0	0	0	0
k__Bacteria|p__Bacillota|c__Clostridia|o__Eubacteriales|f__Peptostreptococcaceae|g__Peptoclostridium	0	0	0	5.41454818708744e-07	0	0	0	0	0	0	0	0	0	0	0	0	0	0	0	0	0	0	9.33872489050345e-06	0	4.02048738029319e-07	0	0	0	0	0	0	0	4.26842912951044e-07	0	0	6.20582230248419e-06	0	0	0	0	0	0	0	0	0	0	0	0	0
k__Bacteria|p__Bacillota|c__Erysipelotrichia|o__Erysipelotrichales|f__Erysipelotrichaceae|g__Tannockella	0	0	0	0	0	0	0	0	0	0	3.11689067298172e-06	0	0	0	0	0	0	0	0	0	0	0	0	0	2.19299311652356e-07	0	0	0	0	0	0	0	0	0	2.31035134437034e-07	0	0	0	1.07471841609842e-06	0	0	0	0	0	0	0	0	0	0
k__Bacteria|p__Pseudomonadota|c__Alphaproteobacteria|o__Rhodospirillales|f__Acetobacteraceae|g__Roseococcus	0	0	0	0	0	0	0	0	0	0	3.11689067298172e-06	1.47398780029431e-05	0	0	0	0	0	0	0	0	0	0	0	0	1.09649655826178e-07	0	0	0	0	0	0	0	0	0	0	0	0	0	0	0	0	0	0	0	0	0	0	0	0
k__Bacteria|p__Mycoplasmatota|c__Mollicutes|o__Acholeplasmatales|f__Acholeplasmataceae|g__Candidatus_Phytoplasma	0	0	0	0	0	0	0	4.9530236661662e-07	0	0	0	0	0	0	0	0	0	1.28769970842799e-05	0	0	0	0	0	0	1.82749426376963e-07	0	0	0	0	1.5576340162347e-06	0	0	7.46975097664326e-07	0	0	0	0	0	0	0	0	0	0	0	0	0	0	0	1.22580926701999e-06
k__Viruses|p__Uroviricota|c__Caudoviricetes|o__|f__|g__Brussowvirus	0	0	0	0	0	0	0	0	0	0	0	0	0	0	0	0	0	0	0	0	0	0	0	0	0	0	0	0	0	0	0	0	0	0	0	0	0	0	0	0	0	0	0	0	0	0	0	0	1.78968152984919e-05
k__Archaea|p__Euryarchaeota|c__Halobacteria|o__Natrialbales|f__Natrialbaceae|g__Natrialba	0	0	0	1.80484939569581e-06	0	0	0	0	2.16472863322642e-06	0	0	0	0	0	0	0	0	0	0	3.22008612442348e-06	0	0	0	0	2.55849196927748e-07	0	0	0	0	0	0	0	1.06710728237761e-06	0	0	9.30873345372629e-06	0	0	0	0	0	0	0	0	0	0	0	0	0
k__Bacteria|p__Pseudomonadota|c__Betaproteobacteria|o__Burkholderiales|f__Alcaligenaceae|g__Orrella	0	0	0	0	0	0	0	0	0	0	0	0	0	0	0	0	0	0	0	1.93205167465409e-06	0	0	0	0	1.4619954110157e-07	0	0	0	7.9142005687936e-07	1.45379174848572e-05	0	0	3.20132184713283e-07	0	0	0	0	0	0	0	0	0	0	0	0	0	0	0	0
k__Bacteria|p__Bacillota|c__Erysipelotrichia|o__Erysipelotrichales|f__Erysipelotrichaceae|g__Allobaculum	0	0	0	0	0	0	0	0	0	0	0	0	0	0	0	0	0	0	0	4.50812057419288e-06	0	0	0	0	0	0	0	0	0	0	0	0	0	0	2.31035134437034e-07	0	0	1.29751050983513e-05	0	0	0	0	0	0	0	0	0	0	0
k__Bacteria|p__Pseudomonadota|c__Betaproteobacteria|o__Burkholderiales|f__|g__Tepidimonas	0	0	0	0	0	0	0	3.96241893293296e-06	0	0	6.92642371773715e-07	0	0	0	0	0	0	0	0	0	0	0	7.47097991240276e-06	0	7.30997705507852e-08	0	0	0	0	0	0	0	5.33553641188804e-07	0	5.3908198035308e-07	0	0	0	0	0	0	0	0	0	0	0	0	0	0
k__Bacteria|p__Bacteroidota|c__Flavobacteriia|o__Flavobacteriales|f__Flavobacteriaceae|g__Amniculibacterium	0	2.02691253385957e-06	0	2.70727409354372e-07	0	0	0	2.72416301639141e-06	0	0	1.73160592943429e-06	0	0	0	0	0	0	0	0	0	0	0	0	0	4.75148508580104e-07	0	0	0	0	1.0384226774898e-06	0	0	4.26842912951044e-07	0	0	0	0	0	0	0	7.94609370033691e-06	0	0	0	9.65776502416252e-07	0	0	0	0
k__Bacteria|p__Bacillota|c__Clostridia|o__Eubacteriales|f__Clostridiaceae|g__Proteiniclasticum	0	0	0	5.41454818708744e-06	0	0	0	6.43893076601607e-06	0	0	0	0	0	0	0	0	0	0	0	0	0	0	0	0	2.88744093675602e-06	0	0	0	0	0	0	0	0	0	1.30919909514319e-06	0	0	0	0	0	0	0	0	0	7.24332376812189e-07	0	0	0	0
k__Bacteria|p__Actinomycetota|c__Actinomycetes|o__Frankiales|f__Frankiaceae|g__Frankia	0	0	0	3.60969879139163e-07	0	0	0	0	0	0	2.424248301208e-06	0	0	0	0	0	0	0	0	0	0	0	0	0	0	0	0	0	0	0	0	0	4.26842912951044e-07	0	0	0	0	0	0	0	0	0	0	0	7.24332376812189e-07	0	0	0	0
k__Bacteria|p__Actinomycetota|c__Actinomycetes|o__Pseudonocardiales|f__Pseudonocardiaceae|g__Kutzneria	0	0	0	0	0	0	0	2.10503505812064e-06	0	0	2.424248301208e-06	0	0	0	0	0	0	0	0	0	0	0	0	0	7.30997705507852e-08	0	3.58678770879588e-06	0	0	1.5576340162347e-06	0	0	2.9879003906573e-06	0	9.24140537748137e-07	0	0	0	3.83828005749436e-06	0	0	0	0	0	0	0	0	0	0
k__Bacteria|p__Pseudomonadota|c__Betaproteobacteria|o__Neisseriales|f__Chromobacteriaceae|g__Deefgea	0	0	0	0	0	0	0	0	0	0	0	1.71965243367669e-05	0	0	0	0	0	0	0	0	0	0	0	0	1.82749426376963e-07	0	0	0	0	0	0	0	0	0	0	0	0	0	0	0	0	0	0	0	0	0	0	0	0
k__Bacteria|p__Actinomycetota|c__Actinomycetes|o__Micrococcales|f__Dermabacteraceae|g__Devriesea	0	8.1076501354383e-07	0	1.80484939569581e-07	0	0	0	3.71476774962465e-07	0	0	0	7.36993900147153e-06	0	0	0	0	0	0	0	0	0	0	0	0	2.19299311652356e-07	0	0	0	0	2.5960566937245e-06	0	0	5.76237932483909e-06	0	0	0	0	0	0	0	0	0	0	0	0	0	0	0	0
k__Bacteria|p__Planctomycetota|c__Planctomycetia|o__Gemmatales|f__Gemmataceae|g__Gemmata	0	0	0	0	0	0	0	0	0	0	0	0	0	0	0	0	0	0	0	0	0	0	0	0	7.30997705507852e-08	0	0	0	0	0	0	0	2.13421456475522e-07	0	6.16093691832092e-07	0	0	0	0	0	0	0	0	0	2.89732950724876e-06	0	0	0	1.22580926701999e-06
k__Bacteria|p__Bacteroidota|c__Flavobacteriia|o__Flavobacteriales|f__Flavobacteriaceae|g__Maribacter	0	1.01345626692979e-05	0	4.51212348923953e-07	0	0	0	0	0	0	0	0	0	0	0	0	0	0	0	0	0	0	0	0	2.55849196927748e-07	0	0	0	0	0	0	0	0	0	0	0	0	0	0	0	6.35687496026953e-06	0	0	0	0	0	0	0	0
k__Bacteria|p__Bacillota|c__Clostridia|o__Thermoanaerobacterales|f__Thermoanaerobacteraceae|g__Thermacetogenium	0	0	0	1.71460692591102e-05	0	0	0	0	0	0	0	0	0	0	0	0	0	0	0	0	0	0	0	0	0	0	0	0	0	0	0	0	0	0	0	0	0	0	0	0	0	0	0	0	0	0	0	0	0
k__Bacteria|p__Actinomycetota|c__Actinomycetes|o__Micrococcales|f__Microbacteriaceae|g__Aurantimicrobium	0	0	0	8.12182228063116e-07	0	0	0	0	0	0	0	0	0	0	0	0	0	0	0	0	0	0	0	0	0	0	0	0	1.34541409669491e-05	0	0	0	4.26842912951044e-07	0	7.70117114790115e-07	0	0	0	0	0	0	0	0	0	0	0	0	0	0
k__Bacteria|p__Actinomycetota|c__Actinomycetes|o__Micrococcales|f__Microbacteriaceae|g__Frondihabitans	0	0	0	0	0	0	0	0	0	0	1.73160592943429e-06	0	0	0	0	0	0	0	0	0	0	0	0	0	2.19299311652356e-07	0	0	8.96563472211015e-06	1.58284011375872e-06	0	0	0	2.02750383651746e-06	0	2.38736305584936e-06	0	0	0	0	0	0	0	0	0	0	0	0	0	0
k__Bacteria|p__Bacillota|c__Clostridia|o__Eubacteriales|f__Lachnospiraceae|g__Qiania	0	1.62153002708766e-06	0	0	0	0	0	0	0	0	0	0	0	0	0	0	0	0	0	0	0	0	9.33872489050345e-06	0	4.75148508580104e-07	0	0	0	0	2.0768453549796e-06	0	0	1.60066092356641e-06	0	6.93105403311103e-07	0	0	0	0	0	0	0	0	0	0	0	0	0	0
k__Bacteria|p__Bacteroidota|c__Bacteroidia|o__Bacteroidales|f__|g__Candidatus_Azobacteroides	0	8.1076501354383e-07	0	2.16581927483498e-06	0	0	0	1.1144303248874e-06	0	0	0	0	0	0	0	0	0	0	0	0	0	5.13984225824109e-06	0	0	4.75148508580104e-07	0	0	0	0	0	0	0	2.13421456475522e-07	0	3.08046845916046e-07	0	0	0	0	0	0	0	0	0	0	0	0	0	0
k__Bacteria|p__Actinomycetota|c__Actinomycetes|o__Micromonosporales|f__Micromonosporaceae|g__Actinocatenispora	0	8.1076501354383e-07	0	0	0	0	0	3.71476774962465e-07	0	0	0	9.82658533529538e-06	0	0	0	0	0	0	0	1.28803444976939e-06	0	0	0	0	0	0	0	0	0	2.5960566937245e-06	0	0	1.49395019532865e-06	0	3.85058557395057e-07	0	0	0	0	0	0	0	0	0	0	0	0	0	0
k__Bacteria|p__Bacillota|c__Bacilli|o__Bacillales|f__Staphylococcaceae|g__Jeotgalicoccus	0	0	0	2.70727409354372e-07	0	0	0	0	1.44315242215095e-06	0	0	0	0	0	0	0	0	0	0	0	0	0	5.60323493430207e-06	0	4.38598623304711e-07	0	0	8.96563472211015e-06	0	0	0	0	0	0	0	0	0	0	0	0	0	0	0	0	0	0	0	0	0
k__Bacteria|p__Cyanobacteriota|c__Cyanophyceae|o__Chroococcales|f__Aphanothecaceae|g__Gloeothece	0	1.21614752031574e-06	1.54910096818811e-05	0	0	0	0	0	0	0	0	0	0	0	0	0	0	0	0	0	0	0	0	0	0	0	0	0	0	0	0	0	0	0	0	0	0	0	0	0	0	0	0	0	0	0	0	0	0
k__Bacteria|p__Pseudomonadota|c__Gammaproteobacteria|o__Cellvibrionales|f__Microbulbiferaceae|g__Microbulbifer	0	0	0	0	0	0	0	0	0	0	0	9.82658533529538e-06	0	0	0	0	0	0	0	3.86410334930818e-06	0	0	0	0	1.02339678771099e-06	0	0	0	0	1.5576340162347e-06	0	0	3.20132184713283e-07	0	0	0	0	0	0	0	0	0	0	0	0	0	0	0	0
k__Bacteria|p__Cyanobacteriota|c__Cyanophyceae|o__Oscillatoriales|f__Oscillatoriaceae|g__Phormidium	0	0	0	0	0	0	0	0	0	0	0	0	0	0	0	0	0	0	0	0	0	0	0	1.21021237714453e-05	0	0	0	0	0	0	0	0	0	3.65470360353775e-06	7.70117114790115e-07	0	0	0	0	0	0	0	0	0	0	0	0	0	0
k__Bacteria|p__Mycoplasmatota|c__Mollicutes|o__Mycoplasmatales|f__Mycoplasmataceae|g__Mesomycoplasma	0	2.8376775474034e-06	0	6.31697288493535e-07	0	0	0	4.9530236661662e-07	4.32945726645284e-06	0	1.38528474354743e-06	0	0	0	0	0	0	0	0	0	0	0	0	0	4.02048738029319e-07	0	0	0	0	2.5960566937245e-06	0	0	0	0	2.31035134437034e-07	0	0	0	1.38178082069797e-06	0	0	0	0	0	0	0	0	0	2.20645668063599e-06
k__Bacteria|p__Pseudomonadota|c__Gammaproteobacteria|o__Chromatiales|f__Chromatiaceae|g__Thiodictyon	0	0	0	0	0	0	0	0	0	0	0	0	0	0	0	0	0	0	0	0	0	0	0	0	1.4619954110157e-07	0	0	0	0	0	0	1.57469844524773e-05	0	0	0	0	0	0	0	0	0	0	0	0	4.82888251208126e-07	0	0	0	0
k__Bacteria|p__Bacillota|c__Bacilli|o__Lactobacillales|f__Aerococcaceae|g__Ignavigranum	0	3.24306005417532e-06	0	1.08290963741749e-06	0	0	0	3.46711656631634e-06	0	0	6.92642371773715e-07	0	0	0	0	0	0	0	0	0	0	0	0	0	1.82749426376963e-06	0	0	0	1.18713008531904e-06	0	0	0	6.40264369426565e-07	0	1.54023422958023e-07	0	0	0	0	0	1.19191405505054e-06	0	0	0	4.82888251208126e-07	0	0	0	0
k__Bacteria|p__Thermodesulfobacteriota|c__Desulfobulbia|o__Desulfobulbales|f__Desulfobulbaceae|g__Desulfurivibrio	0	0	0	0	0	0	0	0	0	0	0	0	0	0	0	0	0	0	0	0	0	0	0	0	7.30997705507852e-08	0	0	0	0	0	0	3.4993298783283e-06	0	0	0	0	0	0	0	0	0	0	0	0	0	0	1.17105069010017e-05	0	0
k__Bacteria|p__Bacteroidota|c__Flavobacteriia|o__Flavobacteriales|f__Flavobacteriaceae|g__Siansivirga	0	0	0	0	0	0	0	0	0	0	0	0	0	0	0	0	0	0	0	0	0	0	5.60323493430207e-06	1.05893583000147e-05	1.09649655826178e-07	0	0	0	0	0	0	0	0	0	0	0	0	0	0	0	0	0	0	0	0	0	0	0	0
k__Bacteria|p__Pseudomonadota|c__Alphaproteobacteria|o__Hyphomicrobiales|f__Stappiaceae|g__Stappia	0	0	0	0	0	0	0	0	0	0	0	0	0	0	0	0	0	0	0	0	0	0	0	0	0	0	0	0	0	0	0	0	7.46975097664326e-07	0	0	1.55145557562105e-05	0	0	0	0	0	0	0	0	0	0	0	0	0
k__Bacteria|p__Actinomycetota|c__Coriobacteriia|o__Coriobacteriales|f__Coriobacteriaceae|g__Coriobacterium	0	0	0	0	0	0	0	4.45772129954958e-06	0	0	2.424248301208e-06	0	0	0	0	0	0	0	0	0	0	0	5.60323493430207e-06	0	7.30997705507852e-08	0	0	0	1.18713008531904e-06	0	0	0	2.02750383651746e-06	0	3.85058557395057e-07	0	0	0	0	0	0	0	0	0	0	0	0	0	0
k__Bacteria|p__Pseudomonadota|c__Gammaproteobacteria|o__Cellvibrionales|f__Cellvibrionaceae|g__Simiduia	0	0	0	0	0	0	0	0	0	0	1.38528474354743e-06	0	0	0	0	0	0	0	0	0	0	0	0	0	4.75148508580104e-07	0	0	0	0	5.7113247261939e-06	0	0	7.04290806369222e-06	0	1.46322251810122e-06	0	0	0	0	0	0	0	0	0	0	0	0	0	0
k__Eukaryota|p__Ascomycota|c__Saccharomycetes|o__Saccharomycetales|f__Saccharomycetaceae|g__Naumovozyma	0	0	1.32780082987552e-05	1.53412198634144e-06	0	0	0	0	0	0	1.03896355766057e-06	0	0	0	0	0	0	0	0	0	0	0	0	0	1.82749426376963e-07	0	0	0	0	0	0	0	0	0	0	0	0	0	0	0	0	0	0	0	0	0	0	0	0
k__Bacteria|p__Verrucomicrobiota|c__Opitutae|o__Opitutales|f__Opitutaceae|g__Ereboglobus	0	4.05382506771915e-06	0	0	0	0	0	7.42953549924931e-07	0	0	0	9.82658533529538e-06	0	0	0	0	0	0	0	0	0	0	0	0	1.38889564046492e-06	0	0	0	0	0	0	0	0	0	0	0	0	0	0	0	0	0	0	0	0	0	0	0	0
k__Bacteria|p__Bacillota|c__Bacilli|o__Bacillales|f__Bacillaceae|g__Neobacillus	0	0	4.42600276625173e-06	4.51212348923953e-07	0	0	0	0	0	0	0	7.36993900147153e-06	0	0	0	0	0	0	0	0	0	0	0	0	6.94447820232459e-07	0	0	0	7.9142005687936e-07	1.5576340162347e-06	0	0	6.40264369426565e-07	0	0	0	0	0	0	0	0	0	0	0	0	0	0	0	0
k__Bacteria|p__Bacillota|c__Bacilli|o__Bacillales|f__Staphylococcaceae|g__Abyssicoccus	0	2.8376775474034e-06	0	0	0	0	0	2.4765118330831e-07	0	0	0	0	0	7.39297741075752e-06	0	0	0	0	0	0	0	0	0	0	0	0	0	0	0	0	0	5.24899481749245e-06	0	0	1.54023422958023e-07	0	0	0	0	0	0	0	0	0	0	0	0	0	0
k__Bacteria|p__Bacteroidota|c__Flavobacteriia|o__Flavobacteriales|f__Flavobacteriaceae|g__Zunongwangia	0	6.48612010835064e-06	0	2.52678915397414e-06	0	0	0	1.60973269150402e-06	0	0	4.84849660241601e-06	0	0	0	0	0	0	0	0	0	0	0	0	0	3.28948967478533e-07	0	0	0	0	0	0	0	0	0	0	0	0	0	0	0	0	0	0	0	0	0	0	0	0
k__Bacteria|p__Bacillota|c__Bacilli|o__Bacillales|f__Bacillaceae|g__Rossellomorea	0	9.72918016252595e-06	0	8.12182228063116e-07	3.30388470763924e-06	0	0	0	0	0	0	0	0	0	0	0	0	0	0	0	0	0	0	0	4.02048738029319e-07	0	0	0	0	0	0	0	1.49395019532865e-06	0	0	0	0	0	0	0	0	0	0	0	0	0	0	0	0
k__Bacteria|p__Bacillota|c__Bacilli|o__Bacillales|f__Thermoactinomycetaceae|g__Thermoactinomyces	0	0	0	0	0	0	0	0	0	0	0	4.91329266764769e-06	0	0	0	0	0	0	0	0	0	0	5.60323493430207e-06	0	0	0	0	0	0	1.0384226774898e-06	0	0	4.26842912951044e-07	0	2.31035134437034e-07	0	0	0	0	0	0	0	0	0	0	0	0	0	0
k__Bacteria|p__Bacillota|c__Clostridia|o__Eubacteriales|f__Lachnospiraceae|g__Anaeromicropila	0	2.02691253385957e-06	0	0	0	0	0	0	1.44315242215095e-06	0	1.38528474354743e-06	0	0	0	0	0	0	0	0	0	0	0	9.33872489050345e-06	0	5.48248279130889e-07	0	0	0	0	0	0	0	4.26842912951044e-07	0	1.54023422958023e-07	0	0	0	0	0	0	0	0	0	0	0	0	0	0
k__Bacteria|p__Bacteroidota|c__Cytophagia|o__Cytophagales|f__Spirosomaceae|g__Runella	0	9.32379765575404e-06	0	1.98533433526539e-06	0	0	0	3.71476774962465e-07	0	0	0	0	0	0	0	0	0	0	0	2.57606889953879e-06	0	0	0	0	2.19299311652356e-07	0	0	0	0	0	0	0	3.20132184713283e-07	0	0	0	0	0	0	0	0	0	0	0	4.82888251208126e-07	0	0	0	0
k__Bacteria|p__Pseudomonadota|c__Alphaproteobacteria|o__Hyphomicrobiales|f__Hyphomicrobiaceae|g__Hyphomicrobium	0	0	0	0	0	0	0	6.19127958270776e-07	0	0	0	0	0	0	0	0	0	0	0	6.44017224884697e-07	0	0	9.33872489050345e-06	0	5.11698393855496e-07	0	0	0	0	0	0	0	4.26842912951044e-07	0	0	0	0	0	0	0	0	1.78216269006765e-06	0	0	9.65776502416252e-07	0	0	0	9.80647413615995e-07
k__Bacteria|p__Bacillota|c__Clostridia|o__Thermoanaerobacterales|f__|g__Thermoanaerobacterium	0	0	0	0	0	0	0	0	2.88630484430189e-06	0	0	0	0	0	0	0	0	0	0	0	0	0	0	7.56382735715334e-06	1.09649655826178e-06	0	0	0	0	0	0	0	0	0	3.69656215099255e-06	0	0	0	0	0	0	0	0	0	0	0	0	0	0
k__Bacteria|p__Pseudomonadota|c__Alphaproteobacteria|o__Sphingomonadales|f__Sphingosinicellaceae|g__Sphingosinicella	0	0	0	0	0	0	0	0	0	0	0	0	0	0	0	0	0	0	0	0	0	0	3.73548995620138e-06	0	0	0	0	0	0	0	0	0	0	0	1.54023422958023e-07	0	0	0	0	0	0	0	0	0	0	0	0	8.02209820652624e-06	0
k__Bacteria|p__Bacteroidota|c__Cytophagia|o__Cytophagales|f__Fulvivirgaceae|g__Chryseolinea	0	0	0	0	0	0	0	0	0	0	0	1.47398780029431e-05	0	0	0	0	0	0	0	0	0	0	0	0	0	0	0	0	0	0	0	0	2.13421456475522e-07	0	0	0	0	0	0	0	0	0	0	0	0	0	0	0	0
k__Bacteria|p__Verrucomicrobiota|c__Verrucomicrobiae|o__Verrucomicrobiales|f__Verrucomicrobiaceae|g__Verrucomicrobium	0	0	0	0	0	0	0	0	0	0	0	9.82658533529538e-06	0	0	0	0	0	0	0	0	0	0	3.73548995620138e-06	0	3.65498852753926e-07	0	0	0	7.9142005687936e-07	0	0	0	2.13421456475522e-07	0	0	0	0	0	0	0	0	0	0	0	0	0	0	0	0
k__Bacteria|p__Actinomycetota|c__Acidimicrobiia|o__Acidimicrobiales|f__Acidimicrobiaceae|g__Acidimicrobium	0	0	0	0	0	0	0	0	0	0	5.54113897418972e-06	0	0	0	0	0	0	0	0	0	0	0	0	7.56382735715334e-06	7.30997705507852e-08	0	0	0	0	0	0	0	2.13421456475522e-07	0	0	0	0	0	0	0	0	0	0	0	0	0	0	0	1.47097112042399e-06
k__Bacteria|p__Pseudomonadota|c__Alphaproteobacteria|o__Hyphomicrobiales|f__Xanthobacteraceae|g__Ancylobacter	0	0	6.63900414937759e-06	0	0	0	0	0	0	0	0	0	0	0	0	0	0	0	0	0	0	0	7.47097991240276e-06	0	0	0	0	0	0	0	0	0	0	0	6.93105403311103e-07	0	0	0	0	0	0	0	0	0	0	0	0	0	0
k__Bacteria|p__Actinomycetota|c__Actinomycetes|o__Micrococcales|f__Microbacteriaceae|g__Herbiconiux	0	0	0	4.51212348923953e-07	0	0	0	0	0	0	0	7.36993900147153e-06	0	0	0	0	0	0	0	0	0	0	0	0	0	0	0	0	1.58284011375872e-06	0	0	0	1.17381801061537e-06	0	0	0	0	0	0	0	0	0	0	0	0	0	0	0	2.20645668063599e-06
k__Bacteria|p__Bacillota|c__Clostridia|o__Eubacteriales|f__Oscillospiraceae|g__Solibaculum	0	0	0	0	0	0	0	1.23825591654155e-06	0	0	0	0	0	0	0	0	0	0	0	1.28803444976939e-06	0	0	7.47097991240276e-06	0	0	0	0	0	0	0	0	0	1.17381801061537e-06	0	0	0	0	0	0	0	0	3.5643253801353e-06	0	0	0	0	0	0	0
k__Bacteria|p__Bacillota|c__Bacilli|o__Bacillales|f__Bacillaceae|g__Sediminibacillus	0	0	0	0	0	0	0	0	1.2266795588283e-05	0	0	0	0	0	0	0	0	0	0	0	0	0	0	0	0	0	0	0	0	0	0	0	0	0	2.46437476732837e-06	0	0	0	0	0	0	0	0	0	0	0	0	0	0
k__Bacteria|p__Pseudomonadota|c__Betaproteobacteria|o__Burkholderiales|f__Sphaerotilaceae|g__Inhella	0	0	0	0	0	0	0	0	2.88630484430189e-06	0	0	0	0	0	0	0	0	0	0	0	0	0	0	0	0	0	0	0	0	2.0768453549796e-06	0	0	4.26842912951044e-07	0	1.54023422958023e-07	0	0	0	0	0	0	0	0	0	1.69010887922844e-06	0	0	0	0
k__Bacteria|p__Pseudomonadota|c__Alphaproteobacteria|o__Hyphomicrobiales|f__Aurantimonadaceae|g__Aureimonas	0	0	0	0	0	0	0	0	0	0	1.03896355766057e-06	0	0	0	0	0	0	0	0	0	0	0	3.73548995620138e-06	0	7.30997705507852e-08	0	0	0	0	1.0384226774898e-06	0	0	1.17381801061537e-06	0	1.61724594105924e-06	0	0	0	0	0	0	0	0	0	4.82888251208126e-07	0	0	0	0
k__Bacteria|p__Bacillota|c__Bacilli|o__Bacillales|f__Planococcaceae|g__Ureibacillus	0	0	0	2.43654668418935e-06	8.2597117690981e-06	0	0	3.71476774962465e-06	0	0	0	0	0	0	0	0	0	0	0	0	0	0	0	0	2.55849196927748e-07	0	0	0	0	0	0	0	0	0	0	0	0	0	0	0	0	0	0	0	0	0	0	0	0
k__Bacteria|p__Pseudomonadota|c__Alphaproteobacteria|o__Hyphomicrobiales|f__Phyllobacteriaceae|g__Aminobacter	0	0	0	0	0	0	0	0	0	0	0	0	0	0	0	0	0	0	0	0	0	0	0	0	0	0	0	0	0	0	0	0	6.08251150955237e-06	0	8.54829997417027e-06	0	0	0	0	0	0	0	0	0	0	0	0	0	0
k__Bacteria|p__Pseudomonadota|c__Alphaproteobacteria|o__Rhodospirillales|f__Azospirillaceae|g__Azospirillum	0	0	0	0	0	0	0	0	0	0	0	9.82658533529538e-06	0	0	0	0	0	0	0	0	0	0	0	0	0	0	0	0	2.37426017063808e-06	0	0	0	7.46975097664326e-07	0	1.30919909514319e-06	0	0	0	0	0	0	0	0	0	0	0	0	0	0
k__Bacteria|p__Pseudomonadota|c__Gammaproteobacteria|o__Xanthomonadales|f__Rhodanobacteraceae|g__Luteibacter	0	0	0	0	0	0	0	0	0	0	0	0	0	0	0	0	1.83632470627986e-06	0	0	0	0	0	0	0	0	0	0	0	0	0	0	0	0	0	0	1.24116446049684e-05	0	0	0	0	0	0	0	0	0	0	0	0	0
k__Archaea|p__Euryarchaeota|c__Halobacteria|o__Halobacteriales|f__Halobacteriaceae|g__Halobacterium	0	0	0	0	0	0	0	0	0	0	0	0	0	0	0	0	0	0	0	0	0	0	0	0	0	0	0	0	0	0	0	0	0	0	0	0	0	0	0	6.64127800959001e-06	0	0	0	0	0	0	0	0	0
k__Bacteria|p__Cyanobacteriota|c__Cyanophyceae|o__Chroococcales|f__Chroococcaceae|g__Chondrocystis	0	0	0	0	0	0	0	0	0	0	1.35065262495874e-05	0	0	0	0	0	0	0	0	0	0	0	0	0	0	0	0	0	0	0	0	0	0	0	0	0	0	0	0	0	0	0	0	0	0	0	0	0	0
k__Bacteria|p__Pseudomonadota|c__Betaproteobacteria|o__Neisseriales|f__Chromobacteriaceae|g__Jeongeupia	0	0	0	0	0	0	0	1.48590709984986e-06	0	0	0	0	0	0	0	0	0	0	0	0	0	0	0	0	0	0	0	0	0	0	0	1.22476545741491e-05	0	0	3.08046845916046e-07	0	0	0	0	0	0	0	0	0	0	0	0	0	0
k__Bacteria|p__Bacteroidota|c__Chitinophagia|o__Chitinophagales|f__Chitinophagaceae|g__Flavihumibacter	0	0	0	0	0	0	0	0	0	0	0	1.22832316691192e-05	0	0	0	0	0	0	0	0	0	0	0	0	1.16959632881256e-06	0	0	0	0	0	0	0	4.26842912951044e-07	0	1.54023422958023e-07	0	0	0	0	0	0	0	0	0	0	0	0	0	0
k__Bacteria|p__Bacillota|c__Bacilli|o__Bacillales|f__Bacillaceae|g__Peribacillus	0	0	0	9.02424697847907e-07	4.95582706145886e-06	0	0	0	2.16472863322642e-06	0	2.424248301208e-06	0	0	0	0	0	0	0	0	0	0	0	0	0	1.53509518156649e-06	0	0	0	0	0	0	0	4.26842912951044e-07	0	1.46322251810122e-06	0	0	0	0	0	0	0	0	0	0	0	0	0	0
k__Bacteria|p__Bacillota|c__Clostridia|o__Eubacteriales|f__Peptostreptococcaceae|g__Acetoanaerobium	0	8.51303264221021e-06	0	1.80484939569581e-07	0	0	0	3.71476774962465e-07	0	0	0	0	0	0	0	0	0	0	0	0	0	0	0	0	1.35234575518953e-06	0	0	0	0	0	0	0	9.60396554139848e-07	0	0	0	0	0	0	0	0	0	0	0	0	0	0	0	0
k__Bacteria|p__Actinomycetota|c__Coriobacteriia|o__Coriobacteriales|f__Atopobiaceae|g__Leptogranulimonas	0	0	0	1.80484939569581e-07	0	0	0	1.23825591654155e-06	0	0	1.73160592943429e-06	0	0	0	0	0	0	0	0	9.66025837327045e-07	0	0	0	4.538296414292e-06	0	0	0	0	0	0	0	0	3.20132184713283e-07	0	2.31035134437034e-07	0	0	0	3.68474885519459e-06	0	7.94609370033691e-07	0	0	0	0	0	0	0	0
k__Bacteria|p__Mycoplasmatota|c__Mollicutes|o__Acholeplasmatales|f__Acholeplasmataceae|g__Alteracholeplasma	0	1.62153002708766e-06	0	0	4.95582706145886e-06	0	0	0	5.05103347752831e-06	0	0	0	0	0	0	0	0	0	0	0	0	0	0	0	0	0	0	0	0	0	0	0	4.26842912951044e-07	0	0	0	0	0	0	0	7.94609370033691e-07	0	0	0	0	0	0	0	0
k__Bacteria|p__Bacillota|c__Clostridia|o__Eubacteriales|f__Heliobacteriaceae|g__Heliomicrobium	0	0	0	0	0	0	0	0	0	0	0	0	0	0	0	0	0	0	0	0	0	0	0	0	3.25293978950994e-06	0	0	0	0	1.0384226774898e-05	0	0	0	0	0	0	0	0	0	0	0	0	0	0	0	0	0	0	0
k__Bacteria|p__Pseudomonadota|c__Alphaproteobacteria|o__Hyphomicrobiales|f__Rhizobiaceae|g__Pararhizobium	0	0	0	0	0	0	0	2.4765118330831e-07	0	0	0	7.36993900147153e-06	0	0	0	0	0	0	0	1.61004306221174e-06	0	0	0	0	1.4619954110157e-07	0	0	0	0	0	0	0	0	0	2.31035134437034e-07	0	0	0	0	0	0	0	0	0	0	3.99726587014482e-06	0	0	0
k__Bacteria|p__Bacteroidota|c__Cytophagia|o__Cytophagales|f__Cyclobacteriaceae|g__Echinicola	0	0	0	0	0	0	0	0	0	0	0	0	0	0	0	0	0	0	0	8.05021531105871e-06	0	0	0	0	5.48248279130889e-06	0	0	0	0	0	0	0	0	0	0	0	0	0	0	0	0	0	0	0	0	0	0	0	0
k__Eukaryota|p__Ascomycota|c__Sordariomycetes|o__Hypocreales|f__Ophiocordycipitaceae|g__Purpureocillium	0	0	0	0	0	0	0	0	0	0	0	0	0	0	0	0	0	0	0	0	0	0	9.33872489050345e-06	0	0	0	0	0	3.56139025595712e-06	0	0	0	0	0	0	0	0	0	0	0	0	0	0	0	4.82888251208126e-07	0	0	0	0
k__Bacteria|p__Cyanobacteriota|c__Cyanophyceae|o__Nostocales|f__Rivulariaceae|g__Rivularia	0	1.33776227234732e-05	0	0	0	0	0	0	0	0	0	0	0	0	0	0	0	0	0	0	0	0	0	0	0	0	0	0	0	0	0	0	0	0	0	0	0	0	0	0	0	0	0	0	0	0	0	0	0
k__Bacteria|p__Bacteroidota|c__Flavobacteriia|o__Flavobacteriales|f__Flavobacteriaceae|g__Sinomicrobium	0	2.02691253385957e-06	0	1.80484939569581e-07	0	0	0	0	0	0	0	0	0	0	0	0	0	0	0	5.79615502396227e-06	0	0	0	0	1.4619954110157e-07	0	0	0	0	0	0	0	0	0	0	0	0	0	0	0	5.16496090521899e-06	0	0	0	0	0	0	0	0
k__Bacteria|p__Bacillota|c__Bacilli|o__Bacillales|f__Bacillaceae|g__Gracilibacillus	0	0	0	0	3.30388470763924e-06	0	0	0	0	0	0	0	0	0	0	0	0	0	0	0	0	0	0	0	3.28948967478533e-07	0	0	0	0	0	0	0	2.13421456475522e-07	0	0	0	0	0	0	0	0	2.67324403510148e-06	0	0	0	0	0	0	0
k__Bacteria|p__Bacillota|c__Clostridia|o__Eubacteriales|f__Clostridiaceae|g__Alkaliphilus	0	0	0	3.60969879139163e-06	0	0	0	3.71476774962465e-07	0	0	0	0	0	0	0	0	0	0	0	0	0	0	5.60323493430207e-06	0	1.05994667298639e-06	0	0	0	0	0	0	0	0	0	2.31035134437034e-07	0	0	0	2.30296803449662e-06	0	0	0	0	0	0	0	0	0	0
k__Bacteria|p__Fusobacteriota|c__Fusobacteriia|o__Fusobacteriales|f__Leptotrichiaceae|g__Sebaldella	0	6.89150261512255e-06	0	0	0	0	0	0	1.44315242215095e-06	0	0	0	0	0	0	0	0	0	0	0	0	0	0	0	5.48248279130889e-07	0	0	0	0	0	0	0	0	0	4.62070268874069e-07	0	0	0	0	0	0	0	0	0	0	0	0	0	0
k__Bacteria|p__Bacteroidota|c__Flavobacteriia|o__Flavobacteriales|f__Flavobacteriaceae|g__Salinimicrobium	0	6.89150261512255e-06	0	1.80484939569581e-07	0	0	0	2.4765118330831e-07	0	0	0	0	0	0	0	0	0	0	0	0	0	0	3.73548995620138e-06	0	2.19299311652356e-07	0	0	0	0	0	0	0	0	0	0	0	0	0	0	0	0	1.78216269006765e-06	0	0	0	0	0	0	0
k__Bacteria|p__Mycoplasmatota|c__Mollicutes|o__Mycoplasmatales|f__Mycoplasmataceae|g__Ureaplasma	0	8.1076501354383e-07	0	0	0	0	0	3.71476774962465e-07	0	0	0	0	2.91743796432849e-06	0	0	0	0	0	0	0	0	0	0	0	1.4619954110157e-07	0	0	0	0	0	0	0	0	0	2.31035134437034e-07	0	0	0	9.21187213798648e-07	0	0	1.78216269006765e-06	0	0	0	0	9.36840552080137e-07	0	2.45161853403999e-06
k__Bacteria|p__Bacteroidota|c__Flavobacteriia|o__Flavobacteriales|f__Flavobacteriaceae|g__Myroides	0	5.26997258803489e-06	0	4.51212348923953e-07	0	0	0	0	4.32945726645284e-06	0	0	0	0	0	0	0	0	0	0	0	0	0	0	0	8.4064736133403e-07	0	0	0	0	0	0	0	0	0	0	0	0	0	0	0	1.98652342508423e-06	0	0	0	0	0	0	0	0
k__Bacteria|p__Bacillota|c__Clostridia|o__Eubacteriales|f__Clostridiaceae|g__Hathewaya	0	0	0	3.79018373096121e-06	0	0	0	5.57215162443698e-06	0	0	0	0	0	0	0	0	0	0	0	0	0	0	0	0	1.9736938048712e-06	0	0	0	0	0	0	0	0	0	1.54023422958023e-07	0	0	0	0	0	0	0	0	0	0	0	0	0	0
k__Bacteria|p__Acidobacteriota|c__Blastocatellia|o__|f__|g__Chloracidobacterium	0	0	0	5.41454818708744e-07	0	0	0	0	0	0	0	1.22832316691192e-05	0	0	0	0	0	0	0	0	0	0	0	0	0	0	0	0	0	0	0	0	0	0	0	0	0	0	0	0	0	0	0	0	0	0	0	0	0
k__Bacteria|p__Pseudomonadota|c__Gammaproteobacteria|o__Thiotrichales|f__Piscirickettsiaceae|g__Thiomicrospira	0	0	0	0	0	0	0	0	0	1.28003276883888e-05	0	0	0	0	0	0	0	0	0	0	0	0	0	0	0	0	0	0	0	0	0	0	0	0	0	0	0	0	0	0	0	0	0	0	0	0	0	0	0
k__Bacteria|p__Actinomycetota|c__Actinomycetes|o__Micrococcales|f__Dermacoccaceae|g__Yimella	0	8.1076501354383e-07	0	0	0	0	0	0	0	0	0	0	0	0	0	0	0	0	0	6.44017224884697e-07	0	0	0	3.02553094286134e-06	0	0	0	0	7.9142005687936e-07	0	0	0	1.06710728237761e-06	0	1.15517567218517e-06	0	0	4.32503503278377e-06	0	0	0	0	0	0	0	0	0	0	9.80647413615995e-07
k__Bacteria|p__Bacillota|c__Clostridia|o__Eubacteriales|f__Cellulosilyticaceae|g__Cellulosilyticum	0	3.24306005417532e-06	0	0	0	0	0	4.9530236661662e-07	0	0	1.03896355766057e-06	0	0	0	0	0	0	0	0	0	0	0	0	0	7.67547590783245e-07	0	0	0	0	0	0	0	0	0	1.30919909514319e-06	0	0	0	3.83828005749436e-06	0	0	0	0	0	0	0	0	0	0
k__Bacteria|p__Bacillota|c__Negativicutes|o__Acidaminococcales|f__Acidaminococcaceae|g__Acidaminococcus	0	1.62153002708766e-06	0	3.60969879139163e-07	0	0	0	1.48590709984986e-06	0	0	3.11689067298172e-06	0	0	0	0	0	1.83632470627986e-06	0	0	0	0	0	0	0	7.30997705507852e-08	0	0	0	0	4.1536907099592e-06	0	0	0	0	0	0	0	0	0	0	0	0	0	0	0	0	0	0	0
k__Bacteria|p__Pseudomonadota|c__Betaproteobacteria|o__Burkholderiales|f__Alcaligenaceae|g__Castellaniella	0	0	0	0	0	0	0	0	0	0	0	0	0	0	0	0	0	0	0	9.66025837327045e-07	0	0	0	0	1.09649655826178e-07	0	0	0	0	0	0	1.04979896349849e-05	0	0	0	0	0	0	0	0	0	0	0	0	0	0	9.36840552080137e-07	0	0
k__Bacteria|p__Pseudomonadota|c__Gammaproteobacteria|o__Enterobacterales|f__Bruguierivoracaceae|g__Sodalis	0	0	0	0	0	0	0	0	0	0	0	0	0	0	0	0	0	0	0	0	0	0	0	0	2.19299311652356e-07	0	0	5.9770898147401e-06	0	0	0	0	0	0	2.31035134437034e-07	0	0	0	0	0	0	0	0	0	7.24332376812189e-07	0	0	5.3480654710175e-06	0
k__Bacteria|p__Bacteroidota|c__Flavobacteriia|o__Flavobacteriales|f__Flavobacteriaceae|g__Flagellimonas	0	1.17560926963855e-05	0	1.80484939569581e-07	0	0	0	2.4765118330831e-07	0	0	0	0	0	0	0	0	0	0	0	0	0	0	0	0	0	0	0	0	0	0	0	0	2.13421456475522e-07	0	0	0	0	0	0	0	0	0	0	0	0	0	0	0	0
k__Bacteria|p__Actinomycetota|c__Actinomycetes|o__Mycobacteriales|f__Nocardiaceae|g__Prescottella	0	0	0	0	0	0	0	0	0	0	0	0	0	0	0	0	0	0	0	0	0	5.13984225824109e-06	0	0	7.30997705507852e-08	0	0	0	0	1.0384226774898e-06	0	0	0	0	5.3908198035308e-07	0	0	0	0	0	0	0	0	0	0	0	0	0	0
k__Viruses|p__Uroviricota|c__Caudoviricetes|o__|f__|g__Alcyoneusvirus	0	0	0	0	0	0	0	0	0	0	0	1.22832316691192e-05	0	0	0	0	0	0	0	0	0	0	0	0	0	0	0	0	0	0	0	0	0	0	0	0	0	0	0	0	0	0	0	0	0	0	0	0	0
k__Bacteria|p__Bacillota|c__Clostridia|o__Eubacteriales|f__Maliibacteriaceae|g__Maliibacterium	0	0	0	0	0	0	0	0	0	0	0	0	0	0	0	0	0	0	0	9.66025837327045e-07	0	0	3.73548995620138e-06	0	0	0	0	0	0	0	0	0	3.20132184713283e-07	0	0	0	0	0	0	0	0	0	0	0	0	0	0	0	0
k__Bacteria|p__Cyanobacteriota|c__Cyanophyceae|o__Nostocales|f__Aphanizomenonaceae|g__Nodularia	0	0	0	0	0	0	0	0	0	0	0	0	0	0	0	0	0	0	0	1.93205167465409e-06	0	0	0	0	2.08334346069738e-06	0	0	0	0	1.0384226774898e-06	0	0	2.9879003906573e-06	0	1.30919909514319e-06	0	0	0	2.91709284369572e-06	0	0	0	0	0	0	0	0	0	0
k__Bacteria|p__Bacillota|c__Clostridia|o__Eubacteriales|f__|g__Intestinimonas	0	0	0	0	0	0	0	8.66779141579086e-07	0	0	0	0	0	0	0	0	0	0	0	1.28803444976939e-06	0	0	0	0	3.28948967478533e-07	0	0	0	7.9142005687936e-07	1.5576340162347e-06	0	0	3.41474330360835e-06	0	0	0	0	0	0	0	0	0	0	0	4.82888251208126e-07	0	0	0	0
k__Bacteria|p__Bacillota|c__Bacilli|o__Lactobacillales|f__Enterococcaceae|g__Tetragenococcus	0	0	0	9.02424697847907e-07	8.2597117690981e-06	0	0	0	0	0	0	0	0	0	0	0	0	0	0	0	0	0	0	0	2.19299311652356e-07	0	0	0	0	0	0	0	0	0	3.85058557395057e-07	0	0	0	0	0	0	0	0	0	0	0	0	0	2.20645668063599e-06
k__Bacteria|p__Pseudomonadota|c__Betaproteobacteria|o__Burkholderiales|f__Comamonadaceae|g__Hylemonella	0	0	0	0	0	0	0	0	0	0	0	0	0	0	0	0	0	0	0	0	0	0	0	0	0	0	0	0	0	0	0	0	0	0	0	0	0	0	0	0	0	0	0	0	7.24332376812189e-07	0	6.08946358852089e-06	0	0
k__Bacteria|p__Pseudomonadota|c__Betaproteobacteria|o__Burkholderiales|f__Comamonadaceae|g__Pulveribacter	0	8.1076501354383e-07	0	0	0	0	0	0	0	0	0	0	0	0	0	0	0	0	0	0	0	0	0	0	0	0	0	0	0	0	0	0	0	0	1.23218738366418e-06	0	0	8.65007006556753e-06	0	0	0	0	0	0	0	0	1.40526082812021e-06	0	0
k__Bacteria|p__Pseudomonadota|c__Alphaproteobacteria|o__Rhodospirillales|f__Rhodospirillaceae|g__Hypericibacter	0	0	0	0	0	0	0	0	0	0	0	0	0	1.10894661161363e-05	0	0	0	0	0	0	0	0	0	0	1.4619954110157e-07	0	0	0	7.9142005687936e-07	0	0	0	0	0	0	0	0	0	0	0	0	0	0	0	0	0	0	0	0
k__Eukaryota|p__Basidiomycota|c__Agaricomycetes|o__Cantharellales|f__Ceratobasidiaceae|g__Rhizoctonia	0	0	0	0	0	0	0	0	0	0	0	0	0	0	0	0	0	0	0	0	0	0	0	0	0	0	0	1.19541796294802e-05	0	0	0	0	0	0	0	0	0	0	0	0	0	0	0	0	0	0	0	0	0
k__Bacteria|p__Bacteroidota|c__Cytophagia|o__Cytophagales|f__Spirosomaceae|g__Leadbetterella	0	8.1076501354383e-07	0	9.92667167632697e-07	0	0	0	2.4765118330831e-07	0	0	0	0	0	0	0	0	0	0	0	0	0	5.13984225824109e-06	0	0	2.55849196927748e-07	0	0	0	0	0	0	0	0	0	1.54023422958023e-07	0	0	0	7.67656011498873e-07	0	1.19191405505054e-06	0	0	0	0	0	0	0	0
k__Bacteria|p__Actinomycetota|c__Actinomycetes|o__Micromonosporales|f__Micromonosporaceae|g__Polymorphospora	0	0	0	0	0	0	0	0	0	0	0	0	0	0	0	0	0	0	0	0	0	0	1.12064698686041e-05	0	0	0	0	0	0	0	0	0	6.40264369426565e-07	0	0	0	0	0	0	0	0	0	0	0	0	0	0	0	0
k__Bacteria|p__Pseudomonadota|c__Betaproteobacteria|o__Burkholderiales|f__|g__Paucibacter	0	0	0	0	0	0	0	0	0	0	0	0	0	0	0	0	0	0	0	0	0	0	0	0	0	0	0	0	7.9142005687936e-07	2.0768453549796e-06	0	0	6.40264369426565e-07	0	1.54023422958023e-07	6.20582230248419e-06	0	0	0	0	0	0	0	0	1.69010887922844e-06	0	0	0	0
k__Bacteria|p__Pseudomonadota|c__Gammaproteobacteria|o__Chromatiales|f__Ectothiorhodospiraceae|g__Acidihalobacter	0	5.26997258803489e-06	0	0	0	0	0	0	0	0	6.92642371773715e-07	4.91329266764769e-06	0	0	0	0	0	0	0	0	0	0	0	0	4.02048738029319e-07	0	0	0	0	0	0	0	0	0	1.54023422958023e-07	0	0	0	3.07062404599549e-07	0	0	0	0	0	0	0	0	0	0
k__Bacteria|p__Pseudomonadota|c__Betaproteobacteria|o__Nitrosomonadales|f__Usitatibacteraceae|g__Usitatibacter	0	0	0	0	0	0	0	6.19127958270776e-07	1.44315242215095e-06	0	0	0	0	0	0	0	0	0	0	0	0	0	0	0	1.09649655826178e-07	7.49325606953742e-06	0	0	7.9142005687936e-07	1.0384226774898e-06	0	0	2.13421456475522e-07	0	0	0	0	0	0	0	0	0	0	0	0	0	0	0	0
k__Bacteria|p__Bacteroidota|c__Flavobacteriia|o__Flavobacteriales|f__Flavobacteriaceae|g__Winogradskyella	0	2.02691253385957e-06	0	0	0	0	0	8.66779141579086e-07	0	0	0	0	0	0	0	0	0	0	0	6.44017224884697e-07	0	0	0	0	2.19299311652356e-07	0	0	0	0	0	0	0	0	0	0	0	0	0	0	0	7.94609370033691e-06	0	0	0	0	0	0	0	0
k__Bacteria|p__Pseudomonadota|c__Gammaproteobacteria|o__Enterobacterales|f__Enterobacteriaceae|g__Cedecea	0	0	0	0	0	0	0	0	0	0	0	0	1.16697518573139e-05	0	0	0	0	0	0	0	0	0	0	0	0	0	0	0	0	0	0	0	0	0	0	0	0	0	0	0	0	0	0	0	0	0	0	0	0
k__Bacteria|p__Myxococcota|c__Myxococcia|o__Myxococcales|f__Archangiaceae|g__Archangium	0	0	0	0	0	0	0	0	0	0	0	9.82658533529538e-06	0	0	0	0	0	0	0	0	0	0	0	0	1.82749426376963e-07	0	0	0	0	0	0	0	6.40264369426565e-07	0	1.00115224922715e-06	0	0	0	0	0	0	0	0	0	0	0	0	0	0
k__Bacteria|p__Bacillota|c__Clostridia|o__Eubacteriales|f__Clostridiaceae|g__Sarcina	0	2.8376775474034e-06	0	1.8950918654806e-06	0	0	0	3.96241893293296e-06	0	0	1.38528474354743e-06	0	0	0	0	0	0	0	0	0	0	0	0	0	0	0	0	0	0	0	0	0	1.49395019532865e-06	0	0	0	0	0	0	0	0	0	0	0	0	0	0	0	0
k__Bacteria|p__Actinomycetota|c__Actinomycetes|o__Micrococcales|f__Microbacteriaceae|g__Gryllotalpicola	0	0	0	0	0	0	0	0	0	0	0	7.36993900147153e-06	0	0	0	0	0	0	0	0	0	0	0	0	2.55849196927748e-07	0	0	0	1.18713008531904e-06	0	0	0	4.26842912951044e-07	0	2.31035134437034e-06	0	0	0	0	0	0	0	0	0	0	0	0	0	0
k__Bacteria|p__Bacteroidota|c__Chitinophagia|o__Chitinophagales|f__Chitinophagaceae|g__Niabella	0	0	0	0	0	0	0	4.9530236661662e-07	0	0	1.73160592943429e-06	0	0	0	0	0	0	0	0	0	0	0	0	0	0	0	0	0	0	0	0	0	3.20132184713283e-07	0	0	0	0	0	9.21187213798648e-07	0	0	0	0	0	0	0	0	8.02209820652624e-06	0
k__Bacteria|p__Actinomycetota|c__Actinomycetes|o__Micrococcales|f__Micrococcaceae|g__Sinomonas	0	0	0	0	0	0	0	4.9530236661662e-07	0	0	0	4.91329266764769e-06	0	0	0	0	0	0	0	0	0	0	0	3.02553094286134e-06	1.82749426376963e-07	0	0	0	0	2.0768453549796e-06	0	0	2.13421456475522e-07	0	4.62070268874069e-07	0	0	0	0	0	0	0	0	0	0	0	0	0	0
k__Bacteria|p__Pseudomonadota|c__Betaproteobacteria|o__Nitrosomonadales|f__Nitrosomonadaceae|g__Nitrosomonas	0	0	0	0	0	0	0	0	0	0	0	0	0	0	0	0	0	0	0	0	0	0	0	0	0	0	0	0	0	1.09034381136429e-05	0	0	0	0	0	0	0	0	3.07062404599549e-07	0	0	0	0	0	0	0	0	0	0
k__Archaea|p__Euryarchaeota|c__Methanomicrobia|o__Methanosarcinales|f__Methanosarcinaceae|g__Methanococcoides	0	0	0	4.8730933683787e-06	0	0	0	4.9530236661662e-07	0	0	0	0	0	0	0	0	0	0	0	0	0	0	5.60323493430207e-06	0	0	0	0	0	0	0	0	0	2.13421456475522e-07	0	0	0	0	0	0	0	0	0	0	0	0	0	0	0	0
k__Bacteria|p__Bacteroidota|c__Saprospiria|o__Saprospirales|f__Haliscomenobacteraceae|g__Haliscomenobacter	0	1.09453276828417e-05	0	0	0	0	0	0	0	0	0	0	0	0	0	0	0	0	0	0	0	0	0	0	2.19299311652356e-07	0	0	0	0	0	0	0	0	0	0	0	0	0	0	0	0	0	0	0	0	0	0	0	0
k__Bacteria|p__Bacteroidota|c__Bacteroidia|o__Bacteroidales|f__Paludibacteraceae|g__Paludibacter	0	4.86459008126298e-06	0	3.60969879139163e-07	0	0	0	0	0	0	0	0	0	0	0	0	0	0	0	9.66025837327045e-07	0	0	0	0	6.21348049681674e-07	0	0	0	2.37426017063808e-06	1.0384226774898e-06	0	0	5.33553641188804e-07	0	0	0	0	0	0	0	0	0	0	0	0	0	0	0	0
k__Bacteria|p__Bacillota|c__Bacilli|o__Lactobacillales|f__Lactobacillaceae|g__Furfurilactobacillus	0	0	4.42600276625173e-06	2.70727409354372e-07	0	0	0	0	0	0	1.03896355766057e-06	0	0	0	0	0	0	0	0	0	0	0	0	0	0	0	0	0	0	0	0	0	0	0	0	0	0	0	0	0	0	0	0	0	0	0	0	5.3480654710175e-06	0
k__Bacteria|p__Actinomycetota|c__Actinomycetes|o__Streptosporangiales|f__Nocardiopsaceae|g__Streptomonospora	0	0	0	0	0	5.78035517392366e-07	0	0	0	0	0	0	0	0	0	0	0	0	0	0	0	0	0	0	0	4.99550404635828e-06	0	0	2.37426017063808e-06	1.0384226774898e-06	0	0	9.60396554139848e-07	0	1.07816396070616e-06	0	0	0	0	0	0	0	0	0	0	0	0	0	0
k__Bacteria|p__Actinomycetota|c__Acidimicrobiia|o__Acidimicrobiales|f__Iamiaceae|g__Actinomarinicola	0	0	0	0	0	0	0	0	3.60788105537737e-06	0	0	0	0	0	0	0	0	0	0	0	0	0	0	0	0	0	0	0	5.14423036971584e-06	1.5576340162347e-06	0	0	5.33553641188804e-07	0	0	0	0	0	0	0	0	0	0	0	0	0	0	0	0
k__Bacteria|p__Pseudomonadota|c__Betaproteobacteria|o__Burkholderiales|f__|g__Xylophilus	0	0	0	0	0	0	0	0	0	0	0	0	0	0	0	0	0	0	0	0	0	0	0	0	0	0	0	0	1.18713008531904e-06	0	0	0	0	0	1.84828107549627e-06	0	0	0	0	0	0	0	0	0	0	0	0	0	0
k__Bacteria|p__Pseudomonadota|c__Betaproteobacteria|o__Neisseriales|f__Neisseriaceae|g__Wielerella	0	0	0	0	0	0	0	0	0	0	1.03896355766057e-06	0	0	0	0	0	0	0	0	0	0	0	0	0	1.68129472266806e-06	0	0	0	7.9142005687936e-07	3.1152680324694e-06	0	0	0	0	0	0	0	0	0	0	0	0	0	0	0	0	0	0	0
k__Bacteria|p__Actinomycetota|c__Actinomycetes|o__Micrococcales|f__Dermacoccaceae|g__Allobranchiibius	0	0	4.42600276625173e-06	0	0	0	0	3.71476774962465e-07	0	0	0	4.91329266764769e-06	0	0	0	0	0	0	0	0	0	0	0	0	0	0	0	0	0	0	0	0	4.26842912951044e-07	0	4.62070268874069e-07	0	0	0	0	0	0	0	0	0	0	0	0	0	0
k__Bacteria|p__Bacteroidota|c__Flavobacteriia|o__Flavobacteriales|f__Flavobacteriaceae|g__Gilvibacter	0	0	0	0	0	0	0	0	0	0	0	0	0	0	0	0	0	0	0	0	0	0	0	1.05893583000147e-05	0	0	0	0	0	0	0	0	0	0	0	0	0	0	0	0	0	0	0	0	0	0	0	0	0
k__Bacteria|p__Pseudomonadota|c__Gammaproteobacteria|o__Pasteurellales|f__Pasteurellaceae|g__Mergibacter	0	7.29688512189447e-06	0	0	0	0	0	0	0	0	2.424248301208e-06	0	0	0	0	0	0	0	0	0	0	0	0	0	4.75148508580104e-07	0	0	0	0	0	0	0	0	0	1.54023422958023e-07	0	0	0	0	0	0	0	0	0	0	0	0	0	0
k__Bacteria|p__Bacillota|c__Bacilli|o__Bacillales|f__Bacillaceae|g__Salimicrobium	0	0	0	0	0	0	0	0	0	0	6.92642371773715e-07	0	0	0	0	0	0	0	0	6.11816363640462e-06	0	0	3.73548995620138e-06	0	0	0	0	0	0	0	0	0	0	0	0	0	0	0	0	0	0	0	0	0	0	0	0	0	0
k__Bacteria|p__Actinomycetota|c__Coriobacteriia|o__Eggerthellales|f__Eggerthellaceae|g__Arabiibacter	0	0	0	2.70727409354372e-07	0	0	0	7.42953549924931e-07	1.44315242215095e-06	0	1.03896355766057e-06	0	0	0	0	0	0	0	0	0	0	0	5.60323493430207e-06	0	1.09649655826178e-07	0	0	0	0	0	0	0	4.26842912951044e-07	0	2.31035134437034e-07	0	0	0	6.14124809199098e-07	0	0	0	0	0	0	0	0	0	0
k__Viruses|p__Uroviricota|c__Caudoviricetes|o__|f__|g__Latrobevirus	0	0	0	0	0	0	0	0	0	0	0	0	0	0	0	0	0	0	0	0	0	0	3.73548995620138e-06	0	3.28948967478533e-07	4.99550404635828e-06	0	0	0	0	0	0	1.17381801061537e-06	0	0	0	0	0	0	0	0	0	0	0	0	0	0	0	0
k__Bacteria|p__Bacteroidota|c__Cytophagia|o__Cytophagales|f__Flammeovirgaceae|g__Flammeovirga	0	4.86459008126298e-06	0	2.70727409354372e-06	0	0	0	0	0	0	0	0	0	0	0	0	0	0	0	0	0	0	0	0	1.16959632881256e-06	0	0	0	0	0	0	0	0	0	1.46322251810122e-06	0	0	0	0	0	0	0	0	0	0	0	0	0	0
k__Eukaryota|p__Ascomycota|c__Sordariomycetes|o__Hypocreales|f__Hypocreaceae|g__Trichoderma	0	0	0	0	0	0	0	9.90604733233241e-07	0	0	0	0	0	0	0	0	0	0	0	9.66025837327045e-07	0	0	0	0	0	0	0	0	0	0	0	0	2.13421456475522e-07	0	0	0	0	0	0	0	0	0	0	0	0	0	0	8.02209820652624e-06	0
k__Eukaryota|p__Ascomycota|c__Dothideomycetes|o__Mycosphaerellales|f__Mycosphaerellaceae|g__Zymoseptoria	0	8.1076501354383e-07	0	0	0	0	0	0	0	0	0	4.91329266764769e-06	0	0	0	0	0	0	0	0	0	0	0	0	0	0	0	0	1.58284011375872e-06	1.5576340162347e-06	0	0	3.20132184713283e-07	0	9.24140537748137e-07	0	0	0	0	0	0	0	0	0	0	0	0	0	0
k__Viruses|p__Uroviricota|c__Caudoviricetes|o__Crassvirales|f__Suoliviridae|g__Chuhaivirus	0	0	0	1.53412198634144e-06	0	0	0	0	0	0	0	0	0	0	0	0	0	0	0	0	0	0	0	0	0	0	0	0	0	0	0	0	2.34763602123074e-06	0	0	6.20582230248419e-06	0	0	0	0	0	0	0	0	0	0	0	0	0
k__Bacteria|p__Synergistota|c__Synergistia|o__Synergistales|f__Synergistaceae|g__Thermanaerovibrio	0	0	0	0	0	0	0	0	0	0	0	9.82658533529538e-06	0	0	0	0	0	0	0	0	0	0	0	0	2.19299311652356e-07	0	0	0	0	0	0	0	0	0	0	0	0	0	0	0	0	0	0	0	0	0	0	0	0
k__Bacteria|p__Actinomycetota|c__Actinomycetes|o__Acidothermales|f__Acidothermaceae|g__Acidothermus	0	0	0	1.80484939569581e-07	0	0	0	2.4765118330831e-07	0	0	0	0	0	0	0	0	0	0	0	0	0	0	0	0	0	0	0	0	0	0	0	0	0	0	9.24140537748137e-07	0	0	0	0	0	0	1.78216269006765e-06	0	0	4.34599426087313e-06	0	0	0	0
k__Bacteria|p__Pseudomonadota|c__Alphaproteobacteria|o__Hyphomicrobiales|f__Devosiaceae|g__Paradevosia	0	0	0	0	0	0	0	3.71476774962465e-07	0	0	1.38528474354743e-06	7.36993900147153e-06	0	0	0	0	0	0	0	0	0	0	0	0	1.82749426376963e-07	0	0	0	0	0	0	0	0	0	6.93105403311103e-07	0	0	0	0	0	0	0	0	0	0	0	0	0	0
k__Bacteria|p__Thermotogota|c__Thermotogae|o__Thermotogales|f__Thermotogaceae|g__Pseudothermotoga	0	2.8376775474034e-06	0	0	0	0	0	4.45772129954958e-06	0	0	0	0	0	0	0	0	0	0	0	6.44017224884697e-07	0	0	0	0	0	0	0	0	0	0	0	0	0	0	1.54023422958023e-06	0	0	0	0	0	0	0	0	0	0	0	0	0	4.90323706807998e-07
k__Bacteria|p__Pseudomonadota|c__Alphaproteobacteria|o__Rhodobacterales|f__Paracoccaceae|g__Cereibacter	0	0	0	0	0	0	0	0	0	0	0	0	0	0	0	0	0	0	0	0	0	0	0	0	1.09649655826178e-06	0	0	0	0	0	0	3.4993298783283e-06	0	0	0	0	0	0	0	0	0	0	0	0	1.20722062802032e-06	0	0	0	0
k__Bacteria|p__Bacteroidota|c__Bacteroidia|o__Marinilabiliales|f__Prolixibacteraceae|g__Draconibacterium	0	2.43229504063149e-06	0	4.51212348923953e-07	0	0	0	0	0	0	0	0	0	0	0	0	0	0	0	3.22008612442348e-06	0	0	0	0	8.77197246609423e-07	0	0	0	0	1.0384226774898e-06	0	0	0	0	0	0	0	0	0	0	0	1.78216269006765e-06	0	0	0	0	0	0	0
k__Bacteria|p__Pseudomonadota|c__Alphaproteobacteria|o__Sphingomonadales|f__Sphingomonadaceae|g__Sphingorhabdus	0	0	0	0	0	0	0	0	0	0	0	0	0	0	0	0	0	0	0	0	0	0	0	0	0	0	0	0	0	0	0	0	3.20132184713283e-07	0	0	0	0	0	0	0	0	0	0	0	1.44866475362438e-06	0	0	5.3480654710175e-06	0
k__Bacteria|p__Pseudomonadota|c__Alphaproteobacteria|o__Hyphomicrobiales|f__Methylobacteriaceae|g__Microvirga	0	0	0	0	0	0	0	0	0	0	0	0	0	0	0	0	0	0	0	6.44017224884697e-07	0	0	3.73548995620138e-06	0	0	0	0	0	2.76997019907776e-06	0	0	0	0	0	9.24140537748137e-07	0	0	0	0	0	0	0	0	0	1.69010887922844e-06	0	0	0	0
k__Bacteria|p__Actinomycetota|c__Actinomycetes|o__Pseudonocardiales|f__Pseudonocardiaceae|g__Kibdelosporangium	0	0	0	0	0	0	0	3.71476774962465e-07	0	0	0	0	0	0	0	0	3.67264941255973e-06	0	0	0	0	0	0	0	1.4619954110157e-07	0	0	0	1.18713008531904e-06	0	0	3.4993298783283e-06	3.20132184713283e-07	0	5.3908198035308e-07	0	0	0	0	0	0	0	0	0	0	0	0	0	0
k__Bacteria|p__Bacteroidota|c__Sphingobacteriia|o__Sphingobacteriales|f__Sphingobacteriaceae|g__Solitalea	0	0	8.85200553250346e-06	8.12182228063116e-07	0	0	0	0	0	0	0	0	0	0	0	0	0	0	0	0	0	0	0	0	0	0	0	0	0	0	0	0	0	0	0	0	0	0	0	0	0	0	0	0	0	0	0	0	0
k__Bacteria|p__Pseudomonadota|c__Betaproteobacteria|o__Burkholderiales|f__Comamonadaceae|g__Limnohabitans	0	0	0	0	0	0	0	0	0	0	0	0	0	0	0	0	0	0	0	0	0	0	0	0	7.30997705507852e-08	0	0	0	0	0	0	0	2.13421456475522e-07	0	0	9.30873345372629e-06	0	0	0	0	0	0	0	0	0	0	0	0	0
k__Bacteria|p__Pseudomonadota|c__Gammaproteobacteria|o__|f__|g__Candidatus_Baumannia	0	0	0	9.38521685761823e-06	0	0	0	0	0	0	0	0	0	0	0	0	0	0	0	0	0	0	0	0	0	0	0	0	0	0	0	0	0	0	0	0	0	0	0	0	0	0	0	0	0	0	0	0	0
k__Bacteria|p__Bacillota|c__Tissierellia|o__Tissierellales|f__Thermohalobacteraceae|g__Caloranaerobacter	0	1.21614752031574e-06	0	2.61703162375893e-06	0	0	0	0	0	0	0	0	0	0	0	0	0	0	0	0	0	0	0	0	4.31288646249633e-06	0	0	0	0	0	0	0	0	0	1.23218738366418e-06	0	0	0	0	0	0	0	0	0	0	0	0	0	0
k__Bacteria|p__Pseudomonadota|c__Gammaproteobacteria|o__Enterobacterales|f__Budviciaceae|g__Jinshanibacter	0	0	0	0	0	0	0	0	0	0	0	0	0	0	0	0	0	0	0	0	0	0	0	0	0	0	0	0	0	0	0	0	0	9.13675900884438e-06	2.31035134437034e-07	0	0	0	0	0	0	0	0	0	0	0	0	0	0
k__Viruses|p__Uroviricota|c__Caudoviricetes|o__|f__|g__Pahexavirus	0	0	0	0	0	0	0	0	0	0	0	0	0	0	0	0	0	0	0	0	0	0	0	0	7.30997705507852e-08	0	0	0	0	0	0	0	0	0	4.62070268874069e-07	0	0	8.65007006556753e-06	0	0	0	0	0	0	0	0	0	0	0
k__Bacteria|p__Bacteroidota|c__Flavobacteriia|o__Flavobacteriales|f__Flavobacteriaceae|g__Aquimarina	0	7.29688512189447e-06	0	0	0	0	0	1.1144303248874e-06	0	0	0	0	0	0	0	0	0	0	0	0	0	0	0	0	3.28948967478533e-07	0	0	0	0	0	0	0	2.13421456475522e-07	0	1.54023422958023e-07	0	0	0	0	0	0	0	0	0	0	0	0	0	0
k__Bacteria|p__Bacillota|c__Clostridia|o__Eubacteriales|f__Clostridiaceae|g__Caloramator	0	0	0	1.35363704677186e-06	3.30388470763924e-06	0	0	2.4765118330831e-07	0	0	0	0	0	0	0	0	0	0	0	0	0	0	0	0	1.38889564046492e-06	0	0	0	0	0	0	0	1.70737165180417e-06	0	6.16093691832092e-07	0	0	0	0	0	0	0	0	0	0	0	0	0	0
k__Bacteria|p__Pseudomonadota|c__Gammaproteobacteria|o__Alteromonadales|f__Alteromonadaceae|g__Alteromonas	0	0	0	0	0	0	0	7.42953549924931e-07	0	0	0	0	5.83487592865697e-06	0	0	0	0	0	0	0	0	0	0	0	1.42544552574031e-06	0	0	0	0	0	0	0	0	0	1.07816396070616e-06	0	0	0	0	0	0	0	0	0	0	0	0	0	0
k__Bacteria|p__Bacteroidota|c__Flavobacteriia|o__Flavobacteriales|f__Flavobacteriaceae|g__Tenacibaculum	0	5.26997258803489e-06	0	1.44387951655665e-06	0	0	0	7.42953549924931e-07	0	0	0	0	0	0	0	0	0	0	0	0	0	0	0	0	1.13304644353717e-06	0	0	0	0	0	0	0	4.26842912951044e-07	0	0	0	0	0	0	0	0	0	0	0	0	0	0	0	0
k__Bacteria|p__Actinomycetota|c__Actinomycetes|o__Micrococcales|f__Micrococcaceae|g__Paeniglutamicibacter	0	8.1076501354383e-07	0	1.80484939569581e-07	0	0	0	0	0	0	1.03896355766057e-06	0	0	0	0	0	0	0	0	0	0	0	0	0	4.02048738029319e-07	0	0	0	7.9142005687936e-07	0	0	0	8.53685825902087e-07	0	3.85058557395057e-07	0	0	0	0	0	0	0	0	0	4.82888251208126e-07	0	0	0	0
k__Bacteria|p__Actinomycetota|c__Actinomycetes|o__Micrococcales|f__Dermatophilaceae|g__Gephyromycinifex	0	8.1076501354383e-07	0	1.80484939569581e-07	0	0	0	3.71476774962465e-07	0	0	0	0	0	0	0	0	0	0	0	0	0	0	0	0	1.09649655826178e-07	0	0	0	1.9785501421984e-06	1.5576340162347e-06	0	0	1.17381801061537e-06	0	6.16093691832092e-07	0	0	0	0	0	0	0	0	0	4.82888251208126e-07	0	0	0	7.35485560211996e-07
k__Bacteria|p__Pseudomonadota|c__Betaproteobacteria|o__Burkholderiales|f__Comamonadaceae|g__Verminephrobacter	0	0	0	0	0	0	0	0	0	0	0	4.91329266764769e-06	0	0	0	0	0	0	0	0	0	0	0	0	0	0	0	0	1.58284011375872e-06	0	0	0	4.26842912951044e-07	0	7.70117114790115e-07	0	0	0	0	0	0	0	0	0	0	0	0	0	0
k__Bacteria|p__Pseudomonadota|c__Betaproteobacteria|o__|f__Casimicrobiaceae|g__Casimicrobium	0	0	0	0	0	0	0	0	0	0	0	0	0	0	0	0	0	0	0	0	0	0	0	0	0	0	0	0	0	0	0	0	0	0	0	0	0	8.65007006556753e-06	0	0	0	0	0	0	0	0	0	0	0
k__Bacteria|p__Actinomycetota|c__Actinomycetes|o__Kitasatosporales|f__Streptomycetaceae|g__Yinghuangia	0	0	0	2.70727409354372e-07	0	0	0	6.19127958270776e-07	0	0	0	0	0	0	0	0	7.34529882511945e-06	0	0	0	0	0	0	0	0	0	0	0	0	0	0	0	0	0	3.85058557395057e-07	0	0	0	0	0	0	0	0	0	0	0	0	0	0
k__Bacteria|p__Thermodesulfobacteriota|c__Desulfovibrionia|o__Desulfovibrionales|f__Desulfovibrionaceae|g__Oleidesulfovibrio	0	0	0	0	0	0	0	0	0	0	4.84849660241601e-06	0	0	0	0	0	0	0	0	0	0	0	3.73548995620138e-06	0	0	0	0	0	0	0	0	0	0	0	0	0	0	0	0	0	0	0	0	0	0	0	0	0	0
k__Bacteria|p__Bacillota|c__Bacilli|o__Bacillales|f__Planococcaceae|g__Solibacillus	0	1.62153002708766e-06	0	1.62436445612623e-06	4.95582706145886e-06	0	0	0	0	0	0	0	0	0	0	0	0	0	0	0	0	0	0	0	3.28948967478533e-07	0	0	0	0	0	0	0	0	0	0	0	0	0	0	0	0	0	0	0	0	0	0	0	0
k__Bacteria|p__Bacteroidota|c__Flavobacteriia|o__Flavobacteriales|f__Flavobacteriaceae|g__Polaribacter	0	2.8376775474034e-06	0	1.8950918654806e-06	0	0	0	7.42953549924931e-07	0	0	0	0	0	0	0	0	0	0	0	9.66025837327045e-07	0	0	0	0	1.31579586991413e-06	0	0	0	0	0	0	0	5.33553641188804e-07	0	0	0	0	0	0	0	0	0	0	0	0	0	0	0	0
k__Viruses|p__Negarnaviricota|c__Ellioviricetes|o__Bunyavirales|f__Tospoviridae|g__Orthotospovirus	0	0	0	0	0	0	0	0	0	0	0	4.91329266764769e-06	0	0	0	0	0	0	0	0	0	0	0	0	0	0	3.58678770879588e-06	0	0	0	0	0	0	0	0	0	0	0	0	0	0	0	0	0	0	0	0	0	0
k__Bacteria|p__Deinococcota|c__Deinococci|o__Thermales|f__Thermaceae|g__Meiothermus	0	0	0	0	0	0	0	0	0	0	0	0	0	0	0	0	0	0	0	0	0	0	0	0	0	0	0	0	1.58284011375872e-06	0	0	0	2.13421456475522e-07	0	0	0	0	0	0	0	0	0	0	0	0	0	0	0	0
k__Bacteria|p__Pseudomonadota|c__Alphaproteobacteria|o__Rhodobacterales|f__Paracoccaceae|g__Rhodobacter	0	0	0	0	0	0	0	0	0	0	0	0	0	0	0	0	0	0	0	3.86410334930818e-06	0	0	3.73548995620138e-06	0	4.02048738029319e-07	0	0	0	0	0	0	0	0	0	3.08046845916046e-07	0	0	0	0	0	0	0	0	0	0	0	0	0	0
k__Bacteria|p__Actinomycetota|c__Actinomycetes|o__Pseudonocardiales|f__Pseudonocardiaceae|g__Prauserella	0	0	0	0	0	0	0	7.42953549924931e-07	0	0	0	7.36993900147153e-06	0	0	0	0	0	0	0	0	0	0	0	0	0	0	0	0	0	0	0	0	0	0	1.54023422958023e-07	0	0	0	0	0	0	0	0	0	0	0	0	0	0
k__Bacteria|p__Cyanobacteriota|c__Cyanophyceae|o__Nostocales|f__Nostocaceae|g__Richelia	0	0	0	0	0	0	0	7.181884315941e-06	0	0	0	0	0	0	0	0	0	0	0	0	0	0	0	0	0	0	0	0	0	0	0	0	1.06710728237761e-06	0	0	0	0	0	0	0	0	0	0	0	0	0	0	0	0
k__Bacteria|p__Bacillota|c__Bacilli|o__Lactobacillales|f__Lactobacillaceae|g__Bombilactobacillus	0	0	0	7.21939758278325e-07	0	0	0	0	0	0	2.07792711532115e-06	0	0	0	0	0	0	0	0	0	0	0	0	0	8.04097476058637e-07	0	0	0	0	0	0	0	0	0	0	0	0	0	0	1.89750800274e-06	0	1.78216269006765e-06	0	0	0	0	0	0	0
k__Bacteria|p__Bacteroidota|c__Flavobacteriia|o__Flavobacteriales|f__Flavobacteriaceae|g__Aegicerativicinus	0	7.70226762866638e-06	0	0	0	0	0	0	0	0	0	0	0	0	0	0	0	0	0	0	0	0	0	0	4.75148508580104e-07	0	0	0	0	0	0	0	0	0	0	0	0	0	0	0	0	0	0	0	0	0	0	0	0
k__Bacteria|p__Pseudomonadota|c__Betaproteobacteria|o__Nitrosomonadales|f__Gallionellaceae|g__Sideroxyarcus	0	0	0	0	0	0	0	0	0	0	0	7.36993900147153e-06	0	0	0	0	0	0	0	0	0	0	0	0	0	0	0	0	7.9142005687936e-07	0	0	0	0	0	0	0	0	0	0	0	0	0	0	0	0	0	0	0	0
k__Bacteria|p__Bacteroidota|c__Cytophagia|o__Cytophagales|f__Hymenobacteraceae|g__Rufibacter	0	7.29688512189447e-06	0	0	0	0	0	0	0	0	0	0	0	0	0	0	0	0	0	0	0	0	0	0	8.4064736133403e-07	0	0	0	0	0	0	0	0	0	0	0	0	0	0	0	0	0	0	0	0	0	0	0	0
k__Bacteria|p__Cyanobacteriota|c__Cyanophyceae|o__Nostocales|f__Nostocaceae|g__Trichormus	0	8.1076501354383e-06	0	0	0	0	0	0	0	0	0	0	0	0	0	0	0	0	0	0	0	0	0	0	0	0	0	0	0	0	0	0	0	0	0	0	0	0	0	0	0	0	0	0	0	0	0	0	0
k__Bacteria|p__Bacillota|c__Bacilli|o__Lactobacillales|f__Lactobacillaceae|g__Acetilactobacillus	0	8.1076501354383e-07	0	0	0	0	0	0	0	0	0	0	0	0	0	0	0	0	0	0	0	0	0	3.02553094286134e-06	7.30997705507852e-08	0	0	0	0	1.0384226774898e-06	0	0	6.40264369426565e-07	0	1.00115224922715e-06	0	0	0	3.07062404599549e-07	0	0	0	0	0	0	0	0	0	4.90323706807998e-07
k__Bacteria|p__Bacillota|c__Erysipelotrichia|o__Erysipelotrichales|f__Turicibacteraceae|g__Turicibacter	0	1.62153002708766e-06	0	6.31697288493535e-07	0	0	0	1.48590709984986e-06	0	0	0	0	0	0	0	0	0	0	0	0	0	0	0	0	1.20614621408796e-06	0	0	0	0	0	0	0	1.06710728237761e-06	0	5.3908198035308e-07	0	0	0	0	0	0	0	0	0	9.65776502416252e-07	0	0	0	0
k__Bacteria|p__Actinomycetota|c__Thermoleophilia|o__Solirubrobacterales|f__Capillimicrobiaceae|g__Capillimicrobium	0	0	0	0	0	0	0	0	0	0	0	0	0	0	0	0	0	0	0	0	0	0	0	0	0	0	0	0	6.72707048347456e-06	1.0384226774898e-06	0	0	2.13421456475522e-07	0	0	0	0	0	0	0	0	0	0	0	0	0	0	0	0
k__Viruses|p__Uroviricota|c__Caudoviricetes|o__|f__|g__Audreyjarvisvirus	0	0	0	0	0	0	0	0	7.93733832183021e-06	0	0	0	0	0	0	0	0	0	0	0	0	0	0	0	0	0	0	0	0	0	0	0	0	0	0	0	0	0	0	0	0	0	0	0	0	0	0	0	0
k__Bacteria|p__Pseudomonadota|c__Alphaproteobacteria|o__Rhodobacterales|f__Roseobacteraceae|g__Pseudosulfitobacter	0	0	0	0	0	0	0	0	0	0	0	0	0	0	0	0	0	0	0	0	0	0	0	0	0	0	0	0	7.91420056879359e-06	0	0	0	0	0	0	0	0	0	0	0	0	0	0	0	0	0	0	0	0
k__Bacteria|p__Bacteroidota|c__Chitinophagia|o__Chitinophagales|f__Chitinophagaceae|g__Sediminibacterium	0	1.62153002708766e-06	0	0	0	0	0	0	0	0	0	0	0	0	0	0	0	0	0	0	0	0	0	0	3.65498852753926e-07	0	0	0	0	0	0	0	0	0	5.3908198035308e-07	0	0	0	0	0	0	0	0	0	1.20722062802032e-06	0	9.36840552080137e-07	0	7.35485560211996e-07
k__Bacteria|p__Pseudomonadota|c__Betaproteobacteria|o__Neisseriales|f__Chromobacteriaceae|g__Laribacter	0	0	0	0	0	0	0	0	0	0	0	0	0	0	0	0	0	0	0	0	0	0	0	0	1.82749426376963e-07	0	0	0	2.37426017063808e-06	0	0	0	5.33553641188804e-07	0	2.31035134437034e-07	0	0	0	0	1.89750800274e-06	0	0	0	0	0	2.66484391342988e-06	0	0	0
k__Bacteria|p__Bacillota|c__Bacilli|o__Bacillales|f__Planococcaceae|g__Planococcus	0	0	0	5.41454818708744e-07	0	0	0	6.19127958270776e-07	0	0	0	0	0	0	0	0	0	0	0	0	0	0	0	0	6.94447820232459e-07	0	0	0	0	0	0	0	0	0	1.07816396070616e-06	0	0	0	0	0	1.98652342508423e-06	0	0	0	0	0	9.36840552080137e-07	0	0
k__Bacteria|p__Pseudomonadota|c__Alphaproteobacteria|o__Rickettsiales|f__Anaplasmataceae|g__Ehrlichia	0	0	0	7.760852401492e-06	0	0	0	0	0	0	0	0	0	0	0	0	0	0	0	0	0	0	0	0	0	0	0	0	0	0	0	0	0	0	0	0	0	0	0	0	0	0	0	0	0	0	0	0	0
k__Bacteria|p__Bacillota|c__Clostridia|o__Eubacteriales|f__Symbiobacteriaceae|g__Symbiobacterium	0	1.21614752031574e-06	0	0	0	0	0	0	0	0	0	4.91329266764769e-06	0	0	0	0	0	0	0	6.44017224884697e-07	0	0	0	0	6.94447820232459e-07	0	0	0	0	0	0	0	2.13421456475522e-07	0	0	0	0	0	0	0	0	0	0	0	0	0	0	0	0
k__Bacteria|p__Nitrospinota|c__Nitrospinia|o__Nitrospinales|f__Nitrospinaceae|g__Nitrospina	0	0	0	0	0	0	0	0	0	0	0	0	0	0	0	0	0	0	0	1.28803444976939e-06	0	0	0	0	0	0	0	0	0	0	0	0	0	0	1.54023422958023e-07	6.20582230248419e-06	0	0	0	0	0	0	0	0	0	0	0	0	0
k__Bacteria|p__Ignavibacteriota|c__Ignavibacteria|o__Ignavibacteriales|f__Ignavibacteriaceae|g__Ignavibacterium	0	0	0	0	0	0	0	0	0	0	0	0	0	0	0	0	0	0	0	0	0	0	7.47097991240276e-06	0	1.4619954110157e-07	0	0	0	0	0	0	0	0	0	0	0	0	0	0	0	0	0	0	0	0	0	0	0	0
k__Bacteria|p__Actinomycetota|c__Coriobacteriia|o__Eggerthellales|f__Eggerthellaceae|g__Xiamenia	0	0	0	3.60969879139163e-07	0	0	0	2.4765118330831e-07	0	0	1.03896355766057e-06	0	0	0	0	0	0	0	0	0	0	0	0	0	7.30997705507852e-08	0	0	0	0	0	0	0	8.53685825902087e-07	0	0	0	0	0	7.67656011498873e-07	0	0	3.5643253801353e-06	0	0	0	0	0	0	0
k__Bacteria|p__Pseudomonadota|c__Alphaproteobacteria|o__Rhodospirillales|f__Azospirillaceae|g__Skermanella	0	0	0	0	0	0	0	4.9530236661662e-07	0	0	0	0	0	0	0	0	0	0	0	0	0	0	0	0	0	0	0	0	0	0	0	0	4.26842912951044e-07	0	1.61724594105924e-06	0	0	0	0	0	0	0	0	0	0	0	0	0	0
k__Bacteria|p__Pseudomonadota|c__Gammaproteobacteria|o__Vibrionales|f__Vibrionaceae|g__Thaumasiovibrio	0	0	0	4.51212348923953e-07	0	0	0	0	2.16472863322642e-06	0	0	4.91329266764769e-06	0	0	0	0	0	0	0	0	0	0	0	0	0	0	0	0	0	0	0	0	0	0	0	0	0	0	0	0	0	0	0	0	0	0	0	0	0
k__Eukaryota|p__Basidiomycota|c__Tremellomycetes|o__Tremellales|f__Cryptococcaceae|g__Cryptococcus	0	0	0	0	0	0	0	0	0	0	0	0	0	0	0	0	0	0	0	0	0	0	7.47097991240276e-06	0	0	0	0	0	0	0	0	0	0	0	0	0	0	0	0	0	0	0	0	0	0	0	0	0	0
k__Eukaryota|p__Ascomycota|c__Saccharomycetes|o__Saccharomycetales|f__Debaryomycetaceae|g__Scheffersomyces	0	0	0	0	0	0	0	0	0	0	0	0	0	0	0	0	0	7.35828404815997e-06	0	0	0	0	0	0	1.09649655826178e-07	0	0	0	0	0	0	0	0	0	0	0	0	0	0	0	0	0	0	0	0	0	0	0	0
k__Bacteria|p__Cyanobacteriota|c__Cyanophyceae|o__Synechococcales|f__Prochlorococcaceae|g__Prochlorococcus	0	0	0	0	0	0	0	0	0	0	0	0	0	0	0	0	0	3.67914202407998e-06	0	0	0	0	0	3.02553094286134e-06	2.55849196927748e-07	0	0	0	0	0	0	0	3.20132184713283e-07	0	1.54023422958023e-07	0	0	0	0	0	0	0	0	0	0	0	0	0	0
k__Bacteria|p__Bacteroidota|c__Flavobacteriia|o__Flavobacteriales|f__Flavobacteriaceae|g__Antarcticibacterium	0	2.43229504063149e-06	0	0	0	0	0	6.19127958270776e-07	0	0	0	0	0	0	0	0	0	0	0	0	0	0	0	0	7.30997705507852e-07	0	0	0	0	2.5960566937245e-06	0	0	8.53685825902087e-07	0	1.54023422958023e-07	0	0	0	0	0	0	0	0	0	0	0	0	0	0
k__Bacteria|p__Acidobacteriota|c__Terriglobia|o__Terriglobales|f__Acidobacteriaceae|g__Acidisarcina	0	0	0	0	0	0	0	0	0	0	0	7.36993900147153e-06	0	0	0	0	0	0	0	0	0	0	0	0	0	0	0	0	0	0	0	0	0	0	0	0	0	0	0	0	0	0	0	0	0	0	0	0	0
k__Bacteria|p__Bacillota|c__Clostridia|o__Eubacteriales|f__Symbiobacteriaceae|g__Caldinitratiruptor	0	0	0	0	0	0	0	0	0	0	0	7.36993900147153e-06	0	0	0	0	0	0	0	0	0	0	0	0	0	0	0	0	0	0	0	0	0	0	0	0	0	0	0	0	0	0	0	0	0	0	0	0	0
k__Bacteria|p__Cyanobacteriota|c__Cyanophyceae|o__Nostocales|f__Scytonemataceae|g__Scytonema	0	0	0	0	0	0	0	0	0	0	0	7.36993900147153e-06	0	0	0	0	0	0	0	0	0	0	0	0	0	0	0	0	0	0	0	0	0	0	0	0	0	0	0	0	0	0	0	0	0	0	0	0	0
k__Bacteria|p__Planctomycetota|c__Planctomycetia|o__Planctomycetales|f__Planctomycetaceae|g__Planctomyces	0	0	0	0	0	0	0	0	0	0	0	7.36993900147153e-06	0	0	0	0	0	0	0	0	0	0	0	0	0	0	0	0	0	0	0	0	0	0	0	0	0	0	0	0	0	0	0	0	0	0	0	0	0
k__Bacteria|p__Pseudomonadota|c__Alphaproteobacteria|o__Hyphomicrobiales|f__Blastochloridaceae|g__Blastochloris	0	0	0	0	0	0	0	0	0	0	0	7.36993900147153e-06	0	0	0	0	0	0	0	0	0	0	0	0	0	0	0	0	0	0	0	0	0	0	0	0	0	0	0	0	0	0	0	0	0	0	0	0	0
k__Bacteria|p__Pseudomonadota|c__Betaproteobacteria|o__Neisseriales|f__Chromobacteriaceae|g__Vogesella	0	0	0	0	0	0	0	0	0	0	0	7.36993900147153e-06	0	0	0	0	0	0	0	0	0	0	0	0	0	0	0	0	0	0	0	0	0	0	0	0	0	0	0	0	0	0	0	0	0	0	0	0	0
k__Viruses|p__Artverviricota|c__Revtraviricetes|o__Ortervirales|f__Caulimoviridae|g__Solendovirus	0	0	0	0	0	0	0	0	0	0	0	7.36993900147153e-06	0	0	0	0	0	0	0	0	0	0	0	0	0	0	0	0	0	0	0	0	0	0	0	0	0	0	0	0	0	0	0	0	0	0	0	0	0
k__Bacteria|p__Pseudomonadota|c__Alphaproteobacteria|o__Hyphomicrobiales|f__Devosiaceae|g__Pelagibacterium	0	0	0	0	0	0	0	0	2.16472863322642e-06	0	0	0	0	0	0	0	0	0	0	0	0	0	0	0	2.19299311652356e-07	0	0	0	1.18713008531904e-06	1.0384226774898e-06	0	0	5.33553641188804e-07	0	1.00115224922715e-06	0	0	0	0	0	0	0	0	0	1.20722062802032e-06	0	0	0	0
k__Bacteria|p__Pseudomonadota|c__Betaproteobacteria|o__Nitrosomonadales|f__Methylophilaceae|g__Methylophilus	0	0	0	0	0	0	0	0	0	0	0	0	0	0	0	0	0	0	0	0	0	0	0	0	0	0	0	0	0	0	0	0	0	0	4.62070268874069e-07	0	0	0	0	0	0	0	0	0	1.20722062802032e-06	0	0	0	0
k__Eukaryota|p__Ascomycota|c__Sordariomycetes|o__Hypocreales|f__Clavicipitaceae|g__Pochonia	0	0	0	0	0	0	0	0	0	0	0	0	0	0	0	0	7.34529882511945e-06	0	0	0	0	0	0	0	0	0	0	0	0	0	0	0	0	0	0	0	0	0	0	0	0	0	0	0	0	0	0	0	0
k__Bacteria|p__Pseudomonadota|c__Gammaproteobacteria|o__Aeromonadales|f__Succinivibrionaceae|g__Succinivibrio	0	0	0	3.60969879139163e-07	0	0	0	4.9530236661662e-07	0	0	0	0	0	0	0	0	0	0	0	0	0	0	0	0	2.19299311652356e-07	0	0	0	0	0	0	0	0	0	0	6.20582230248419e-06	0	0	0	0	0	0	0	0	0	0	0	0	0
k__Bacteria|p__Pseudomonadota|c__Gammaproteobacteria|o__Chromatiales|f__Ectothiorhodospiraceae|g__Spiribacter	0	0	0	0	0	0	0	0	0	0	0	0	0	0	0	0	0	0	0	0	0	0	0	0	0	0	0	0	7.9142005687936e-07	0	0	0	2.13421456475522e-07	0	0	6.20582230248419e-06	0	0	0	0	0	0	0	0	0	0	0	0	0
k__Bacteria|p__Pseudomonadota|c__Betaproteobacteria|o__Burkholderiales|f__Oxalobacteraceae|g__Duganella	0	0	0	0	0	0	0	0	0	0	0	0	0	0	0	0	0	0	0	0	0	0	5.60323493430207e-06	0	0	0	0	0	0	1.5576340162347e-06	0	0	0	0	0	0	0	0	0	0	0	0	0	0	0	0	0	0	0
k__Bacteria|p__Actinomycetota|c__Actinomycetes|o__Micrococcales|f__Cellulomonadaceae|g__Paraoerskovia	0	0	0	0	0	0	0	0	0	0	1.03896355766057e-06	0	0	0	0	0	0	0	0	0	0	0	3.73548995620138e-06	0	2.92399082203141e-07	0	0	0	1.18713008531904e-06	0	0	0	7.46975097664326e-07	0	1.54023422958023e-07	0	0	0	0	0	0	0	0	0	0	0	0	0	0
k__Bacteria|p__Actinomycetota|c__Actinomycetes|o__Micromonosporales|f__Micromonosporaceae|g__Phytohabitans	0	0	0	0	0	0	0	0	0	0	5.54113897418972e-06	0	0	0	0	0	0	0	0	0	0	0	0	0	1.09649655826178e-07	0	0	0	0	0	0	0	6.40264369426565e-07	0	1.54023422958023e-07	0	0	0	0	0	0	0	0	0	0	0	0	0	0
k__Eukaryota|p__Ascomycota|c__Schizosaccharomycetes|o__Schizosaccharomycetales|f__Schizosaccharomycetaceae|g__Schizosaccharomyces	0	8.1076501354383e-07	0	0	0	0	0	0	0	0	0	0	0	0	0	0	0	0	0	0	0	0	0	0	1.4619954110157e-07	0	0	0	0	0	0	0	0	0	1.54023422958023e-07	0	0	0	5.98771688969121e-06	0	0	0	0	0	0	0	0	0	0
k__Bacteria|p__Bacteroidota|c__Flavobacteriia|o__Flavobacteriales|f__Flavobacteriaceae|g__Lacinutrix	0	2.8376775474034e-06	0	8.12182228063116e-07	0	0	0	0	0	0	1.38528474354743e-06	0	0	0	0	0	0	0	0	0	0	0	0	0	1.27924598463874e-06	0	0	0	0	0	0	0	0	0	7.70117114790115e-07	0	0	0	0	0	0	0	0	0	0	0	0	0	0
k__Eukaryota|p__Ascomycota|c__Sordariomycetes|o__Hypocreales|f__Clavicipitaceae|g__Ustilaginoidea	0	0	0	1.35363704677186e-06	0	0	0	0	0	0	0	0	0	0	0	0	0	0	0	0	0	0	0	0	3.28948967478533e-07	0	0	0	0	0	0	0	0	0	9.24140537748137e-07	0	0	0	0	0	0	0	0	0	0	3.99726587014482e-06	0	0	0
k__Bacteria|p__Bacillota|c__Bacilli|o__Bacillales|f__Bacillaceae|g__Sutcliffiella	0	2.43229504063149e-06	0	0	0	0	0	0	0	0	0	0	0	0	0	0	0	0	0	0	0	0	0	0	1.38889564046492e-06	0	0	0	1.18713008531904e-06	0	0	0	3.20132184713283e-07	0	1.23218738366418e-06	0	0	0	0	0	0	0	0	0	4.82888251208126e-07	0	0	0	0
k__Bacteria|p__Acidobacteriota|c__Terriglobia|o__Terriglobales|f__Acidobacteriaceae|g__Candidatus_Koribacter	0	8.1076501354383e-07	0	0	0	0	0	0	0	0	0	0	0	0	0	0	0	0	0	0	0	0	0	0	0	0	0	0	0	0	0	0	0	0	0	6.20582230248419e-06	0	0	0	0	0	0	0	0	0	0	0	0	0
k__Bacteria|p__Bacteroidota|c__Cytophagia|o__Cytophagales|f__Fulvivirgaceae|g__Fulvivirga	0	0	0	0	0	0	0	0	0	0	0	0	0	0	0	0	0	0	0	0	0	0	0	0	2.92399082203141e-07	0	0	0	0	0	0	0	7.46975097664326e-07	0	0	0	0	0	0	0	5.95957027525269e-06	0	0	0	0	0	0	0	0
k__Bacteria|p__Pseudomonadota|c__Betaproteobacteria|o__Nitrosomonadales|f__Sulfuricellaceae|g__Sulfuriferula	0	1.62153002708766e-06	0	0	0	0	0	0	0	0	0	0	0	0	0	0	0	0	0	0	0	0	0	0	0	0	0	0	0	5.192113387449e-06	0	0	0	0	1.54023422958023e-07	0	0	0	0	0	0	0	0	0	0	0	0	0	0
k__Bacteria|p__Pseudomonadota|c__Gammaproteobacteria|o__Enterobacterales|f__Morganellaceae|g__Providencia	0	0	0	0	3.30388470763924e-06	5.78035517392366e-07	0	0	0	0	1.73160592943429e-06	0	0	0	0	0	0	0	0	0	0	0	0	0	7.30997705507852e-07	0	0	0	0	0	0	0	0	0	6.16093691832092e-07	0	0	0	0	0	0	0	0	0	0	0	0	0	0
k__Bacteria|p__Cyanobacteriota|c__Cyanophyceae|o__Chroococcales|f__Microcystaceae|g__Microcystis	0	0	0	0	0	0	0	0	0	0	0	0	0	0	0	0	0	0	0	0	0	0	0	0	0	0	0	0	0	0	0	0	0	0	6.93105403311103e-06	0	0	0	0	0	0	0	0	0	0	0	0	0	0
k__Bacteria|p__Synergistota|c__Synergistia|o__Synergistales|f__Synergistaceae|g__Cloacibacillus	0	0	0	0	0	0	0	1.48590709984986e-06	0	0	1.03896355766057e-06	0	0	0	0	0	0	0	0	6.44017224884697e-07	0	0	3.73548995620138e-06	0	0	0	0	0	0	0	0	0	0	0	0	0	0	0	0	0	0	0	0	0	0	0	0	0	0
k__Bacteria|p__Fibrobacterota|c__Fibrobacteria|o__Fibrobacterales|f__Fibrobacteraceae|g__Fibrobacter	0	5.67535509480681e-06	0	0	0	0	0	4.9530236661662e-07	0	0	0	0	0	0	0	0	0	0	0	0	0	0	0	0	3.28948967478533e-07	0	0	0	0	0	0	0	2.13421456475522e-07	0	0	0	0	0	0	0	0	0	0	0	0	0	0	0	0
k__Viruses|p__Uroviricota|c__Caudoviricetes|o__Crassvirales|f__Suoliviridae|g__Buchavirus	0	0	0	6.67794276407451e-06	0	0	0	0	0	0	0	0	0	0	0	0	0	0	0	0	0	0	0	0	0	0	0	0	0	0	0	0	0	0	0	0	0	0	0	0	0	0	0	0	0	0	0	0	0
k__Bacteria|p__Cyanobacteriota|c__Cyanophyceae|o__Nostocales|f__Hapalosiphonaceae|g__Fischerella	0	0	0	0	0	0	0	0	0	0	0	0	0	0	0	0	0	0	0	0	0	0	0	0	1.09649655826178e-06	0	0	0	0	0	0	0	0	0	0	0	0	0	0	0	5.56226559023584e-06	0	0	0	0	0	0	0	0
k__Bacteria|p__Pseudomonadota|c__Betaproteobacteria|o__Neisseriales|f__Neisseriaceae|g__Paralysiella	0	0	0	0	0	0	0	0	0	0	0	0	0	0	0	0	0	0	0	0	0	0	0	0	2.4853921987267e-06	0	0	0	0	4.1536907099592e-06	0	0	0	0	0	0	0	0	0	0	0	0	0	0	0	0	0	0	0
k__Bacteria|p__Pseudomonadota|c__Gammaproteobacteria|o__Pasteurellales|f__Pasteurellaceae|g__Gallibacterium	0	0	0	0	0	0	0	0	5.77260968860379e-06	0	0	0	0	0	0	0	0	0	0	0	0	0	0	0	6.21348049681674e-07	0	0	0	0	0	0	0	2.13421456475522e-07	0	0	0	0	0	0	0	0	0	0	0	0	0	0	0	0
k__Bacteria|p__Actinomycetota|c__Actinomycetes|o__Frankiales|f__Frankiaceae|g__Pseudofrankia	0	0	0	0	0	0	0	0	0	0	0	0	0	0	0	0	0	0	0	0	0	0	0	0	1.09649655826178e-07	0	0	0	0	0	0	0	0	0	2.31035134437034e-07	6.20582230248419e-06	0	0	0	0	0	0	0	0	0	0	0	0	0
k__Bacteria|p__Pseudomonadota|c__Gammaproteobacteria|o__Enterobacterales|f__Erwiniaceae|g__Buchnera	0	5.26997258803489e-06	0	0	0	0	0	0	0	0	0	0	0	0	0	0	0	0	0	0	0	0	0	0	1.24269609936335e-06	0	0	0	0	0	0	0	0	0	0	0	0	0	0	0	0	0	0	0	0	0	0	0	0
k__Bacteria|p__Bacteroidota|c__Bacteroidia|o__Bacteroidales|f__Dysgonomonadaceae|g__Dysgonomonas	0	0	0	8.12182228063116e-07	0	0	0	0	0	0	0	0	0	0	0	0	0	0	0	5.15213779907757e-06	0	0	0	0	5.48248279130889e-07	0	0	0	0	0	0	0	0	0	0	0	0	0	0	0	0	0	0	0	0	0	0	0	0
k__Archaea|p__Euryarchaeota|c__Methanobacteria|o__Methanobacteriales|f__Methanobacteriaceae|g__Methanobacterium	0	0	0	0	0	0	0	0	1.44315242215095e-06	0	0	0	0	0	0	0	0	0	0	0	0	0	0	0	7.30997705507852e-08	0	0	0	2.37426017063808e-06	2.5960566937245e-06	0	0	0	0	0	0	0	0	0	0	0	0	0	0	0	0	0	0	0
k__Bacteria|p__Pseudomonadota|c__Gammaproteobacteria|o__Thiotrichales|f__Thiotrichaceae|g__Thiothrix	0	0	0	1.80484939569581e-07	0	0	0	0	0	0	0	0	0	0	0	0	0	0	0	0	0	0	0	3.02553094286134e-06	1.4619954110157e-07	0	0	0	0	3.1152680324694e-06	0	0	0	0	0	0	0	0	0	0	0	0	0	0	0	0	0	0	0
k__Bacteria|p__Bacteroidota|c__Bacteroidia|o__Bacteroidales|f__Tenuifilaceae|g__Tenuifilum	0	1.21614752031574e-06	0	7.21939758278325e-07	0	0	0	2.4765118330831e-07	0	0	0	0	0	0	0	0	0	0	0	2.57606889953879e-06	0	0	0	0	2.92399082203141e-07	0	0	0	0	1.0384226774898e-06	0	0	3.20132184713283e-07	0	0	0	0	0	0	0	0	0	0	0	0	0	0	0	0
k__Bacteria|p__Pseudomonadota|c__Alphaproteobacteria|o__Caulobacterales|f__Caulobacteraceae|g__Asticcacaulis	0	0	0	0	0	2.31214206956946e-06	0	0	0	0	0	0	0	0	0	0	0	0	0	0	0	0	0	0	0	0	0	0	1.18713008531904e-06	0	0	0	5.33553641188804e-07	0	1.54023422958023e-07	0	0	0	0	0	0	0	0	0	4.82888251208126e-07	0	0	0	0
k__Bacteria|p__Bacillota|c__Bacilli|o__Bacillales|f__Bacillaceae|g__Oceanobacillus	0	0	0	0	0	0	0	0	0	0	0	4.91329266764769e-06	0	0	0	0	0	0	0	0	0	0	0	0	8.04097476058637e-07	0	0	0	0	0	0	0	0	0	3.08046845916046e-07	0	0	0	3.07062404599549e-07	0	0	0	0	0	0	0	0	0	0
k__Bacteria|p__Pseudomonadota|c__Alphaproteobacteria|o__Rhodobacterales|f__Roseobacteraceae|g__Roseovarius	0	0	0	0	0	0	0	0	0	0	0	0	0	0	0	0	0	0	0	0	0	0	0	0	0	0	0	0	6.33136045503488e-06	0	0	0	0	0	0	0	0	0	0	0	0	0	0	0	0	0	0	0	0
k__Bacteria|p__Bacillota|c__Clostridia|o__Natranaerobiales|f__Natranaerofabaceae|g__Natranaerofaba	0	0	0	0	0	0	0	0	0	0	6.92642371773715e-07	0	0	0	0	0	0	0	0	0	0	0	5.60323493430207e-06	0	0	0	0	0	0	0	0	0	0	0	0	0	0	0	0	0	0	0	0	0	0	0	0	0	0
k__Bacteria|p__Actinomycetota|c__Actinomycetes|o__Micrococcales|f__Demequinaceae|g__Demequina	0	0	0	0	0	5.78035517392366e-07	0	3.71476774962465e-07	0	0	6.92642371773715e-07	0	0	0	0	0	0	0	0	1.28803444976939e-06	0	0	0	0	2.19299311652356e-07	0	0	0	0	1.5576340162347e-06	0	0	6.40264369426565e-07	0	9.24140537748137e-07	0	0	0	0	0	0	0	0	0	0	0	0	0	0
k__Bacteria|p__Pseudomonadota|c__Alphaproteobacteria|o__Holosporales|f__Holosporaceae|g__Candidatus_Hydrogenosomobacter	0	0	0	0	0	0	0	0	0	0	0	0	0	0	0	0	0	0	0	0	0	0	3.73548995620138e-06	0	0	0	0	0	0	1.5576340162347e-06	0	0	3.20132184713283e-07	0	6.16093691832092e-07	0	0	0	0	0	0	0	0	0	0	0	0	0	0
k__Bacteria|p__Pseudomonadota|c__Alphaproteobacteria|o__Hyphomicrobiales|f__Rhizobiaceae|g__Neorhizobium	0	0	0	0	0	0	0	2.4765118330831e-07	0	0	0	0	0	0	0	0	0	0	0	0	0	0	0	0	0	0	0	0	4.74852034127616e-06	0	0	0	5.33553641188804e-07	0	4.62070268874069e-07	0	0	0	0	0	0	0	0	0	0	0	0	0	0
k__Bacteria|p__Pseudomonadota|c__Gammaproteobacteria|o__Methylococcales|f__Methylococcaceae|g__Methylomagnum	0	0	0	0	0	0	0	0	0	0	0	0	0	0	0	0	0	0	0	0	0	0	0	0	0	0	0	5.9770898147401e-06	0	0	0	0	0	0	0	0	0	0	0	0	0	0	0	0	0	0	0	0	0
k__Bacteria|p__Pseudomonadota|c__Gammaproteobacteria|o__Enterobacterales|f__Enterobacteriaceae|g__Plesiomonas	0	0	0	0	0	0	0	0	0	0	0	0	0	0	0	0	0	0	0	0	0	0	5.60323493430207e-06	0	7.30997705507852e-08	0	0	0	0	0	0	0	2.13421456475522e-07	0	0	0	0	0	0	0	0	0	0	0	0	0	0	0	0
k__Bacteria|p__Chloroflexota|c__Ardenticatenia|o__|f__|g__Candidatus_Promineifilum	0	0	0	0	0	0	0	7.42953549924931e-07	2.16472863322642e-06	0	0	0	0	0	0	0	0	0	0	0	0	0	0	0	0	0	0	0	1.58284011375872e-06	1.0384226774898e-06	0	0	3.20132184713283e-07	0	0	0	0	0	0	0	0	0	0	0	0	0	0	0	0
k__Bacteria|p__Gemmatimonadota|c__Gemmatimonadetes|o__Gemmatimonadales|f__Gemmatimonadaceae|g__Gemmatimonas	0	0	0	0	0	0	0	0	0	0	0	4.91329266764769e-06	0	0	0	0	0	0	0	0	0	0	0	0	1.09649655826178e-07	0	0	0	0	0	0	0	0	0	2.31035134437034e-07	0	0	0	0	0	0	0	0	0	4.82888251208126e-07	0	0	0	0
k__Bacteria|p__Bacteroidota|c__Chitinophagia|o__Chitinophagales|f__Chitinophagaceae|g__Pseudocnuella	0	0	0	0	0	0	0	0	0	0	0	0	0	0	0	0	0	0	0	0	0	0	0	0	8.04097476058637e-07	0	0	0	0	4.1536907099592e-06	0	0	5.33553641188804e-07	0	1.54023422958023e-07	0	0	0	0	0	0	0	0	0	0	0	0	0	0
k__Bacteria|p__Chlamydiota|c__Chlamydiia|o__Chlamydiales|f__Chlamydiaceae|g__Chlamydia	0	0	0	0	0	0	0	0	0	0	2.07792711532115e-06	0	2.91743796432849e-06	0	0	0	0	0	0	0	0	0	0	0	5.84798164406282e-07	0	0	0	0	0	0	0	0	0	0	0	0	0	0	0	0	0	0	0	0	0	0	0	0
k__Bacteria|p__Actinomycetota|c__Thermoleophilia|o__Thermoleophilales|f__Thermoleophilaceae|g__Thermoleophilum	0	0	0	0	0	0	0	0	0	0	0	0	0	0	0	0	0	0	0	0	0	0	0	0	0	0	0	0	5.53994039815552e-06	0	0	0	0	0	0	0	0	0	0	0	0	0	0	0	0	0	0	0	0
k__Bacteria|p__Pseudomonadota|c__Alphaproteobacteria|o__Rhodobacterales|f__Roseobacteraceae|g__Roseobacter	0	0	0	3.60969879139163e-07	0	0	0	0	0	0	0	0	0	0	0	0	0	0	0	1.28803444976939e-06	0	0	0	0	0	0	0	0	0	3.6344793712143e-06	0	0	2.13421456475522e-07	0	0	0	0	0	0	0	0	0	0	0	0	0	0	0	0
k__Bacteria|p__Bacteroidota|c__Cytophagia|o__Cytophagales|f__Marivirgaceae|g__Marivirga	0	0	0	0	0	0	0	2.22886064977479e-06	0	0	0	0	0	0	0	0	0	0	0	0	0	0	0	0	3.25293978950994e-06	0	0	0	0	0	0	0	0	0	0	0	0	0	0	0	0	0	0	0	0	0	0	0	0
k__Bacteria|p__Bacillota|c__Negativicutes|o__Selenomonadales|f__Selenomonadaceae|g__Pectinatus	0	0	0	0	0	0	0	0	0	0	4.15585423064229e-06	0	0	0	0	0	0	0	0	0	0	0	0	0	1.09649655826178e-07	0	0	0	0	0	0	0	4.26842912951044e-07	0	0	0	0	0	0	0	0	0	0	0	0	0	0	0	7.35485560211996e-07
k__Bacteria|p__Actinomycetota|c__Actinomycetes|o__Micrococcales|f__Dermatophilaceae|g__Austwickia	0	0	0	1.80484939569581e-07	0	0	0	0	0	0	0	0	0	0	0	0	0	0	0	9.66025837327045e-07	0	0	3.73548995620138e-06	0	1.09649655826178e-07	0	0	0	0	0	0	0	4.26842912951044e-07	0	0	0	0	0	0	0	0	0	0	0	0	0	0	0	0
k__Bacteria|p__Myxococcota|c__|o__Polyangiales|f__Labilitrichaceae|g__Labilithrix	0	0	0	0	0	0	0	0	0	0	0	0	0	0	0	0	0	0	0	0	0	0	0	0	7.30997705507852e-08	0	0	0	0	0	0	0	4.26842912951044e-07	3.65470360353775e-06	0	0	0	0	0	0	1.19191405505054e-06	0	0	0	0	0	0	0	0
k__Bacteria|p__Actinomycetota|c__Actinomycetes|o__Micrococcales|f__Microbacteriaceae|g__Humibacter	0	0	0	0	0	0	0	0	0	0	3.11689067298172e-06	0	0	0	0	0	0	0	0	0	0	0	0	0	0	0	0	0	0	0	0	0	5.33553641188804e-07	0	1.69425765253825e-06	0	0	0	0	0	0	0	0	0	0	0	0	0	0
k__Bacteria|p__Bacteroidota|c__Flavobacteriia|o__Flavobacteriales|f__Weeksellaceae|g__Weeksella	0	1.21614752031574e-06	0	0	0	0	0	2.4765118330831e-07	0	0	0	0	0	0	0	0	0	0	0	0	0	0	0	0	2.19299311652356e-07	0	0	0	0	0	0	3.4993298783283e-06	0	0	1.54023422958023e-07	0	0	0	0	0	0	0	0	0	0	0	0	0	0
k__Bacteria|p__Bacillota|c__Clostridia|o__Eubacteriales|f__Oscillospiraceae|g__Caproiciproducens	0	0	0	1.80484939569581e-07	4.95582706145886e-06	0	0	0	0	0	0	0	0	0	0	0	0	0	0	0	0	0	0	0	0	0	0	0	0	0	0	0	0	0	1.54023422958023e-07	0	0	0	0	0	0	0	0	0	0	0	0	0	0
k__Bacteria|p__Pseudomonadota|c__Betaproteobacteria|o__Rhodocyclales|f__Zoogloeaceae|g__Pseudothauera	0	0	0	0	0	0	0	1.98120946646648e-06	0	0	0	0	0	0	0	0	0	0	0	0	0	0	0	0	0	0	0	0	1.9785501421984e-06	0	0	0	0	0	1.30919909514319e-06	0	0	0	0	0	0	0	0	0	0	0	0	0	0
k__Bacteria|p__Bacteroidota|c__Bacteroidia|o__Marinilabiliales|f__Marinifilaceae|g__Labilibaculum	0	0	0	0	0	0	0	0	0	0	0	4.91329266764769e-06	0	0	0	0	0	0	0	0	0	0	0	0	3.28948967478533e-07	0	0	0	0	0	0	0	0	0	0	0	0	0	0	0	0	0	0	0	0	0	0	0	0
k__Bacteria|p__Thermodesulfobacteriota|c__Desulfobacteria|o__Desulfobacterales|f__Desulfosarcinaceae|g__Desulfosarcina	0	0	0	2.70727409354372e-07	0	0	0	2.4765118330831e-07	0	0	1.73160592943429e-06	0	0	0	0	0	0	0	0	6.44017224884697e-07	0	0	0	0	3.28948967478533e-07	0	0	0	0	1.5576340162347e-06	0	0	0	0	0	0	0	0	4.60593606899324e-07	0	0	0	0	0	0	0	0	0	0
k__Bacteria|p__Pseudomonadota|c__Alphaproteobacteria|o__Rhodospirillales|f__Stellaceae|g__Stella	0	0	0	0	0	0	0	0	0	0	0	4.91329266764769e-06	0	0	0	0	0	0	0	0	0	0	0	0	0	0	0	0	0	0	0	0	3.20132184713283e-07	0	0	0	0	0	0	0	0	0	0	0	0	0	0	0	0
k__Bacteria|p__Nitrospirota|c__Nitrospiria|o__Nitrospirales|f__Nitrospiraceae|g__Nitrospira	0	0	0	0	0	0	0	0	0	0	0	4.91329266764769e-06	0	0	0	0	0	0	0	0	0	0	0	0	7.30997705507852e-08	0	0	0	0	0	0	0	2.13421456475522e-07	0	0	0	0	0	0	0	0	0	0	0	0	0	0	0	0
k__Bacteria|p__Actinomycetota|c__Actinomycetes|o__Mycobacteriales|f__Gordoniaceae|g__Skermania	0	0	0	0	0	0	0	0	0	0	0	0	0	0	0	0	0	0	0	0	0	0	0	0	0	0	0	0	3.16568022751744e-06	1.0384226774898e-06	0	0	0	0	1.54023422958023e-07	0	0	0	0	0	0	0	0	0	4.82888251208126e-07	0	0	0	0
k__Bacteria|p__Deferribacterota|c__Deferribacteres|o__Deferribacterales|f__Mucispirillaceae|g__Mucispirillum	0	0	0	0	0	0	0	0	1.44315242215095e-06	0	0	0	0	0	0	0	0	0	0	0	0	0	3.73548995620138e-06	0	0	0	0	0	0	0	0	0	0	0	0	0	0	0	0	0	0	0	0	0	0	0	0	0	0
k__Bacteria|p__Actinomycetota|c__Actinomycetes|o__Micrococcales|f__Beutenbergiaceae|g__Beutenbergia	0	0	0	0	0	0	0	4.9530236661662e-07	0	0	0	0	0	0	0	0	0	0	0	0	0	0	0	0	7.30997705507852e-08	0	0	0	2.37426017063808e-06	0	0	0	1.38723946709089e-06	0	8.47128826269126e-07	0	0	0	0	0	0	0	0	0	0	0	0	0	0
k__Bacteria|p__Pseudomonadota|c__Alphaproteobacteria|o__Rhodobacterales|f__Paracoccaceae|g__Pacificitalea	0	0	0	0	0	0	0	0	0	0	0	0	0	0	0	0	0	0	0	1.93205167465409e-06	0	0	0	0	0	0	0	0	0	2.5960566937245e-06	0	0	6.40264369426565e-07	0	0	0	0	0	0	0	0	0	0	0	0	0	0	0	0
k__Bacteria|p__Bacillota|c__Clostridia|o__Eubacteriales|f__Christensenellaceae|g__Christensenella	0	0	0	6.31697288493535e-07	0	0	0	0	0	0	0	0	0	0	0	0	0	0	0	0	0	0	0	0	1.4619954110157e-07	0	0	0	0	0	0	0	0	0	0	0	0	0	0	0	0	0	0	0	0	0	0	0	0
k__Bacteria|p__Pseudomonadota|c__Betaproteobacteria|o__Burkholderiales|f__Oxalobacteraceae|g__Undibacterium	0	0	0	0	0	0	0	0	0	0	0	4.91329266764769e-06	0	0	0	0	0	0	0	0	0	0	0	0	0	0	0	0	0	0	0	0	0	0	2.31035134437034e-07	0	0	0	0	0	0	0	0	0	0	0	0	0	0
k__Bacteria|p__Pseudomonadota|c__Alphaproteobacteria|o__Rickettsiales|f__Candidatus_Midichloriaceae|g__Candidatus_Bandiella	0	0	0	0	0	0	0	0	0	0	0	0	0	0	0	0	0	0	0	0	0	5.13984225824109e-06	0	0	0	0	0	0	0	0	0	0	0	0	0	0	0	0	0	0	0	0	0	0	0	0	0	0	0
[truncated: 632 more rows]
[truncated: 11 more columns]
