# Supplementary material for: Diabetes affects the composition of the respiratory tract microbiome and transcriptome in patients with viral pneumonia
Source: Microbiol Spectr. 2026 Apr 6;14(5):e01911-25. doi: 10.1128/spectrum.01911-25 (PMC13141871; doi:10.1128/spectrum.01911-25)
Supplement: Table S7 — Species-level species abundance table. [file spectrum.01911-25-s0009.xlsx]

## Sheet: Species_abund
Taxa	CT001DZY	CT007WWJ	CT008DTL	ST009XW	CT010JQB	ST011PCL	ST012ZF	ST013DZY	ST015XJL	ST016SRM	ST017YPL	ST018YL	CT024ZSX	CT027LZB	CT030ZBZ	ST031JSJ	CT032CJX	CT034LFR	ST044TGL	CT045WXF	CT046ZR	CT047XGZ	CT050YXR	ST051ZY	ST053WQY	ST054WJN	ST055WK	CT058LQ	ST061LHZ	CT064QK	ST066ZBN	CT069DJX	CT070QY	ST073LXD	ST078ZML	ST079LQN	CT082MWD	CT086LL	ST090ZXC	ST092HJ	CT093GSC	ST094ZFZ	ST095GZH	CT097WSL	ST098WJF	ST106SW	ST107ZSH	ST108WJ	ST110HLH
k__Bacteria|p__Actinomycetota|c__Actinomycetes|o__Micrococcales|f__Micrococcaceae|g__Rothia|s__Rothia_mucilaginosa	0.156553930432364	0.130415200871086	0.204054218533887	0.1395509552752	0.0529133655351963	0	0.0186601407158152	0.120190072283189	0.0874009185665167	0.000601615401354275	0.0479675621724451	0.314966626459555	0.000122532394501796	0.00701593556280889	0.143448964312453	0.0296237498015558	0.00443288784095959	0.0103383890876648	0.00485678974870449	0.07425840611533	0.00423916334754152	0.007141810817826	0.0123943556746762	0.00878614185806932	0.112942946689032	0.00109901089019882	0.0484682623089587	0.0961205698557429	0.247631774407296	0.0502508309977477	0.0943999118530149	0.0397908800464711	0.109210000203817	0.234650244865141	0.266618395725912	0.0294621413810437	0.00351339106350604	0.0343429406778195	0.0727479966481068	0.00607866688677759	0.00771128663149196	0.0293237049023731	0.00449767405998612	0.200051692943913	0.274391108095742	0.141842979402089	0.000344757323165491	0.186080589998583	0.116972113819823
k__Bacteria|p__Actinomycetota|c__Actinomycetes|o__Actinomycetales|f__Actinomycetaceae|g__Schaalia|s__Schaalia_odontolytica	0.00868792998298792	0.0046189282821592	0.0547430152143845	0.00812389785743621	0.00082762311926363	1.7341065521771e-06	0.0233506678902825	0.15916009101181	0.020727998239354	0.0376841647146167	0.0711793933353258	0.200531126937373	0.0188714474722588	0.0179501491533193	0.145645121038183	0.119638037783775	4.13173058912969e-05	0.0704408531930354	0.106372368335465	0.148956353986644	0.0322595672326648	0.0301862935826499	0.0128015240799021	0.0267396424730085	0.0117703788545463	0.000147367369367569	0.0851664807515038	0.245852646804797	0.00966284318446854	0.0603401457322386	0.238630416219045	0.0645468892707047	0.0874162547543631	0.00893940501425334	0.116678210722217	0.000124116446049684	0.0053171027773741	0.00301238690033389	0.0436289617575269	0.00685095264389278	1.90706248808086e-05	0.0738439110629531	0.452414608445347	0.012923235978289	0.20756251290217	9.32695369700458e-06	0.350284214002487	0.0890773784852674	0.0394945939359706
k__Bacteria|p__Bacteroidota|c__Bacteroidia|o__Bacteroidales|f__Prevotellaceae|g__Prevotella|s__Prevotella_melaninogenica	0.0563752500989696	0.0956872976634563	0.0125344398340249	0.0677219199951774	0.152152150498556	0	0.00601611094116447	0.0675378209791509	0.0144041043254886	0.000691217695172996	0.0177797833622454	0.0860636910128507	0.00187591261106322	0.000343773449600225	0.040379336161717	0.095761231941578	3.67264941255973e-06	1.83957101203999e-05	0.00305717569003274	0.00412589635122381	0.0116693452588918	0.103889061644698	0.0180498874683651	0.137955134401648	0.00927365619138426	0.12504745728844	0.0869204199411049	0.184862422335189	0.00645957050424933	0.013160449803167	0.000688648321075393	0.0232547967064307	0.0630511008865634	0.00710839850888093	0.0211300883370538	0.233357536040313	0.000675323343107	0.0252582045914572	0.0706037798767881	0.00570296030223507	0.183592905727544	0.0421624049216205	0	0.00239079865598346	0.00947740626233629	0.0177145499145251	8.89998524476131e-06	0.00166859642695746	0.0172209040686571
k__Bacteria|p__Bacillota|c__Negativicutes|o__Veillonellales|f__Veillonellaceae|g__Veillonella|s__Veillonella_parvula	0.0152252763125515	0.018622866978595	0.0361958506224066	0.0312965397337143	0.0124143467889545	3.55491843196305e-05	0.0832058733557663	0.0110417756589843	0.00774251274483983	0.0565070465803925	0.00304277793920193	0.0696115305152324	0.0118900184236207	0.0203491703231101	0.00878462690291989	0.00546118431497063	0.00745364198278996	0.23330175403096	0.641443160382472	0.0134036084929128	0.0116227610462814	0.00783054968043031	0.00879894659183235	0.0191637129920837	0.0011120668093891	0.0295534019382556	0.019320231993429	0.0129553421734492	0.000286494060590328	0.000946003059193208	0.127868220257279	0.0143752471401727	0.00412234214255294	0.00273371829544624	0.00215655895654676	0.010701940560634	0.198784417982407	0.126788401986056	0.0216135085349531	0.00516596553745965	0.137749507342191	0.108955189301321	0.307615204708422	0.0336004135435513	0.0596738814195466	0.0381818835916233	2.20157529738832e-05	0.0091398438899689	0.013281888570015
k__Bacteria|p__Bacillota|c__Bacilli|o__Lactobacillales|f__Streptococcaceae|g__Streptococcus|s__Streptococcus_oralis	0.00447235804542974	0.0039346426107282	0.00196957123098202	0.0139606003181769	0.0156554576871486	3.4682131043542e-06	0.00978892627714898	0.0116201649976009	0.0153782322104405	0.538445784212076	0.0231546881672094	0.000280057682055918	0.110667174300872	0.132452583291132	0.0106313950586474	0.00631846324813462	0.000226786101225563	1.103742607224e-05	0.000368595650571323	0.220902094247413	0.000232921063051732	0.100602132520553	0.0529543056191108	0.0666615232640638	0.0124931528358672	0.0192576680987112	0.52533527498108	0.074582126708327	0.040570962085835	0.0236879789075586	0.0191168773930529	0.023034338924096	0.0551089415160116	0.0270027775747387	0.0367910359600026	0.00805826025977572	0.00124806592523572	0.00904797328858364	0.00575035765093576	0.126168153364187	0.0089008168584324	0.00245938451229336	0.000334112930170398	0.00917549754458516	5.07032663768532e-06	0.0117173186873512	1.54578691093223e-05	0.000863712573569326	0.00303583923070172
k__Bacteria|p__Bacillota|c__Bacilli|o__Lactobacillales|f__Streptococcaceae|g__Streptococcus|s__Streptococcus_mitis	0.00145512127793886	0.00240270211763714	0.00122600276625173	0.00387058977153946	0.0879890575338483	0	0.0055062710308963	0.00397876391103131	0.00334089785727944	0.0069889789178603	0.0589743421023012	0.000400433352413287	0.00487066268144641	0.0707581867983602	0.00204641876715747	0.0166058104461026	0.00173532684743447	0	0.000130092582554585	0.1208546623788	0.000256213169356905	0.124229987381687	0.022203752299661	0.0572218667223364	0.0119108400636597	0.016565091417724	0.0113557698860478	0.000546903718048719	0.271288902747533	0.104459610030748	0.101369032862298	0.0157714797616256	0.0374181168565709	0.0488231854396608	0.0422302191183422	0.00571866525173918	0.020977765620058	0.00236579416293272	0.0618895023654552	0.204180399880836	0.00502073930455788	0.000654944788599862	0.000308411935541905	0.00439390023261825	1.64182005410763e-05	0.0169670611968081	0	0.000451911532300978	0.0174905821074015
k__Bacteria|p__Pseudomonadota|c__Betaproteobacteria|o__Neisseriales|f__Neisseriaceae|g__Neisseria|s__Neisseria_subflava	0.000224687844387619	5.02674308397174e-05	0.0395441217150761	4.21432333894972e-05	1.65194235381962e-05	0	0.251860915672479	2.12980017645147e-05	0.256359431542261	0.000198405079170027	0.0101461717829273	0	0.0335767935314565	3.32683983484088e-05	0.0106313950586474	0	6.42713647197952e-06	0.000139807396915039	0.000954012272066954	0.00026597911387738	0	0.0233708627482223	0.0120805745183553	0.00895103329445526	0.207816836244124	0.08050754321111	0.000276182653577283	0.000248049227311714	0.000114360198219067	0.124928478638088	0.000495826791174283	5.94886079315811e-05	0.0174908487547232	0.276542284920693	0.0302669888220581	0.0937575633459311	0.000239355108949317	2.37876926803107e-05	0.000591248660056432	0.0062399550670105	6.75417964528638e-05	0.00741023246530129	0.000128504973142461	0.00303696045489791	0.00010575252701458	0.0551462799445179	1.40526082812021e-06	0.000144397767717472	4.14323532252758e-05
k__Bacteria|p__Pseudomonadota|c__Gammaproteobacteria|o__Xanthomonadales|f__Xanthomonadaceae|g__Stenotrophomonas|s__Stenotrophomonas_maltophilia	4.27976846452607e-05	1.05399451760698e-05	0.00116182572614108	0	0	0.843665092001578	0	0	1.44315242215095e-05	0	8.96971871446961e-05	5.15895730103007e-05	2.47982226967921e-05	0	0.000149737958572498	0	0.728689451783622	9.38181216140396e-05	0.000607098718588062	2.57606889953879e-06	0.000232921063051732	0	1.86774497810069e-05	0	9.50297017160208e-07	0.000204815665900689	6.99423603215197e-05	0	1.02884607394317e-05	2.0768453549796e-06	0.000853923918133488	1.57469844524773e-05	2.9879003906573e-06	6.76120166654484e-05	2.6954099017654e-06	0.000121013534898442	0.000444516630905874	0	3.83828005749436e-06	0	0	0	0	0	0	0	0	0	0
k__Bacteria|p__Bacillota|c__Bacilli|o__Lactobacillales|f__Streptococcaceae|g__Streptococcus|s__Streptococcus_ilei	0.00241806918245723	0.00124655120832364	0.00149377593360996	0.0028106017214473	0.00530769078282244	0	0	0.0135166777593759	0.0185459517770618	0.000198405079170027	0.0018102208386306	0.00219378517610469	0.000229018880199786	0.000158949014331287	0.0312453206887946	0.00301635180187331	1.56087600033788e-05	0	6.50462912772923e-05	0.000416357135887956	0.00200312114224489	0.00178352526360966	0.00198728065669913	0.00769846348411067	0.0216962311987847	0.0113722649615346	0.000477042765269852	0.00114162415461536	0.000248505897860119	0.0161194352226742	0	0.00109703991685592	0.0455214094267617	0.0231964037716541	0.0108200684510896	0.0285250622133686	0.00319710038382301	0.0344964794214833	0.113020766323361	0.035603891409412	0.166322071069862	0.0726454066538826	0.00341823228558945	0.0050400620315327	7.24332376812189e-06	0.101348011293609	0	0.0401131650653667	0.0597707050217483
k__Bacteria|p__Bacillota|c__Bacilli|o__Lactobacillales|f__Streptococcaceae|g__Streptococcus|s__Streptococcus_sp._oral_taxon_431	0.00802456587098638	0.0047429753292314	0.0118904564315353	0.0323430816558085	0.00134302913365535	0	0.0017334556949118	0.0220366214187317	0.0138073607989292	0.000672017203640413	0.00451602826396462	0.000203901645707379	0.000284450201522027	0.000927818665050069	0.00738707262290991	0.045499285600889	5.50897411883959e-06	5.51871303611998e-06	4.33641941848616e-05	0.00710995016272705	0.000675471082850022	0.00688481870491395	0.00462827205573351	0.017303011462224	0.0181872229130354	0.151903287041663	0.0301308101477398	0.000167358514812723	0.0327046424304826	0.00462046170349087	0.000688648321075393	0.275117315034171	0.00640712554485164	0.00604670711205321	0.0213789901885539	0.0458796442822656	0.000427419837409494	0.0123847378163763	0.000767963073903473	0.0474433925925083	0.0603593223571292	0.00608341234254593	0	0.0582191780821918	1.59353122898682e-05	0.0079465645498479	0	0.000810231918859151	0.0110521415133057
k__Bacteria|p__Bacillota|c__Negativicutes|o__Veillonellales|f__Veillonellaceae|g__Veillonella|s__Veillonella_rogosae	0.0749815434984967	0.00382843239395396	0.000506777316735823	0.0226047460139224	0.00825475594203665	1.15607103478473e-06	0.024880187621087	0.00633590787375981	0.0335655606105978	0.00238086095004032	0.00334511633448116	0.00459392864425059	0.00186278414022374	0.00620270804762556	0.0155727476915398	0.0193364026035879	0.000434290793035188	0.00431563359424582	0.0151341037705167	0.00234068060384343	0.0113432557706193	0.00331005841430726	0.000801262595605196	0.0102610881927142	0.00905538027651962	0.0700069937056649	0.00533714011068827	0.0367441596361148	0.00418225929057898	0.00544237325272404	0.00291986888135967	0.0153708064905571	0.0032569181365447	0.00788319567283093	0.00670340741397907	0.0366112486735055	0.0019404860618391	0.00228361849730983	0.0186709295116756	0.00028842121641648	0.00278947619350327	0.0155867948873317	0.0271916523169447	0.0214525717239597	0.0829587528928024	0.035827493994108	0	0.10703885636968	0.00717882939137589
k__Viruses|p__Preplasmiviricota|c__Tectiliviricetes|o__Rowavirales|f__Adenoviridae|g__Mastadenovirus|s__Human_mastadenovirus_B	0	0	0	0	0	0	0	0	0	0	0	0	0	0	0	0	1.83632470627986e-06	0	0	0	0	0	0	0	0	0.0221750424617844	0	0	0	0	0	0	0	0	0	0	0	0.00642916457623307	0	0.00057209866282611	0	0	0	0	4.82888251208126e-07	7.99453174028964e-06	0	0.00673588846074654	0
k__Bacteria|p__Bacillota|c__Bacilli|o__Lactobacillales|f__Carnobacteriaceae|g__Granulicatella|s__Granulicatella_adiacens	0.0734087285877834	0.0972845047401377	0.119997786998617	0.0351157815399462	0.0860794121728328	5.78035517392366e-07	0.0276333231365351	0.0244037952543842	0.0152786546933121	0.00445451403555931	0.00970946076752394	9.82658533529538e-05	0.00856268042530411	0.00347839587176141	0.00973296730721238	0.0243530719161772	0.00026351259535116	0.00301873603075763	0.000303549359294031	4.12171023926206e-05	0.00910721356532271	0.0784622619931794	0.0108441273428526	0.0147403867536204	0.0100458821674828	0.0102257967828954	0.0063575812138407	0.0123934957308636	0.0368520792385589	0.0081142348019053	0.008759606644079	0.000171467164038087	0.0106848385077188	0.00911848549082669	0.0120741271608139	0.00439682510131005	0.000478710217898633	0.00552523225438126	0.00114856692440461	0.00879115457669443	0.0338364534994597	0.0196670563662416	5.14019892569842e-05	0.012923235978289	0.0044927922892404	0.020856400888459	0	0.00200819858436707	0.0177276536196432
k__Bacteria|p__Bacillota|c__Bacilli|o__Lactobacillales|f__Streptococcaceae|g__Streptococcus|s__Streptococcus_sp._oral_taxon_061	0.0549736259268374	0.0124241630675456	0.00148271092669433	0.128970476905282	0.000854054196924744	0	0.00805547058223718	0.0515409166189422	0.0503768431762342	0.000550414090600719	0.00483083422193578	0.000346387133069162	0.000234853756128443	0.000624706591209011	0.0246568505116047	0.00644546753452929	1.2854272943959e-05	0	0	0.0128297891455405	6.98763189155195e-05	0.0145997219345338	0.00175568027941465	0.00258682895614644	0.0121532023529208	0.0199495454091318	0.00308643082341885	0.000230117957867494	0.00549759942511247	0.00467809416209155	0.000440734925488252	0.0307031203524525	0.00288993994213504	0.00516409619179884	0.0117260342249287	0.0263375098517429	0.000512903804891393	0.0582971472068924	0.000499744063485766	0.0296390750027988	0.03879799440595	0.00974130126390978	0.000179906962399445	0.0280434220728871	2.17299713043657e-06	0.0751392714050256	0	0.000486673957862592	0.00123561574115615
k__Bacteria|p__Pseudomonadota|c__Betaproteobacteria|o__Burkholderiales|f__Burkholderiaceae|g__Lautropia|s__Lautropia_mirabilis	0	0.000993592524097963	0	0	3.13869047225728e-05	0	0	8.66779141579086e-07	0.000718689906231171	0.0337992652611907	0.000582512234661694	8.10693290161868e-05	0.0198910920407916	0.00127898509206105	0.00224606937858747	0	0	0.000662245564334397	0.00826087899221613	0.0498517633352622	0.00051242633871381	0.00023643274387909	0	0	0.000805998070092958	2.99730242781497e-05	0	0.000346671209254926	0.000430136800913932	0.00564226961814083	0.120403272456822	0.254994418568844	0.0017568854297065	0.0016500986769973	0.000120831375310569	0.00245750563178374	0.000136774347971038	0.000173001401311351	2.30296803449662e-06	0.00017267322824934	1.74814061407412e-05	0.00113078222684792	0.000565421881826827	0.000323080899457224	0.00526951804130868	2.1318751307439e-05	0.20638878414491	0.182590977278744	7.35485560211996e-07
k__Bacteria|p__Actinomycetota|c__Actinomycetes|o__Mycobacteriales|f__Corynebacteriaceae|g__Corynebacterium|s__Corynebacterium_striatum	2.13988423226303e-05	2.43229504063149e-06	0	5.23406324751786e-06	3.30388470763924e-06	1.96532075913404e-05	0.00632201488732538	1.98120946646648e-06	3.10277770762454e-05	2.56006553767776e-05	1.38528474354743e-05	2.94797560058861e-05	8.46057009655261e-05	0.627098219401391	0.00149737958572498	0.000158755357993332	0	7.35828404815997e-06	0.000108410485462154	0	0	0	3.17516646277117e-05	0.028669931214554	7.45617659618009e-06	1.7484264162254e-05	3.76612709423567e-05	0	9.89275071099199e-06	5.192113387449e-06	0	0	2.04884598216501e-05	0	3.23449188211848e-06	0.000179968846772042	0.204357972662227	0	6.14124809199098e-07	0	1.19191405505054e-06	0	0	0.030498836908762	3.62166188406095e-06	0	0	0	1.22580926701999e-06
k__Bacteria|p__Bacillota|c__Negativicutes|o__Veillonellales|f__Veillonellaceae|g__Veillonella|s__Veillonella_dispar	0.0130104961321593	0.00976201614557448	0.000329737206085754	0.00572281646387228	0.0522063342077615	0	0.0119302539002753	0.00535731422291702	0.00229822023227538	0.00115842965579919	0.00186216901651363	0.00422788834051083	0.00217640872138905	0.000325291006073331	0.0283004741702021	0.0093665661216066	0.0018556061156958	0.00143302581837915	0.0127490730903493	0.00285331831485165	0.00174690797288799	0.00323810062269189	0.00075643671613078	0.025550608812464	0.000864953035042166	0.00264761714456989	0.00560076900728477	0.0477659132544955	0.000183609453196011	0.000312046014585685	0.00201085309754015	0.0125573452683811	0.00806541026166644	0.000860682698633141	0.0130583368335156	0.00223099311774307	0.00186355049110539	0.00148997456879401	0.00125250754836156	9.01316301301501e-05	0.00269610959252432	0.0193649797902751	0.00583412578066771	0.00103385887826312	0.0439331730949153	0.00146699657434315	0	0.00820393243254084	0.0119830210706807
k__Bacteria|p__Bacillota|c__Bacilli|o__Lactobacillales|f__Streptococcaceae|g__Streptococcus|s__Streptococcus_parasanguinis	0.0114483806426072	0.0147656524266602	0.0805421853388658	0.00127575779534759	0.0278418364312759	5.78035517392366e-07	0.000815743856429081	0.0220343925580819	0.00170075512950489	0.00557454270829333	0.0695786968141568	0.0280229647299286	0.00164251757391694	0.000151556036920529	0.00549039181432493	0.0324178441022384	0.000168941872977747	0	0.0031005398842176	0.000175172685168638	0.0180513823865092	0.0126491517975313	0.00193124830735611	0.00641110006792317	0.00278411441108248	0.00218803077230493	0.000554158701008963	0.0153999719076779	0.00048237052466797	0.00128297121803865	0.00179048563479602	0.00328237142587195	0.0176176210998696	0.00211424603464659	0.0117164847727053	0.000747801587449345	0.0586847436763235	0.0043423351729149	0.00271658109349221	0.00465079211471574	0.00318678087852012	0.00111652492532738	0.0264720244673469	0.0372835357973637	1.69010887922844e-06	0.00168018408741754	1.63947096614024e-05	0.00357785580011071	0.0100352101453859
k__Bacteria|p__Bacillota|c__Bacilli|o__Lactobacillales|f__Streptococcaceae|g__Streptococcus|s__Streptococcus_sp._LPB0220	0.0108706118998962	0.0209858416105685	0.0278351313969571	0.000407986205897039	0.0391179949384486	0	0.000611807892321811	0.0178445060132803	0.000895476077944662	0.000979225068161745	0.0184478369298211	0.0352749847073766	0.00208159198754837	8.13227515183327e-05	0.00638881956575992	0.0467058263216384	0.000144151489442969	0	0.00286203681620086	0.000208017563637757	0.0245265879393474	0.0178506721628713	0.00218712936935591	0.00735657848756734	0.00203948359836691	0.00107403336996703	0.000254661927324507	0.0231163948585073	0.000264334298997706	0.000720146126839176	0.000358097126959204	0.00343809160545756	0.0207644137648729	0.00074738688692347	0.0160574809253542	0.000505774517652462	0.0757644403792069	0.00266854661522758	0.00142630486936491	0.00692021168599279	0.00118833831288539	0.000809992942635747	0.0209977126114781	0.042129749289222	2.89732950724876e-06	0.000746156295760367	0	0.00286923712520089	0.0103387205199
k__Bacteria|p__Bacteroidota|c__Bacteroidia|o__Bacteroidales|f__Prevotellaceae|g__Prevotella|s__Prevotella_jejuni	0.0127751088666103	0.0106307508575867	0.000252282157676349	0.0258212583644617	0.00360288627368059	1.15607103478473e-06	0.00214132762312634	0.049319361679075	0.000671787452511266	0.000172804423793249	0.0615270755634732	0.00633814754126552	0.00161334319427365	0.000181127946563559	0.00454205141003244	0.00409588823622797	0	0	0.00407623425337699	0.000535500322491625	0.00603265553303985	0.0254088102036149	0.00313220832827486	0.0554655460100054	0.0021532633912292	0.00542761514636827	0.0124622938942113	0.00552283098881985	0.000215661965499625	0.000545171905682145	0.00143238850783682	0.00209259926724032	0.024456391540443	0.00617462173817703	0.0190675606802229	0.0669515139103507	0.000307742282934836	0.174941179523554	0.0036807570439348	0.00018500703026715	0.00560557180090268	0.0386007527855203	0	0.000969242698371672	0.00430011987700836	0.00110990748994355	0	0.00214992231934903	0.0231467112272851
k__Bacteria|p__Pseudomonadota|c__Gammaproteobacteria|o__Pseudomonadales|f__Pseudomonadaceae|g__Pseudomonas|s__Pseudomonas_aeruginosa	0.00267485529032879	2.99983055011217e-05	0	1.14607936626684e-05	2.14752505996551e-05	6.27168536370717e-05	0	3.02134443636139e-05	0	0.000396810158340054	6.23378134596344e-06	0.000589595120117722	0.000113780080608811	0	0.122535562765161	0	0.000336047421249215	0.0001011764056622	0	4.44371885170441e-05	0.662078121724547	3.59788958076877e-05	0.000102725973795538	0	2.77779128092984e-06	5.24527924867619e-05	0	5.6782353240031e-05	4.27366830714854e-05	5.24403452132349e-05	0	0.000110228891167341	3.24400613842793e-05	0	2.24874197518713e-05	9.30873345372629e-05	0	0	4.60593606899324e-06	2.561635803699e-05	3.49628122814824e-05	0	0.000282710940913413	0.00161540449728612	0.000120963506927636	0.000142569149368499	0.000112889286525657	0.000294143600905962	2.59871564608239e-05
k__Bacteria|p__Bacillota|c__Bacilli|o__Lactobacillales|f__Streptococcaceae|g__Streptococcus|s__Streptococcus_sp._Marseille-Q6470	0.0225222815445684	0.0112501753279342	0.00166196403872752	0.136718424633595	0.00123565288065708	0	0.00652595085143265	0.090615815623694	0.0396188634453099	0.000256006553767776	0.00335169643701301	0.00019161841403826	0.000261110697807399	0.000528597884869163	0.0194160219615673	0.00476266073979997	5.50897411883959e-06	0	4.33641941848616e-05	0.0118154620163471	6.98763189155195e-05	0.0163267089333028	0.00144376686807183	0.00197869723663131	0.0168560395414203	0.0255170346687981	0.00273313223410246	0.000406442107402327	0.00503303585172429	0.00658567662064031	0.00019282152990111	0.019590998323821	0.00261003770196739	0.00537606900080403	0.00858734491189013	0.0184747329944954	0.000273548695942076	0.0340574883656558	0.0002722108216775	0.0365393628547628	0.0410427658762952	0.0107633715666636	5.14019892569842e-05	0.027461876453864	2.43858566860104e-05	0.0348161857289614	0	0.000676530282083713	0.00179507509062408
k__Bacteria|p__Bacillota|c__Negativicutes|o__Veillonellales|f__Veillonellaceae|g__Veillonella|s__Veillonella_atypica	0.00357360666787927	0.00959540393529122	5.75380359612725e-05	0.0165320594946945	0.00228298433297872	0	0.00254919955134088	0.000882752642902472	0.00635492169094169	0.0303879779322351	0.0230902724266345	0.00242225328515031	0.00352280634192665	0.00109416065679211	0.00843523833291739	0.0732179711065249	6.42713647197952e-05	0.000437817900865518	0.00910648077882093	0.000614070423927558	0.0246663405771784	0.00284233276880733	0.00506345663563097	0.0289376907029972	0.000622517646010487	0.000694375062443801	0.0280917213352893	0.00714262232861442	2.49297317916998e-05	0.00185306526798055	0.000550918656860315	0.0046803537122641	0.00970854205507149	0.00251443607923397	0.00258905672821289	0.00205723009327351	0.0176353424915157	0.00206087919312146	0.0357793719775464	1.707757202466e-05	0.000556226559023584	0.00155404586573899	0.0376262561361125	0.0018738692168519	0.0117817489971015	0.00649688946094205	0	0.0196862289988154	0.04144706293648
k__Bacteria|p__Bacillota|c__Bacilli|o__Lactobacillales|f__Streptococcaceae|g__Streptococcus|s__Streptococcus_sp._HSISM1	0.00964017846634497	0.0170767380977669	0.0279546334716459	0.000605346487316376	0.03505752063276	0	0.000407871928214541	0.018187626727754	0.000813937966093134	0.000748819169770746	0.0192973627988016	0.0284995541186904	0.00203928913706561	8.50192402237115e-05	0.00668829548290492	0.0317828226702651	0.000123951917673891	0	0.0019730708354112	0.000119143186603669	0.0202641324855007	0.0148258749938964	0.00202276781128305	0.00598601297045115	0.00182380272535682	0.00107902887401339	0.000805233840624675	0.017225972846081	0.000417869790032302	0.000646937328076145	0.000358097126959204	0.00131224870437311	0.0156079379549679	0.000599371390980191	0.0123480578185447	0.000552318184921093	0.0577700652242672	0.00260583360725222	0.00117789138404387	0.00541264157781585	0.000833942533850359	0.00116286115526914	0.0189930350304557	0.0398681829930215	1.20722062802032e-06	0.000823436769249833	0	0.00294411004179513	0.00837865150193506
k__Bacteria|p__Bacillota|c__Negativicutes|o__Veillonellales|f__Veillonellaceae|g__Veillonella|s__Veillonella_nakazawae	0.00938339235847341	0.00346723658042019	0.000210235131396957	0.00564250066576382	0.0135095845695369	0	0.0293667788314469	0.0122322348971474	0.00431646889465348	0.00105602703429208	0.00672036261213447	0.00809710631628339	0.00238062937889204	0.000266147186787271	0.0110306962815074	0.0347991744721384	0.000525188865996041	0.00187820200329283	0.0202944428785152	0.000950569423929812	0.00249225537465353	0.00119758324617018	0.000909591804335036	0.00812052505063982	0.0022992801829044	0.00535767808971925	0.00256275981793466	0.0602789507816539	0.000180443772968494	0.000383177967993736	0.00137729664215079	0.0127428097519325	0.00329821518837271	0.000502521745486441	0.00482016302147133	0.00356524491277717	0.001350646686214	0.00211494213103126	0.0021124358124426	0.00017457073625208	0.00418997520818765	0.023628804026262	0.00506309594181295	0.00109847505815456	0.0992839974455211	0.00230242514120342	0	0.0135733901654424	0.0266302160023026
k__Bacteria|p__Bacillota|c__Bacilli|o__Lactobacillales|f__Streptococcaceae|g__Streptococcus|s__Streptococcus_infantis	0.012154542439254	0.0161938149980177	0.00135656984785615	0.021574628221329	0.00047906328260769	0	0.00152951973080453	0.0165422322658535	0.0134667768273016	0.000384009830651665	0.0120592500137663	0.000211271584708851	0.000266945573736056	0.000166341991742044	0.0399301222859995	0.00273059215748532	9.18162353139932e-06	0	0.000108410485462154	0.00324520279619399	0.000186336850441385	0.0128393259610863	0.00364023496231825	0.00183801004778826	0.00445374972034769	0.00721850334698771	0.00174676561418359	0.000212186688423274	0.00387360546839603	0.00127102935724752	0.000523372724017299	0.0216013633389206	0.00678381441553094	0.00589686426430816	0.00418735778824829	0.00786587976839871	0.000487258614646823	0.234382298496618	0.00024549639247734	0.00656727519748315	0.014668886275507	0.00196572544714462	0.000565421881826827	0.0080770224864306	6.03610314010158e-06	0.0206538727510383	0	0.000184508258750104	0.000561910968001965
k__Bacteria|p__Bacillota|c__Bacilli|o__Lactobacillales|f__Streptococcaceae|g__Streptococcus|s__Streptococcus_salivarius	0.00090945079871179	0.0139747511559482	0.00505449515905947	0.00143205775301484	0.0184571519192266	0	0.00428265524625268	0.00374683857786308	0.00215534814248244	0.000608015565198469	0.060385947255976	0.00183757145770024	0.00321209919872566	0.00035855940442174	0.0217619166458697	0.0642006667725036	9.3652560020273e-05	0	0.000737191301142647	0.000773464687086521	0.0206368061863834	0.00224354114572224	0.0124541235139754	0.00738683379699595	0.00168593655809803	0.00356179438505345	0.00498922170293507	0.00151519226803662	0.000912903035610341	0.00512928881546087	0.00179048563479602	0.00596985677242808	0.0375050861000846	0.000681602222059791	0.0036773092231228	0.00181830593462787	0.00336806831878681	0.00238741933809664	0.00735030631010171	0.00238991132945103	0.00178985760600089	0.000973951910121971	0.00241589349507826	0.0037477384337038	6.76043551691376e-06	0.00114455046081813	1.54578691093223e-05	0.00239058526554482	0.17422843887306
k__Bacteria|p__Bacillota|c__Bacilli|o__Lactobacillales|f__Streptococcaceae|g__Streptococcus|s__Streptococcus_koreensis	0.00103784385264757	0.00111358574610245	0.000732503457814661	0.00273263222755325	0.00338978571003786	0	0	0.00760091011809866	0.0111483524611161	0.000345608847586498	0.000989785949264639	0.00184002810403406	0.000128367270430453	2.95719096430301e-05	0.0198153231844273	0.00104778536275599	0	0	0.000130092582554585	0.000158106228709193	0.00153727901614143	0.000912322000837794	0.000965624153678057	0.00411018378587712	0.01233160234295	0.00585972624637826	0.000170372416167804	0.00163772260923879	0.000168968182143743	0.00982555537440849	0	0.00133849367846057	0.0252149981074852	0.0143812586799211	0.00615831852013063	0.016777440594766	0.00279532573665809	0.0169995501963566	0.0539494827073201	0.0182018455162835	0.087946967770644	0.0499754061548771	0.0016448636562235	0.00368312225381235	9.1748767729544e-06	0.057623252362051	0	0.0207077095037797	0.0330549275326078
k__Bacteria|p__Bacillota|c__Bacilli|o__Lactobacillales|f__Streptococcaceae|g__Streptococcus|s__Streptococcus_sp._Marseille-Q3533	0.0124434268106095	0.00732688342739559	0.000703734439834025	0.0908954642961534	0.000606262843851801	0	0.00530233506678903	0.0418399244663891	0.0323713519812679	0.000499212779847164	0.00253714900780712	0.00015968201169855	0.0002406886320571	0.000443578644645451	0.0149238832043923	0.00390538180663597	2.75448705941979e-06	0	0.000151774679647015	0.00782899539431082	6.98763189155195e-05	0.0131708457867428	0.00124952139034936	0.00195298022361699	0.0834823137115396	0.021835348186632	0.00267933041847052	0.000179312694442203	0.00394483327351517	0.0218437402323367	0.000110183731372063	0.0135231603147997	0.0017843100868636	0.00473101381477962	0.00775084370180511	0.0122689106920112	0.000350484266675785	0.0154057747867758	0.000469037823025811	0.0279142402283082	0.0318074184730786	0.00777646689811019	0.000128504973142461	0.0155724993538382	2.17299713043657e-06	0.00996385139231432	0	0.000433193303152417	0.00156830037622538
k__Bacteria|p__Bacillota|c__Bacilli|o__Lactobacillales|f__Aerococcaceae|g__Abiotrophia|s__Abiotrophia_defectiva	0	0.00111034268604827	0.155664730290456	1.04681264950357e-05	2.47791353072943e-05	0	0	4.35866082622626e-05	0.000231625963755227	0.0719442417725894	0.000546148510143574	0	0.00214285818479927	0	0.000149737958572498	0	2.75448705941979e-06	8.09411245297597e-05	0.00997376466251816	0.0194338637781206	0.00826869773833648	3.59788958076877e-05	1.12064698686041e-05	0	0.000423247671489046	0.00920921170946148	0	8.96563472211015e-06	0	3.6344793712143e-06	0.157975924854695	9.97309015323565e-05	6.61606515074118e-06	0	7.85519457085917e-06	0	0	1.08125875819594e-05	0.00247354120025167	1.138504801644e-05	9.5353124404043e-06	8.28705650881458e-05	0.000154205967770953	0.0344404238821401	0.000113237294908306	0.0592701259005507	0.0315429529682622	0	8.82582672254396e-06
k__Bacteria|p__Bacillota|c__Bacilli|o__Lactobacillales|f__Streptococcaceae|g__Streptococcus|s__Streptococcus_pneumoniae	0.000898751377550475	0.00209177373494308	0.00180580912863071	0.00350212976740816	0.0248799037908773	0	0.000509839910268176	0.00192932654356339	0.00358551219283403	0.00531853615452556	0.0208031673150376	0.000117919024023544	0.00410483521581018	0.0147933477989258	0.000648864487147492	0.00542943324337196	0.00027269421888256	2.75935651805999e-05	0	0.0435903058663207	0.000116460531525866	0.0379782944461435	0.00745230246262175	0.0121369173772882	0.00421200877913624	0.00997851933260066	0.0122076319668868	0.00171243623192304	0.0452110578793187	0.0300192419722139	0.0164173759744374	0.00955841956265375	0.00870919608512486	0.013266574080842	0.0152155118837542	0.00365833224731443	0.00108564638702011	0.0010401709253845	0.0178145324652474	0.0488001108144674	0.00358408556353697	0.000393857954504951	0	0.0118247609201344	4.10455013526907e-06	0.0079638860352852	0	0.000695248511232274	0.00505033418012238
k__Bacteria|p__Bacillota|c__Negativicutes|o__Veillonellales|f__Veillonellaceae|g__Veillonella|s__Veillonella_sp._S12025-13	0.00978997036260338	0.00383127007150137	0.000159336099585062	0.00370508508195415	0.0117618295591957	5.78035517392366e-07	0.0282451310288569	0.00989329329639203	0.00428544111757724	0.000851221791277857	0.00334442369210938	0.00412470919449023	0.00188612364393837	0.000207003367501211	0.0139256301472423	0.0266073979996825	0.000567424334240478	0.00120859815491027	0.013941588430433	0.000796005289957485	0.00239908694943284	0.00114104498132952	0.000762039951065082	0.00771510390429641	0.00185260403495382	0.00328704166250375	0.00218794050236549	0.0561697015340201	0.000142851320266724	0.000385774024687461	0.00162521003773793	0.00884455626747478	0.00363104594974629	0.000444046487829837	0.00561076525151486	0.00209136211593717	0.00112838837076106	0.00208466688580178	0.00162773780678221	0.00019639207828359	0.00539261648973365	0.0231654417268444	0.00233879051119278	0.000323080899457224	0.0716985232070057	0.00151096649891474	0	0.0111239761797164	0.0149060858488165
k__Bacteria|p__Bacillota|c__Bacilli|o__Lactobacillales|f__Enterococcaceae|g__Enterococcus|s__Enterococcus_faecium	0	0.000529834936350893	6.86030428769018e-05	3.50140782764988e-05	0.0520741788194559	0	0	7.85054251087343e-05	9.52480598619625e-05	3.84009830651665e-05	0.000111515421855568	3.43930486735338e-05	1.60459088038067e-05	0.0043507672062308	0	0	6.42713647197952e-06	0.306242584229358	0.000780555495327508	1.57784220096751e-05	0	3.34089746785671e-05	0.000121403423576545	4.538296414292e-05	3.65498852753926e-05	0.000152362873413927	0.000663555726127238	2.68969041663305e-05	2.41383117348205e-05	2.12876648885409e-05	0.000413188992645236	0	1.35522624861956e-05	2.74102770265331e-05	1.78667170631307e-05	0.000111704801444715	0.0904249408023525	6.27130079753646e-05	3.45445205174493e-05	7.40028121068601e-05	8.34339838535376e-05	0.000745835085793312	0.000693926854969287	0.0104032049625226	0.000284179735835982	0.00120584187082702	0.0515206093210951	0.00121133682918546	3.92258965446398e-05
k__Bacteria|p__Pseudomonadota|c__Gammaproteobacteria|o__Pasteurellales|f__Pasteurellaceae|g__Haemophilus|s__Haemophilus_parainfluenzae	0.000106994211613152	7.01311736715413e-05	0.000168188105117566	1.06486114346053e-05	0.0011530557629661	0	0.0456816559600286	5.94362839939945e-06	0.00193165951704904	5.76014745977497e-05	0.00104034884240412	0	6.71010731795552e-05	0	0	0.00958882362279727	1.83632470627986e-06	5.51871303611998e-05	8.67283883697231e-05	6.44017224884697e-06	0	0.000149055425488992	0.0102819361044443	0.0376648347076808	0.0750028499773043	9.74123289039864e-05	0	0	1.22670108816301e-05	0.0104802808725658	0	1.04979896349849e-05	0.011615356057952	0.0230757985527374	0.00854629766967182	0.00642612899422238	0	1.51376226147432e-05	0.0026567039245953	0.0949494029491069	9.93261712542114e-06	0.000182671675731934	0	0.000387697079348669	3.38021775845688e-06	0.000151896103065503	1.87368110416027e-06	4.81325892391575e-05	0.0137195024783412
k__Bacteria|p__Bacillota|c__Bacilli|o__Lactobacillales|f__Streptococcaceae|g__Streptococcus|s__Streptococcus_rubneri	0.00135882648748703	0.000919002142851931	0.000812171507607192	0.00109202412686575	0.00441894579646749	0	0.00101967982053635	0.00603327812775705	0.0374267149160626	5.12013107535553e-05	0.000744590549656744	0.00151820743430314	7.73121060547049e-05	0.00047684704299386	0.0105315697529324	0.00149230036513732	2.75448705941979e-06	2.75935651805999e-05	8.67283883697231e-05	0.000133633574163575	0.000349381594577598	0.000889192710675709	0.000819940045386203	0.00266397999518941	0.0178204813641821	0.00435607952842442	0.000157818659187019	0.000995185454154227	0.000472477773956978	0.00705815893889817	0	0.000643876697612407	0.0149137846677812	0.0128499378700387	0.00961036848717732	0.00954765761237193	0.00131645309922124	0.0242699340864661	0.0282753809339426	0.0349900475705256	0.0444488589409446	0.0241554331011769	0.00115654475828215	0.00284311191522357	0.00025134333475383	0.0324697906631864	0	0.0154532351785051	0.0274875470036563
k__Bacteria|p__Bacillota|c__Bacilli|o__Lactobacillales|f__Streptococcaceae|g__Streptococcus|s__Streptococcus_australis	0.00153001722606807	0.00151248213276601	0.00225947441217151	0.00397915146269056	0.00389858395501431	0	0.000815743856429081	0.00879619855433622	0.00535481706239109	0.00890262790727443	0.00292953091141693	0.00238294694380913	0.00147330617198589	0.00296088745300839	0.00484152732717744	0.00317510715986665	4.59081176569966e-05	5.51871303611998e-06	0	0.0145422309465089	0.00160715533505695	0.0130423497302868	0.00632418449584894	0.00884967800786941	0.0132520015539549	0.00823508842042162	0.0055684879179056	0.00156300898655454	0.0122436639899521	0.00511475089797601	0.00110183731372063	0.0066767214078504	0.0061868746017689	0.00920802572911337	0.0165733823805521	0.00445888332433489	0.00406903685213838	0.00605072401086449	0.0253636616823274	0.0104173189350426	0.017028478799822	0.00488847225885557	0.00239019250044977	0.00523391057120703	2.17299713043657e-06	0.0139118176500607	0	0.122930632916808	0.00628349830274449
k__Bacteria|p__Bacillota|c__Bacilli|o__Lactobacillales|f__Streptococcaceae|g__Streptococcus|s__Streptococcus_sanguinis	0.000106994211613152	0.000375384201270793	0.000473582295988935	0.000408076448366823	0.151360870111077	0	0.000407871928214541	0.000391041218443822	0.0024035703590924	0.000243206226079388	0.00489421099895307	0.00015968201169855	0.00042302850482763	0.000436185667234694	0.000449213875717494	0.000285759644387998	0	0	6.50462912772923e-05	0.00452905113400163	0.000116460531525866	0.0318798716067404	0.00712918258141033	0.000254144599200352	0.00194470974584781	0.00344440003996403	0.00187947675940904	0.00171841332173778	0.00024771447780324	0.0185389600612254	0.000220367462744126	0.000346433657954502	0.000488308292415994	0.00269899861121263	0.00485012057723666	0.0073787227176537	0.000128225951222848	0.000207601681573621	0.000145086986173287	0.00172578352849203	0.000478354840760282	0.00212255576387057	0.000128504973142461	0.000387697079348669	1.08649856521828e-05	0.142757020864395	7.96314469268117e-06	7.48729165942449e-05	0.000226774714398699
k__Bacteria|p__Pseudomonadota|c__Gammaproteobacteria|o__Enterobacterales|f__Enterobacteriaceae|g__Enterobacter|s__Enterobacter_cloacae	9.62947904518366e-05	0	0	7.58036746192242e-06	0	0	0.00183542367696543	0	2.16472863322642e-06	0	1.24675626919269e-05	0	0.429220766906918	0.000151556036920529	0.000349388570002496	0	0	0	0	0	0	0	7.47097991240276e-06	0	0	0	0	0	0	4.6729020487041e-06	0	4.19919585399396e-05	5.01540422717476e-06	0.000131569329727359	1.23218738366418e-06	0	0	0	0	0	0	0	0	0	0	0	0	0	0
k__Bacteria|p__Bacillota|c__Bacilli|o__Bacillales|f__|g__Gemella|s__Gemella_haemolysans	6.4196526967891e-05	3.52682780891566e-05	1.99170124481328e-05	5.7755180662266e-06	0.0161857311827246	0	0	7.181884315941e-06	0	2.56006553767776e-05	0.00314390372548089	0	7.29359491082121e-06	0.00323073112850104	0	0.0282267026512145	0	3.67914202407998e-06	0	7.79260842110483e-05	0	0.106096623894613	0.00251398474052353	0.0438490199548893	0.00578442139356891	2.49775202317914e-05	2.33141201071732e-05	5.9770898147401e-06	0.000237030307035368	0.0104169370892389	0.000358097126959204	0	0.0118475586025974	0.0430688546158907	0.0227614274213137	0.0137489993111537	1.70967934963798e-05	0	0.0372683175774496	0.0394861927830181	7.94609370033691e-06	0	0	0	0	3.06457050044436e-05	0	1.87182291485612e-05	0.00277204507643901
k__Bacteria|p__Pseudomonadota|c__Betaproteobacteria|o__Neisseriales|f__Neisseriaceae|g__Neisseria|s__Neisseria_sicca	0	6.89150261512255e-05	0.00221521438450899	2.26508599159825e-05	5.61660400298671e-05	0	0.00316100744366269	1.08966520655657e-05	0.0207813948789736	0.000908823265875606	0.00527481798224273	1.22832316691192e-05	0.00734465007519696	2.21789322322726e-05	0.000299475917144996	0.000158755357993332	0	7.35828404815997e-06	0	0.00332377289762992	0	0.000182464400167559	0.000156890578160458	6.95872116858107e-05	0.0485343733578822	0.0146018583275052	0.00397774756905463	0.000260003406941194	0.00017292528242814	0.077983466234129	0.000220367462744126	0.00011372822104567	0.000963597875986981	0.00659856735618741	0.000786905667892539	0.00851438819900831	0.00172677614313436	1.94626576475269e-05	0.00039472872111272	0.00247340168157159	0.000131507850740576	0.0674619864698209	0	0	6.78457992947417e-05	0.00376009476184956	1.77999704895226e-05	0.000794187722446098	3.13807172357118e-05
k__Bacteria|p__Actinomycetota|c__Actinomycetes|o__Mycobacteriales|f__Corynebacteriaceae|g__Corynebacterium|s__Corynebacterium_argentoratense	0.298460353294887	1.05399451760698e-05	0	5.41454818708744e-07	0	0	0	0.0375915922423267	4.32945726645284e-06	0	4.50217541652915e-06	7.36993900147153e-06	7.29359491082121e-06	0	0	0.00749325289728528	0	0	0	9.66025837327045e-07	0.0137423427200522	5.13984225824109e-06	4.48258794744166e-05	0	5.15353382383036e-06	0	1.25537569807856e-05	0	0.00344505150759585	4.1536907099592e-06	0	0	1.25918659320558e-05	0	3.61955043951354e-05	0	0.000589839375625102	0	0	0	7.94609370033691e-07	0	0	0	4.34599426087313e-06	0	1.40526082812021e-06	0	5.39356077488797e-06
k__Bacteria|p__Pseudomonadota|c__Betaproteobacteria|o__Neisseriales|f__Neisseriaceae|g__Neisseria|s__Neisseria_sp._oral_taxon_014	0	0.00032390062291076	7.96680497925311e-05	1.17315210720228e-06	0	0	0.000917711838482716	4.33389570789543e-06	0.0146198556126002	0.000524813435223942	0.000669438852319296	0	0.113443116523931	7.39297741075752e-06	0.000349388570002496	0	3.67264941255973e-06	3.67914202407998e-06	4.33641941848616e-05	0.00017968080574283	0	6.16781070988931e-05	7.47097991240276e-06	2.57170130143214e-05	0.000502597472421924	0.168888000799281	0.000263628896596497	0.00274647276987308	1.66198211944665e-05	0.00217912998871235	0	0.000169717499098923	0.000119089172713341	0.000758350997734084	7.74737817478855e-05	0.000179968846772042	6.8387173985519e-05	0	0.000221545524918575	0.00010246543214796	0.00202982963575106	0.00334868369463712	0	0	1.9315530048325e-06	0.00359887170508705	0.000278241643967801	0.00581869523246704	7.35485560211996e-07
k__Bacteria|p__Bacteroidota|c__Bacteroidia|o__Bacteroidales|f__Prevotellaceae|g__Prevotella|s__Prevotella_sp._oral_taxon_299	0.0103677391053144	0.0310433816035797	1.99170124481328e-05	0.0473390338298263	2.31271929534747e-05	0	0.00295707147955542	0.000455430526103983	0.00284156711921521	1.92004915325832e-05	0.000316537563900588	0.000692774266138324	0.0254225544211584	0.000155252525625908	0.00264537060144747	0.000285759644387998	0	0	0.000130092582554585	0.00863627098570378	0.00228262641790697	0.00802843360737259	0.00035113605588293	0.00189549513570263	0.0118131056704333	0.000387151563592766	0.000227761019508538	6.57479879621411e-05	0.000303905301841674	0.00025856724669496	0	0.00820942789455819	0.000580292940156944	0.000177253124771581	0.00353060191275528	0.00304085292821725	1.70967934963798e-05	0.00036762797778662	0.00015660182634577	0.00036242402852334	0.0149458076409637	0.000769003200764191	0	0.01117859912122	0.0388935098611817	1.06593756537195e-05	0	0.000187182291485612	0.00111989934634947
k__Bacteria|p__Bacteroidota|c__Bacteroidia|o__Bacteroidales|f__Prevotellaceae|g__Prevotella|s__Prevotella_veroralis	0.000256786107871564	0.00120358066260581	3.54080221300138e-05	0.00113263323826891	0.000133807330659389	0	0	0.00220632439209374	0.000347078157527303	0.000128003276883888	0.00200519966628491	0.000439739693754468	0.000955460933317579	2.21789322322726e-05	0.00114799101572249	0.000508017145578663	1.83632470627986e-06	0	0.000672145009865354	0.000161004306221174	0.00135094216570004	0.000454876039854337	0.0160196486771696	0.134239782403815	0.000135088375977851	0.000242281946248376	0.000772952751245512	0.000400465017587587	3.9571002843968e-05	0.000317757339311879	0	0.000148721519828953	0.0420526704946651	0.00155690373510708	0.00165282535176254	0.0381130576707067	0.000265000299193886	0.00203709150044115	0.000187768660412624	2.182134203151e-05	0.000675417964528638	0.0275397600496154	0	0	0.000215609604164428	0.000150563681108788	1.87368110416027e-06	0.000147071800452981	0.0103647076763609
k__Bacteria|p__Bacteroidota|c__Flavobacteriia|o__Flavobacteriales|f__Flavobacteriaceae|g__Capnocytophaga|s__Capnocytophaga_gingivalis	0.0172367674908787	0.103542799879682	0.0266710926694329	0.0149747451936184	1.3215538830557e-05	2.31214206956946e-06	0.0020393596410727	0.00447840017335583	0.00723668782087592	0.000192004915325832	0.000448832256909367	7.36993900147153e-06	1.02110328751497e-05	3.69648870537876e-05	0.00384327427002745	0.00600095253214796	6.42713647197952e-06	9.19785506019996e-06	0.000130092582554585	0.00175172685168638	0	2.8269132420326e-05	0.00437425873871182	6.95872116858107e-05	0.00712912822273588	0.00166100509541413	0	0.000328739939810706	0.00340587621478032	0.00230374071001112	0	0.000129475205498147	0.00284480130409047	0.00076383305313939	0.00296649112617152	0.00393759425092622	0	0.00306212480321091	0.00131760477813667	0.00227226583328115	0.00678914245756786	0.00578311792926953	5.14019892569842e-05	0.0186094598087361	0.0210882128185101	0.000209190247204246	3.74736220832055e-06	0.000925215326486027	0.00070385968112288
k__Bacteria|p__Campylobacterota|c__Epsilonproteobacteria|o__Campylobacterales|f__Campylobacteraceae|g__Campylobacter|s__Campylobacter_concisus	0	0.00757254522649937	0.00111313969571231	0.00701337402426458	0.0124506895207385	0	0.00163148771285816	0.0176628538703236	0.00115235720908753	0.000832021299745273	0.00231758137595485	0.0205129968874291	0.00485607549162476	0.00255057720671134	0.00469178936860494	0.0262898872836958	0.000201077555337645	5.51871303611998e-06	0.00405455215628456	0.0013108970612528	0.00850161880138821	0.00408360467417255	0.00463013980071161	0.00119054642601594	0.000462684997701195	0.00870716355280248	0.000573886033407341	0.00399867308606113	0.00095168261839743	0.000678090008400839	0.000137729664215079	0.00149771318792451	0.00191663138987842	0.000582925224764272	0.000911125558508185	0.0135628246420792	0.000931775245552697	0.000808781551130564	0.00284708261544702	0.00055691859880419	7.38986714131333e-05	0.00216889199381233	0.0138271351101288	0.000193848539674334	0.0117474639312657	3.99726587014482e-06	7.4947244166411e-06	0.0104073354066	0.00623373044650348
k__Bacteria|p__Actinomycetota|c__Actinomycetes|o__Actinomycetales|f__Actinomycetaceae|g__Actinomyces|s__Actinomyces_oris	0	0.000186070570608309	0.0336951590594744	0.000582876112339963	2.47791353072943e-05	0.000134104240035029	0.000611807892321811	0.000226600832727104	0.00081610269472636	0.000640016384419441	0.00736348105432637	0.00147890109296195	0	0	0.00643873221861742	0	1.2854272943959e-05	0.00174207374840187	0.00446651200104074	3.44549215313313e-05	0	0.000364928800335118	0.00275492384269852	0.00534913870697884	0.00475148508580104	4.99550404635828e-05	0.000769365963536716	0.000289888856014895	0.00557951140099948	0.0465441812504478	0	0.000216958452456355	0.0115223043029287	0.00772787076968058	0.00444465391629967	0.000136528090654652	7.69355707337089e-05	0.000564417071778281	0.00733326434664643	0.00014326185420687	4.60873434619541e-05	6.95043449126384e-05	0.000385514919427382	0.00135693977772034	0.000398624251372308	7.72804734894665e-05	0.000778514498778594	0.00178625386731984	0.0089819948231623
k__Bacteria|p__Actinomycetota|c__Actinomycetes|o__Micrococcales|f__Micrococcaceae|g__Rothia|s__Rothia_dentocariosa	0.000160491317419728	0.000282551607220025	0.00760829875518672	0.000189960398896984	8.2597117690981e-06	8.67053276088549e-07	0	0.000130140696828517	0.00567086744284214	0.00265606799534068	0.00367516042463133	0.000130202255692664	4.37615694649273e-06	3.69648870537876e-05	0.000648864487147492	6.35021431973329e-05	4.59081176569966e-06	0.000320085356094959	0.000238503068016739	2.60826976078302e-05	0	0.000452306118725216	0.024708398315294	8.32021009286867e-05	0.00188038194776312	0.000469577380357678	9.68432681374887e-05	0.000780010220823583	0.0202263223936658	0.011277789488878	0.000440734925488252	0.000593136414376647	0.000214808695942613	0.0112217674146627	0.00868961646473426	0.000220306691738189	0	0.00181867723128557	0.000520317244593936	1.707757202466e-05	0.000108066874324582	0.000759201305968819	0.00113084376365365	0.0516283277332644	0.00153727474772107	0.000279808610910137	0.064846697754159	0.00112309374891367	4.09420295184678e-05
k__Bacteria|p__Bacillota|c__Bacilli|o__Lactobacillales|f__Lactobacillaceae|g__Lacticaseibacillus|s__Lacticaseibacillus_paracasei	0	1.78368302979642e-05	0.0001283540802213	1.30851581187946e-05	1.81713658920158e-05	8.67053276088549e-07	0	2.03073970312814e-05	0	0	2.424248301208e-05	0	0	0	0	0	0	0.00188004157430487	0	0	0	0	0	0	4.53218577414868e-06	0	0	0	2.0972631507303e-05	0	0	0	0	0	1.15517567218517e-06	0	0	0	0	4.74377000685e-06	5.16496090521899e-06	0.000171978699591528	0	0	0	0	0.243192565233379	5.3480654710175e-06	0
k__Bacteria|p__Candidatus_Saccharibacteria|c__Candidatus_Saccharimonadia|o__Candidatus_Nanosynbacterales|f__Candidatus_Nanosynbacteraceae|g__Candidatus_Nanosynbacter|s__Candidatus_Nanosynbacter_sp._HMT-352	0	7.29688512189447e-06	0	9.02424697847907e-07	0	0	0.000509839910268176	0.000183014224464841	0	3.20008192209721e-05	0.0168353654883319	0	2.91743796432849e-06	1.10894661161363e-05	0.000199650611429998	0.0735354818225115	0	0	0.00130092582554585	6.44017224884697e-07	0	0	0.0027063624732679	0.0105394370394575	0.00131780611360428	0	0	0	2.37426017063808e-06	0.00947404929807819	0.000275459328430157	1.57469844524773e-05	0.041595308313438	0.00158614136393538	0.0105296572871023	3.72349338149051e-05	0	3.46002802622701e-05	0.0112010223949824	0.0016982696624523	0	0	0	0	8.20910027053814e-06	0	0	0.000157767931395016	0.0102771848946956
k__Bacteria|p__Bacillota|c__Bacilli|o__Bacillales|f__|g__Gemella|s__Gemella_sanguinis	0	1.21614752031574e-06	8.85200553250346e-06	1.14607936626684e-05	0.00127034367008729	0	0	0.000168278979057997	3.60788105537737e-06	1.92004915325832e-05	0.000963119217951351	1.47398780029431e-05	4.37615694649273e-06	1.10894661161363e-05	0.000199650611429998	0.0123829179234799	0	0	0	0	0	0.0190019968287173	0.00192377732744371	0.00513281324456426	0.0228936785401771	9.99100809271655e-06	5.38018156319382e-06	0	1.18713008531904e-06	0.00398858150423832	5.50918656860315e-05	2.97443039657906e-05	0.00561831984171811	0.00613076529493458	0.0169458110172646	0.016699867815985	0	0	0.0396429846834202	0.0077864240892436	2.26463670459602e-05	6.50489381874693e-05	0	0	1.20722062802032e-06	1.86539073940092e-05	0	4.01104910326312e-05	0.0112021805675889
k__Bacteria|p__Bacteroidota|c__Bacteroidia|o__Bacteroidales|f__Prevotellaceae|g__Prevotella|s__Prevotella_histicola	0.000192589580903673	0.00205083010175912	2.21300138312586e-05	0.00102019112091706	0.00013215538830557	5.2023196565313e-06	0.00020393596410727	0.0255709752813163	0.000107514855450246	3.84009830651665e-05	0.0288880353995663	0.000432369754752996	0.000959837090264072	2.21789322322726e-05	0.000549039181432493	0.000793776789966661	0	3.67914202407998e-06	0.000542052427310769	5.79615502396227e-05	0.0102951109868865	0.000331519825656551	0.000196113222700572	0.00250816515163205	0.000808483462291684	8.24258167649116e-05	0.000251075139615712	0.00850241026146779	5.73779541237536e-05	4.51713864708063e-05	0.000495826791174283	0.000117227550923998	0.0160461989158403	5.84752576566041e-05	0.00760298121576541	0.00097741701264126	4.27419837409494e-05	0.000523329238966836	0.000276970288948793	5.69252400822e-06	0.000198652342508423	0.00152018477462771	5.14019892569842e-05	0	0.000187360641468753	2.2651173264154e-05	0	3.47624255616137e-05	0.00168058450508441
k__Bacteria|p__Bacillota|c__Bacilli|o__Lactobacillales|f__Enterococcaceae|g__Enterococcus|s__Enterococcus_faecalis	0.000139092475097097	4.21597807042791e-05	0.0279988934993084	1.54314623331992e-05	5.28621553222279e-05	0	0	7.39238782175306e-05	6.27771303635662e-05	7.68019661303329e-05	4.15585423064229e-05	1.71965243367669e-05	1.31284708394782e-05	0	0	0	0	0.196265670845559	0.000260185165109169	0.000328448784691195	0	3.59788958076877e-05	4.66936244525173e-05	1.8153185657168e-05	1.99927872456398e-05	5.99460485562993e-05	8.78762988654991e-05	3.58625388884406e-05	3.52181925311315e-05	1.86916081948164e-05	0.000110183731372063	1.92463143308057e-05	1.26985766602935e-05	3.47196842336087e-05	4.31265584282464e-05	6.82640453273261e-05	0.000102580760978279	9.2988253204851e-05	7.06243530578963e-06	1.138504801644e-05	2.74140232661624e-05	1.78216269006765e-05	0	0	5.55321488889345e-06	2.1318751307439e-05	3.51315207030051e-05	0	2.94194224084799e-06
k__Bacteria|p__Pseudomonadota|c__Betaproteobacteria|o__Neisseriales|f__Neisseriaceae|g__Neisseria|s__Neisseria_mucosa	0	2.99983055011217e-05	0.00143845089903181	0	0	0	0.00713775874375446	2.10503505812064e-06	0.0175472903009334	0.000620815892886858	0.00259533096703611	1.96531706705908e-05	0.00438199182242139	1.4785954821515e-05	0.00284502121287746	0	0	1.28769970842799e-05	0	0.00104878205072473	0	0.00161134054795858	0.000498687909152884	0.00038424242974339	0.0227375008803954	0.00627934858627236	0.0013055907260017	9.86219819432117e-05	4.35281031283648e-05	0.0202326274482113	0.000110183731372063	4.19919585399396e-05	0.000795315057556032	0.00707367882464732	0.00104412478423244	0.00236131538609523	0.000418871440661304	0	0.000315199558321437	0.00044211936463842	4.52927340919204e-05	0.0746628148190392	0	0	6.03610314010158e-06	0.00258889586189713	1.31157677291219e-05	0.000267403273550875	8.09034116233196e-06
k__Bacteria|p__Bacillota|c__Bacilli|o__Lactobacillales|f__Streptococcaceae|g__Streptococcus|s__Streptococcus_sp._A12	0.000674063533162856	0.00125344271093876	0.0013521438450899	0.0013528248645438	0.00220369109999537	0	0	0.00211122633770334	0.00389001735390788	5.12013107535553e-05	0.00130424558604991	0.0017098258483414	0.000160459088038067	5.17508418753026e-05	0.00299475917144996	0.00193681536751865	1.00997858845392e-05	0	0.000151774679647015	0.000238930390432223	0.000768639508070715	0.00113076529681304	0.000580868688189315	0.0116044239313447	0.0147794212596136	0.0107628134678789	0.000172165810022202	0.000654491334714041	0.000291638290960044	0.0012268963934542	0	0.00165168370257096	0.00560818232253552	0.00247606169139683	0.0381412822973641	0.0023737270307002	0.0029577452748737	0.00522680483711918	0.0194324442750825	0.004174517606028	0.00704739050282881	0.00247275073246887	0.001619162661595	0.0012923235978289	4.82888251208126e-06	0.00458219910914268	0	0.0210553337593959	0.00402506730918685
k__Bacteria|p__Bacillota|c__Bacilli|o__Lactobacillales|f__Streptococcaceae|g__Streptococcus|s__Streptococcus_gwangjuense	0	0.000459703762679351	3.98340248962656e-05	0.000276773654829953	0.0166053245405948	0	0	0.000322689491850728	0.000697764196109983	0.000364809339119081	0.00462650472226253	1.71965243367669e-05	0.00047116623123905	0.00428792689823936	0.000199650611429998	0.00285759644387998	0.000356246993018293	0	0	0.00838252819909921	0	0.0122353944957429	0.00197047095189623	0.01136691975233	0.00106071422057717	0.000894195224298132	0.00103299486013321	0.000155404335183243	0.048931919276737	0.00867550225908854	0.020962454893535	0.000358681312528651	0.00710853516155844	0.00313390834003362	0.00340414868250674	0.000394069716207746	0.000205161521956557	0.000222739304188364	0.00573009153223219	0.0266998351065546	0.000348038904074757	4.81183926318266e-05	0	0	0	0.00270481657213133	0	8.02209820652624e-06	0.00122752539999382
k__Bacteria|p__Actinomycetota|c__Coriobacteriia|o__Coriobacteriales|f__Atopobiaceae|g__Lancefieldella|s__Lancefieldella_parvula	0.00139092475097097	0.00332656885057033	0.00228603042876902	0.00279363613712776	0.00309904385576561	5.78035517392366e-07	0.00234526358723361	0.00179646168371848	0.000163797799914132	0	0.0108381215123292	0.00627918802925374	0.000323835614040462	2.95719096430301e-05	0.00139755428000998	0.00260358787109065	1.83632470627986e-06	0	0.0110361874200473	0.000437287695696709	0.00784943982484336	0.00198654903281018	0.00123084394056835	0.0139719018941336	0.000862029044220135	1.49865121390748e-05	0.00838232287545597	0.00979047311654429	0.00053183427822293	0.000815681013168238	0.000165275597058094	0.0115022973100651	0.0226533003654095	0.00137051385132666	0.00432474668152685	0.00996965352894085	0.00800984775305391	0.00119154715153193	0.0148896095302344	1.043629401507e-05	0.000154154217786536	0.00711884886547523	0	0.00174463685706901	0.00293137312895893	9.32695369700458e-06	1.40526082812021e-06	0.00212318199199395	0.00775937266023656
k__Eukaryota|p__Ascomycota|c__Eurotiomycetes|o__Eurotiales|f__Aspergillaceae|g__Aspergillus|s__Aspergillus_fumigatus	7.48959481292062e-05	8.1076501354383e-07	0	0	1.81713658920158e-05	0	0	4.9530236661662e-07	1.44315242215095e-06	0	0	0	0	0	0	0	0.215544121373718	2.02352811324399e-05	0.000238503068016739	9.66025837327045e-07	0	0	0	0.00114213793093015	0	2.99730242781497e-05	1.07603631263876e-05	0	1.9785501421984e-06	0	0.000220367462744126	2.79946390266264e-05	5.33553641188804e-07	2.55829252247643e-05	3.08046845916046e-07	2.48232892099368e-05	0.000111129157726468	0	3.07062404599549e-07	0	0	0	0	0	0	0	0	0	0
k__Bacteria|p__Actinomycetota|c__Actinomycetes|o__Micrococcales|f__Micrococcaceae|g__Rothia|s__Rothia_aeria	0.000406578004129977	0.000667259606146572	0.00514965421853389	0.00201574604758287	0.000234575814242386	0	0.000407871928214541	0.00014871453557664	0.0089612549653463	0.0105922711621418	0.00139948391216879	0.00204884304240909	3.64679745541061e-05	1.10894661161363e-05	0.0079860244571999	0	3.67264941255973e-06	0.00010301597667424	0.000368595650571323	2.1252568421195e-05	0	0.00518610083856526	0.00264285914401248	1.66404201857373e-05	0.00176791795077074	0.00163602757518234	0.000105810237409478	0.00488627092355003	0.031856240129508	0.0248541275743796	0.000110183731372063	0.000248452421361309	0.000141178293458558	0.00164096191798845	0.0117863343950168	0.00295086850483123	0.000170967934963798	0.00435098524298047	0.0111732332473661	7.49515661082301e-05	0.000744151675036552	0.00126622659129307	0.000308411935541905	0.00303696045489791	0.00219665865474577	0.000174547276329657	0.00533109116161202	0.000679204314819222	8.89937527856516e-05
k__Bacteria|p__Actinomycetota|c__Actinomycetes|o__Actinomycetales|f__Actinomycetaceae|g__Actinomyces|s__Actinomyces_pacaensis	0.00945828830660261	0.000223365761231325	0	0.0139283837564637	0.00200215413282938	0	0.000611807892321811	0.00230080331852586	0.000844965743169379	0.00438411223327317	0.00408693631465081	0.0125780292291781	0.000522221395614799	0.000144163059509772	0.00409283753431495	0.00260358787109065	0.00114311212965921	0	0.00275362633073871	0.00743260279239429	0.00184007639810868	0.000737567364057597	0.000438920069853662	0.0018349845168454	0.00129287909184646	0.00825507043660705	0.00256455321178905	0.011855557647537	0.00296742950326916	0.000728453508259095	0.00286477701567364	0.0155790166183176	0.00155040017056643	0.000871646809443754	0.00462840385988859	0	0.00534274796761867	0.00206520422815425	0.00466151436422576	0.0001138504801644	1.15218358654885e-05	0.011168813578654	0.00159346166696651	0.000775394158697338	0.0056927695934926	0	0.000107268243213176	0.00878687156888175	0.00828499967393474
k__Bacteria|p__Bacteroidota|c__Bacteroidia|o__Bacteroidales|f__Prevotellaceae|g__Prevotella|s__Prevotella_intermedia	0.00102714443148626	0.00262768940889555	0.000608575380359613	0.00621175016516628	0.000313869047225728	0	0.00112164780258999	0.00332991781076354	0.00110689790778978	0.000211205406858416	0.00510027210455575	0.0035031776720328	0.00146163642012857	7.02332854021965e-05	0.0145245819815323	0.0054929353865693	2.75448705941979e-06	3.67914202407998e-06	0.00171288567030203	0.00229334533781441	0.00277176065031561	0.00200710840184315	0.0319066874608941	0.00753962310961045	0.00183235539851126	0.000517034668798082	0.0009576723182485	0.000902540562025755	0.000419056920117621	0.00339771900074663	5.50918656860315e-05	0.000577389429924169	0.00315159464777403	0.000915503252686207	0.000879935815359185	0.0060072359888047	0.000470161821150443	0.00137103610539245	0.00425634552135665	8.53878601233001e-05	0.00174377026253894	0.00671608009751994	7.71029838854764e-05	0.00116309123804601	0.000989920914976658	0.000194533605680381	9.83682579684144e-06	0.000574917038134381	0.00116648009849623
k__Bacteria|p__Bacillota|c__Bacilli|o__Lactobacillales|f__Streptococcaceae|g__Streptococcus|s__Streptococcus_cristatus	0.000395878582968661	0.000236338001448026	0.000274412171507607	0.000351674904751329	0.00198893859399882	0	0	0.000432275140464656	0.0202164007057015	0.000179204587637444	0.005910663679531	0.000206358292041203	0.000172128839895381	0.000439882155940073	0.000349388570002496	0.000127004286394666	2.75448705941979e-06	0	0	0.00090774227847498	4.65842126103464e-05	0.0107962386634354	0.0523678336959872	0.00031616798352901	0.00141623495465091	0.00811269857128584	0.000930771410432531	0.000113564706480062	0.000731667842584968	0.0366729352782298	0.000165275597058094	0.000351682652771994	0.000546038796392623	0.00320334770850084	0.000750633151785925	0.000294776559367999	7.69355707337089e-05	0.000421690915696417	0.000237819832362351	0.000857673617238481	0.00413316063823025	0.000139008689825277	5.14019892569842e-05	0.000323080899457224	1.69010887922844e-06	0.00128711961018663	1.26473474530819e-05	0.000197878422427647	0.000186323008587039
k__Bacteria|p__Bacteroidota|c__Bacteroidia|o__Bacteroidales|f__Porphyromonadaceae|g__Porphyromonas|s__Porphyromonas_gingivalis	0.000556369900388389	0.000667664988653344	0.000389488243430152	0.000176604513368835	0.000104072368290636	0	0.000917711838482716	0.000282693825746436	0.000114009041349925	0.00414730617103798	0.014906702804128	0.00183020151869876	6.56423541973909e-05	4.80543531699239e-05	0.000499126528574994	0.000349261787585331	0	0	0	0.000752856135890211	0.000186336850441385	0.000143915583230751	0.128583035272364	0.000311629687114718	0.000389804526462062	7.74303127185533e-05	0.000104016843555081	6.87365328695112e-05	9.89275071099199e-05	0.000502596575905063	0.000495826791174283	5.77389429924169e-05	0.000422467773093295	8.22308310795994e-05	4.22794296019773e-05	0.000601964763340966	0.000102580760978279	7.78506305901078e-05	0.00728428789311281	6.64127800959001e-06	0.000161305702116839	0.00111652492532738	0.00429206610295818	0	0.000123860836434884	0.00010792617849391	3.32578395988449e-05	0.000681878347554731	0.000151264863550267
k__Bacteria|p__Bacteroidota|c__Bacteroidia|o__Bacteroidales|f__Prevotellaceae|g__Prevotella|s__Prevotella_oris	0.00158351433187465	0.00466676341795828	0.0030118948824343	0.00205455030959033	0	0	0.00020393596410727	0.0106937019208445	0.00119781651038529	0.0010304263789153	0.0128273904040633	0.0052031769350389	0.0019255090564568	0.000365952381832497	0.000449213875717494	0.00771551039847595	0	0	0.00819583270093883	0.00137143468039196	0.00505438706822258	0.0137336585140202	0.00070413985674396	0.00916433322592699	0.000899675426053789	0.000269757218503347	0.00239059400791245	0.000854723843507834	0.00426971120686414	0.00296936964628208	0.000220367462744126	0.000927322417757	0.000522882568365028	0.000568306410350121	0.000174970608480314	0.000363040604695325	0.00175242133337892	0.00112883414355656	0.00141693946602462	0.00046299195266856	0.00834339838535376	0.014882840624755	0	0	0.00396716842780036	9.46019589267608e-05	2.34210138020034e-06	0.00167929255789949	0.000159600366566003
k__Bacteria|p__Bacillota|c__Bacilli|o__Lactobacillales|f__Streptococcaceae|g__Streptococcus|s__Streptococcus_toyakuensis	5.34971058065759e-05	0.000229041116326132	5.08990318118949e-05	0.00029085148011638	0.00808625782194704	0	0.000407871928214541	0.000326156608417045	9.16401788065851e-05	0.00218245587087029	0.00484780396004423	2.21098170044146e-05	0.000706019987367494	0.00904161137335645	0	0.00114303857755199	0.000141397002383549	0	0	0.0096225833656147	0	0.0115672150021716	0.0024430104313557	0.00556243863845057	0.00108300965059516	0.00102907383354981	0.000796266871352685	4.48281736105508e-05	0.0150274840400253	0.00757010131890064	0.00768531526320139	0.000862584815007926	0.00326951000247676	0.00356516336525108	0.00382547975600842	0.000409584271963957	0.000222258315452937	0.000168676366278567	0.0102314728524593	0.0178242414237382	0.00034009281037442	6.32667754974016e-05	0	0	0	0.00113788835103456	0	8.02209820652624e-06	0.0016126746716915
k__Bacteria|p__Pseudomonadota|c__Betaproteobacteria|o__Neisseriales|f__Neisseriaceae|g__Neisseria|s__Neisseria_perflava	0	0	0.00149156293222683	0	0	0	0.0709697155093301	0	0.0220455964007779	0	0.000281559124126015	0	0.00202178450927964	0	0	0	0	0	0	0	0	0	0	0	0.00902566521979072	0.0013887501248876	0	0	0	0.000593458560185421	0	0	0.000817617599757724	0.020959725166289	0.000627722460265422	0.00327357126456041	0	0	0	0.00130833176788923	0	0	0	0	0	0.0027114786819149	0	0	0
k__Bacteria|p__Bacillota|c__Bacilli|o__Lactobacillales|f__Streptococcaceae|g__Streptococcus|s__Streptococcus_sp._NPS_308	0.000545670479227074	0.000612938350239135	4.8686030428769e-05	0.00311056769101195	0.000968038219338298	0	0	0.00127887071060411	0.0022888397415314	0.00930583822945867	0.00126441864967292	7.8612682682363e-05	0.00166877451559589	0.00234727032791551	0.00109807836286499	0.000158755357993332	1.00997858845392e-05	0	0	0.0865578470761779	9.31684252206927e-05	0.00554588979664214	0.00186961272307879	0.00139628253013051	0.00173297626044746	0.00270756319312619	0.00656740829480526	0.00115656687915221	0.00148351689662036	0.00186085343806172	0.000247913395587142	0.000848587495494613	0.00149683138499107	0.00116585044952854	0.00146876736132771	0.000632993874853387	9.40323642300886e-05	0.000754718613220767	0.00028633569228908	0.00459861064464039	0.00141758311614011	0.00054979718988587	0	0.000710777978805893	0	0.000459685575066654	0	0.000112309374891367	0.000226039228838487
k__Bacteria|p__Bacteroidota|c__Bacteroidia|o__Bacteroidales|f__Prevotellaceae|g__Prevotella|s__Prevotella_nigrescens	0.000320982634839455	0.00259971801592829	0.000692669432918396	0.0139117791420233	0.000122243734182652	3.75723086305038e-06	0.000917711838482716	0.0064280341139505	0.00280115885139499	0.000121603113039694	0.00628365159673114	0.00194320725005466	0.000396771563148674	9.2412217634469e-05	0.00219615672572997	0.00765200825527862	0	0	0.00117083324299126	0.00039896867081607	0.00712738452938299	0.00553818003325478	0.0127249465358	0.00561235989900778	0.00135070101035213	0.000497052652612649	0.00134863217850725	0.00223244304580543	0.000760158964632625	0.000811008111119534	0.00019282152990111	0.000411171260703575	0.00214467221612252	0.0010507272860171	0.00145074662084162	0.00877813564686389	0.000111129157726468	0.00118938463401554	0.00207635597990215	0.00024003476234661	0.00218318924416757	0.00335848558943249	0	0.00458774877229258	0.00120142596900582	0.000199863293507241	1.3584188005162e-05	0.00027809940449291	0.0027404191973499
k__Bacteria|p__Fusobacteriota|c__Fusobacteriia|o__Fusobacteriales|f__Leptotrichiaceae|g__Leptotrichia|s__Leptotrichia_sp._oral_taxon_221	3.20982634839455e-05	0.0467778982214248	7.52420470262794e-05	1.08290963741749e-06	0	0	0	0.000116396056154906	0.000133491599048963	0	0.00478927567962935	0	0	1.10894661161363e-05	0.000199650611429998	0	0	0	0.00177793196157932	0	0	1.02796845164822e-05	2.24129397372083e-05	0.0013614889242876	3.25293978950994e-05	0	0	0	0	1.92108195335613e-05	8.26377985290472e-05	0	0.000143632640208026	0	0.000209009784954037	0.00149250026374745	0	2.59502101967026e-05	0.0019045545645287	0	1.23164452355222e-05	0.00765438875384056	0	0	0	0	0	5.3480654710175e-06	0.000144645493508359
k__Bacteria|p__Pseudomonadota|c__Gammaproteobacteria|o__Moraxellales|f__Moraxellaceae|g__Acinetobacter|s__Acinetobacter_baumannii	0.000213988423226303	3.44575130756128e-05	5.31120331950207e-05	8.39254968998553e-06	8.42490600448007e-05	0.12259035056409	0	0.000162211525066943	7.28791973186228e-05	0.000262406717611971	5.19481778830286e-06	0.0003709535964074	0.000380725654344867	0	0	0	2.20358964753584e-05	0.000121411686794639	0.000997376466251816	1.70664564594445e-05	0	0	0.000130742148467048	0	1.86404414904502e-06	0	4.48348463599485e-05	0.00163174551942405	1.46412710522682e-05	1.60955515010919e-05	0.000330551194116189	1.22476545741491e-05	8.85699044373415e-06	0	7.00806574459004e-06	2.48232892099368e-05	0	4.97379028770133e-05	0	0	7.15148433030322e-06	4.99005553218942e-05	0	0	0.00020619328326587	0.000122582820017775	1.40526082812021e-05	0.000695248511232274	6.37420818850397e-06
k__Bacteria|p__Actinomycetota|c__Actinomycetes|o__Actinomycetales|f__Actinomycetaceae|g__Actinomyces|s__Actinomyces_naeslundii	9.62947904518366e-05	0.000722391627067552	0.0105183955739972	0.000923812163186902	3.79946741378513e-05	1.38728524174168e-05	0.00285510349750178	0.000174098781865742	0.00170291985813812	0.000448011469093609	0.00310961792807809	0.00214465224942822	7.58533870725406e-05	2.21789322322726e-05	0.00154729223858248	0	2.75448705941979e-06	0.000182117530191959	0.000758873398235077	1.06262842105975e-05	0	0.00142887614779102	0.00235149092742877	0.00125408257581602	0.000461661600913484	7.2434808672195e-05	2.8694301670367e-05	0.000107587616665322	0.00698349058190347	0.00871392389815566	0.000137729664215079	8.74832469582075e-05	0.0309313851084538	0.00175608508149989	0.00454646339887492	0.000781933610113008	9.40323642300886e-05	0.000207601681573621	0.000580962069502347	0.000904162563305611	4.3703515351853e-06	4.90094739768604e-05	0	0.00012923235978289	0.000446913076493121	8.12777393596114e-05	0.000933093189871817	0.00029949166637698	0.00289658729796825
k__Bacteria|p__Fusobacteriota|c__Fusobacteriia|o__Fusobacteriales|f__Leptotrichiaceae|g__Leptotrichia|s__Leptotrichia_wadei	0.00033168205600077	0.0216032391683821	0.000752420470262794	5.86576053601139e-06	0	6.35839069131603e-06	0.000407871928214541	0.000201340412029656	0.000428616269378831	7.04018022861385e-05	0.0150341490005344	0	4.813772641142e-05	0	0.000299475917144996	0.000127004286394666	0	3.67914202407998e-06	0.00435810151557859	0	0	2.05593690329644e-05	0.000295103706539909	0.00216476738961729	5.9210814146136e-05	0.00026226396243381	0	0	5.9356504265952e-06	0.000360851880427706	0.000330551194116189	5.24899481749245e-06	0.000611665894258845	3.65470360353775e-06	0.00203811494429204	0.000552318184921093	0	0.000469266301057039	0.0420604869948324	6.166901008905e-05	2.97978513762634e-05	0.000670093171465437	0	0	2.26957478067819e-05	0	2.81052165624041e-06	0.000189856324221121	0.000707782270777344
k__Bacteria|p__Bacteroidota|c__Flavobacteriia|o__Flavobacteriales|f__Flavobacteriaceae|g__Capnocytophaga|s__Capnocytophaga_sputigena	0.00172260680697174	0.010289013404378	0.0028923928077455	0.000863259465961307	6.60776941527848e-06	1.15607103478473e-06	0	0.00040528116148405	0.0132567981498786	7.68019661303329e-05	0.00056311824825203	1.22832316691192e-05	1.31284708394782e-05	0	0.00189668080858498	0.000127004286394666	0	3.67914202407998e-06	0.000108410485462154	0.0148371908355061	0	0.00143144606892014	0.00339929586014326	0.000143712719785913	0.014674888587726	0.000629433509841143	0	3.58625388884406e-05	0.0163812080473174	0.00209501775183567	0	6.9986597566566e-06	0.000571969503354398	0.000140706088736203	0.000349325123268796	0.000853300566591576	0	0.00022922685673754	0.000755219984112591	0.00283487695609356	0.00196785010488844	0.00152731342538798	0	0.000516929439131559	0.00101382388341146	1.73214854372942e-05	2.81052165624041e-06	8.02209820652624e-05	0.000896556897898424
k__Bacteria|p__Pseudomonadota|c__Betaproteobacteria|o__Neisseriales|f__Neisseriaceae|g__Neisseria|s__Neisseria_macacae	0	4.41866932381387e-05	0.000172614107883817	4.06091114031558e-06	0	0	0.00142755174875089	1.23825591654155e-06	0.00103690501531546	0.00145283719263213	0.00413542128067497	0	0.00421715657743683	0	0.000199650611429998	0	0	0	0	0.00228239704499137	0	4.88285014532904e-05	4.85613694306179e-05	1.96659511285987e-05	0.000367618746099899	0.00570986112498751	0.00350787837920237	0.000113564706480062	0.000119504428588783	0.00651402545589352	0.00019282152990111	4.89906182965962e-05	6.18922223779013e-05	0.000900884438272056	7.73197583249275e-05	0.000608170585643451	0.000205161521956557	3.6762797778662e-05	0.000151381765467578	5.123271607398e-05	6.27741402326616e-05	0.0263858097077966	0	0	9.41632089855846e-06	0.000274478923083278	4.26262451196462e-05	0.000510740252482171	1.47097112042399e-06
k__Bacteria|p__Pseudomonadota|c__Betaproteobacteria|o__Neisseriales|f__Neisseriaceae|g__Neisseria|s__Neisseria_sp._Marseille-Q5346	3.20982634839455e-05	2.10798903521396e-05	0.00163540802213001	2.81556505728547e-05	0	0	0.016212909146528	1.1144303248874e-06	0.0265013295041689	0	0.000427014022198495	0	0.00119760828435684	0	0.000998253057149988	0	0	2.02352811324399e-05	0	5.24874038281028e-05	0	0.00128753048568939	0.000550984768539704	0.000376678602386236	0.0166643719430361	0.00345688880007993	3.0487695524765e-05	2.98854490737005e-05	4.27366830714854e-05	0.00634528177080142	0	1.74966493916415e-05	0.000846749628566633	0.0110262407718734	0.00132136694555688	0.00327977708686289	0	3.46002802622701e-05	6.97031658440977e-05	0.0004838645406987	7.94609370033691e-06	0.000471382031522894	0	0	3.8389615971046e-05	0.00253959624949868	0	4.81325892391575e-05	7.84517930892796e-06
k__Bacteria|p__Pseudomonadota|c__Betaproteobacteria|o__Neisseriales|f__Neisseriaceae|g__Neisseria|s__Neisseria_meningitidis	0	2.55390979266306e-05	0.00065283540802213	0	0	0	0.00734169470786173	1.23825591654155e-06	0.00934513350963845	0.000268806881456165	0.000628919273570533	0	0.00361178819983867	0	0	0	0	0	0	0.000226372054546971	0	0.000460015882112578	0.000280161746715104	0.00027078501938609	0.00677642182982834	0.0109276651014087	0.000172165810022202	0.000113564706480062	4.86723334980806e-05	0.00654050523416951	0	5.94886079315811e-05	0.000439221357426624	0.00845150208318105	0.000796532131827415	0.00209136211593717	0.000162419538215608	0	0.000262384824730315	0.00021157214230551	4.76765622020215e-05	0.00703686938173212	0	0.000193848539674334	1.30379827826194e-05	0.000919371150133309	3.74736220832055e-06	0.000168464062337051	1.22580926701999e-06
k__Bacteria|p__Bacteroidota|c__Bacteroidia|o__Bacteroidales|f__Porphyromonadaceae|g__Porphyromonas|s__Porphyromonas_endodontalis	0.00567069321549704	1.21614752031574e-05	9.7372060857538e-05	7.34573704048196e-05	4.95582706145886e-06	0	0.000407871928214541	7.19426687510641e-05	9.01970263844342e-05	0	0.00647759146082778	0.000471676096094178	5.83487592865697e-06	1.84824435268938e-05	0.00618916895432992	0.00298460073027465	0	0	0	9.9822669857128e-06	0	6.42480282280137e-05	0.021127931192275	0.00309511815454715	0.00589377865031288	0	3.58678770879588e-06	0	1.42455610238285e-05	0.00789824288498742	5.50918656860315e-05	3.4993298783283e-06	0.000385972704035981	0.00196988524230685	0.000238967340719373	0.0242399419135032	0	6.48755254917565e-06	0.000922568994619345	1.233380201781e-05	2.70167185811455e-05	4.63362299417589e-05	0.000282710940913413	0	1.01406532753706e-05	2.66484391342988e-05	2.0142071869723e-05	0.00269809903012833	0.0162351082561196
k__Bacteria|p__Pseudomonadota|c__Betaproteobacteria|o__Neisseriales|f__Neisseriaceae|g__Neisseria|s__Neisseria_elongata	0	0.000300388437517989	0.000148271092669433	3.60969879139163e-07	1.15635964767373e-05	0	0.00285510349750178	1.84500131564691e-05	0.0030479379155828	0.000576014745977497	0.000946149479842895	0.000174421889701493	0.00369055902487553	0	0.000249563264287497	0	0	0	4.33641941848616e-05	0.00192561150240524	0	0.00172955691989813	5.97678392992221e-05	6.05106188572267e-05	0.00126305438546174	0.00592217004695774	0.000276182653577283	5.6782353240031e-05	0.000210913445158349	0.00562357800994601	0	0.000652625022308228	0.00233461731238573	0.00973430304802281	0.000183672931877442	0.00059265602988724	0.000111129157726468	5.19004203934052e-05	0.018544112738576	3.036012804384e-05	0.000123959061725256	0.00331749584756093	0.000231308951656429	0	0.000537696067720248	0.000463682840936799	6.55788386456096e-06	0.000120331473097894	4.65807521467598e-06
k__Bacteria|p__Bacillota|c__Clostridia|o__Eubacteriales|f__|g__Mogibacterium|s__Mogibacterium_diversum	3.20982634839455e-05	6.2023523536103e-05	0	9.4393623394891e-05	1.15635964767373e-05	0	0.00020393596410727	0.000218675994861238	7.50439259518492e-05	1.28003276883888e-05	0.00515672245785531	0	0.000224642723253293	0	0	0.00663597396412129	0	3.67914202407998e-06	0	3.54209473686583e-06	0.00794260825006405	0.000146485504359871	0.00424538433522287	0.0062643618171944	0.00148615488518274	1.7484264162254e-05	1.07603631263876e-05	3.28739939810706e-05	4.74852034127616e-06	0.000868640569720218	0.000137729664215079	2.09959792699698e-05	0.000669716530420187	0.00208683575762006	0.00605504581503728	0.000999137390699955	0	6.27130079753646e-05	0.0126802955291407	1.89750800274e-06	1.27137499205391e-05	0.000405442011990391	0	0	3.23535128309444e-05	0	2.34210138020034e-06	5.3480654710175e-05	0.00510377946416445
k__Bacteria|p__Bacillota|c__Bacilli|o__Lactobacillales|f__Streptococcaceae|g__Streptococcus|s__Streptococcus_thermophilus	0.000353080898323401	0.00102683388965326	0.00023015214384509	0.000869034984027534	0.00101759648995289	5.78035517392366e-07	0	0.00108347392697386	0.00029007363685234	0.000691217695172996	0.00177004758106773	0.000157225365364726	0.000113780080608811	0.000317898028662573	0.00164711754429748	0.00149230036513732	3.67264941255973e-06	9.01389795899596e-05	0	0.000158750245934078	0.000372673700882771	0.000544823279373556	0.000472539479459475	0.000151276547143067	0.000485455576227765	0.000487061644519932	0.000763985781973522	0.000212186688423274	0.000338727784344366	0.000343717906249124	0.000220367462744126	0.000356931647589487	0.000603129035999825	0.000142533440537972	0.000308046845916046	0.000300982381670483	0.000427419837409494	0.00043682853831116	0.00037461613361145	0.00027039489039045	0.000274140232661624	0.000400986605265221	0.000205607957027937	0.000258464719565779	0.000190499415101606	0.000330440645265305	3.27894193228048e-06	0.000489347990598101	0.0816656198255526
k__Bacteria|p__Bacillota|c__Bacilli|o__Lactobacillales|f__Streptococcaceae|g__Streptococcus|s__Streptococcus_pseudopneumoniae	0.000139092475097097	0.000101751009199751	3.3195020746888e-05	0.000343914052349837	0.00567607392772422	0	0.000509839910268176	0.000522915473555497	0.00062488499879136	0.000147203768416471	0.00452226204531059	1.22832316691192e-05	0.000490129578007186	0.00207003367501211	0	0.00044451500238133	4.49899553038566e-05	0	0	0.00954723335030319	0	0.00645821179747994	0.00124018266545886	0.00197567170568845	0.000591742642608606	0.00132630632430812	0.00137373969246882	1.49427245368503e-05	0.00681847950004412	0.00557840662347521	0.00234140429165634	0.000500404172600947	0.00143579284843907	0.00257656604049412	0.00320684467769752	0.000564729829526061	0.000196613125208367	7.56881130737159e-05	0.00324657080383103	0.0117066756229044	0.000392537028796644	5.52470433920972e-05	0	0.000193848539674334	0	0.00135507312997909	0	1.33701636775437e-05	0.000928182776987539
k__Bacteria|p__Pseudomonadota|c__Betaproteobacteria|o__Neisseriales|f__Neisseriaceae|g__Neisseria|s__Neisseria_sp._RH3002v2g	0.000128393053935782	1.62153002708766e-06	0.00133886583679115	9.92667167632697e-07	0	0	0.0111145100438462	0	0.0150794996590552	0	0.000721040709016437	9.82658533529538e-06	0.00123261753992879	0	0.00329423508859496	0	0	7.35828404815997e-06	0	0.000672031974167181	0	0.00126440119552731	0.000341797330992426	0.000400882849929127	0.0239803797291851	0.0024303127185533	4.48348463599485e-05	3.58625388884406e-05	1.18713008531904e-05	0.00329179988764267	0	3.84926286616113e-05	0.000498445811598581	0.00548205540530663	0.000889177220736666	0.00156076430907477	0	2.81127277130945e-05	3.39303957082502e-05	0.00045350441265486	1.58921874006738e-06	0.00356878078686047	0	0.000258464719565779	2.24543036811779e-05	0.00173747823155628	0	2.94143600905962e-05	4.41291336127198e-06
k__Bacteria|p__Bacillota|c__Bacilli|o__Lactobacillales|f__Streptococcaceae|g__Streptococcus|s__Streptococcus_lactarius	0.00112343922193809	0.00146626852699402	0.00328852005532503	0.000821206475041595	0.00350376973245142	0	0.00020393596410727	0.0104549661801353	0.000539017429673379	0.000140803604572277	0.00224623921166216	0.00525722315438303	0.00023047759918195	3.32683983484088e-05	0.00079860244571999	0.00393713287823464	1.00997858845392e-05	0	0.000238503068016739	0.000164868409570482	0.00267859222509492	0.00224354114572224	0.000896517589488331	0.000644438090829464	0.000638160996908355	0.000796782895394145	0.000148851689915029	0.00157795171109139	0.000203790664646435	0.000311007591908195	0.000165275597058094	0.000563392110410856	0.00179551471332856	0.000332578027921936	0.00154239055750164	0.00025133580325061	0.00474436019524538	0.00080445651609778	0.000805885280871517	0.0010531169415207	0.000972601868921238	0.000416134988130797	0.00223598653267881	0.00626776944947015	9.65776502416252e-07	0.000646224649006746	0	0.00125946941842462	0.0012689577532191
k__Bacteria|p__Bacillota|c__Bacilli|o__Lactobacillales|f__Streptococcaceae|g__Streptococcus|s__Streptococcus_sp._116-D4	0.000738260060130747	0.000365655021108267	0.00026777316735823	0.00333960307932575	0.00271744517203328	0	0.00020393596410727	0.00165629111396598	0.00136883007241017	0.000499212779847164	0.00215896627281867	2.21098170044146e-05	0.000285908920504192	0.00182976190916249	0.000648864487147492	0.00187331322432132	3.21356823598976e-05	0	4.33641941848616e-05	0.00438962140481409	0	0.00471837519306532	0.00111691149690421	0.00224645672507454	0.00150892546370931	0.00559246677989809	0.00201218790463449	6.27594430547711e-05	0.00601400101222625	0.00364745965468292	0.00151502630636587	0.00617281790537112	0.00145852223355372	0.00185293472699364	0.00245374715114426	0.00226512514040673	0.000119677554474658	0.000761206165769943	0.00214329558410485	0.00815074562576968	0.00237945775856589	0.000436629859066574	0	0.00200310157663479	0	0.000699521527275344	0	0.000203226487898665	0.000970350615773027
k__Bacteria|p__Bacillota|c__Bacilli|o__Lactobacillales|f__Streptococcaceae|g__Streptococcus|s__Streptococcus_sp._D7B5	0.000203289002064988	0.000263904011908517	0.00033195020746888	0.000924624345414965	0.000427853069639282	0	0.000509839910268176	0.000909375145108115	0.000950315869986398	0.0123523162192952	0.000614027462577398	0	0.00189341723884919	0.00541165946467451	0.000549039181432493	0.000127004286394666	0	0	0	0.0131173428364515	0	0.002814063636387	0.00115239865148813	0.00439458369450609	0.000749747796654128	0.00102407832950345	0.00890599388094017	0.00448281736105508	0.000666375687892421	0.000977155739517902	0.000413188992645236	0.000447914224426022	0.00319385209615618	0.00116036839412324	0.00237065151445841	0.000511980339954946	0	0.000696330640278186	9.10440029637663e-05	0.0125339891120991	0.00112913991481788	0.00016306788614119	0	0.000516929439131559	4.5874383864772e-06	0.000150563681108788	0	2.94143600905962e-05	0.000108606701057971
k__Bacteria|p__Actinomycetota|c__Actinomycetes|o__Bifidobacteriales|f__Bifidobacteriaceae|g__Bifidobacterium|s__Bifidobacterium_longum	0.000117693632774467	3.12144530214374e-05	2.65560165975104e-05	1.68753418497559e-05	0	0	0	7.11997152011392e-05	5.05103347752831e-05	0	4.25975058640835e-05	0.000373410242741224	7.29359491082121e-06	0	0.000249563264287497	0	6.42713647197952e-06	3.67914202407998e-06	0	5.47414641151992e-06	0	0	4.66936244525173e-05	1.3614889242876e-05	5.08043405327957e-06	0	5.20084217775403e-05	2.09198143515904e-05	1.93897913935443e-05	3.16718916634389e-05	0	9.44819067148641e-05	2.09153027346011e-05	0	3.18828485523107e-05	1.24116446049684e-05	0.0541626417965311	0	2.1801430726568e-05	1.992383402877e-05	1.35083592905728e-05	7.48508329828413e-05	0.000257009946284921	0.00264926337554924	0.000310738589652429	0.000449026199412935	5.52735925727281e-05	0.000270077306286384	5.76130355499397e-05
k__Bacteria|p__Actinomycetota|c__Actinomycetes|o__Mycobacteriales|f__Dietziaceae|g__Dietzia|s__Dietzia_psychralcaliphila	0.00170120796464911	0.000643342038247029	7.30290456431535e-05	5.42357243406592e-05	0.000561660400298671	0.000333815511294091	0.0307943305801978	0.000324546875725541	0.000609731898358775	0.00206725292167479	0.000259740889415143	0.00385939139043726	0.000420111066863302	0.000288326119019543	0.00309458447716496	0.000317510715986665	0.000580278607184437	0.00101544319864608	0.000628780815680493	0.000460472315792558	0.00123448163417418	0.000149055425488992	0.00620091332729429	0.000186070152985972	0.000124086860509958	0.00137875911679488	0.00012195078209906	0.000268969041663305	0.00287760332681335	0.00139564007854629	0.00151502630636587	0.00109703991685592	0.000558203819411727	0.000897229734668518	0.00114200666952226	0.00314635190735948	0.000427419837409494	0.00116559694133522	0	0.00014610811621098	8.46258979085881e-05	0.000117622737544465	0.00174766763473746	0.00665546652881882	0.000685701316715539	0.000478339482460664	0.000113357706801697	0.00133434233501887	0.000125032545236039
k__Bacteria|p__Campylobacterota|c__Epsilonproteobacteria|o__Campylobacterales|f__Campylobacteraceae|g__Campylobacter|s__Campylobacter_rectus	0	4.7429753292314e-05	6.63900414937759e-06	2.20191626274889e-05	4.95582706145886e-06	8.67053276088549e-07	0	2.90990140387265e-05	4.61808775088303e-05	0.000262406717611971	0.00108467795419764	2.94797560058861e-05	0.000116697518573139	0	0.000199650611429998	0	6.88621764854949e-05	5.15079883371198e-05	0.000195138873831877	2.25406028709644e-05	0	0.00113333521794216	0.051306954548426	0.00174573135403099	0.000236368108075964	4.49595364172245e-05	0	3.58625388884406e-05	0.000525107207739455	0.0020005212881841	0	0.000593136414376647	0.00125534500698902	0.00166654484321322	0.000150711919364425	0.00460472014844327	3.41935869927595e-05	0.000136238603532689	0.000195445220527613	8.25415981191901e-05	3.57574216515161e-06	1.5148382865575e-05	0.00141355470456707	0	2.53516331884266e-05	6.6621097835747e-06	0.000171441821030665	0.00639093823786591	5.14839892148397e-05
k__Bacteria|p__Bacteroidota|c__Bacteroidia|o__Bacteroidales|f__Tannerellaceae|g__Tannerella|s__Tannerella_serpentiformis	0.000213988423226303	0.0363960522229961	0	0.00147519365357197	0	5.78035517392366e-07	0.00020393596410727	8.17248904917424e-06	0.00112277258443344	3.20008192209721e-05	0.00037575848668724	0.00162875651932521	4.37615694649273e-06	7.39297741075752e-06	0.00663838283004742	0.000190506429591999	0	0	0.00199475293250363	0.000346803275600409	0	0.0013132296969806	0.00512695996488639	4.538296414292e-06	0.00307410120085745	0.000414626835847737	0	0.000128507431016912	4.74852034127616e-06	0.00228556831315505	5.50918656860315e-05	0.000330686673502024	0.00266446017336865	0.000215627512608727	5.14438232679797e-05	0.00143664786302509	4.27419837409494e-05	4.32503503278377e-06	0.00134355155132533	5.313022407672e-05	5.4033437162291e-05	9.80189479537208e-06	0.000154205967770953	0	2.24543036811779e-05	6.7953519792462e-05	4.7778868156087e-05	0.00029949166637698	3.48129831833678e-05
k__Bacteria|p__Pseudomonadota|c__Gammaproteobacteria|o__Enterobacterales|f__Enterobacteriaceae|g__Klebsiella|s__Klebsiella_pneumoniae	0.00662294169885409	6.24289060428749e-05	0.000106224066390041	0	0.000171802004797241	1.4161870176113e-05	0	2.74892813472224e-05	6.13339779414152e-05	0	9.35067201894515e-06	0.000636271400460376	0.0612209769624511	0	0	0	0.000242394861228942	0.000220748521444799	0.00594089460332603	0.000127193401914728	0.000372673700882771	0	0.00016249381309476	0	6.98102808759999e-06	0	0.000118363994390264	0.00145542136988921	7.32063552613407e-05	3.32295256796736e-05	0.000688648321075393	0	1.76072701592305e-05	0	6.62300718719499e-06	0	0	0.000140563638565472	2.41043987610646e-05	0	0	0	0.00411215914055874	0	0.000270175976550947	0.0001159207102342	0.000280115325071961	0.000411801041268347	0.000203974662032127
k__Bacteria|p__Bacillota|c__Bacilli|o__Bacillales|f__Staphylococcaceae|g__Staphylococcus|s__Staphylococcus_aureus	0	0.000137424669795679	8.85200553250346e-05	9.49350782135998e-05	0.000431156954346921	0.000300289451285334	0	0.00012902626650363	2.30904387544151e-05	0.000192004915325832	1.9393986409664e-05	0	1.31284708394782e-05	0	0	0	0	0.000789175964165157	0	4.83012918663523e-06	0	7.19577916153753e-05	0.000113932443664142	6.20233843286574e-05	2.90571587939371e-05	7.74303127185533e-05	3.76612709423567e-05	3.28739939810706e-05	4.74852034127616e-06	2.90758349697144e-05	0	0	1.57931877791886e-05	2.19282216212265e-05	2.36425954240565e-05	0	0.0785341209256204	9.94758057540266e-05	3.33162708990511e-05	1.89750800274e-05	5.00603903121226e-05	7.1286507602706e-05	0	0	1.06235415265788e-05	0.000129244929801349	0.000282457426452161	0	7.10969374871596e-06
k__Viruses|p__Peploviricota|c__Herviviricetes|o__Herpesvirales|f__Herpesviridae|g__Simplexvirus|s__Human_alphaherpesvirus_1	0	0	0.000739142461964039	0	0	3.61272198370229e-05	0	0	0	0	0	0	0.00151415030348648	0	0	0	0	0.00260483255304863	0	0.000110448954067725	0	0	0.0755166649545671	0	0	0	0	0	0	0	0	0	0	0	0	0	0	0	0	0	0	0	0	0	0	0	0	0	0
k__Bacteria|p__Bacillota|c__Bacilli|o__Lactobacillales|f__Streptococcaceae|g__Streptococcus|s__Streptococcus_sp._oral_taxon_064	0.000609867006194965	0.000186475953115081	0	0.0020784645640833	0.000379946741378513	0	0	0.000899964400142399	0.00204927643945434	0.00444171370787092	0.00064138683626246	0	0.000970048123139222	0.0194583165451138	0.000399301222859995	0	7.34529882511945e-06	0	0	0.00495989865744949	0	0.00232834854298322	0.000702272111765859	0.00595727042649397	0.000856838960511029	0.00057947846937756	0.00387552411935395	0.00369085296060201	0.00133354279584172	0.000865525301687748	0.00019282152990111	0.000402422936007755	0.00148861465891676	0.00102697171259411	0.00138243723275973	0.000282364914763031	0	0.00189004030932651	0.00023183211547266	0.00928925042741368	0.000938830970694806	5.0791636666928e-05	0	0.00103385887826312	0	0.000640894961179886	0	0	5.51614170158997e-05
k__Bacteria|p__Actinomycetota|c__Actinomycetes|o__Actinomycetales|f__Actinomycetaceae|g__Actinomyces|s__Actinomyces_sp._oral_taxon_414	0	1.29722402167013e-05	1.32780082987552e-05	2.37337695533999e-05	6.60776941527848e-06	1.32948169000244e-05	0.000611807892321811	0.000697509557787856	1.87609814879623e-05	0.00154243948645085	0.00186390062244307	9.08959143514822e-05	4.08441315005988e-05	0	0	0.000412763930782664	5.50897411883959e-06	1.28769970842799e-05	0.000173456776739446	1.28803444976939e-05	0	0.000778686102123526	0.0232814411520251	0.00063384873252945	0.000634579108151366	7.49325606953742e-06	5.9181997195132e-05	1.19541796294802e-05	0.000155514041176794	0.00190446719051629	0.000137729664215079	0.000372678632041964	0.0208318549451192	0.00443132811928953	0.000155871704033519	0.000155145557562105	0	8.43381831392834e-05	0.011964993657626	0.00128840793386046	1.5494882715657e-05	7.1286507602706e-06	0.000308411935541905	0.000258464719565779	2.36615243091982e-05	4.92996123984528e-05	0.000282925846728202	0.000200552455163156	0.00106547341489378
k__Bacteria|p__Bacillota|c__Bacilli|o__Lactobacillales|f__Streptococcaceae|g__Streptococcus|s__Streptococcus_sp._1643	0.000417277425291292	0.000197826663304694	0.000225726141078838	0.000895656512614047	0.00026265883425732	0	0	0.000259166963332147	0.000480569756576265	0.0222149687031988	0.000434286767102119	0	0.00140620509880633	0.00327508899296558	0.000349388570002496	9.52532147959994e-05	0	0	0	0.00538430600864851	0	0.00151882338731024	0.000896517589488331	0.0018894440738169	0.000729352960670459	0.000382156059546408	0.00543936356038895	0.00196945109395686	0.000961575369108422	0.000760125399922534	0.000413188992645236	0.00789448820550864	0.00125086315640303	0.000365470360353775	0.00117981941985846	0.00034132022663663	0	9.08257356884591e-05	0.000142630486936491	0.0119476591392524	0.000483122496980484	0.000335046585732718	0	0.00103385887826312	3.01805157005079e-05	0.000166552744589368	0	8.82430802717887e-05	0.00038563959540449
k__Bacteria|p__Bacteroidota|c__Bacteroidia|o__Bacteroidales|f__Porphyromonadaceae|g__Porphyromonas|s__Porphyromonas_sp._oral_taxon_275	0.000299583792516825	0.00394112873083656	0	5.14382077773307e-05	0	0	0.0017334556949118	7.0209110467906e-05	0.00154272993927936	0	0.000261472495344577	0.0289220972881081	4.66790074292558e-05	0.000395524291475527	0	0.00136529607874266	0	0	0.000195138873831877	0.00512605510146974	0.000815223720681061	5.91081859697726e-05	0.000481878204349978	0.000161865905443081	0.00434636615740859	7.49325606953742e-06	6.27687849039279e-05	3.88510837958107e-05	3.83838727586489e-05	0.00382035703048497	0.000495826791174283	0.000447914224426022	0.00146759264545393	0.00115305898691616	0.000415632206852225	0.000198586313679494	0.00177806652362349	8.65007006556753e-06	0.000114073683308733	2.466760403562e-05	0.0011132477274172	0.000618410453453475	5.14019892569842e-05	0	0.000187360641468753	0.00133108953475823	0	0.000216596651576209	0.000133858371958583
k__Bacteria|p__Pseudomonadota|c__Gammaproteobacteria|o__Enterobacterales|f__Enterobacteriaceae|g__Escherichia|s__Escherichia_coli	0.00249296513058644	0.000518484226161279	0	7.92328884710462e-05	0.000206492794227453	3.52601665609343e-05	0.017334556949118	0.000329871376166669	0.00611968784613109	0.00277127094453618	0.000372641596014259	0.00431387096219467	0.00590343572081869	0.000602527658976738	0.00733715997005241	0.00377837752024131	0	9.19785506019996e-05	0.000260185165109169	0.000210271623924854	0.000582302657629329	0	0.00268581727850879	4.68957296143507e-05	3.69884838986973e-05	0.000402138075731841	0	0	0.00253570986224147	0.000706646632031809	0.000991653582348566	0.00536272303853812	0.000670676926974327	0.00012974197792559	0.000315439970218031	0.0041206660088495	0.000931775245552697	0.000826081691261699	8.4442161264876e-06	0	2.02625389358591e-05	0.000113167330819296	0.00035981392479889	0.00336004135435513	7.75035643189042e-05	0.000415715650495061	1.45210285572421e-05	0.000229966815253752	2.42710234869959e-05
k__Bacteria|p__Spirochaetota|c__Spirochaetia|o__Spirochaetales|f__Treponemataceae|g__Treponema|s__Treponema_denticola	3.20982634839455e-05	1.70260652844204e-05	4.20470262793914e-05	4.18725059801429e-05	6.60776941527848e-06	0	0	0.000419397278932623	0.00026626162188685	0.000115202949195499	0.00287446584286092	3.43930486735338e-05	0.000226101442235458	7.39297741075752e-06	0	0	6.05987153072355e-05	0	0	0.000132667548326248	0	0.000534543594857074	0.033111382971769	0.00052039132217215	0.000270396051267354	9.99100809271655e-06	0	2.09198143515904e-05	0.000103676027451196	0.00140238982594998	0	1.74966493916415e-05	0.000821565896702521	0.000568306410350121	0.000279937571226207	0.00699085882374844	0	0.000162188813729391	0.0051733873926932	0.00011764549616988	9.93261712542114e-06	2.67324403510148e-06	0.000925235806625716	0	4.15283896038988e-05	1.06593756537195e-05	9.83682579684144e-05	0.00144397767717472	0.0155270808234889
k__Viruses|p__Uroviricota|c__Caudoviricetes|o__|f__|g__|s__Streptococcus_phage_Dp-1	0.00028888437135551	0	0	0	0	0	0	0	0	0	0	0	0	0	0	0	0	0	0	1.64224392345598e-05	0	0	2.80161746715104e-05	0	1.20614621408796e-06	0	0	0	0	0	0	0	4.26842912951044e-07	7.30940720707551e-06	0	1.24116446049684e-05	4.27419837409494e-05	0.0738391605972008	0	7.59003201096001e-06	0.000300759646557752	0	0	0	0	0	0	2.139226188407e-05	0
k__Bacteria|p__Bacillota|c__Bacilli|o__Lactobacillales|f__Streptococcaceae|g__Streptococcus|s__Streptococcus_gordonii	0.000813156008259953	0.000610506055198504	0.000991424619640387	0.00287422266264558	0.00588256672195167	2.02312431087328e-06	0.000407871928214541	0.000946646648196016	0.00218132488608116	0.000844821627433662	0.00194390081638293	0.000503612498433888	0.000641836352152267	0.000584045215449844	0.000748689792862491	0.00107953643435466	1.83632470627986e-06	0	6.50462912772923e-05	0.00204346665455914	0.000302797381967251	0.00291943040268094	0.00185280301827588	0.000662591276486632	0.000898030681216396	0.00141622539714257	0.00533893350454267	0.000490121364808688	0.000723753642016174	0.00268795710068235	0.000330551194116189	0.000857335820190434	0.000687857354220607	0.00154228492069293	0.00112367788219026	0.000623685141399661	0.000111129157726468	0.000962320294794388	0.000555782952325184	0.00556254471003231	0.000854602377471235	0.000889299182343758	5.14019892569842e-05	0.000969242698371672	2.31786360579901e-05	0.00505121163790634	1.03052460728815e-05	0.000628397692844556	0.000403781572556386
k__Bacteria|p__Actinomycetota|c__Actinomycetes|o__Bifidobacteriales|f__Bifidobacteriaceae|g__Bifidobacterium|s__Bifidobacterium_dentium	0.000106994211613152	0	3.09820193637621e-05	3.24872891225246e-06	0	1.24277636239359e-05	0.000407871928214541	0.000214961227111613	1.44315242215095e-06	0	0.065956869852152	0	1.60459088038067e-05	7.39297741075752e-05	0.000648864487147492	0	0	1.83957101203999e-05	0	6.44017224884697e-07	0	0	0.000156890578160458	8.47148664001174e-05	5.48248279130889e-07	0	7.17357541759176e-06	1.79312694442203e-05	0.00013533282972637	3.99792730833573e-05	0.00143238850783682	6.9986597566566e-06	5.18614139235518e-05	0	2.91104269390663e-05	0	3.41935869927595e-05	0	2.14943683219684e-06	3.79501600548e-06	0	5.34648807020295e-06	0	0	1.44866475362438e-05	0	2.10789124218031e-05	1.33701636775437e-05	0.000102722816576275
k__Bacteria|p__Pseudomonadota|c__Betaproteobacteria|o__Neisseriales|f__Neisseriaceae|g__Neisseria|s__Neisseria_flavescens	8.55953692905214e-05	4.05382506771915e-05	0.00127690179806362	5.0445540609698e-05	0	0	0.00744366268991537	3.5909421579705e-06	0.00847202629423713	7.04018022861385e-05	0.000476537951780316	0	0.00134493890155543	1.10894661161363e-05	0.000249563264287497	0	0	0	0	2.60826976078302e-05	0	0.000822374761318575	0.000412771640160253	0.000310116921643287	0.0067544918986631	0.00274502947347387	2.69009078159691e-05	7.17250777768812e-05	7.12278051191424e-06	0.00400156178770694	0	0	0.000523309411277979	0.0107978217966523	0.000955253269185658	0.00323013050844302	2.56451902445696e-05	0	5.11258903658249e-05	0.00031214006645073	1.15218358654885e-05	0.000654944788599862	0	0	1.85911976715129e-05	0.00181875597091589	0	5.08066219746662e-05	6.86453189531197e-06
k__Bacteria|p__Bacillota|c__Clostridia|o__Eubacteriales|f__Lachnospiraceae|g__Lachnoanaerobaculum|s__Lachnoanaerobaculum_gingivalis	0.00330612113884639	0.000151613057532696	4.42600276625173e-05	1.80484939569581e-06	0.000118939849475013	0	0	0.00085439658241367	4.69024537199058e-05	1.28003276883888e-05	0.00364399151790152	5.15895730103007e-05	7.14772301260479e-05	0	0.00159720489143998	0.00292109858707731	1.83632470627986e-06	0	8.67283883697231e-05	1.4812396172348e-05	0	0.00452306118725216	0.0005416460436492	0.00194541639625984	0.00427414358410441	0.000187331401738435	5.38018156319382e-06	2.68969041663305e-05	0	0.000515057648034941	0.000110183731372063	1.74966493916415e-05	0.000623190652908524	0.000465974709451064	0.0033668750141509	0.0027864142138154	0	0.00145104925349895	0.00406136089443594	9.48754001370001e-06	9.81342571991609e-05	0.0100941694765432	0	0	2.65588538164469e-06	0	0	0.000387734746648768	0.00225843099355764
k__Bacteria|p__Bacteroidota|c__Bacteroidia|o__Bacteroidales|f__Prevotellaceae|g__Prevotella|s__Prevotella_scopos	0.00113413864309941	0.00123763279317466	7.96680497925311e-05	0.00174971124665731	0.000553400688529573	0	0	0.00159388301577228	0.000230182811333076	3.84009830651665e-05	0.00207273229753284	0.00232153078546353	0.000266945573736056	1.84824435268938e-05	0.000549039181432493	0.00142879822193999	0	5.51871303611998e-06	0.0002818672622016	0.000150378022010577	0.000628886870239676	0.000868633341642745	0.000274558511780801	0.00246429495296056	0.000981145120332639	0.00122889399540414	0.000486009734541842	0.00218163778238014	6.56878647209868e-05	0.000422638029738349	0	0.00042166925033856	0.000647947541859684	9.31949418902127e-05	0.000361415961971001	0.00246060854293498	7.69355707337089e-05	0.00140996142068751	0.000661873013114328	4.933520807124e-05	0.00211525014302969	0.00139008689825277	0	0	0.000440876973353019	0.000225179310684825	0	0.000123005505833402	0.000265755449089935
k__Bacteria|p__Pseudomonadota|c__Betaproteobacteria|o__Neisseriales|f__Neisseriaceae|g__Morococcus|s__Morococcus_cerebrosus	0	7.29688512189447e-06	0.000168188105117566	0	0	0	0.000713775874375446	0	0.000270591079153302	0.000134403440728083	0.000605715754116114	0	0.000942332462478101	0	0	0	0	0	0	0.000407018886127128	0	2.8269132420326e-05	7.47097991240276e-06	0	0.000280739668800291	0.00159856129483465	0.000321017499937231	2.09198143515904e-05	1.26627209100698e-05	0.00760229242190283	0	1.57469844524773e-05	2.92387395371465e-05	0.000719976609896937	2.23333963289133e-05	8.99844233860208e-05	0.000222258315452937	0	0.00014953939103998	2.561635803699e-05	4.56900387769373e-05	0.0374583865011869	0	0	1.30379827826194e-05	0.000173214854372942	1.3584188005162e-05	0.000112309374891367	0
k__Bacteria|p__Fusobacteriota|c__Fusobacteriia|o__Fusobacteriales|f__Fusobacteriaceae|g__Fusobacterium|s__Fusobacterium_pseudoperiodonticum	2.13988423226303e-05	0.000709419386850851	0.000250069156293223	1.41680677562121e-05	0	0	0	0.000105127927314378	0.000158746766436604	0.000243206226079388	0.00115705908204799	0	0	0	0	0.00285759644387998	0	0	0	0	0	0.000151625346618112	0.000168097048029062	0.000586953002915099	0.00195472441441327	0	0	0	0	0.000405504055559767	0	0	0.000149821862445816	0.000226591623419341	0.00101355113477527	0.00467919001607308	0	0.000233551891770323	0.0177069070924353	0	0	2.49502776609471e-05	7.71029838854764e-05	0.000904626518480227	0	0	0	0	0.000771769514515788
k__Bacteria|p__Pseudomonadota|c__Betaproteobacteria|o__Neisseriales|f__Neisseriaceae|g__Eikenella|s__Eikenella_corrodens	0	0.000184854423087993	0	1.8950918654806e-06	0	0	0.00356887937187723	1.08966520655657e-05	0.000336976090572246	0.00120963096655274	0.000130909408265232	1.96531706705908e-05	0.000379266935362703	0	0	0	7.06985011917747e-05	9.19785506019996e-06	0.000368595650571323	0.00149830607369425	0	5.6538264840652e-05	7.47097991240276e-06	6.05106188572267e-06	0.000397224153172967	0.000961634528923968	3.0487695524765e-05	5.9770898147401e-06	0.00193660487918379	0.0036344793712143	0	0.000262449740874622	0.00174674791052391	0.000392880637380308	0.000223950056980965	0.000108601890293473	0	5.40629379097971e-05	0.00116914010551278	0.00010910671015755	2.78113279511792e-06	0.000502569878599078	0	0	7.50891230628636e-05	9.85992247969056e-05	7.4947244166411e-06	2.94143600905962e-05	1.52000349110479e-05
k__Bacteria|p__Bacteroidota|c__Bacteroidia|o__Bacteroidales|f__Tannerellaceae|g__Tannerella|s__Tannerella_forsythia	0.00028888437135551	0.000195799750770835	0.000208022130013831	0.000197721251298476	8.2597117690981e-06	0	0	9.15071122324206e-05	0.000100299093339491	0.00310407946443429	0.00292641402074395	0.000280057682055918	0.00027861532559337	1.4785954821515e-05	0.0113800848515099	0.000222257501190665	2.38722211816382e-05	0	0.000411959844756185	0.00430686519141641	0.000186336850441385	3.08390535494466e-05	0.00725805698489928	4.68957296143507e-05	8.86334717928271e-05	2.49775202317914e-05	7.17357541759176e-06	7.77021675916213e-05	0.00262118322838444	2.33645102435205e-05	0.00019282152990111	1.04979896349849e-05	5.85841898025307e-05	1.64461662159199e-05	2.30265017322244e-05	0.000257541625553094	0.000273548695942076	7.3525595557324e-05	0.00852374528927888	0.00014800562421372	0.00012594558515034	0.00088751701965369	0.00128504973142461	0	1.56938681642641e-05	3.46429708745884e-05	0.000378952003316416	0.00562883890824591	4.41291336127198e-05
k__Bacteria|p__Bacteroidota|c__Flavobacteriia|o__Flavobacteriales|f__Flavobacteriaceae|g__Capnocytophaga|s__Capnocytophaga_sp._FDAARGOS_737	0.000213988423226303	0.0393281838944773	0.00044923928077455	7.40890676933131e-05	0	0	0	0.000111814509263702	0.000178229324135642	1.28003276883888e-05	0.000231342552172421	0	0	0	0.000948340404292488	0.00206381965391332	0	0	4.33641941848616e-05	0.000281757535887055	0	8.48073972609781e-05	0.000776981910889887	7.56382735715334e-06	0.00157807784665035	7.74303127185533e-05	0	0	0.000100114637195239	0.000929388296353371	0	0	0.00060238206090216	0.000542723485125356	5.12897998450216e-05	0.000626788052550903	0	3.02752452294864e-05	1.2282496183982e-05	0.00128935668786183	0.000337311677579302	4.81183926318266e-05	0	0	8.40225557102139e-05	5.32968782685976e-06	0	5.3480654710175e-05	3.92258965446398e-05
k__Bacteria|p__Bacteroidota|c__Bacteroidia|o__Bacteroidales|f__Prevotellaceae|g__Prevotella|s__Prevotella_denticola	0.000770358323614692	0.00100129479172663	0.000971507607192255	0.00160766959921605	0.000185017543627798	8.67053276088549e-07	0.000305903946160905	0.00139080904545947	0.000266983198097925	8.96022938187218e-05	0.00395117840978316	0.000904045850847175	0.000781873374440034	1.4785954821515e-05	0.000549039181432493	0.00152405143673599	0	9.19785506019996e-06	0.000693827106957785	0.000506519547371814	0.000815223720681061	0.00135434843504653	0.00751020255694288	0.00199382489134562	0.000313451816121767	0.000669397542212009	0.000541604944028178	0.000522995358789759	0.000251275868059197	0.000205088478804236	0	0.000346433657954502	0.00162029569756216	0.00102331700899057	0.000253137495631511	0.0015700730425285	0.000341935869927595	0.000834731761327267	0.000623797274943984	0.00031973009846169	0.000998426673447333	0.00817923566606548	0	0.00012923235978289	0.000419871334425466	0.000195866027637096	2.81052165624041e-05	0.000259381175344349	0.000539601239342201
k__Bacteria|p__Bacillota|c__Bacilli|o__Lactobacillales|f__Streptococcaceae|g__Streptococcus|s__Streptococcus_anginosus	0.00134812706632571	0.000508349663491981	0.000752420470262794	0.0131641202798563	0.000493930763792067	0	0.00152951973080453	0.00141074496571579	0.00122162852535078	0.000121603113039694	0.00354148044687901	0	0.000916075520799145	0.000151556036920529	0.00129772897429498	0.000603270360374663	2.75448705941979e-06	2.94331361926399e-05	0	0.000509417624883795	0.000186336850441385	0.00135177851391741	0.002170319664553	0.000269272253914659	0.00268228643070524	0.00101158956938755	0.00126792945505934	3.28739939810706e-05	0.00107593556732749	0.000399792730833573	0	0.00104629963362016	0.000331977075547674	0.000270448066661794	0.00184242818542387	0.000471642494988798	3.41935869927595e-05	0.000235714409286715	0.000725281399664135	0.00109391336357961	0.000767592651452546	0.00161196615316619	0	0	0.000170700996802073	0.000265151969386273	7.4947244166411e-06	0.000179160193279086	0.000399858982901922
k__Bacteria|p__Bacillota|c__Bacilli|o__Lactobacillales|f__Enterococcaceae|g__Enterococcus|s__Enterococcus_gallinarum	0	2.14852728589115e-05	1.10650069156293e-05	1.45290376353513e-05	0	0	0	0	7.21576211075473e-06	0	0	0	0	0	0	0	0	0.0537283505486521	0.000390277747663754	0	0	0	0	0	6.21348049681674e-07	0	0	0	0	3.1152680324694e-06	0.000137729664215079	0	1.06710728237761e-06	0	0	0	0	0	0	0	3.57574216515161e-06	0	0	0	0	0	0	0	0
k__Bacteria|p__Campylobacterota|c__Epsilonproteobacteria|o__Campylobacterales|f__Campylobacteraceae|g__Campylobacter|s__Campylobacter_showae	0	6.2023523536103e-05	0	4.6565114408952e-05	6.60776941527848e-06	5.78035517392366e-07	0.000509839910268176	4.48248641788042e-05	0.000243171183132434	0.00128643293268308	0.000267359955504654	5.40462193441246e-05	6.56423541973909e-05	1.10894661161363e-05	0	0	1.83632470627986e-05	0.000185796672216039	4.33641941848616e-05	6.95538602875473e-05	4.65842126103464e-05	0.000221013217104367	0.0129752243628655	0.000367602009557652	0.000692401026657038	0.0004071335797782	1.07603631263876e-05	2.68969041663305e-05	9.65532469392819e-05	0.00156594139765462	0	0.00137173731230469	0.00146567185234565	0.00053724142972005	3.96610314116909e-05	0.013842086645691	1.70967934963798e-05	4.32503503278377e-05	0.000453070577986635	1.802632602603e-05	0	1.5148382865575e-05	0.000950936801254209	0	3.42850658357769e-05	9.19371150133309e-05	2.66999557342839e-05	0.00117390037088834	0.000118658337047535
k__Bacteria|p__Bacillota|c__Bacilli|o__Bacillales|f__Staphylococcaceae|g__Staphylococcus|s__Staphylococcus_epidermidis	0	0.000347818190810303	1.10650069156293e-05	5.14382077773307e-06	0.00967707830867534	0.00627168536370717	0	7.38000526258765e-05	4.40161488756039e-05	0.000115202949195499	1.52381321790217e-05	7.36993900147153e-05	2.91743796432849e-06	0	0.000149737958572498	0	0	0.0085742404871184	0	3.22008612442348e-06	0	1.02796845164822e-05	0.000239071357196888	0.000742767846472458	1.19883623703288e-05	0	0	7.17250777768812e-05	5.53994039815552e-06	1.86916081948164e-05	0	0	3.23333506560416e-05	3.65470360353775e-06	2.23333963289133e-06	0	0.000136774347971038	0	4.91299847359279e-06	3.79501600548e-06	3.57574216515161e-06	0	0.000231308951656429	0	4.44257191111476e-05	1.46566415238643e-05	0.0222265420981013	0	0.000129200296743907
k__Bacteria|p__Bacillota|c__Bacilli|o__Lactobacillales|f__Streptococcaceae|g__Streptococcus|s__Streptococcus_agalactiae	0.00123043343355124	0.000608479142664644	0.00104011065006916	0.00218440922361064	0.00439086277645255	0	0	0.00137297816026127	0.000267704774309001	0.00214405488780513	0.00115498115493267	5.15895730103007e-05	0.000923369115709966	0.000406613757591664	0.00154729223858248	0.000476266073979997	0	0	0	0.000492029159811908	0	0.000357219036947756	0.00116547286633483	0.000412984973700572	0.000492802103168118	0.000314716754920571	0.00172524488793082	0.000149427245368503	0.00108028837764033	0.00028504702497095	0.000468280858331267	0.00152395816201197	0.000244260856936235	0.000365470360353775	0.00083827247944904	0.000297879470519241	0	0.000361140425237444	0.00394437011828351	0.000917445119324791	0.00316810755832433	0.000253067101989606	0	0	6.95359081739702e-05	0.00170550010459512	0	7.75469493297537e-05	0.00107013149010845
k__Bacteria|p__Pseudomonadota|c__Alphaproteobacteria|o__Sphingomonadales|f__Sphingomonadaceae|g__Sphingobium|s__Sphingobium_yanoikuyae	0.000716861217808117	0.000461730675213211	3.98340248962656e-05	6.06429396953793e-05	0.000526969610868459	0.00014768807469375	0.0107066381156317	0.000583094711099416	0.000378105934603548	0.00270086914225004	0.000170043702270447	0.00871372454607317	0.000348633836737254	0.0004177032237078	0.00329423508859496	0.000285759644387998	0	0.000862758804646756	0.0019730708354112	0.000152954090910115	0.000698763189155195	0.000169614794521956	0.00248036533091772	0.000127072299600176	8.63308290204773e-05	0.00109151763412928	5.02150279231423e-05	0.000723227867583552	0.00178860932854735	0.000732607198969054	0.0019282152990111	0.00119502115344911	0.000322799952919227	0.00039105328557854	0.000862685191987886	0.00177176226735924	0.00104290440327916	0.00164783834749061	2.61003043909617e-06	0	1.74814061407412e-05	2.31681149708795e-05	0	0.000840010338588783	4.65987162415842e-05	3.59753928313034e-05	1.59262893853623e-05	8.55690475362799e-05	1.15226071099879e-05
k__Bacteria|p__Actinomycetota|c__Actinomycetes|o__Actinomycetales|f__Actinomycetaceae|g__Actinomyces|s__Actinomyces_sp._HMT_175	0	3.3241365555297e-05	0.00231922544951591	9.93569592330545e-05	0	3.93064151826809e-05	0.000815743856429081	1.17634312071447e-05	0.000155138885381227	7.68019661303329e-05	0.000673594706549938	0.000388150120744167	0	0	0.000848515098577489	0	0	0.000579464868792598	0.00108410485462154	1.64224392345598e-05	0	8.22374761318575e-05	0.000932004744072244	0.00103926987887287	0.000317070254764031	0	0.000127330963662254	0.000140461610646392	0.00129515892308307	0.00360644195892208	0	3.14939689049547e-05	0.00276828971194399	0.00243220524815437	0.000906735890953881	6.20582230248419e-05	0	0.000131913568499905	0.00531632494203429	0	3.97304685016846e-06	3.29700097662515e-05	0	0.000323080899457224	6.68800227923255e-05	3.73078147880183e-05	0.000130689257015179	0.000211248586105191	0.0101617136617423
k__Bacteria|p__Bacteroidota|c__Flavobacteriia|o__Flavobacteriales|f__Flavobacteriaceae|g__Capnocytophaga|s__Capnocytophaga_leadbetteri	0.000213988423226303	0.0343658966290823	0.000216874135546335	0.00010116180862875	0	0	0	7.57812620923429e-05	0.000100299093339491	1.28003276883888e-05	0.000203290536115585	0	4.37615694649273e-06	0	0.00079860244571999	0.00158755357993332	0	0	0.000130092582554585	0.000158106228709193	0	6.68179493571342e-05	0.000638768782510436	1.05893583000147e-05	0.00155570931686181	6.74393046258368e-05	0	0	5.53994039815552e-05	0.000888889811931269	0	0	0.000577518461222762	0.000453183246838681	4.28185115823304e-05	0.000524391984559914	0	1.29751050983513e-05	1.50460578253779e-05	0.00114894109565907	0.000430678278558261	5.70292060821648e-05	0	0	8.4263999835818e-05	0	0	6.417678565221e-05	3.60387924503878e-05
k__Bacteria|p__Actinomycetota|c__Actinomycetes|o__Actinomycetales|f__Actinomycetaceae|g__Actinomyces|s__Actinomyces_sp._oral_taxon_171	4.27976846452607e-05	4.2970545717823e-05	0.000750207468879668	0.00555072407399269	4.95582706145886e-06	3.4682131043542e-06	0	2.72416301639141e-05	0.00127646831739251	3.20008192209721e-05	0.000818356962250644	0.000464306157092706	5.83487592865697e-06	1.10894661161363e-05	0.000648864487147492	0	0	7.54224114936397e-05	0.000173456776739446	1.67444478470021e-05	0	4.88285014532904e-05	0.000326855371167621	0.000251119068257491	0.000695617416561272	7.2434808672195e-05	0.000157818659187019	3.88510837958107e-05	0.00149855387770107	0.00665161646066091	0	0.000129475205498147	0.00106070463868334	0.000568306410350121	0.00870794525206626	6.82640453273261e-05	0	4.10878328114458e-05	0.00015644829514347	1.423131002055e-05	1.98652342508423e-06	0.000331482260352583	0	0.000193848539674334	0.00022285292793255	1.06593756537195e-05	5.15262303644076e-05	0.000184508258750104	0.00210986291039481
k__Bacteria|p__Actinomycetota|c__Actinomycetes|o__Actinomycetales|f__Actinomycetaceae|g__Schaalia|s__Schaalia_meyeri	7.48959481292062e-05	2.55390979266306e-05	0.000648409405255878	0.000101613020977674	3.30388470763924e-06	0	0.000305903946160905	0.00245954772702648	9.09186025955096e-05	0.000787220152835913	0.001496800165403	0.00451040266890058	8.31469819833618e-05	9.2412217634469e-05	0.00279510856001997	0.00168280679472932	0	0.000724790978743757	0.00210316341796579	0.000587665717707286	0.000652178976544849	0.000696448625991668	0.000250277827065492	0.00101960392774427	0.000219006912570152	0	0.000991746801482061	0.00214876378839907	0.000107237417707153	0.00180893230418723	0.00195576123185412	0.000719112289996466	0.00246235005408633	8.22308310795994e-05	0.00251959216445882	0	0.000102580760978279	4.97379028770133e-05	0.000954657015899998	4.933520807124e-05	0	0.00126800875398313	0.00113084376365365	0.000193848539674334	0.00256365372566394	0	0.00241658020409071	0.00108833132335206	0.0008889568804429
k__Eukaryota|p__Ascomycota|c__Saccharomycetes|o__Saccharomycetales|f__Saccharomycetaceae|g__Nakaseomyces|s__Nakaseomyces_glabratus	0	0	1.77040110650069e-05	0	0	0	0	0	0	0	0	0	0	0	0	0	1.83632470627986e-06	0.046966087508393	6.50462912772923e-05	0	0	0	0	0	0	4.99550404635828e-06	0	0	0	0	0	0	0	0	0	1.24116446049684e-05	2.56451902445696e-05	0	0	0	0	1.78216269006765e-06	0	0	0	0	0	1.0696130942035e-05	0
k__Bacteria|p__Actinomycetota|c__Actinomycetes|o__Mycobacteriales|f__Corynebacteriaceae|g__Corynebacterium|s__Corynebacterium_matruchotii	0	0.000250526389185043	0.000812171507607192	3.60969879139163e-06	6.60776941527848e-06	2.60115982826565e-06	0	1.1144303248874e-06	0.00398959487103629	0.000153603932260666	0.00109160437791538	2.94797560058861e-05	0	0	0.00633890691290242	0	0	0	0.00754536978816591	3.54209473686583e-06	0	0.00023643274387909	0.00825730054818315	4.0844667728628e-05	0.000522005461503157	1.7484264162254e-05	1.61405446895815e-05	0	0.00990264346170299	0.0014558685938407	0	0.000122476545741491	0.00171793601389971	0.0009100211972809	0.000923678467479263	0	0	5.83879729425808e-05	1.75025570621743e-05	3.036012804384e-05	1.19191405505054e-06	0	0	0	1.69010887922844e-06	0	2.62315354582438e-05	2.67403273550875e-05	1.02967978429679e-05
k__Bacteria|p__Actinomycetota|c__Actinomycetes|o__Actinomycetales|f__Actinomycetaceae|g__Actinomyces|s__Actinomyces_sp._oral_taxon_169	0	2.59444804334025e-05	0.00172392807745505	0.00013166376341601	0	1.0982674830455e-05	0.000713775874375446	3.73953286795548e-05	0.00038892957776968	3.84009830651665e-05	0.00141125883248894	0.000194075060372084	0	0	0.000349388570002496	0	7.34529882511945e-06	0.000206031953348479	0.00134429001973071	1.19143186603669e-05	0	0.000254422191782934	0.000562191238408308	0.000863789084186911	0.000266010065034307	0	6.097539104953e-05	0.000406442107402327	0.00601914524259597	0.00229595253992995	0	0.000166218169220594	0.00315554294471883	0.000952050288721585	0.00357988940810185	7.44698676298103e-05	0	0.000196789093991661	0.000484544474458089	9.48754001370001e-06	2.78113279511792e-06	3.38610911112854e-05	0	0.000193848539674334	9.48875413623968e-05	7.72804734894665e-05	8.52524902392925e-05	0.00126749151663115	0.00119026079827641
k__Bacteria|p__Fusobacteriota|c__Fusobacteriia|o__Fusobacteriales|f__Leptotrichiaceae|g__Leptotrichia|s__Leptotrichia_sp._oral_taxon_212	0.000160491317419728	0.00582940044738013	0.00206694329183956	9.0964409543069e-05	3.30388470763924e-06	0	0	0.00249607627656446	0.00482662327588384	2.56006553767776e-05	0.000191169294609545	0	5.83487592865697e-06	0	0.00224606937858747	0.00215907286870932	0	0	4.33641941848616e-05	0	0	0.00037777840598072	0.00100484679821817	0.000208761635057432	0.000840245312596001	0.000104905584973524	5.38018156319382e-06	0	3.56139025595712e-06	0.000254932767323746	0	0	0.000126132080777033	6.57846648636796e-05	0.00194685606618941	0.0051229063107007	0	0.000473591336089822	0.00232523005883009	1.992383402877e-05	0.00106716038395525	0.00106038680059025	0	0	0	0	0	5.3480654710175e-06	0.000192697216775543
k__Bacteria|p__Fusobacteriota|c__Fusobacteriia|o__Fusobacteriales|f__Leptotrichiaceae|g__Leptotrichia|s__Leptotrichia_hongkongensis	0.0050073291034955	0.00721175479547236	0.0085134163208852	8.12182228063116e-07	9.91165412291773e-06	0	0	9.75745662234742e-05	0.00386404061030916	0.000441611305249414	0.000223030843711136	0	0.000440533132613601	0	9.98253057149988e-05	0	0	0	0	7.72820669861636e-06	0	1.02796845164822e-05	0.000196113222700572	0.000192121214871695	2.92399082203141e-05	0.0037591167948846	0	0	0	4.1536907099592e-05	0	0	8.52618718619709e-05	1.09641108106133e-05	0.000170349905791573	0.00162592544325086	0	0.00456291195958687	0.000457983576460228	5.123271607398e-05	3.17843748013477e-06	1.24751388304736e-05	0	0.00142155595761179	3.86310600966501e-06	2.66484391342988e-06	0	0.000139049702246455	0.000124787383382635
k__Bacteria|p__Pseudomonadota|c__Betaproteobacteria|o__Burkholderiales|f__Comamonadaceae|g__Acidovorax|s__Acidovorax_temperans	0	1.98637428318238e-05	1.10650069156293e-05	1.06486114346053e-05	0	2.86127581109221e-05	0.00316100744366269	4.69298992369248e-05	4.54593012977548e-05	0.000518413271379747	5.88746016007658e-06	0.000412716584082406	2.62569416789564e-05	0	0	0	2.47903835347782e-05	0.0001195721157826	0	1.89985081340986e-05	0.000419257913493117	5.39683437115315e-05	0.000438920069853662	2.11787166000293e-05	4.09358715084397e-06	6.49415526026576e-05	0	0	0.00024771447780324	9.70925203452963e-05	0	0.000152220849707281	3.48944081337478e-05	4.02017396389153e-05	8.61761051450138e-05	0.00019238049137701	0	7.78506305901078e-05	4.60593606899324e-07	0.0001612881802329	0.000301156951242769	0.000516827180119619	0.00120794674753913	0.0131170845179633	0.00160874220889987	0.00116586921212557	0.000400967756290299	0.00276762388125155	0.000192206893068735
k__Bacteria|p__Bacillota|c__Bacilli|o__Lactobacillales|f__Streptococcaceae|g__Streptococcus|s__Streptococcus_sp._FDAARGOS_192	0.000149791896258412	0.000476324445457	0.000278838174273859	1.29046731792251e-05	0.00195424780456861	0	0	0.000322813317442382	4.04082678202265e-05	0	0.00260779852972804	9.08959143514822e-05	7.14772301260479e-05	0	0.000449213875717494	0.00247658358469598	2.29540588284983e-05	0	0	5.79615502396227e-06	0.00223604220529662	0.000133635898714268	0.000364210270729635	0.000207248869586001	9.93060382932417e-05	0.000189829153761615	0.000256455321178905	0.000200232508793793	1.50369810807078e-05	0.00012928362334748	0	0.00107954326746428	0.00206698680596543	5.48205540530663e-05	0.000184905119261107	0.000210997958284462	0.000410323043913114	0.000365465460270228	0.000328556772921518	0.00028083118440552	0.000181568241052699	5.34648807020295e-05	0	0	1.69010887922844e-06	8.66074271864711e-05	0	0.000195204389692139	0.0109045540775565
k__Bacteria|p__Pseudomonadota|c__Betaproteobacteria|o__Neisseriales|f__Neisseriaceae|g__Neisseria|s__Neisseria_bacilliformis	0	8.1076501354383e-07	1.10650069156293e-05	0	0	0	0	0.000118253440029718	2.7419896020868e-05	0.000806420644368496	1.4545489807248e-05	0.00434580736453438	9.91928907871685e-05	0	0.00139755428000998	0	0	0	0	0.00327450557992624	0	4.11187380659288e-05	0	3.02553094286134e-06	5.47151782572627e-05	0.000222299930062943	5.38018156319382e-06	0	0.010391345346826	0.000225856932354032	0	6.82369326274018e-05	9.39054408492296e-06	8.58855346831372e-05	9.24140537748137e-06	4.03378449661472e-05	2.56451902445696e-05	0.00403958272062004	1.18219025770826e-05	2.277009603288e-05	0	0.0065227154456476	0	0	6.03610314010158e-06	0.00890857320259609	0	1.0696130942035e-05	4.90323706807998e-07
k__Bacteria|p__Pseudomonadota|c__Gammaproteobacteria|o__Pasteurellales|f__Pasteurellaceae|g__Haemophilus|s__Haemophilus_parahaemolyticus	0	0	0	9.02424697847907e-07	0	0	0.000509839910268176	0	1.73178290658114e-05	0	0.0377864119497433	0	2.91743796432849e-06	4.43578644645451e-05	0.000648864487147492	0	0	0	0	0	0	5.13984225824109e-06	5.60323493430207e-06	1.3614889242876e-05	3.49051404379999e-05	0	0	0	0	0.000275182009534797	0.000826377985290472	0	8.11001534606983e-06	1.64461662159199e-05	2.29494900207454e-05	0	0	0	1.2282496183982e-06	8.15928441178201e-05	0	0	0	0	0	0	0	0	1.71613297382799e-05
k__Bacteria|p__Actinomycetota|c__Actinomycetes|o__Propionibacteriales|f__Propionibacteriaceae|g__Arachnia|s__Arachnia_propionica	7.48959481292062e-05	0.00882233949487718	0.000194744121715076	1.34461279979338e-05	1.98233082458355e-05	0	0	5.86933304440695e-05	0.000756933445418171	0.000672017203640413	0.000905283579908246	1.96531706705908e-05	2.62569416789564e-05	1.10894661161363e-05	0.00139755428000998	0	1.46905976502389e-05	0.00010301597667424	0.00663472171028382	0.000959263656465756	4.65842126103464e-05	8.99472395192192e-05	3.54871545839131e-05	2.11787166000293e-05	0.000243349136163564	0.000219802178039764	2.33141201071732e-05	8.06907124989914e-05	0.000354556185481953	0.00293302485256994	0.000247913395587142	0.00029919270459707	0.00372132322583544	1.64461662159199e-05	0.000797610295788122	7.13669564785682e-05	0	0.000116775945885162	0.000158751263177967	0.0001992383402877	1.98652342508423e-06	6.95043449126384e-05	0	0	6.5189913913097e-05	5.06320343551677e-05	0.0031388842697445	0.00010696130942035	0.000305471669341382
k__Eukaryota|p__Ascomycota|c__Saccharomycetes|o__Saccharomycetales|f__Debaryomycetaceae|g__Candida|s__Candida_albicans	0	0.0011922299524162	0.000247856154910097	0	3.4690789430212e-05	1.56069589695939e-05	0	0	0	0.0360521229343471	3.46321185886858e-06	5.40462193441246e-05	0	0.000107198172455984	0	0	0	0.000165561391083599	0	0	0	0	0	0	0	0	0	0	0.000136915669840129	0	0.000881469850976503	0.00101655532965437	0	0	0	0	0	0	0	0	0	0	0	0	0	5.32968782685976e-06	0	1.60441964130525e-05	0
k__Bacteria|p__Bacillota|c__Tissierellia|o__Tissierellales|f__Peptoniphilaceae|g__Parvimonas|s__Parvimonas_micra	7.48959481292062e-05	0.00100088940921986	7.52420470262794e-05	0.000340936050846939	0.000165194235381962	8.67053276088549e-07	0	0.00102106582878016	0.0006472538613347	3.20008192209721e-05	0.000593248191424187	4.91329266764769e-05	4.66790074292558e-05	0	0.000249563264287497	0.000222257501190665	1.2854272943959e-05	1.28769970842799e-05	0	1.86764995216562e-05	0	9.50870817774602e-05	0.0231619054734267	0.000248093537314629	0.00413598501776343	0.000586971725447098	5.38018156319382e-06	5.9770898147401e-06	1.89940813651046e-05	5.50364019069594e-05	0	4.19919585399396e-05	3.14796648301395e-05	0.000791243330165924	6.18404043176462e-05	0.000124116446049684	0	6.27130079753646e-05	0.00124298861381898	2.84626200411e-06	5.4033437162291e-05	3.74254164914207e-05	5.14019892569842e-05	0	3.54922864637973e-05	0	3.74736220832055e-06	0.00105624293052596	0.000123071250408807
k__Bacteria|p__Bacillota|c__Clostridia|o__Eubacteriales|f__Clostridiaceae|g__Clostridium|s__Clostridium_butyricum	0	0	0	8.13084652760964e-05	0	0	0.0179463648414398	0	0	0	0.000152381321790217	0	0	0.00123462722759651	0.0187671574744198	0	0	0	0	0	0	0	0	0	2.33919265762513e-06	0	0	0	0	0	0	0	0	0	0	0	0	0	0	0	0	0	0	0	0	0	0	0	0
k__Bacteria|p__Campylobacterota|c__Epsilonproteobacteria|o__Campylobacterales|f__Campylobacteraceae|g__Campylobacter|s__Campylobacter_gracilis	5.34971058065759e-05	0.000130533167180557	0	3.79018373096121e-06	8.2597117690981e-06	5.49133741522748e-06	0.00356887937187723	0.000159611187642206	9.95775171284153e-05	0.000115202949195499	0.000149957073489009	0.0012258665205781	0	9.2412217634469e-05	9.98253057149988e-05	0	1.3772435297099e-05	0.00522438167419358	0.000346913553478892	0.00015907225454652	6.98763189155195e-05	0.000637340440021896	0.00124765364537126	9.07659282858401e-06	3.23100985834471e-05	2.49775202317914e-05	6.81489664671217e-05	3.58625388884406e-05	0.000155514041176794	0.000343717906249124	0	0.000654374687247392	0.00122482573871302	6.39573130619107e-05	3.05736494571675e-05	8.06756899322945e-05	0.00163274377890427	9.51507707212428e-05	0.000161821887223962	1.518006402192e-05	6.35687496026953e-06	0.000635340999009118	0.00976637795882701	0	0.000560150371401426	3.73078147880183e-05	3.4194680150925e-05	0.000738033035000414	0.00134667406074817
k__Bacteria|p__Pseudomonadota|c__Gammaproteobacteria|o__Oceanospirillales|f__Halomonadaceae|g__Halomonas|s__Halomonas_sp._BDJS001	0.000513572215743128	0.000306469175119568	1.77040110650069e-05	1.7236311728895e-05	0.000313869047225728	0.000140751648485041	0.00978892627714898	0.000112557462813627	0.00029656782275202	0.000851221791277857	8.65802964717144e-05	0.00138309188594282	0.000179422434806202	0.00011828763857212	0.00164711754429748	9.52532147959994e-05	0.000243313023582082	0.000360555918359839	0.000195138873831877	0.000147157935886153	0.000931684252206927	3.34089746785671e-05	0.00241686200166229	7.56382735715334e-05	4.50294586592837e-05	0.00043460885203317	2.69009078159691e-05	0.000110576161572692	0.000981756580558845	0.000473001529596604	0.000991653582348566	0.000419919585399396	0.000176926387418208	0.000398362692785615	0.000380437854706317	0.00102706359106113	0.000153871141467418	0.000503866581319309	0	0.00014421060820824	6.51579683427627e-05	0.000110494086784194	0.000693926854969287	0.00348927371413802	0.000426631769942379	0.000335770333092165	9.5557736312174e-05	0.000818254017065677	5.93291685237677e-05
k__Bacteria|p__Bacillota|c__Bacilli|o__Bacillales|f__|g__Gemella|s__Gemella_morbillorum	0	1.13507101896136e-05	1.32780082987552e-05	1.56119472727688e-05	0.000127199561244111	0	0	2.40221647809061e-05	6.49418589967926e-06	1.28003276883888e-05	0.000148918109931349	0	0	4.43578644645451e-05	0	0.000317510715986665	0	0	0	0	0	0.00133892890827181	0.00592822256049159	0.000739742315529597	0.00152486121368938	0	0	0	0	0.00095898334266183	0	0	0.000170310322267466	0.000999561435567575	0.000413783925776729	0.000511980339954946	0	3.02752452294864e-05	0.0153161192102232	0.00175993867254135	3.57574216515161e-06	2.0494870935778e-05	0	0	7.00187964251783e-06	2.66484391342988e-06	2.81052165624041e-06	1.33701636775437e-05	0.000170632649969183
k__Bacteria|p__Bacteroidota|c__Bacteroidia|o__Bacteroidales|f__Prevotellaceae|g__Prevotella|s__Prevotella_sp._oral_taxon_475	5.34971058065759e-05	0.000287010814794516	4.8686030428769e-05	0.000191133551004187	0	0	0	0.000457535561162103	0.000139264208737566	3.84009830651665e-05	0.000273247415664731	0.000115462377689721	5.54313213222412e-05	0	0.000249563264287497	0.00044451500238133	0	0	0.000585416621495631	0.000330380836365849	0.000139752637831039	0.0001876042424258	0.000536042808714898	0.00100598903850139	0.000388415630821597	0.000684384054351084	2.15207262527753e-05	0.000128507431016912	0.000192710783850124	0.000408100112253491	0	2.97443039657906e-05	0.000265603002583787	0.00016263431035743	8.67151871253669e-05	0.0126257454744041	0.000102580760978279	0.000289777347196512	0.000110235403251238	0.00011290172616303	0.00110808276651198	0.000286037111755858	0	0	0.000233476469459129	5.06320343551677e-05	0	7.48729165942449e-05	0.00569731631125553
k__Bacteria|p__Actinomycetota|c__Actinomycetes|o__Propionibacteriales|f__Nocardioidaceae|g__Aeromicrobium|s__Aeromicrobium_sp._Leaf245	0.000588468163872335	0.000207150460960448	2.65560165975104e-05	1.14607936626684e-05	0.000150326754197586	0.00010375737537193	0.0130519017028653	0.000111566858080394	0.000176786171713491	0.000684817531328802	7.89612303822035e-05	0.00145924792229136	0.000189633467681352	0.000107198172455984	0.000748689792862491	0	0.000211177341222184	0.000367914202407998	0	0.000132345539713805	0.00044255001979829	2.8269132420326e-05	0.00186027399818829	5.74850879143654e-05	3.23100985834471e-05	0.000409631331801379	3.22810893791629e-05	0.000116553251387432	0.000925170046491971	0.000449637019353083	0.000826377985290472	0.000292194044840413	0.000139791053991467	0.000347196842336087	0.000324681375595512	0.00114187130365709	0.000179516331711987	0.000335190215040742	0	5.028396207261e-05	2.02625389358591e-05	4.54451485967251e-05	0.000385514919427382	0.00135693977772034	0.000134242933835859	0.000153228525022218	1.82683907655627e-05	0.00040645297579733	1.32387400838159e-05
k__Bacteria|p__Bacteroidota|c__Flavobacteriia|o__Flavobacteriales|f__Flavobacteriaceae|g__Capnocytophaga|s__Capnocytophaga_ochracea	0.000513572215743128	0.00476973057467835	0.00407192254495159	0.000273163956038561	0	0	0	0.000242450508458836	0.000740337192563436	0.000198405079170027	0.000321732381688891	0	5.83487592865697e-06	0	0.000299475917144996	0	0	1.65561391083599e-05	0.000151774679647015	0.000383190248806395	0.000232921063051732	0.000881482947288348	0.00149232823750245	0.000148251016200205	0.00118271773762643	0.000194824657807973	0	4.48281736105508e-05	0.000736416362926244	0.000422118818399604	0	1.22476545741491e-05	0.00115781140137971	6.21299612601418e-05	5.22909520942488e-05	0.000319599848577936	0	0.00139914883310555	0.000780706163694354	0.00392120028766221	0.000887578666327633	0.00028425494906579	0	0	0.000240236904976043	1.59890634805793e-05	8.89998524476131e-06	5.3480654710175e-05	0.000200787557937875
k__Bacteria|p__Actinomycetota|c__Coriobacteriia|o__Coriobacteriales|f__Atopobiaceae|g__Olsenella|s__Olsenella_sp._oral_taxon_807	8.55953692905214e-05	0.000880896187215371	9.51590594744122e-05	4.56626897111041e-05	0	0	0	0.00177392542603743	0.000295124670329869	0.000198405079170027	0.00143065281889861	1.22832316691192e-05	0.000113780080608811	0	0.000199650611429998	0	7.34529882511945e-06	9.19785506019996e-06	0.00630949025389736	1.09482928230398e-05	0	5.13984225824109e-06	0.00859723013419748	4.0844667728628e-05	0.000169079769283966	5.99460485562993e-05	5.38018156319382e-06	4.78167185179208e-05	0.000341893464571883	0.000272585952841073	0	0.000255451081117966	0.00147591608225647	5.11658504495285e-05	0.000923216397210389	6.20582230248419e-06	0	0.00224901821704756	0.00021786077606338	3.320639004795e-05	0.000106477655584515	3.65343351463868e-05	0.000179906962399445	0	5.91538107729954e-05	3.99726587014482e-06	5.24630709164877e-05	0.000681878347554731	0.000744801710641348
k__Bacteria|p__Pseudomonadota|c__Gammaproteobacteria|o__Enterobacterales|f__Enterobacteriaceae|g__Enterobacter|s__Enterobacter_roggenkampii	0	6.48612010835064e-06	8.85200553250346e-06	2.07557680505019e-06	0	0	0	0	6.49418589967926e-06	0	0	0	0.0288840945658342	0	0	0	0	0	0	0	0	0	0	0	0	0	0	0	1.18713008531904e-06	0	0	0	3.20132184713283e-07	5.48205540530663e-06	2.31035134437034e-07	0	0	0	0	0	0	0	0	0	0	0	0	0	0
k__Bacteria|p__Bacillota|c__Negativicutes|o__Selenomonadales|f__Selenomonadaceae|g__Selenomonas|s__Selenomonas_sp._oral_taxon_478	0	4.82405183058579e-05	1.10650069156293e-05	3.91652318865991e-05	0	8.67053276088549e-07	0	0.000158496757317319	1.44315242215095e-06	0.000108802785351305	0.00427083286435673	2.94797560058861e-05	0.000606827096580325	1.10894661161363e-05	0.000998253057149988	0.000254008572789332	0	1.83957101203999e-05	0.00609266928297305	1.28803444976939e-06	0.00104814478373279	0.00079667555002737	0.000345532820948628	0.00173514199573098	6.87137843177381e-05	0	0.000107603631263876	0	6.33136045503488e-06	6.90551080530717e-05	0.000220367462744126	0.000829341181163807	0.00164974785855578	0.000188217235582194	0.00039029535377563	8.37786010835366e-05	0	0	0.000696417533631778	1.328255601918e-05	0	0.000250393857954505	5.14019892569842e-05	0	6.27754726570564e-06	9.32695369700458e-06	9.36840552080137e-07	0.000272751339021892	0.000561665806148561
k__Bacteria|p__Actinomycetota|c__Actinomycetes|o__Propionibacteriales|f__Nocardioidaceae|g__Aeromicrobium|s__Aeromicrobium_erythreum	0.000588468163872335	0.000157288412627503	1.77040110650069e-05	1.61534020914775e-05	0.000221360275411829	8.75723808849435e-05	0.00836137452839808	0.000100298729239866	0.000179672476557793	0.000633616220575247	6.64936676902766e-05	0.00116690700856633	0.000131284708394782	0.00014785954821515	0.00194659346144248	0	0.000177205334156007	0.000353197634311679	0.000303549359294031	0.000129447462201824	0.000326089488272425	3.85488169368082e-05	0.00182478684360437	6.807444621438e-05	2.57676691191518e-05	0.000299730242781497	2.51075139615712e-05	8.06907124989914e-05	0.000913298745638781	0.000409138534930981	0.000523372724017299	0.000258950410996294	0.000136909864329047	0.000310649806300709	0.000320137684618251	0.00101465194645617	0.000136774347971038	0.000350327837655485	0	4.364268406302e-05	2.02625389358591e-05	2.40591963159133e-05	0.000539720887198335	0.0031661928146808	0.000133277157333443	9.46019589267608e-05	3.37262598748849e-05	0.000224618749782735	2.08387575393399e-05
k__Bacteria|p__Bacillota|c__Bacilli|o__Lactobacillales|f__Lactobacillaceae|g__Leuconostoc|s__Leuconostoc_citreum	0	0	0	1.26339457698707e-06	1.81713658920158e-05	0	0	0	3.17493532873208e-05	0	0	0	0	0	0	0	0	9.19785506019996e-06	0	0	0	0	0	0	0	0	0	0.000245060682404344	0	0	0	0	0	0	8.47128826269126e-07	0	0	0	0	0	0	0	0	0.0264280175756009	0	7.99453174028964e-05	0	0	0
k__Bacteria|p__Bacillota|c__Bacilli|o__Lactobacillales|f__Lactobacillaceae|g__Weissella|s__Weissella_confusa	0	0	4.42600276625173e-06	0	4.46024435531298e-05	0	0	2.4765118330831e-07	1.08236431661321e-05	0	0	0	0	0	0	0	0	1.103742607224e-05	0	0	0	0	0	0	0	0	0	5.9770898147401e-06	1.58284011375872e-06	0	0	0	3.20132184713283e-07	0	5.3908198035308e-07	0	0.0231832519810909	0	6.14124809199098e-07	0	0	0	0	0	4.82888251208126e-07	0	0	0.00206702730454826	1.22580926701999e-06
k__Bacteria|p__Actinomycetota|c__Actinomycetes|o__Actinomycetales|f__Actinomycetaceae|g__Pauljensenia|s__Pauljensenia_hongkongensis	3.20982634839455e-05	4.45920757449106e-05	0.000112863070539419	7.63451294379329e-05	0	0	0	0.000288142151779219	2.66983198097925e-05	0.000166404259949055	0.000607101038859661	0.00151083749530166	7.29359491082121e-06	0	0.000249563264287497	0.000571519288775996	0	0.000220748521444799	0.0011274690488064	9.85346354073586e-05	0.000302797381967251	0.000151625346618112	0.000205451947591076	0.000325244576357594	0.00127412900070019	0	0.00022596762565414	0.0005887433467519	4.11538429577267e-05	0.000644860482721166	0.000606010522546346	0.000209959792699698	0.00427077676553167	2.55829252247643e-05	0.000628030507111338	0	1.70967934963798e-05	0.000116775945885162	0.000269600791238404	7.59003201096001e-06	0	0.000291383599826061	0.000102803978513968	0	0.000417215449043821	0	0.000687640965226821	0.000254033109873331	0.00587849092092108
k__Bacteria|p__Actinomycetota|c__Actinomycetes|o__Mycobacteriales|f__Dietziaceae|g__Dietzia|s__Dietzia_sp._DQ12-45-1b	0	0.000393626414075529	0	3.04117123174745e-05	0.000341952067240662	0.000183815294530772	0	0.000186976643397774	0.000370890172492793	0	0.000148571788745462	0.00231170420012824	0.000259651978825235	0	0	0	0.000318602336539556	0.000507721599323038	0	0.00026469107942761	0	0	0.00349828634398259	0	8.32606386573443e-05	0.000721850334698771	0	0.000260003406941194	0.00160025135501006	0.000865006090349003	0	0.000689367986030675	0.000313195987377828	0.000535414077918281	0.00067077200698219	0.00181520302347663	0	0.00078066882341747	0	0	0	0	0	0.00439390023261825	0.000382206050831232	0.000237171108295259	8.75945916194928e-05	0	0
k__Bacteria|p__Spirochaetota|c__Spirochaetia|o__Spirochaetales|f__Treponemataceae|g__Treponema|s__Treponema_vincentii	0	7.70226762866638e-06	2.87690179806362e-05	5.59503312665702e-06	0	0	0	4.56916433203832e-05	1.94825576990378e-05	1.28003276883888e-05	0.00124363937851971	0	2.62569416789564e-05	0	0.000349388570002496	0	0	0	0	5.15213779907757e-06	0	0.0007504169697032	0.0104406944275829	0.000605106188572267	0.000311112623464142	1.7484264162254e-05	0	0	0.00020972631507303	0.00158411379451069	0	0.000131224870437311	0.000768744086224829	0.000497039690081134	0.000236734001086481	0.00121013534898442	0	2.16251751639188e-05	0.000719447213976744	4.459143806439e-05	0	0	0.000436916908684366	0	7.00187964251783e-06	0	1.40526082812021e-05	0.00179427596552637	0.000184852037466615
k__Bacteria|p__Bacillota|c__Bacilli|o__Lactobacillales|f__Streptococcaceae|g__Streptococcus|s__Streptococcus_constellatus	8.55953692905214e-05	0.000571183952041628	0.00114190871369295	0.000932385197816457	0.00056496428500631	0	0	0.000342130109740431	0.000165240952336283	0.00236166045850774	0.000839482554589743	5.89595120117722e-05	6.12661972508982e-05	8.50192402237115e-05	0.000199650611429998	0	4.59081176569966e-06	0	0	0.000171308581819329	0	0.000344369431302153	0.0010795565973422	6.3536149800088e-05	0.000470762522347057	0.000149865121390748	0.000781919720517502	0.000179312694442203	0.000795377157163756	0.000162513149027154	0.000137729664215079	6.47376027490736e-05	5.58097108683489e-05	0.000138878736934435	0.00471504203530248	0.000307188203972967	0.000102580760978279	0.000311402522360431	0.000293551658797169	0.000887084991280951	0.00041438878647257	0.000306531982691636	0	0	1.20722062802032e-06	6.12914100088873e-05	1.45210285572421e-05	3.47624255616137e-05	0.000213535974314883
k__Bacteria|p__Bacillota|c__Clostridia|o__Eubacteriales|f__Peptostreptococcaceae|g__Filifactor|s__Filifactor_alocis	5.34971058065759e-05	4.62136057719983e-05	0.000115076071922545	5.32430571730265e-05	0	0	0	7.92483786586593e-06	1.51531004325849e-05	0.000576014745977497	0.000983898489104562	0	2.91743796432849e-06	0	9.98253057149988e-05	6.35021431973329e-05	0	0	0	3.54209473686583e-06	0.000139752637831039	0	0.0181208617775329	1.96659511285987e-05	0.000444629354375151	5.24527924867619e-05	0	0	3.91752928155283e-05	0.000184839236593184	0	0	1.28052873885313e-05	2.55829252247643e-05	1.04735927611456e-05	1.24116446049684e-05	0	1.29751050983513e-05	0.000610132997939304	6.64127800959001e-06	9.13800775538745e-06	1.87127082457103e-05	7.71029838854764e-05	0	4.82888251208126e-07	0	9.36840552080137e-07	5.08066219746662e-05	1.07871215497759e-05
k__Bacteria|p__Bacillota|c__Bacilli|o__Lactobacillales|f__Streptococcaceae|g__Streptococcus|s__Streptococcus_sp._HSISS1	0	0.000507133515971665	0.000433748271092669	0	0.00201702161401376	0	0	0.000194158527713715	0	0.000262406717611971	0.00104381205426299	0.0024001434681459	8.02295440190334e-05	0	0	0	0	0	0	0	0	0.000406047538401046	0.000291368216583708	0.000186070152985972	3.75001822925528e-05	0	0.00022596762565414	0	5.57951140099948e-05	0.000123572298621286	0	0	0.00111267276333513	0	0.00026646052171738	0	0.00200032483907643	0	0.000210030684746092	0	0.000154154217786536	0	0	0	0	0	0	0	0.00312507814534077
k__Bacteria|p__Bacillota|c__Negativicutes|o__Veillonellales|f__Veillonellaceae|g__Veillonella|s__Veillonella_rodentium	0.000224687844387619	0.000229446498832904	9.95850622406639e-05	0.000190501853715693	0.00103246397113726	0	0.00122361578464362	0.000106242357639265	0.000181115628979944	0.000390409994495859	0.000147879146373688	0.000397976706079463	9.77341718050043e-05	5.54473305806814e-05	0.000199650611429998	0.000127004286394666	4.95807670695563e-05	0.000798373819225357	0.00392445957372997	9.27384803833963e-05	0.000209628956746559	0.000195314005813162	5.416460436492e-05	0.00049921260557212	2.88013095970094e-05	0.000147367369367569	0.000139884720643039	0.000442304646290768	5.14423036971584e-06	2.90758349697144e-05	0.000440734925488252	0.000264199405813787	0.00015441042376004	3.47196842336087e-05	0.00017920625261166	0.000111704801444715	0.00147887263743685	0.000330865180007958	0.000147543485410083	2.751386603973e-05	0.000624960269531498	0.000425045801581135	0.00187617260787992	0.000323080899457224	0.000947909637121551	0.000205192981334101	0	0.000131027604039929	0.000121845441141787
k__Bacteria|p__Bacillota|c__Bacilli|o__Lactobacillales|f__Streptococcaceae|g__Streptococcus|s__Streptococcus_sp._FDAARGOS_522	0	0.00107791208550652	0.00161327800829876	0	0.0026348480543423	0	0	0.000691194452613494	0.000703536805798586	0.000524813435223942	0.000155151891277312	0	0	0	0	0	0	0	0	0	0	0	0	0	0.000233992365533063	0	0	0	0	0.000140187061461123	0	0.00632853808495673	8.69692435137751e-05	0	5.17518701138957e-05	0	0	0.000650917772433957	8.78198477154711e-05	0	0.00225788252495073	0	0	0	7.46062348116555e-05	0	0	0.00163650803413135	0.000447665544315702
k__Bacteria|p__Bacillota|c__Negativicutes|o__Selenomonadales|f__Selenomonadaceae|g__Selenomonas|s__Selenomonas_sp._oral_taxon_136	0	5.51320209209804e-05	0.000161549100968188	5.18894201262546e-05	0	2.31214206956946e-06	0	0.000177937375207021	3.17493532873208e-05	3.20008192209721e-05	0.00312658766618655	9.82658533529538e-06	0.000399689001113003	0	0	0.000317510715986665	7.34529882511945e-06	3.86309912528398e-05	0.00390277747663754	2.89807751198114e-06	0.00102485267742762	0.000524263910340592	0.000696668876831557	0.00114213793093015	8.9839618006915e-05	0	5.9181997195132e-05	6.57479879621411e-05	5.53994039815552e-06	0.000122014664605052	0	0.000507402832357604	0.00127060464112702	0.000182735180176888	0.000594607424329447	0.000254438714401852	0	5.83879729425808e-05	0.000635926239925666	1.328255601918e-05	2.90032420062297e-05	0.000267324403510148	5.14019892569842e-05	0	5.55321488889345e-06	3.19781269611586e-05	2.34210138020034e-06	0.000125679538568911	0.000571962603991529
k__Bacteria|p__Candidatus_Saccharibacteria|c__|o__|f__|g__Candidatus_Minimicrobia|s__Candidatus_Minimicrobia_vallesae	0	0	0	0	0	0	0	1.73355828315817e-05	0	0	0.00126026279544227	0	0	0	0	0.00552468645816796	0	0	0	0	0	0	0.000201716457634875	0.000785125279672516	8.57460308560711e-05	0	0	0	7.9142005687936e-07	0.000699896884628125	0	0	0.00331102047576125	0.000116950515313208	0.000781052777820134	1.24116446049684e-05	0	1.08125875819594e-05	0.00168469788283543	0.00011479923416577	0	0	0	0	1.69010887922844e-06	0	0	2.139226188407e-05	0.00154329386717817
k__Bacteria|p__Actinomycetota|c__Coriobacteriia|o__Coriobacteriales|f__Atopobiaceae|g__Olsenella|s__Olsenella_uli	0.000609867006194965	0.000192962073223431	0.000593084370677732	0.0005624813141686	1.81713658920158e-05	8.67053276088549e-07	0	0.000469546643552556	0.00166684104758434	0	0.000623724455782231	0	6.85597921617194e-05	7.39297741075752e-06	0.00139755428000998	0	8.26346117825938e-06	9.19785506019996e-06	0.000997376466251816	2.7692740670042e-05	6.98763189155195e-05	4.62585803241699e-05	0.00781838047832949	5.14340260286427e-05	8.84507223664501e-06	1.24887601158957e-05	1.43471508351835e-05	0	0.000104863157536515	2.49221442597552e-05	0	0.000176716158855579	4.51386380445729e-05	0.000197353994591039	3.18828485523107e-05	2.17203780586947e-05	0.000205161521956557	0	0.000189764566042521	5.69252400822e-06	0.000136672811645795	0.00354917699726973	7.71029838854764e-05	0	0.000229130475198256	0	1.26473474530819e-05	0.000114983407626876	5.39356077488797e-05
k__Bacteria|p__Bacteroidota|c__Flavobacteriia|o__Flavobacteriales|f__Flavobacteriaceae|g__Capnocytophaga|s__Capnocytophaga_endodontalis	0.000481473952259183	0.00523551507495928	0.00119944674965422	0.000313051127683439	6.60776941527848e-06	0	0	0.000299905582986364	0.0014121246450747	0.000179204587637444	7.51516973374481e-05	0	0	0	0.000149737958572498	0.000158755357993332	0	0	0	0.000399934696653397	0	0.000102796845164822	0.000349268310904829	0.000148251016200205	0.00130972858895842	0.000284743730642422	0	5.9770898147401e-06	0.000670728498205257	0.000177051066512011	0	1.57469844524773e-05	0.000694580130099586	2.37555734229954e-05	7.63186060757004e-05	0.00044371629462762	0	8.00131481064997e-05	0.000134646864416902	0.00035673150451512	0.00169410717691183	0.000206730872047848	0	0.000646161798914448	0.000424941661063151	3.73078147880183e-05	0	1.33701636775437e-05	0.000665859593845261
k__Bacteria|p__Pseudomonadota|c__Betaproteobacteria|o__Neisseriales|f__Neisseriaceae|g__Kingella|s__Kingella_oralis	0	2.02691253385957e-06	2.21300138312586e-05	0	0	0	0.00020393596410727	9.90604733233241e-07	3.60788105537737e-06	0.00327048372438334	9.07361507023567e-05	2.70231096720623e-05	4.66790074292558e-05	0	0	0	4.59081176569966e-06	0	0	3.92850507179665e-05	0.000279505275662078	0	0	0.000350961589371915	3.65498852753926e-06	3.74662803476871e-05	0	0	0.00345256999813621	7.2689587424286e-05	0	0.00309865660725971	1.41925268556222e-05	0.000158979606753892	2.54138647880738e-06	0	0	4.10878328114458e-05	1.53531202299775e-06	0.00015274939422057	0	1.06929761404059e-05	0	0	0	4.66347684850229e-05	0	0	2.94194224084799e-06
k__Bacteria|p__Fusobacteriota|c__Fusobacteriia|o__Fusobacteriales|f__Leptotrichiaceae|g__Leptotrichia|s__Leptotrichia_sp._oral_taxon_218	3.20982634839455e-05	0.00211650206785617	6.41770401106501e-05	5.87478478298987e-05	0	0	0	0.000119615521537914	3.68003867648491e-05	1.28003276883888e-05	0.00497628912000826	0	2.18807847324636e-05	0	0	0	0	0	0.000216820970924308	1.28803444976939e-06	0	2.05593690329644e-05	1.68097048029062e-05	0.000190608449400264	2.31360773793235e-05	3.74662803476871e-05	3.94546647967547e-05	0	0	5.81516699394288e-05	0	0	2.9879003906573e-05	0	0.000359721704318463	0.000170660113318315	0.000102580760978279	4.32503503278377e-06	0.00176376645201981	0	7.54878901532007e-06	0.000281581705030689	0	0	2.00398624251372e-05	3.99726587014482e-06	0	2.40662946195787e-05	3.80000872776198e-05
k__Bacteria|p__Bacillota|c__Bacilli|o__Lactobacillales|f__Streptococcaceae|g__Streptococcus|s__Streptococcus_sp._KS_6	0	9.72918016252595e-06	0.000650622406639004	0.00249213604557678	0.000166846177735782	0	0.000305903946160905	2.66225022056434e-05	9.66912122841134e-05	4.48011469093609e-05	0.000308225855439303	0	0.00140182894185984	2.21789322322726e-05	0	0	0	0	0	3.54209473686583e-05	0	3.85488169368082e-05	0.000207319692569177	1.8153185657168e-05	6.12941576068334e-05	5.24527924867619e-05	0.00636296139540389	2.39083592589604e-05	7.24149352044614e-05	2.33645102435205e-05	8.26377985290472e-05	0	3.73487548832163e-06	5.48205540530663e-06	4.28955232938094e-05	4.03378449661472e-05	2.56451902445696e-05	1.08125875819594e-05	5.00511719497265e-05	0.00590978867453373	6.31714449176785e-05	8.55438091232472e-05	0	0	0	5.32968782685976e-06	0	0	0.000494981782022674
k__Bacteria|p__Pseudomonadota|c__Betaproteobacteria|o__Neisseriales|f__Neisseriaceae|g__Kingella|s__Kingella_denitrificans	5.34971058065759e-05	1.25668577099294e-05	6.41770401106501e-05	1.08290963741749e-06	0	0	0	7.42953549924931e-07	2.16472863322642e-05	0.000288007372988749	0.00031411331559938	1.22832316691192e-05	0.00015462421210941	0	0.000149737958572498	0	0	0	0	3.89630421055242e-05	0	2.8269132420326e-05	0.00013447763842325	4.538296414292e-06	0.000189876654005665	0.00017484264162254	2.51075139615712e-05	0.000107587616665322	6.41050246072281e-05	0.00184631552057686	0	3.14939689049547e-05	0.000180341130721816	0.00130472918646298	0.000563725728026364	1.55145557562105e-05	0	0	9.73387822580571e-05	1.802632602603e-05	6.35687496026953e-06	0.000261977915439945	0	0.00012923235978289	4.65987162415842e-05	6.6621097835747e-05	0	0	0.000371910531613866
k__Bacteria|p__Bacillota|c__Negativicutes|o__Selenomonadales|f__Selenomonadaceae|g__Selenomonas|s__Selenomonas_sputigena	0	6.32396710564187e-05	0	1.97631008828692e-05	8.2597117690981e-06	4.91330189783511e-06	0	0.000427817419165106	0.000224410201644472	0	0.00209939902884613	9.82658533529538e-06	5.9807478268734e-05	0	9.98253057149988e-05	0	2.38722211816382e-05	9.19785506019996e-06	0.000585416621495631	3.86410334930818e-06	0	7.70976338736164e-05	0.00308364695884424	0.000432650924829171	5.26683846818407e-05	0	1.07603631263876e-05	2.39083592589604e-05	0.000225159006182178	0.000214434282901644	0	0.000169717499098923	0.00117040326731176	0.00029237628828302	0.000577356800958149	8.37786010835366e-05	4.27419837409494e-05	3.89253152950539e-05	0.000777942602052958	7.59003201096001e-05	1.50975780306401e-05	2.76235216960486e-05	0.000128504973142461	0	3.47679540869851e-05	9.32695369700458e-06	4.21578248436062e-05	4.278452376814e-05	0.000524401204431153
k__Bacteria|p__Actinomycetota|c__Actinomycetes|o__Mycobacteriales|f__Dietziaceae|g__Dietzia|s__Dietzia_sp._oral_taxon_368	0	2.59444804334025e-05	3.3195020746888e-05	2.16581927483498e-06	2.31271929534747e-05	1.67630300043786e-05	0.0114204139900071	1.62211525066943e-05	2.38120149654906e-05	0.000774419825147524	2.21645558967589e-05	0.000206358292041203	4.2302850482763e-05	0	0.00159720489143998	0	2.47903835347782e-05	6.99036984575197e-05	0	2.31846200958491e-05	0	7.19577916153753e-05	0.000360474780773433	0.000134636126957329	6.83482854649842e-06	0.000119892097112599	5.20084217775403e-05	0	0.000155909751205234	6.33437833268778e-05	0.000853923918133488	6.82369326274018e-05	2.73179464288668e-05	4.20290914406842e-05	6.80013412359671e-05	0.000201689224830736	0	5.6225455426189e-05	1.73490258598745e-05	8.72853681260401e-05	0	0	0	0.000193848539674334	3.42850658357769e-05	2.39835952208689e-05	9.83682579684144e-06	0.000564220907192346	4.29033243456998e-05
k__Bacteria|p__Bacillota|c__Bacilli|o__Lactobacillales|f__Streptococcaceae|g__Streptococcus|s__Streptococcus_pyogenes	0	1.33776227234732e-05	0.000196957123098202	0.000219379444046826	1.81713658920158e-05	0	0	0.00482548330676242	9.66912122841134e-05	0	0.000504589967837152	0	7.29359491082121e-06	2.58754209376513e-05	0	9.52532147959994e-05	0	3.67914202407998e-06	0	1.61004306221174e-05	0	3.34089746785671e-05	0.00247289435100531	3.1768074900044e-05	0.000148246334676992	2.49775202317914e-05	2.33141201071732e-05	2.68969041663305e-05	3.24482223320537e-05	3.32295256796736e-05	0.000110183731372063	2.2745644209134e-05	0.00071485516846476	4.02017396389153e-05	9.58795807913693e-05	2.48232892099368e-05	0	2.37876926803107e-05	0.00220332628420407	3.130888204521e-05	4.56900387769373e-05	1.96037895907442e-05	0	0	1.44866475362438e-06	2.66484391342988e-06	0	0.000550850743514802	0.00114220907500923
k__Bacteria|p__Bacteroidota|c__Bacteroidia|o__Bacteroidales|f__Prevotellaceae|g__Hoylesella|s__Hoylesella_enoeca	4.27976846452607e-05	0.000332819038059742	0.000143845089903181	0.00023508163378938	0	0	0	0.000396613370068259	0.00017534301929134	2.56006553767776e-05	0.00194563242231237	0.000167051950700021	0.000848974447619589	1.4785954821515e-05	0.000598951834289992	0.000222257501190665	1.83632470627986e-06	3.67914202407998e-06	0.001409336311008	0.000215101753111489	0.00132765005939487	0.000143915583230751	0.000635033292554235	0.000506776432929274	7.00295801876522e-05	2.24797682086122e-05	5.73886033407341e-05	7.47136226842513e-05	0.000140872770124526	6.28245719881329e-05	0	0.00020646046282137	0.000573676875006203	0.00039105328557854	3.14977899949157e-05	0.000819168543927913	0	0.000118938463401554	0.000283418599445384	0.0001612881802329	9.97234759392283e-05	0.000936526493630551	0	0.00012923235978289	0.000202088733130601	2.66484391342988e-06	2.34210138020034e-06	0.000414475074003856	8.23743827437436e-05
k__Bacteria|p__Bacteroidota|c__Flavobacteriia|o__Flavobacteriales|f__Flavobacteriaceae|g__Capnocytophaga|s__Capnocytophaga_sp._oral_taxon_878	0.000674063533162856	0.00732039730728724	0.00169073305670816	0.000256108129249236	0	0	0	0.000380887519928181	0.000426451540745605	1.28003276883888e-05	3.35931550310252e-05	0	0	1.4785954821515e-05	9.98253057149988e-05	9.52532147959994e-05	0	0	0	0.000798581358857024	0	2.8269132420326e-05	0.00029883919649611	0	0.000527816893261945	0.000264761714456989	0	4.18396287031807e-05	0.000290055450846285	0.000130841257363715	0	0	0.000103616117118866	2.37555734229954e-05	7.00806574459004e-05	0.000502671606501219	0	0.000140563638565472	5.49641704233193e-05	0.00016508319623838	0.000947968978450194	0.00017465194362663	0	0.000710777978805893	0.000252309111256246	1.86539073940092e-05	0	4.01104910326312e-05	2.50065090472079e-05
k__Bacteria|p__Pseudomonadota|c__Alphaproteobacteria|o__Sphingomonadales|f__Erythrobacteraceae|g__Porphyrobacter|s__Porphyrobacter_sp._CACIAM_03H1	0	0	0	0	0	4.91330189783511e-06	0	1.98120946646648e-06	9.38049074398115e-06	0	3.11689067298172e-06	9.82658533529538e-06	4.37615694649273e-06	0	0	0	0	1.28769970842799e-05	0	3.54209473686583e-06	0	0	4.48258794744166e-05	0	5.48248279130889e-07	9.99100809271655e-06	0	0	2.21597615926221e-05	8.8265927586633e-06	0	1.04979896349849e-05	3.09461111889507e-06	0	6.39197205275795e-06	2.48232892099368e-05	2.56451902445696e-05	0	1.99590562989707e-06	6.072025608768e-05	0.000105683046214481	0.000161285723451122	0.000719627849597779	0.00801240630653916	0.000560633259652634	0.000576938707257569	0.000131626097567259	0.0014065412188776	7.47743652882196e-05
k__Bacteria|p__Pseudomonadota|c__Betaproteobacteria|o__Burkholderiales|f__Burkholderiaceae|g__Burkholderia|s__Burkholderia_multivorans	0	3.72951906230162e-05	0.00536874135546335	0	0	0	0	4.9530236661662e-07	4.32945726645284e-06	0.00252806471845679	1.38528474354743e-05	0	5.83487592865697e-05	0	0	0	0.000102834183551672	1.47165680963199e-05	0.000390277747663754	0.000457896246893019	0.000232921063051732	0	0	0	1.09284156973424e-05	0.000402138075731841	0	0	1.18713008531904e-06	0	0.00465526265046966	0	3.20132184713283e-07	0	3.85058557395057e-07	0	0	0	4.72876103083306e-05	0	0	0	0	0.000969242698371672	2.17299713043657e-06	0.00120584187082702	0.000586462185602166	0	0
k__Bacteria|p__Pseudomonadota|c__Gammaproteobacteria|o__Cardiobacteriales|f__Cardiobacteriaceae|g__Cardiobacterium|s__Cardiobacterium_hominis	0	0.00377694881559393	0	2.70727409354372e-07	0	0	0	0	0.00139841469706427	0.00164484210795796	0.000135757904867648	0	0	0	9.98253057149988e-05	0	0	0	4.33641941848616e-05	1.61004306221174e-06	9.31684252206927e-05	0	0	0	0.000209540492283826	0	0	0.00060966316110349	5.89607942375123e-05	0.00204880794268738	0	0	7.45907990381949e-05	0.000246692493238798	5.77587836092586e-05	0.00409584271963957	0	0.000261664619483418	1.8423744275973e-06	2.84626200411e-06	1.19191405505054e-06	0	0	0	2.89732950724876e-05	0	1.87368110416027e-06	5.61546874456837e-05	0.000219665020649983
k__Bacteria|p__Bacillota|c__Bacilli|o__Lactobacillales|f__Streptococcaceae|g__Streptococcus|s__Streptococcus_sp._HSISS2	0.000181890159742358	0.000445109992435562	3.54080221300138e-05	7.92328884710462e-05	0.000493930763792067	0	0	0.001943071184237	0.000513040686074661	0.000172804423793249	0.000846755299493367	5.15895730103007e-05	1.45871898216424e-05	2.21789322322726e-05	0.000299475917144996	0.00114303857755199	0	0	0	0.000139751737799979	0.000116460531525866	0.000709298231637271	0.000276426256758902	0.000412984973700572	0.000201499517523239	0.000547007693076231	0.000389166466404353	0.000236095047682234	0.000172133862371261	0.000300104153794552	0	0.000104979896349849	0.000455441388118763	0.00012974197792559	0.000204312070553817	9.92931568397471e-05	0.000111129157726468	0.000140563638565472	0.000216171932838083	0.00043452933262746	0.000288045896637213	0.000119404900234533	0.000154205967770953	0	0	3.33105489178735e-05	0	0.000120331473097894	0.00087302135997164
k__Bacteria|p__Pseudomonadota|c__Gammaproteobacteria|o__Pasteurellales|f__Pasteurellaceae|g__Haemophilus|s__Haemophilus_influenzae	0	1.21614752031574e-06	7.08160442600277e-05	1.26339457698707e-06	8.2597117690981e-06	0	0.00020393596410727	4.9530236661662e-07	0.000209257101211887	0	0.00209593581698726	2.45664633382384e-05	4.95964453935843e-05	0	0	0	0	0	0	0	0	2.8269132420326e-05	0.000349268310904829	0.000677718931200939	0.00247376933520912	1.99820161854331e-05	0	0	0	0.000802181518360871	5.50918656860315e-05	6.82369326274018e-05	0.000152169498467047	0.000319786565309553	0.000145398111272374	6.82640453273261e-05	0	4.32503503278377e-06	2.73285540093599e-05	0.00045635067465897	4.41008200368699e-05	0.000129206795029905	0.000128504973142461	0	0	1.46566415238643e-05	0	1.60441964130525e-05	7.33033941677956e-05
k__Bacteria|p__Actinomycetota|c__Actinomycetes|o__Mycobacteriales|f__Dietziaceae|g__Dietzia|s__Dietzia_kunjamensis	0.000149791896258412	0.000113101719389364	1.54910096818811e-05	1.29949156490099e-05	0.000102420425936817	4.85549834609588e-05	0.00683185479759356	3.66523751296299e-05	0.000114009041349925	0.000268806881456165	5.22944990689155e-05	0.000653467924797142	6.12661972508982e-05	4.80543531699239e-05	0.000499126528574994	0	7.16166635449147e-05	0.000180277959179919	0.000173456776739446	8.62983081345494e-05	0.000326089488272425	0	0.000905856314378835	4.538296414292e-05	3.93642264415978e-05	0.000187331401738435	0	5.6782353240031e-05	0.000421035470259819	0.000276739643551032	0.000523372724017299	0.000148721519828953	0.000113326793388502	0.000204663401798114	0.00021424658133461	0.000539906540316125	0	0.000216251751639188	0	4.174517606028e-05	1.5494882715657e-05	3.5643253801353e-05	0	0.00122770741793745	0.000223818704434966	0.000155893368935648	4.16894045675661e-05	0.000296817633641471	5.22194747750517e-05
k__Bacteria|p__Bacillota|c__Bacilli|o__Lactobacillales|f__Streptococcaceae|g__Streptococcus|s__Streptococcus_vestibularis	2.13988423226303e-05	0.000305253027599252	7.08160442600277e-05	0.000240315697036898	0.000416289473162545	0	0	8.72970421161794e-05	4.40161488756039e-05	1.28003276883888e-05	0.00584520897539838	4.42196340088292e-05	2.33395037146279e-05	2.58754209376513e-05	0.000648864487147492	0.000412763930782664	1.10179482376792e-05	0	0.000173456776739446	0.000105296816268648	0	0.000478005330016422	0.000127006658510847	0.000173968029214527	0.000358664024207428	9.99100809271655e-06	6.45621787583258e-05	8.96563472211015e-06	0.000461793603189106	0.000154205767607235	0.000330551194116189	2.62449740874622e-05	0.000302098071641101	8.58855346831372e-05	0.000120215281618737	4.65436672686314e-05	4.27419837409494e-05	3.24377627458782e-05	0.000582343850323045	0.00022675220632743	3.69493357065667e-05	0.00164671832562251	0	0.000258464719565779	1.59353122898682e-05	5.59617221820275e-05	0	4.278452376814e-05	0.000547691580504533
k__Bacteria|p__Bacillota|c__Clostridia|o__Eubacteriales|f__Lachnospiraceae|g__Lachnoanaerobaculum|s__Lachnoanaerobaculum_umeaense	0.000406578004129977	1.86475953115081e-05	4.42600276625173e-06	1.96728584130844e-05	0	0	0	0.000423483523457211	1.65962528547359e-05	0	0.0020713470127893	1.22832316691192e-05	7.58533870725406e-05	0	0.000299475917144996	0.00136529607874266	0	0	0.000238503068016739	1.93205167465409e-06	0	0.000560242806148279	0.000196113222700572	0.000738229550058166	0.00121659948127672	4.74572884404036e-05	0.000120157388244662	5.9770898147401e-06	7.9142005687936e-07	0.000149532865558531	0	0	0.000156971481237746	6.57846648636796e-05	0.000376356233997929	0.000716772475936924	0	0.00051684168641766	0.00074232336311941	0	1.35083592905728e-05	0.00124573172035729	0	0	8.45054439614221e-06	0	0	0.00019253035695663	0.000464826874053982
k__Bacteria|p__Bacillota|c__Bacilli|o__Lactobacillales|f__Carnobacteriaceae|g__Granulicatella|s__Granulicatella_elegans	0.000449375688775237	0.000527402641310261	0.000878561549100968	0.000287783236143697	0.000538533207345196	0	0.000509839910268176	0.000170260188524463	0.000212864982267265	1.92004915325832e-05	0.00204571924503367	0	2.62569416789564e-05	1.4785954821515e-05	0	0.000127004286394666	0	0	0	9.66025837327045e-07	4.65842126103464e-05	0.000359788958076877	8.03130340583297e-05	0.000240529709957476	0.000424600017244236	3.74662803476871e-05	5.9181997195132e-05	8.96563472211015e-05	4.74852034127616e-05	0.00117134078020849	8.26377985290472e-05	0	0.00380423746167618	3.28923324318398e-05	7.61645826527423e-05	1.86174669074526e-05	0	7.13630780409321e-05	5.37359208049211e-05	4.933520807124e-05	0.00025824804526095	0.000153265991345818	0	0	5.77051460193711e-05	0.000241168374165404	0	1.87182291485612e-05	0.000206671442419571
k__Bacteria|p__Fusobacteriota|c__Fusobacteriia|o__Fusobacteriales|f__Fusobacteriaceae|g__Fusobacterium|s__Fusobacterium_nucleatum	0.000213988423226303	0.000501052778370087	3.3195020746888e-05	3.95262017657383e-05	0.000513754072037902	0	0	2.81084093054932e-05	0.000171735138235963	0.000556814254444914	0.00281385963533072	3.68496950073577e-05	0	3.32683983484088e-05	0.000748689792862491	0	0	0	0	5.15213779907757e-06	0	2.05593690329644e-05	0.000364210270729635	1.66404201857373e-05	0.000123502062345552	0	0	1.79312694442203e-05	3.40310624458125e-05	0.000176012643834521	0	7.34859274448943e-05	1.78206916157061e-05	9.13675900884438e-06	4.46667926578266e-05	7.44698676298103e-05	0	2.81127277130945e-05	0.00386269151866003	0	2.38382811010107e-06	7.1286507602706e-06	0	0	3.86310600966501e-06	0	2.15473326978432e-05	3.74364582971225e-05	6.30065963248277e-05
k__Viruses|p__Uroviricota|c__Caudoviricetes|o__|f__|g__|s__Streptococcus_phage_PH10	0.000353080898323401	5.26997258803489e-06	0	0	9.91165412291773e-06	0	0	4.32151314873001e-05	0.000635708641957492	0	0.000249004932652651	0	0.000459496479381737	0.000931515153755448	0	0.000158755357993332	0	0	0	4.18611196175053e-06	0	0.000490854935662025	0.000102725973795538	2.42042475428907e-05	0.000131250638023935	0.00017484264162254	0.00303442240164131	0	0.000496616085691798	0.000139148638783633	8.26377985290472e-05	0	1.76072701592305e-05	9.13675900884438e-06	8.15554024562731e-05	0.000282364914763031	0	0	4.75946727129301e-06	2.84626200411e-05	1.39056639755896e-05	5.34648807020295e-06	0	0.00801240630653916	0	4.26375026148781e-05	0	0	1.47097112042399e-06
k__Viruses|p__Uroviricota|c__Caudoviricetes|o__|f__|g__Felixounavirus|s__Felixounavirus_BPS17W1	0	0	0	1.21827334209467e-05	0	0	0	0	0	0	3.74026880757806e-05	0	0	0.00044727513335083	0.00504117793860744	0	0	0	0.00336072504932677	0	0	0	0	0	0	0.000437106604056349	0	0	0	0	0.00487563011321378	0	0	0	0	0.000598861852189724	0.00127371111548029	0	0	0	0	0	0	0	0	0	0	0	0
k__Bacteria|p__Pseudomonadota|c__Gammaproteobacteria|o__Pasteurellales|f__Pasteurellaceae|g__Pasteurella|s__Pasteurella_multocida	0	6.97257911647693e-05	4.20470262793914e-05	9.83642920654218e-06	3.63427317840317e-05	0	0	1.25063847570697e-05	6.49418589967926e-06	0	4.60607177229521e-05	3.193640233971e-05	4.37615694649273e-06	0	0.000249563264287497	0	2.75448705941979e-06	0.000848042236550436	0.00689490687539299	1.28803444976939e-06	0	0	0.000177435772919566	9.83297556429934e-05	1.50951026187371e-05	9.99100809271655e-05	6.097539104953e-05	0.00104599071757952	1.78069512797856e-05	3.1152680324694e-05	0.000137729664215079	8.74832469582075e-06	3.24400613842793e-05	1.4618814414151e-05	8.62531168564928e-06	1.86174669074526e-05	0	1.29751050983513e-05	6.90890410348986e-06	0	7.94609370033691e-07	2.0494870935778e-05	0	0.00193848539674334	0.00111329886316033	0.000301127362217577	5.62104331248082e-06	0.00066316011840617	2.99097461152879e-05
k__Bacteria|p__Bacteroidota|c__Bacteroidia|o__Bacteroidales|f__Prevotellaceae|g__Prevotella|s__Prevotella_corporis	7.48959481292062e-05	0.000252553301718903	2.87690179806362e-05	0.000542718213285731	1.81713658920158e-05	0	0	0.000382497252619685	5.4839792041736e-05	0	0.000626841346455212	0.000791040119491278	0.000157541650073738	1.10894661161363e-05	9.98253057149988e-05	0.000635021431973329	0	0	0.000195138873831877	3.96070593304089e-05	0.00244567116204318	0.000161905031134594	0.00021665841745968	0.00095152948152989	0.000118787127145026	4.74572884404036e-05	0.000159612053041417	1.19541796294802e-05	2.05769214788633e-05	3.32295256796736e-05	0	0.000169717499098923	0.00015963924944369	5.84752576566041e-05	0.000217250038082291	0.000394069716207746	0.000102580760978279	0.000527654273999619	9.50358142235605e-05	1.043629401507e-05	0.000395715466276778	0.000468708787487792	0	0.00012923235978289	0.000291905947855312	9.32695369700458e-06	1.87368110416027e-06	6.15027529167012e-05	0.000284387749948639
k__Bacteria|p__Pseudomonadota|c__Betaproteobacteria|o__Neisseriales|f__Neisseriaceae|g__Neisseria|s__Neisseria_lactamica	0	1.17560926963855e-05	0.000159336099585062	0	0	0	0.000611807892321811	6.19127958270776e-07	0.000965468970418983	0.000294407536832943	0.000155151891277312	0	0.000652047385027417	0	0	0	0	0	0	7.59940325363942e-05	0	7.70976338736164e-05	7.28420541459269e-05	3.1768074900044e-05	0.000933959218442107	0.00136377260465581	5.38018156319382e-05	3.88510837958107e-05	9.10133065411263e-06	0.00132295049112201	0	2.44953091482981e-05	0.000114714032855593	0.00148380966303633	0.000124065867192687	0.000226512514040673	4.27419837409494e-05	0	2.64073667955612e-05	6.54640260945301e-05	8.34339838535376e-06	0.00151572936790254	0	0	9.65776502416252e-07	0.000251827749819124	0	3.47624255616137e-05	7.35485560211996e-07
k__Bacteria|p__Spirochaetota|c__Spirochaetia|o__Spirochaetales|f__Treponemataceae|g__Treponema|s__Treponema_socranskii	3.20982634839455e-05	3.44575130756128e-05	0.000137206085753804	1.09193388439597e-05	0	0	0	0.000206169610104168	3.24709294983963e-05	0.000390409994495859	0.000419741277294871	7.36993900147153e-06	6.41836352152267e-05	0	0.00079860244571999	0.000127004286394666	3.67264941255973e-05	0	0.000260185165109169	6.56897569382391e-05	0	0.000100226924035701	0.00278480776234813	7.56382735715334e-05	0.000101389381753939	0	0	2.68969041663305e-05	0.000520358687398179	0.00077985543079484	0	0.000316689353988711	0.000311915458638975	0.000127914626123821	8.27875898399373e-05	0.00171590986663688	0	0.000147051191114648	0.00104017389558097	4.74377000685e-05	8.34339838535376e-06	2.67324403510148e-06	0.000668225860340795	0	6.27754726570564e-06	9.32695369700458e-06	5.33999114685678e-05	0.000713966740380836	0.000666104755698665
k__Bacteria|p__Mycoplasmatota|c__|o__Mycoplasmoidales|f__Metamycoplasmataceae|g__Metamycoplasma|s__Metamycoplasma_salivarium	0.000353080898323401	0.00883733864762774	0	0.000252678915397414	8.2597117690981e-06	1.44508879348092e-06	0	1.73355828315817e-06	2.16472863322642e-06	0	6.99568795491452e-05	0.000815606582829516	0.000195468343610009	0	0.000399301222859995	0	5.50897411883959e-06	0	0	9.9822669857128e-06	0.000256213169356905	2.05593690329644e-05	0	0	2.55849196927748e-06	4.99550404635828e-06	0	0	1.9785501421984e-06	0	0.000523372724017299	4.89906182965962e-05	1.14180479214404e-05	0	0	6.20582230248419e-06	2.56451902445696e-05	2.16251751639188e-05	0.00027911972578099	9.48754001370001e-06	0	1.78216269006765e-06	0.000102803978513968	0.00012923235978289	1.76254211690966e-05	0	0.00041080458208714	6.68508183877187e-05	0.000147832597602611
k__Bacteria|p__Actinomycetota|c__Actinomycetes|o__Mycobacteriales|f__Nocardiaceae|g__Rhodococcus|s__Rhodococcus_qingshengii	0.000213988423226303	0.000125263194592522	3.54080221300138e-05	1.27241882396555e-05	0.000145370927136127	5.80925694979328e-05	0.00305903946160905	5.84456792607612e-05	0.000242449606921359	0.000659216875952024	0.000201212609000264	0.000741907192814801	0.000280074044575535	4.43578644645451e-05	0	0	4.40717929507167e-05	7.91015535177197e-05	0	7.2129929187086e-05	0.000419257913493117	0	0.00127940530999897	5.29467915000734e-05	2.25878291001926e-05	0.000352183035268259	0	3.88510837958107e-05	0.000536582798564206	0.000457944400773002	0	0.00021520878751719	0.000125918659320558	8.58855346831372e-05	0.000183980978723358	0.000933976256523871	0	0.000259502101967026	0	1.423131002055e-05	2.14544529909097e-05	9.80189479537208e-06	0	0.00109847505815456	7.46062348116555e-05	0.000114588288277485	1.92052313176428e-05	0.000165790029601542	2.50065090472079e-05
k__Bacteria|p__Pseudomonadota|c__Gammaproteobacteria|o__Aeromonadales|f__Aeromonadaceae|g__Aeromonas|s__Aeromonas_caviae	0	0	0.000365145228215768	8.78961655703861e-05	0	0.013323718675894	0	0	0	0	0	0	1.02110328751497e-05	0	0	0	0	0	0	0	0	0	0	0	0	0	0	0	0	0	0	0	0	0	3.85058557395057e-07	0	0	0	0	0	0	0	0	0	0	0	0	0	0
k__Bacteria|p__Pseudomonadota|c__Betaproteobacteria|o__Burkholderiales|f__Comamonadaceae|g__Acidovorax|s__Acidovorax_sp._KKS102	0	0	0	0	0	1.44508879348092e-06	0.00101967982053635	0	0	0	1.73160592943429e-06	4.91329266764769e-05	1.45871898216424e-05	0	0	0	0	0	0	0	0.000163044744136212	2.05593690329644e-05	2.80161746715104e-05	1.05893583000147e-05	5.84798164406282e-07	0	0	0	9.89275071099199e-06	7.7881700811735e-06	0	3.32436338441189e-05	1.28052873885313e-06	0	9.47244051191841e-06	0	0	0	0	6.83102880986401e-05	0.000108464179009599	0.000147028421930581	0.000308411935541905	0.00491082967174981	0.000493028904483497	0.000399726587014482	0.000127878735358939	0.00104822083231943	6.20259489112117e-05
k__Bacteria|p__Pseudomonadota|c__Betaproteobacteria|o__Burkholderiales|f__Burkholderiaceae|g__Limnobacter|s__Limnobacter_sp._SAORIC-580	0	8.1076501354383e-07	0	1.80484939569581e-07	0	5.78035517392366e-07	0	3.71476774962465e-07	3.60788105537737e-06	0	0	7.36993900147153e-06	0	0	0	0	1.83632470627986e-06	0	0	0	0	0	3.73548995620138e-06	0	2.19299311652356e-07	0	0	0	4.74852034127616e-06	4.1536907099592e-06	0	0	1.49395019532865e-06	0	1.61724594105924e-06	0	0	4.32503503278377e-06	0	7.21053041041201e-05	0.00011203992117475	0.000244156288539268	0.000231308951656429	0.00510467821142414	0.000570773912928005	0.000481004326374093	0.000141931343640141	0.0011311158471202	6.66840241258877e-05
k__Bacteria|p__Bacillota|c__Bacilli|o__Lactobacillales|f__Lactobacillaceae|g__Limosilactobacillus|s__Limosilactobacillus_fermentum	0	5.67535509480681e-06	0	0.000110095813137445	4.95582706145886e-06	0	0	2.62510254306809e-05	7.93733832183021e-06	1.28003276883888e-05	0.00209316524750017	0	0	7.39297741075752e-06	0	0	0	6.25454144093597e-05	0	8.66203167469917e-05	0	0	0	0.0053370365832074	9.50297017160208e-07	7.49325606953742e-06	0	0	3.48224825026918e-05	0	0	0	7.68317243311878e-06	3.47196842336087e-05	0	0	0.00324839076431215	8.65007006556753e-06	0	0.00210243886703592	5.919839806751e-05	3.5643253801353e-06	0	0	0	0	6.08946358852089e-06	4.01104910326312e-05	0
k__Bacteria|p__Bacteroidota|c__Flavobacteriia|o__Flavobacteriales|f__Weeksellaceae|g__Bergeyella|s__Bergeyella_cardium	5.34971058065759e-05	0.0117098790906135	2.21300138312586e-05	1.54314623331992e-05	4.95582706145886e-06	0	0	2.51365951057935e-05	2.38120149654906e-05	0	2.00866287814377e-05	1.22832316691192e-05	0	0	0	0	0	0	0	1.61004306221174e-06	0	0	3.73548995620138e-05	0.000101355286585855	1.16959632881256e-05	2.74752722549705e-05	0	0	8.30991059723327e-06	4.77674431645308e-05	0	0	3.84158621655939e-06	2.55829252247643e-05	1.92529278697529e-06	3.41320226636631e-05	0	0	4.60593606899324e-06	6.64127800959001e-06	1.31110546055559e-05	6.41578568424354e-05	0	0	6.27754726570564e-06	0	1.87368110416027e-06	0	7.35485560211996e-07
k__Bacteria|p__Bacillota|c__Bacilli|o__Lactobacillales|f__Streptococcaceae|g__Streptococcus|s__Streptococcus_sp._HSISS3	0.000117693632774467	0.000390383354021354	9.29460580912863e-05	0.000218567261818763	0.000462543859069494	0	0	0.000461374154503382	0.000279971569897284	0	0.000605369432930227	1.71965243367669e-05	0.000142954460252096	0	0.00124781632143748	0.000158755357993332	0	0	0	3.31668870815619e-05	0	9.76570029065808e-05	0.000211055182525378	0.000149763781671636	0.000180702632801541	0.000274752722549705	0.000414273980365924	0	0.000167781052058424	9.24196182965922e-05	0	0.000545895461019215	0.000330696546808821	5.11658504495285e-05	0.000169964847234178	9.6190245688505e-05	0.000102580760978279	0	0.00017732853865624	0.000731489335056271	0.000201433475303541	0.000196928977252475	0	0.000387697079348669	2.02813065507413e-05	4.26375026148781e-05	0	0.000136375669510946	0.00208068864983974
k__Bacteria|p__Spirochaetota|c__Spirochaetia|o__Spirochaetales|f__Treponemataceae|g__Treponema|s__Treponema_sp._OMZ_906	0	0	2.21300138312586e-05	2.61703162375893e-06	0	0	0	2.43936415558686e-05	1.3709948010434e-05	4.48011469093609e-05	0.000351862324861047	0	0	0	0.000998253057149988	0	0	0	0.000260185165109169	4.41151799046017e-05	0	0.00129010040681851	0.00274932060776422	0.000143712719785913	0.000130227241236224	0	0	0	0.000165011081859346	0.000706127420693064	0	0.000187214148490564	0.000211820795551955	0.000116950515313208	6.21484511635623e-05	0.000912255878465176	0	1.51376226147432e-05	0.000179324444286137	2.84626200411e-05	3.17843748013477e-06	0	0.000179906962399445	0	0	0	0	0.00252161286958475	0.000108116377351163
k__Bacteria|p__Bacillota|c__Bacilli|o__Lactobacillales|f__Streptococcaceae|g__Streptococcus|s__Streptococcus_intermedius	0.000139092475097097	0.000229851881339676	0.000163762102351314	0.000961533515556944	0.000807799811017795	0	0	0.000240097822217407	0.000444490946022492	0	0.00123948352428906	1.96531706705908e-05	6.12661972508982e-05	0	0.000249563264287497	0.000127004286394666	0	0	0	0.000152632082297673	6.98763189155195e-05	0.000179894479038438	0.000558455748452106	4.38701986714894e-05	0.000183772823164674	0.000184833649715256	0.00013091775137105	2.39083592589604e-05	0.000830991059723327	0.000193146618013103	0	4.7240953357432e-05	0.000149928573174054	0.000116950515313208	0.00113846413079423	8.68815122347787e-05	5.12903804891393e-05	0.00014921370863104	0.000225690867380669	0.000695436683004211	0.000166470663022058	0.000120295981579566	0	0	0	0.000615578944002302	0	0.000251359077137822	0.000534207678567313
k__Bacteria|p__Fusobacteriota|c__Fusobacteriia|o__Fusobacteriales|f__Leptotrichiaceae|g__Leptotrichia|s__Leptotrichia_trevisanii	0.000866653114066529	0.00196245671528284	0.00172392807745505	3.7089655081549e-05	0.000113984022413554	0	0	8.60587861996378e-05	0.000767035512373228	7.04018022861385e-05	0.000366754135854182	0	0.000105027766715825	0	0.000349388570002496	0	0	0	0.000173456776739446	1.61004306221174e-06	0	2.05593690329644e-05	0.000112064698686041	0.000157327609028789	2.72662144154429e-05	0.000524527924867619	0	0	7.9142005687936e-07	4.30945411158267e-05	0	0	3.96963909044471e-05	0	9.84209672701766e-05	0.000617479319097177	0	0.00116343442381883	0.000580040882288548	3.700140605343e-05	3.53601169664993e-05	3.65343351463868e-05	0	0	3.13877363285282e-06	4.5302346528308e-05	0	2.40662946195787e-05	5.14839892148397e-05
k__Bacteria|p__Spirochaetota|c__Spirochaetia|o__Spirochaetales|f__Treponemataceae|g__Treponema|s__Treponema_sp._OMZ_803	5.34971058065759e-05	3.64844256094723e-06	1.32780082987552e-05	3.24872891225246e-06	0	0	0	1.57258501400777e-05	2.52551673876416e-05	4.48011469093609e-05	0.00031411331559938	0	1.45871898216424e-05	0	0.000449213875717494	0	4.59081176569966e-06	0	0.000195138873831877	2.57606889953879e-06	0	0.00143401599004927	0.00227304563834854	0.000140687188843052	0.000103655474641013	0	0	0	0.000190732233707926	0.000691070291869462	0	0.000152220849707281	0.000183649163297186	7.49214238725239e-05	6.18404043176462e-05	0.000862609300045302	0	2.16251751639188e-05	0.000179170913083837	3.036012804384e-05	0	0	0	0	0	0	0	0.00272483935748341	0.000138761609026663
k__Bacteria|p__Bacillota|c__Bacilli|o__Lactobacillales|f__Streptococcaceae|g__Streptococcus|s__Streptococcus_suis	5.34971058065759e-05	9.16164465304527e-05	0.00010179806362379	0.00149784451348796	0.000533577380283738	0	0	0.000137817883511075	0.000217916015744793	8.32021299745274e-05	0.000157229818392633	1.96531706705908e-05	3.35505365897776e-05	8.87157289290903e-05	0.000299475917144996	6.35021431973329e-05	0	0	0	0.000227016071771856	0	0.000447166276466975	0.000211055182525378	0.000173968029214527	0.000171199662629939	0.000302227994804676	0.000288736410558068	8.96563472211015e-06	0.000483557654753289	0.000145898386187317	0.000220367462744126	0.000918574093061179	0.00018492969203604	7.67487756742928e-05	0.000156718832859788	0.000152042646410863	4.27419837409494e-05	0.000129751050983513	0.000297543470056963	0.00036337278252471	0.000245136990655394	3.65343351463868e-05	0	0.00122770741793745	7.24332376812189e-07	9.06046930566159e-05	0	0.00010696130942035	0.00010051635989564
k__Bacteria|p__Bacteroidota|c__Bacteroidia|o__Bacteroidales|f__Prevotellaceae|g__Prevotella|s__Prevotella_fusca	0.000213988423226303	0.000315792972775322	3.3195020746888e-05	0.000497416493453766	0.000403073934331988	0	0	0.000415930162366307	8.37028404847549e-05	1.92004915325832e-05	0.00028432969361311	0.000469219449760354	0.000131284708394782	7.39297741075752e-06	0	0.00053976821717733	0	0	0	0.000129447462201824	0.000139752637831039	0.000313530377752707	0.000358607035795333	0.000462906234257784	6.79827866122302e-05	0.000149865121390748	0.000247488351906916	0.000702308053231962	3.87795827870886e-05	4.82866545032757e-05	0	6.12382728707453e-05	0.000225586479494627	7.85761274760617e-05	0.00011528653208408	0.000543009451467367	0	0.000350327837655485	0.000169037853732052	1.043629401507e-05	0.000337708982264319	0.000348412805908226	0	0.00012923235978289	3.4526509961381e-05	3.46429708745884e-05	0	3.2088392826105e-05	6.44775674452517e-05
k__Bacteria|p__Bacillota|c__Bacilli|o__Lactobacillales|f__Streptococcaceae|g__Streptococcus|s__Streptococcus_gallolyticus	0.000224687844387619	0	0	1.87704337152365e-05	3.79946741378513e-05	0	0	2.22886064977479e-06	0	4.48011469093609e-05	9.80088956059807e-05	0	0	0.000166341991742044	0	0	0	0	0	4.50812057419288e-06	0	0.000128496056456027	0	1.8153185657168e-05	1.6849497111956e-05	9.49145768808073e-05	0	0	8.30991059723327e-06	1.0384226774898e-05	0	0.000507402832357604	3.84158621655939e-06	1.27914626123821e-05	6.08392520684191e-06	3.72349338149051e-05	0	0	6.44831049659053e-06	0.00050473712872884	9.13800775538745e-06	0	0	0.0012923235978289	0	0	0	2.67403273550875e-05	2.32903760733799e-05
k__Bacteria|p__Actinomycetota|c__Actinomycetes|o__Propionibacteriales|f__Propionibacteriaceae|g__Cutibacterium|s__Cutibacterium_acnes	0.000106994211613152	3.97274856636476e-05	6.63900414937759e-06	5.66722710248485e-05	6.27738094451456e-05	2.28324029369985e-05	0.00224329560517997	0.000216323308619809	7.50439259518492e-05	0.00059521523751008	7.41127337797875e-05	0.000429913108419173	3.35505365897776e-05	1.84824435268938e-05	0.000598951834289992	0.000254008572789332	8.26346117825938e-06	8.27806955417997e-05	0.000303549359294031	6.79438172253355e-05	9.31684252206927e-05	8.73773183900986e-05	0.000748965736218377	0.000149763781671636	1.44372046837801e-05	8.24258167649116e-05	1.25537569807856e-05	0.000110576161572692	0.000292034000988484	0.000197819520061807	0.00019282152990111	0.000160969174403102	9.24114906539009e-05	4.3856443242453e-05	0.000308431904473441	0.000167557202167073	0.000102580760978279	0.000795806446032213	0.000201432937417304	2.371885003425e-05	2.34409764159939e-05	4.00986605265221e-05	7.71029838854764e-05	0.000193848539674334	9.24731001063561e-05	4.26375026148781e-05	0.000248262746301236	0.00019253035695663	0.000147587435749207
k__Bacteria|p__Bacillota|c__Bacilli|o__Lactobacillales|f__Streptococcaceae|g__Streptococcus|s__Streptococcus_dysgalactiae	0.000117693632774467	0.000244040269076693	0.000157123098201936	0.000580349323185989	3.13869047225728e-05	0	0	0.000317117340226291	0.00058014727370468	0	0.000430477234057364	8.35259753500107e-05	9.91928907871685e-05	0.000813227515183327	0	0.000222257501190665	0	0	0.000542052427310769	0.000203187434451122	0	0.000362358879205997	0.000496820164174784	2.42042475428907e-05	0.000308481031724314	0.000142371865321211	5.38018156319382e-06	0	0.000106445997650274	7.16511647467962e-05	0	9.27322417757e-05	0.000241486378002053	8.22308310795994e-05	0.000130226804111008	0.000245129980948126	4.27419837409494e-05	0.00028761482968012	0.00026560897997861	0.000880443713271361	0.000133891678850677	5.6138124737131e-05	0	0	0.000171425329178885	7.46156295760367e-05	0	0.000173812127808069	5.56517407227077e-05
k__Bacteria|p__Actinomycetota|c__Actinomycetes|o__Actinomycetales|f__Actinomycetaceae|g__Actinomyces|s__Actinomyces_viscosus	4.27976846452607e-05	4.78351357990859e-05	0.000174827109266943	0.000153592683573714	6.60776941527848e-06	2.02312431087328e-06	0	5.48547371027907e-05	0.000246779064187812	0	0.000207792711532115	0.00112023072822367	0	0	0.000349388570002496	0	0	4.23101332769198e-05	0.000108410485462154	9.3382497608281e-06	0	2.56992112912055e-05	0.000186774497810069	8.62276318715481e-05	0.000110490303187512	1.7484264162254e-05	8.9669692719897e-06	4.48281736105508e-05	0.000658461487323627	0.00123520377487412	0.000137729664215079	1.22476545741491e-05	0.000942575862524142	0.000243037789635261	0.0015333801872586	5.89553118735998e-05	1.70967934963798e-05	3.89253152950539e-05	9.07369405591668e-05	1.138504801644e-05	0	1.78216269006765e-06	5.14019892569842e-05	0	6.59142462899092e-05	1.99863293507241e-05	4.91841289842072e-05	0.000112309374891367	0.000629575639541469
k__Bacteria|p__Mycoplasmatota|c__|o__Mycoplasmoidales|f__Metamycoplasmataceae|g__Metamycoplasma|s__Metamycoplasma_orale	0.000299583792516825	1.62153002708766e-06	0	0.00208288644510275	0	0	0.00020393596410727	0	0.000305948313496001	0	3.53247609604595e-05	0.000904045850847175	7.29359491082121e-06	0	0	0	0	0	0	3.38109043064466e-05	0	0	0	0	4.86113474162722e-06	1.99820161854331e-05	0	0	0	0	0	0	4.58856131422372e-06	0	0	0	2.56451902445696e-05	0	1.96519938943711e-05	0	0	0	0.00570562080752525	0	0.000891653155855805	0	0.000123194532598538	5.3480654710175e-05	3.67742780105998e-06
k__Bacteria|p__Actinomycetota|c__Coriobacteriia|o__Coriobacteriales|f__Atopobiaceae|g__Atopobium|s__Atopobium_sp._oral_taxon_416	0	8.1076501354383e-07	6.63900414937759e-06	2.79751656332851e-06	0	0	0	0.0102641509433962	0	0	2.00866287814377e-05	0	2.04220657502994e-05	0	0	0	0	7.35828404815997e-06	0	0	0	0	5.22968593868193e-05	4.538296414292e-06	3.65498852753926e-07	0	3.58678770879588e-06	0	7.9142005687936e-07	0	0	0	5.44224714012581e-06	0	1.69425765253825e-06	0	1.70967934963798e-05	0	1.99590562989707e-06	0	3.17843748013477e-06	1.78216269006765e-06	0	0	0	0	0.000103052460728815	0	0
k__Bacteria|p__Pseudomonadota|c__Betaproteobacteria|o__Nitrosomonadales|f__Sterolibacteriaceae|g__Methyloversatilis|s__Methyloversatilis_sp._RAC08	0.000203289002064988	8.71572389559617e-05	6.63900414937759e-06	5.41454818708744e-06	4.12985588454905e-05	1.35838346587206e-05	0.00152951973080453	0.000134969894903029	3.68003867648491e-05	0.000857621955122051	1.212124150604e-05	0.00293323572258567	5.25138833579127e-05	7.7626262812954e-05	0.000748689792862491	0	9.27343976671331e-05	0.000156363536023399	0.000238503068016739	8.69423253594341e-06	9.31684252206927e-05	2.56992112912055e-05	0.00021665841745968	2.269148207146e-05	7.56582625200627e-06	0.000197322409831152	3.58678770879588e-06	0.000125518886109542	0.00020972631507303	8.41122368766738e-05	0.000137729664215079	0.000216958452456355	5.99714292696216e-05	6.03026094583729e-05	0.000127454382497764	0.000328908582031662	0.000239355108949317	0.000488728958704566	0	7.59003201096001e-06	3.57574216515161e-06	0	5.14019892569842e-05	0	2.36615243091982e-05	1.99863293507241e-05	4.68420276040069e-06	4.54585565036487e-05	1.22580926701999e-06
k__Bacteria|p__Pseudomonadota|c__Betaproteobacteria|o__Neisseriales|f__Neisseriaceae|g__Neisseria|s__Neisseria_gonorrhoeae	0	8.1076501354383e-07	8.40940525587828e-05	0	0	0	0.000611807892321811	0	0.00118338498616378	7.68019661303329e-05	0.00012017345150274	0	0.000262569416789564	0	0	0	0	0	0	3.44549215313313e-05	0	5.13984225824109e-05	1.86774497810069e-05	1.66404201857373e-05	0.000816853386019749	0.000561994205215306	0	0	4.74852034127616e-06	0.000665628936270962	0	0	5.52761572271601e-05	0.00081317155178715	5.43702683041821e-05	0.000201689224830736	0	0	2.1801430726568e-05	2.182134203151e-05	1.82760155107749e-05	0.000434847696376507	0	0	1.44866475362438e-06	0.000178544542199802	1.40526082812021e-06	0	4.16775150786798e-06
k__Bacteria|p__Fusobacteriota|c__Fusobacteriia|o__Fusobacteriales|f__Leptotrichiaceae|g__Leptotrichia|s__Leptotrichia_hofstadii	0.000845254271743899	0.00148126767974458	0.00149377593360996	2.70727409354372e-07	3.63427317840317e-05	0	0	4.08624452458712e-05	0.000852903081491209	5.12013107535553e-05	0.000171082665828108	0	8.89818579120188e-05	0	0.000499126528574994	0	0	0	0	1.93205167465409e-06	0	0	5.60323493430207e-05	7.10999771572414e-05	2.11989334597277e-05	0.000736836846837846	0	1.19541796294802e-05	0	5.14019225357451e-05	0	0	7.37371132122928e-05	0	0.000142317642813213	0.000521289073408672	0	0.000836894278843659	0.000366939573496461	6.35665180917901e-05	5.95957027525269e-06	1.15840574854397e-05	0	0	2.41444125604063e-06	6.6621097835747e-06	0	4.278452376814e-05	2.72129657278439e-05
k__Bacteria|p__Spirochaetota|c__Spirochaetia|o__Spirochaetales|f__Treponemataceae|g__Treponema|s__Treponema_medium	0	0	6.63900414937759e-06	2.70727409354372e-07	0	0	0	4.55678177287291e-05	9.38049074398115e-06	5.12013107535553e-05	0.000412122211205361	0	1.16697518573139e-05	0	0	0	1.83632470627986e-06	0	4.33641941848616e-05	3.22008612442348e-06	0	0.000113076529681304	0.00530999897274026	0.000128585065071607	0.000120139472900215	0	0	0	0.000117525878446585	0.000838526312073014	0	2.44953091482981e-05	0.000347663552598625	0.000118777867114977	9.75738384439075e-05	0.000477848317291283	0	6.48755254917565e-06	0.000233828021102557	7.59003201096001e-06	0	0	0	0	0	0	1.40526082812021e-06	0.000417149106739365	0.000158374557298983
k__Bacteria|p__Bacillota|c__Negativicutes|o__Selenomonadales|f__Selenomonadaceae|g__Selenomonas|s__Selenomonas_sp._oral_taxon_126	0	5.06728133464893e-05	0	0.000125888245349783	0	0	0	5.5845341836024e-05	2.23688625433397e-05	0	0.000375412165501354	0	2.91743796432849e-05	0	0.00079860244571999	0	1.2854272943959e-05	0	0.000477006136033477	1.51344047847904e-05	0	0.000123356214197786	0.000728420541459269	0.000108919113943008	1.85673417198994e-05	0	0.000132711145225448	5.9770898147401e-06	1.46412710522682e-05	0.000131879680041205	0	7.87349222623867e-05	0.000325894564038122	0.00081317155178715	0.000477934681438745	0.00190518744686265	0	6.48755254917565e-06	0.000315199558321437	1.233380201781e-05	0	1.06929761404059e-05	0	0	1.9315530048325e-06	4.13050806581632e-05	2.81052165624041e-06	2.94143600905962e-05	0.000963731245731119
k__Bacteria|p__Bacteroidota|c__Bacteroidia|o__Bacteroidales|f__Bacteroidaceae|g__Bacteroides|s__Bacteroides_thetaiotaomicron	0	4.05382506771915e-06	0	2.6711771056298e-05	4.29505011993102e-05	0	0.000611807892321811	6.01792375439194e-05	8.0816535640453e-05	0.000121603113039694	5.19481778830286e-06	0.00012774560935884	1.60459088038067e-05	0	0	0	0	0	0	0.000110448954067725	0	0.000336659667914792	0.000164361558072861	9.07659282858401e-06	2.33553766909759e-05	0	0	0	8.70562062567295e-06	3.68640050508879e-05	0	0.000190713478368892	4.50319273163351e-05	0	6.93105403311103e-06	0.000195483402528252	4.27419837409494e-05	7.56881130737159e-05	1.94984626920714e-05	7.59003201096001e-06	0.000179581717627614	0.00135889905117658	0.00177336862936596	0.00239079865598346	0.000145349363613646	0.000611581678132158	8.38472294111723e-05	0.000286121502699436	0.000100761521749043
k__Bacteria|p__Actinomycetota|c__Actinomycetes|o__Actinomycetales|f__Actinomycetaceae|g__Schaalia|s__Schaalia_cardiffensis	0	3.24306005417532e-06	8.85200553250346e-06	1.62436445612623e-05	0	0	0	5.3492655594595e-05	2.16472863322642e-06	0.00180484620406282	0.000445369045050499	5.89595120117722e-05	1.45871898216424e-05	1.10894661161363e-05	0.000998253057149988	0.000127004286394666	0	9.19785506019996e-06	0	1.15923100479245e-05	0	1.54195267747233e-05	4.48258794744166e-05	4.68957296143507e-05	0.000536479216072213	0	2.51075139615712e-05	2.98854490737005e-05	3.9571002843968e-06	0.000109553592475174	0	1.74966493916415e-05	6.71210480615516e-05	7.85761274760617e-05	6.35346619701845e-05	0	0	0	0.00431545503424206	0	0	4.36629859066574e-05	0.000154205967770953	0	4.70816044927923e-05	0	4.35630856717264e-05	2.94143600905962e-05	2.25548905131679e-05
k__Viruses|p__Uroviricota|c__Caudoviricetes|o__|f__Peduoviridae|g__Valbvirus|s__Valbvirus_ValB1MD2	0	0	0	0	0	0	0	0	0.000355015495849133	0	0	0	0	0	0	0	0	0	0	0	0	0	0	0	0	0	0	0	0	0	0.00757513153182933	0.00131924736412977	0	0.000495212338279366	0	0	0	0	0	0	0	0	0	0	0	0	0	0	0
k__Viruses|p__Peploviricota|c__Herviviricetes|o__Herpesvirales|f__Herpesviridae|g__Cytomegalovirus|s__Human_betaherpesvirus_5	0	0	0	0	1.65194235381962e-05	0	0	0	0	0	0	0	0	0	0	0	0	0.00965774781320996	0	8.37222392350106e-06	0	0	0	0	1.4619954110157e-07	0	0	0	0	0	0	0	0	0	0	0	0	0	0	0	0	0	0	0	0	0	0	0	0
k__Bacteria|p__Bacteroidota|c__Bacteroidia|o__Bacteroidales|f__Bacteroidaceae|g__Phocaeicola|s__Phocaeicola_vulgatus	0	8.51303264221021e-06	0	1.43485526957817e-05	3.79946741378513e-05	0	0	1.16396056154906e-05	3.75219629759246e-05	5.76014745977497e-05	9.69699320483201e-06	0.000110549085022073	1.02110328751497e-05	0	0.000149737958572498	0	3.67264941255973e-06	0	0	2.89807751198114e-05	0	7.70976338736164e-06	8.59162689926317e-05	2.57170130143214e-05	3.61843864226387e-06	0	0	0	1.34541409669491e-05	2.64797782759899e-05	0	0	2.6784392787678e-05	0	2.84943332472342e-06	2.17203780586947e-05	0	0	3.03991780553554e-05	5.69252400822e-06	3.53601169664993e-05	0.00119048467696519	0.000462617903312858	0.00588007237012148	0.000111305741903473	0.000187871495896807	3.46631004269651e-05	0.0002139226188407	7.64904982620476e-05
k__Bacteria|p__Pseudomonadota|c__Alphaproteobacteria|o__Sphingomonadales|f__Erythrobacteraceae|g__Erythrobacter|s__Erythrobacter_sp._BLCC-B19	0	2.02691253385957e-06	0	0	8.2597117690981e-06	8.67053276088549e-07	0	1.23825591654155e-06	2.88630484430189e-06	0	2.07792711532115e-06	1.47398780029431e-05	0	0	0	0	0	1.47165680963199e-05	0	2.89807751198114e-06	0	0	1.86774497810069e-05	0	5.84798164406282e-07	0	0	0	1.42455610238285e-05	1.14226494523878e-05	0	0	9.60396554139848e-07	0	4.46667926578266e-06	1.55145557562105e-05	0	0	2.45649923679639e-06	2.656511203836e-05	3.69493357065667e-05	8.82170531583487e-05	0.000616823871083811	0.00458774877229258	0.000288284285971251	0.000234506264381829	5.94893750570887e-05	0.000561546874456837	4.33936480525078e-05
k__Bacteria|p__Actinomycetota|c__Actinomycetes|o__Propionibacteriales|f__Nocardioidaceae|g__Nocardioides|s__Nocardioides_sp._S5	0.00031028321367814	9.32379765575404e-05	2.87690179806362e-05	7.21939758278325e-06	0.000100768483582997	5.8381587256629e-05	0.00224329560517997	3.54141192130884e-05	0.000106071703028095	0.000300807700677137	2.21645558967589e-05	0.000464306157092706	4.66790074292558e-05	5.91438192860602e-05	0.000648864487147492	0	7.80438000168942e-05	0.000169240533107679	0	5.37754382778722e-05	0	2.31292901620849e-05	0.000797527105648995	2.7229778485752e-05	1.19883623703288e-05	0.000227295434109302	7.17357541759176e-06	4.18396287031807e-05	0.000310236662296709	0.000164589994382133	0	0.000157469844524773	5.15412817388385e-05	0.000111468459907901	0.000115209520372601	0.000335114404334146	0	0.000144888673598256	0	2.84626200411e-05	8.74070307037061e-06	2.22770336258456e-05	0	0.000516929439131559	8.74027734686708e-05	5.72941441387424e-05	1.77999704895226e-05	0.000203226487898665	1.76516534450879e-05
k__Bacteria|p__Bacteroidota|c__Bacteroidia|o__Bacteroidales|f__Prevotellaceae|g__Hoylesella|s__Hoylesella_buccalis	0.000235387265548934	0.000148369997478521	2.87690179806362e-05	0.000196909069070413	0	0	0	0.000203816923862739	8.94754501733587e-05	1.28003276883888e-05	0.000211255923390983	0.00051098243743536	0.000128367270430453	0	0	0.00174630893792665	0	0	0.000195138873831877	0.000229270132058952	0.000186336850441385	7.70976338736164e-05	0.000261484296934097	0.000444753048600616	3.58188875698848e-05	3.49685283245079e-05	2.51075139615712e-05	1.19541796294802e-05	1.34541409669491e-05	4.88058658420206e-05	0	0.000201211468003877	5.49560250424469e-05	3.10649806300709e-05	2.6800075594696e-05	0.00020789504713322	4.27419837409494e-05	6.48755254917565e-06	0.00017686794504934	5.69252400822e-06	0.000186335897272901	0.000762765631348955	0	0	0.000154765684512204	9.72668028401906e-05	9.36840552080137e-07	3.2088392826105e-05	0.000247123148231231
k__Bacteria|p__Bacteroidota|c__Bacteroidia|o__Bacteroidales|f__Bacteroidaceae|g__Bacteroides|s__Bacteroides_fragilis	0	8.1076501354383e-05	2.87690179806362e-05	5.64015436154942e-05	0.000189973370689256	0	0	2.10503505812064e-05	6.92713162632454e-05	3.84009830651665e-05	3.04762643580435e-05	0.000132658902026488	5.68900403044055e-05	0	9.98253057149988e-05	0	0	0	6.50462912772923e-05	7.24519377995284e-05	0.000209628956746559	0	0.000112064698686041	4.38701986714894e-05	1.09649655826178e-05	0	0	0	7.51849054035392e-06	1.09034381136429e-05	0	0	1.5152923409762e-05	0	2.15632792141232e-06	3.1029111512421e-05	8.54839674818988e-05	0	3.39303957082502e-05	8.53878601233001e-06	1.82760155107749e-05	0.000218314929533287	0.000102803978513968	0.00639700180925304	7.96765614493408e-06	0.00022917657655497	4.68420276040069e-06	0.00017113809507256	9.56131228275595e-06
k__Bacteria|p__Pseudomonadota|c__Alphaproteobacteria|o__Hyphomicrobiales|f__Nitrobacteraceae|g__Bradyrhizobium|s__Bradyrhizobium_sp._SK17	0	0	0.00127690179806362	0	0	0	0	0	0	0	0	0	0	0	0	0.00311160501666931	0	0	0	0	0.00361027647730184	0.000668179493571342	0	0.000465931765200646	0	0	0	0	0	0	0	0	0	0	0	0	0	0	0	0	0	0	0	0	0	0	0	0	1.22580926701999e-06
k__Bacteria|p__Bacillota|c__Clostridia|o__Eubacteriales|f__Peptostreptococcaceae|g__Peptostreptococcus|s__Peptostreptococcus_sp._CBA3647	0.000246086686710249	0.000386329528953635	3.98340248962656e-05	0.00128956489322466	3.30388470763924e-06	0	0	0.00117795285340598	0.000120503227249604	0	4.53680753511783e-05	0	0	0	0.000648864487147492	0.000285759644387998	0	0	0	5.18433866032181e-05	0.000349381594577598	3.34089746785671e-05	0.000773246420933686	0	0.000543971942553668	0.000439604356079528	0	7.47136226842513e-05	0	3.21911030021838e-05	0	0	0.000108418099889565	9.50222936919816e-05	0.000240892633506348	0.00059265602988724	0	0.000181651471376918	8.61310044901735e-05	0	6.19795308626279e-05	6.05935314623001e-05	0	0.00012923235978289	0.000346713764367434	5.32968782685976e-06	0	1.0696130942035e-05	3.06452316754998e-05
k__Bacteria|p__Actinomycetota|c__Actinomycetes|o__Mycobacteriales|f__Nocardiaceae|g__Rhodococcus|s__Rhodococcus_sp._GA1	0.000224687844387619	1.905297781828e-05	0	0	4.7906328260769e-05	1.27167813826321e-05	0.00448659121035995	1.38684662652654e-05	7.43223497407737e-05	0.000140803604572277	1.38528474354743e-05	0.000152312072697078	4.08441315005988e-05	0	0.000948340404292488	0	7.34529882511945e-05	5.15079883371198e-05	0	2.06085511963103e-05	0	0	0.000618223587751328	0	1.46565039954324e-05	9.49145768808073e-05	0	0	0.000134145699641051	9.50156749903167e-05	0	4.7240953357432e-05	3.17997970148527e-05	0.000107813756304364	7.06967511377325e-05	0.000319599848577936	0	7.13630780409321e-05	0	3.889891405617e-05	1.43029686606064e-05	2.76235216960486e-05	0	0	0.000129655495449382	5.59617221820275e-05	3.70052018071654e-05	0.000139049702246455	1.76516534450879e-05
k__Bacteria|p__Bacillota|c__Bacilli|o__Lactobacillales|f__Lactobacillaceae|g__Ligilactobacillus|s__Ligilactobacillus_salivarius	0	5.67535509480681e-06	0.000772337482710927	3.60969879139163e-06	5.94699247375064e-05	0	0	0.000552014487594224	1.44315242215095e-06	3.84009830651665e-05	0.000151688679418444	1.71965243367669e-05	0.000266945573736056	7.39297741075752e-06	0	0	0	5.51871303611998e-06	0	0	0	0	8.21807790364304e-05	7.56382735715334e-06	5.11698393855496e-06	0	0.00131455769527369	8.96563472211015e-06	3.56139025595712e-06	0	0	3.4993298783283e-06	9.17712262844744e-06	0	2.79552512668812e-05	0	0.00471016660825262	0	0.000162896605640061	6.64127800959001e-06	1.58921874006738e-06	0.000718211564097263	0	0	2.89732950724876e-06	0	0	0	0
k__Viruses|p__Uroviricota|c__Caudoviricetes|o__|f__|g__|s__Streptococcus_phage_phiARI0131-2	0	0	0	0	3.13869047225728e-05	0	0	0.000772919343105236	8.22596880626039e-05	0	8.62339752858275e-05	0	0	0.000243968254554998	0	0	0	0	0	0	0	0.00014134566210163	0	0	8.06655968027915e-05	0.00025976621041063	0.000104016843555081	0	9.10133065411263e-05	5.86708812781737e-05	0	0	2.77447893418178e-06	0	1.54023422958023e-05	0.000617479319097177	0	9.08257356884591e-05	5.98771688969121e-06	0	0.000155346131841587	0.000224552498948524	0	0.00458774877229258	0	0.00043969924571593	0	0	3.23613646493278e-05
k__Bacteria|p__Pseudomonadota|c__Gammaproteobacteria|o__Xanthomonadales|f__Xanthomonadaceae|g__Stenotrophomonas|s__Stenotrophomonas_sp._PAMC25021	0	0	0	0	0	0	0	0	0	0	0	0	0	0	0	0	0.00879324085602112	0	0	0	0	0	0	0	0	0	0	0	0	0	0	0	0	0	0	0	0	0	0	0	0	0	0	0	0	0	0	0	0
k__Bacteria|p__Bacillota|c__Bacilli|o__Lactobacillales|f__Streptococcaceae|g__Streptococcus|s__Streptococcus_milleri	0.000139092475097097	0.000107426364294557	0.000234578146611342	0.00278343873804208	5.28621553222279e-05	0	0	4.25960035290294e-05	2.09257101211887e-05	2.56006553767776e-05	0.000358442427392898	0	0	0.000961087063398478	0	0	0	0	0	1.09482928230398e-05	0	0.000143915583230751	0.00013447763842325	4.84084950857814e-05	0.00017825379048809	7.49325606953742e-05	0.000145264902206233	1.49427245368503e-05	2.49297317916998e-05	2.12876648885409e-05	0.000165275597058094	1.04979896349849e-05	2.43300460382095e-05	2.19282216212265e-05	0.00132244510951758	0	0	1.94626576475269e-05	0.000362026575022868	0.00024952230236031	9.2571991608925e-05	9.62367852636532e-05	0	0	0	0	0	2.94143600905962e-05	5.05033418012238e-05
k__Bacteria|p__Bacteroidota|c__Bacteroidia|o__Bacteroidales|f__Prevotellaceae|g__Prevotella|s__Prevotella_multiformis	3.20982634839455e-05	0.000139046199822767	0.000132780082987552	0.000102786173084877	0	2.02312431087328e-06	0	0.000280960267463278	1.29883717993585e-05	0.000211205406858416	0.000698183510747905	0.000110549085022073	0.000277156606611206	0	0	0.000381012859183997	0	0	0.000108410485462154	2.51166717705032e-05	9.31684252206927e-05	2.56992112912055e-05	0.000220393907415881	0.000304065859757564	3.38817436502889e-05	7.49325606953742e-06	1.97273323983773e-05	4.78167185179208e-05	9.41789867686438e-05	4.51713864708063e-05	0	3.67429637224471e-05	9.51859695880827e-05	4.93384986477597e-05	2.60299584799059e-05	0.000136528090654652	5.98387772373291e-05	0.000341677767589917	0.00123009199282579	2.84626200411e-06	5.72118746424258e-05	0.000220988173568389	0	0	0.000191223747478418	7.99453174028964e-06	5.15262303644076e-06	4.01104910326312e-05	6.74195096860997e-05
k__Bacteria|p__Bacillota|c__Bacilli|o__Lactobacillales|f__Lactobacillaceae|g__Fructilactobacillus|s__Fructilactobacillus_sanfranciscensis	0	4.45920757449106e-06	3.09820193637621e-05	0	1.65194235381962e-05	0	0	2.35268624142895e-06	7.93733832183021e-06	0	0	0	0	0	0	0	0	0.00815849743839737	0	0	0	1.79894479038438e-05	0	0	0	0	0	1.79312694442203e-05	0	0	0	0	5.33553641188804e-07	0	0	0	0	0	0	2.84626200411e-06	0	0	0	0.00012923235978289	0	0	9.36840552080137e-07	2.67403273550875e-05	0
k__Bacteria|p__Bacillota|c__Clostridia|o__Eubacteriales|f__Oscillospiraceae|g__Faecalibacterium|s__Faecalibacterium_prausnitzii	0	1.62153002708766e-05	1.99170124481328e-05	2.79751656332851e-06	7.4337405921883e-05	1.44508879348092e-06	0.000713775874375446	4.01194916959463e-05	7.28791973186228e-05	0.000147203768416471	0.000161385672623276	8.35259753500107e-05	8.75231389298546e-06	0	0	0.000317510715986665	2.93811953004778e-05	0	0.000151774679647015	3.47769301437736e-05	0	0	0.000130742148467048	3.32808403714747e-05	2.51097711841947e-05	0	0	0	3.60096125880109e-05	8.15161801829493e-05	0	2.62449740874622e-05	0.000115994561594446	0	4.99806007498784e-05	9.6190245688505e-05	3.41935869927595e-05	4.10878328114458e-05	5.3121795995722e-05	0	1.39056639755896e-05	0.000147028421930581	0.000128504973142461	0.00394158697337813	7.75035643189042e-05	0.000201195715463956	1.77999704895226e-05	5.61546874456837e-05	4.04517058116598e-05
k__Bacteria|p__Bacillota|c__Bacilli|o__Lactobacillales|f__Streptococcaceae|g__Streptococcus|s__Streptococcus_periodonticum	0	2.14852728589115e-05	0.000108437067773167	0.00123081704539476	8.2597117690981e-06	0	0	1.12681288405281e-05	1.65962528547359e-05	0	0.000244849078422008	0	0	0	0	0	0	0	0	2.89807751198114e-06	0	0.000179894479038438	6.35033292554235e-05	0	0.000342691724342081	1.24887601158957e-05	1.61405446895815e-05	0	7.51849054035392e-06	4.93250771807655e-05	0	0.0022938107352442	2.56105747770626e-05	2.55829252247643e-05	0.000203464941727548	0	0	0	8.12180060165808e-05	0.00276561791399355	3.41682029114487e-05	0.000157721398070987	0	0	0	0	0	0	8.09034116233196e-05
k__Bacteria|p__Bacillota|c__Bacilli|o__Bacillales|f__Staphylococcaceae|g__Staphylococcus|s__Staphylococcus_hominis	0	1.13507101896136e-05	0	8.12182228063116e-07	0.000123895676536472	8.67053276088549e-06	0	2.84798860804557e-06	4.32945726645284e-06	0	1.73160592943429e-06	5.89595120117722e-05	0	0	0	0	0	0.00103567847977852	0	3.92850507179665e-05	0	0	0	0.000281374377686104	4.02048738029319e-07	0	0	0	3.9571002843968e-06	1.0384226774898e-06	0	0	9.60396554139848e-07	0	2.31035134437034e-06	0	0.00665065267009172	0	3.07062404599549e-07	3.79501600548e-06	0	0	0	0	0	0	4.68420276040069e-06	0	0
k__Bacteria|p__Pseudomonadota|c__Gammaproteobacteria|o__Enterobacterales|f__Enterobacteriaceae|g__Enterobacter|s__Enterobacter_hormaechei	0	0	0	0	1.81713658920158e-05	0	0	0	3.39140819205472e-05	0.000179204587637444	0	0.000176878536035317	0.0066984375660982	0	0	0	0	0	0	7.69600583737213e-05	0	0	0.000366078015707735	0	1.05994667298639e-06	4.24617843940454e-05	0	0	7.87462956594963e-05	5.03634998582553e-05	0	0.0003709289671028	8.64356898725863e-05	0	1.06276161841036e-05	0	0	3.46002802622701e-05	0	0	0	0	0	0	0	0	0	0	0
k__Bacteria|p__Pseudomonadota|c__Betaproteobacteria|o__Neisseriales|f__Neisseriaceae|g__Neisseria|s__Neisseria_sp._Marseille-Q6792	4.27976846452607e-05	1.21614752031574e-06	9.51590594744122e-05	0	0	0	0.000407871928214541	0	0.000935884345764889	0.000121603113039694	5.36797838124629e-05	0	0.000265486854753892	0	0	0	0	0	0	0.0001178551521539	0	4.36886591950493e-05	2.24129397372083e-05	1.3614889242876e-05	0.000525696999915972	0.000866719952043161	1.79339385439794e-05	8.96563472211015e-06	0	0.0006209767611389	0	8.74832469582075e-06	4.50319273163351e-05	0.00104159052700826	7.65496412101374e-05	0.000127219357200926	0	0	2.80962100208587e-05	2.561635803699e-05	5.16496090521899e-06	0.000368907676844004	0	0	0	0.000146566415238643	0	0	0
k__Bacteria|p__Actinomycetota|c__Actinomycetes|o__Mycobacteriales|f__Dietziaceae|g__Dietzia|s__Dietzia_sp._B32	0.000534971058065759	2.8376775474034e-05	0	1.71460692591102e-06	2.47791353072943e-05	1.24277636239359e-05	0.00509839910268176	1.57258501400777e-05	1.80394052768868e-05	0.000326408356053915	9.0043508330583e-06	0.000142485487361783	1.75046277859709e-05	0.000195913901385074	0	0	1.83632470627986e-05	2.94331361926399e-05	0	2.06085511963103e-05	0	0	0.000285764981649406	2.42042475428907e-05	4.82458485635182e-06	3.74662803476871e-05	0	1.79312694442203e-05	0.000100510347223679	5.65940359231941e-05	0	4.19919585399396e-05	2.11287241910767e-05	2.37555734229954e-05	4.24334530249353e-05	0.000111704801444715	0	6.05504904589727e-05	0	6.64127800959001e-06	4.25116012968025e-05	4.72273112867927e-05	0	0.00012923235978289	1.69010887922844e-05	1.19917976104345e-05	5.62104331248082e-06	0.000109635342155859	1.12774452565839e-05
k__Bacteria|p__Pseudomonadota|c__Alphaproteobacteria|o__Caulobacterales|f__Caulobacteraceae|g__Brevundimonas|s__Brevundimonas_nasdae	7.48959481292062e-05	5.67535509480681e-06	0.000630705394190871	0	3.79946741378513e-05	3.4682131043542e-06	0.000305903946160905	7.92483786586593e-06	1.3709948010434e-05	6.40016384419441e-05	4.15585423064229e-06	0.000211271584708851	7.29359491082121e-06	0	0	0.00203206858231465	0	1.47165680963199e-05	0	7.72820669861636e-06	0.00272517643770526	0.000442026434208734	7.65775441021283e-05	0.00036306371314336	2.37574254290052e-06	2.49775202317914e-05	8.9669692719897e-06	2.98854490737005e-05	4.03624229008473e-05	2.33645102435205e-05	0	1.57469844524773e-05	1.31254195732446e-05	2.37555734229954e-05	1.48632603154492e-05	5.27494895711156e-05	0	3.02752452294864e-05	6.90890410348986e-06	0	0	0	0.000179906962399445	0	1.9315530048325e-06	0	5.15262303644076e-06	1.60441964130525e-05	0
k__Bacteria|p__Actinomycetota|c__Actinomycetes|o__Mycobacteriales|f__Corynebacteriaceae|g__Corynebacterium|s__Corynebacterium_simulans	0	0	0	2.25606174461977e-06	3.30388470763924e-06	2.31214206956946e-06	0	2.4765118330831e-07	0	0	2.28571982685326e-05	2.45664633382384e-05	0	0.00428423040953398	0	0	0	0	0	0	0	0	0	0.000411472208229142	8.77197246609423e-07	0	0	0	0	0	0	0	2.56105747770626e-06	0	1.00115224922715e-06	0	0.00247048666022687	0	0	0	0	8.91081345033825e-06	0	0.000323080899457224	0	0	0	0	1.22580926701999e-06
k__Bacteria|p__Pseudomonadota|c__Betaproteobacteria|o__Neisseriales|f__Neisseriaceae|g__Neisseria|s__Neisseria_cinerea	0	4.45920757449106e-06	6.19640387275242e-05	0	0	0	0.000509839910268176	0	0.00102463821972717	0	6.64936676902766e-05	0	0.000418652347881138	0	0	0	0	0	0	1.51344047847904e-05	0	4.88285014532904e-05	1.68097048029062e-05	3.1768074900044e-05	0.000461478851487107	0.000726845838745129	3.0487695524765e-05	0	6.33136045503488e-06	0.00067705158572335	0	0	4.79131169787546e-05	0.000668810759447409	6.56909898915968e-05	0.000273056181309304	0	0	2.53326483794628e-05	2.277009603288e-05	7.15148433030322e-06	0.000421481476200999	0	0	0	0.0001159207102342	0	0	0
k__Bacteria|p__Bacteroidota|c__Bacteroidia|o__Bacteroidales|f__Bacteroidaceae|g__Bacteroides|s__Bacteroides_heparinolyticus	0.000449375688775237	0.000948595065846281	0.00029432918395574	4.2233475859282e-05	1.3215538830557e-05	0	0	4.29674803039918e-05	2.30904387544151e-05	0	0.000220260274224041	0.000906502497180998	2.91743796432849e-05	0	0	0.000508017145578663	5.50897411883959e-06	0	0	0.000783124945459791	0	8.48073972609781e-05	7.65775441021283e-05	0.00106498689188719	8.92913697277841e-05	3.49685283245079e-05	0	0	9.49704068255231e-06	5.86708812781737e-05	0	1.39973195133132e-05	5.27150997494539e-05	6.57846648636796e-05	8.24025312825423e-06	0.000170660113318315	0	0.000155701261180216	0.00012911974113411	0	1.19191405505054e-05	5.16827180119619e-05	7.71029838854764e-05	0	2.19714154299697e-05	6.6621097835747e-06	3.74736220832055e-06	0.00012835357130442	1.27484163770079e-05
k__Bacteria|p__Bacillota|c__Bacilli|o__Lactobacillales|f__Streptococcaceae|g__Streptococcus|s__Streptococcus_sp._NSJ-72	0.000203289002064988	0.000289443109835147	0.000528907330567082	0.000412678814325848	0.000221360275411829	0	0	5.07684925782036e-05	0.00029801097517417	0	0.000552728612675425	0	0	0.000162645503036665	0	0	0	0	0	0	0	0.000151625346618112	0.000196113222700572	0.000110431879414439	0.000232457270351497	6.74393046258368e-05	0.000236727988780528	0	0.000248110187831679	3.27103143409287e-05	0	0	8.53685825902087e-05	1.4618814414151e-05	0.00136988432378866	0	0	0	0.000360491262999871	1.518006402192e-05	3.93331638166677e-05	0.00010247435467889	0	0	0	0	0	0	6.61937004190797e-05
k__Bacteria|p__Spirochaetota|c__Spirochaetia|o__Spirochaetales|f__Treponemataceae|g__Treponema|s__Treponema_sp._OMZ_305	0	0	0	1.71460692591102e-06	0	0	0	1.32493383069946e-05	2.88630484430189e-06	0	0.000337663156239686	0	1.45871898216424e-05	0	0	0.00053976821717733	0	0	8.67283883697231e-05	1.28803444976939e-06	0	0.000203023769200523	0.00341797330992426	7.86638045143947e-05	8.63673789057527e-05	0	0	0	4.55066532705632e-05	0.000611630957041492	0	2.2745644209134e-05	0.000305512814944709	0.000107813756304364	4.6900132290718e-05	0.000269953270158062	0	0	0.000164738980067658	1.802632602603e-05	0	0	0	0	0	0	0	0.000288795535434945	6.86453189531197e-05
k__Bacteria|p__Pseudomonadota|c__Betaproteobacteria|o__Neisseriales|f__Neisseriaceae|g__Neisseria|s__Neisseria_sp._KEM232	0	4.45920757449106e-06	1.10650069156293e-05	0	0	0	0	1.23825591654155e-06	7.93733832183021e-05	0.00134403440728083	2.56277677556275e-05	5.65028656779484e-05	0.000151706774145081	0	0	0	0	0	0	0.000149734004785692	0.0009549763585121	5.13984225824109e-06	1.86774497810069e-05	0	0.00020157261729379	0.000197322409831152	0	8.96563472211015e-06	0.000170155312229062	0.000724819028887881	0	0.000197712138125549	2.34763602123074e-05	0.000124259922520284	8.62531168564928e-06	0.000176865935620799	0	8.43381831392834e-05	0.000134646864416902	4.74377000685e-06	1.19191405505054e-06	0.00034484848052809	0	0	0.000224784480937383	0.000163887900675938	0	0	7.35485560211996e-07
k__Bacteria|p__Bacteroidota|c__Bacteroidia|o__Bacteroidales|f__Prevotellaceae|g__Prevotella|s__Prevotella_dentalis	0.000106994211613152	0.000211204286028168	0.000497925311203319	0.00010549344717842	0	0	0	0.000188834027272587	0.00160911495069831	1.28003276883888e-05	0.00113558716852301	0.000248121279716208	4.37615694649273e-05	0	0	9.52532147959994e-05	0	0	0.000216820970924308	5.76395416271804e-05	0	3.34089746785671e-05	0.00024280684715309	9.22786937572707e-05	8.92913697277841e-05	2.74752722549705e-05	1.79339385439794e-05	2.09198143515904e-05	2.33468916779411e-05	2.02492422110511e-05	0	5.07402832357604e-05	4.35379771210064e-05	3.47196842336087e-05	2.58759350569479e-05	4.34407561173893e-05	8.54839674818988e-05	3.24377627458782e-05	7.95291627912832e-05	1.89750800274e-06	4.80738668870383e-05	0.000410788500060594	0	0	4.73230486183964e-05	3.99726587014482e-06	0	8.02209820652624e-06	1.17677689633919e-05
k__Eukaryota|p__Basidiomycota|c__Malasseziomycetes|o__Malasseziales|f__Malasseziaceae|g__Malassezia|s__Malassezia_restricta	0	9.32379765575404e-06	0	1.08290963741749e-06	9.91165412291773e-06	1.24277636239359e-05	0.00520036708473539	3.90050613710589e-05	2.5976743598717e-05	3.20008192209721e-05	1.4545489807248e-05	4.6676280342653e-05	1.16697518573139e-05	4.06613757591664e-05	0.000149737958572498	6.35021431973329e-05	8.26346117825938e-06	1.28769970842799e-05	0.000108410485462154	0.000192239141628082	0	6.42480282280137e-05	0.000106461463751739	2.7229778485752e-05	2.63159173982827e-06	2.49775202317914e-05	3.58678770879588e-06	5.9770898147401e-05	2.57211518485792e-05	5.14019225357451e-05	0	1.92463143308057e-05	5.33553641188804e-06	1.64461662159199e-05	8.31726483973324e-06	2.48232892099368e-05	2.56451902445696e-05	0.000129751050983513	2.3183211547266e-05	2.84626200411e-06	3.97304685016846e-06	1.15840574854397e-05	0	0	6.27754726570564e-06	3.19781269611586e-05	9.74314174163343e-05	8.02209820652624e-06	2.69678038744399e-06
k__Bacteria|p__Bacillota|c__Negativicutes|o__Selenomonadales|f__Selenomonadaceae|g__Selenomonas|s__Selenomonas_sp._oral_taxon_920	0	7.98603538340672e-05	8.85200553250346e-06	0.000236164543426797	0	1.44508879348092e-06	0	0.000132988685436563	1.08236431661321e-05	0	0.000323117666432438	7.36993900147153e-06	1.75046277859709e-05	0	0.000549039181432493	0	0	0	0.000325231456386462	5.02333435410064e-05	0	7.9667555002737e-05	0.000719081816568766	0.000134636126957329	2.22223302474387e-05	0	0.000166785628459008	2.09198143515904e-05	3.16568022751744e-06	0.000173416587140797	0	0.000216958452456355	0.000301884650184626	8.40581828813683e-05	0.00014254867794765	0.000210997958284462	0	3.46002802622701e-05	0.000236898645148552	8.53878601233001e-06	0	3.5643253801353e-05	0	0	0	0.000119917976104345	7.96314469268117e-06	2.40662946195787e-05	0.000264529639822915
k__Bacteria|p__Pseudomonadota|c__Gammaproteobacteria|o__Cardiobacteriales|f__Cardiobacteriaceae|g__Cardiobacterium|s__Cardiobacterium_sp._Marseille-Q4385	0	0.00017350371289838	0	0	0	0	0	0	0.000382435391870001	0.000204805243014221	4.95239295818206e-05	0	4.37615694649273e-06	0	0.000149737958572498	0	0	0	0.000368595650571323	2.25406028709644e-06	0	0	0	0	2.1966481050511e-05	9.99100809271655e-05	0	0.000633571520362451	3.16568022751744e-06	8.72275049091432e-05	0	3.4993298783283e-06	0.000142565532925649	8.40581828813683e-05	0.000506660049820416	0.000170660113318315	0	0.000255177066934242	2.30296803449662e-06	3.320639004795e-05	0	0.000103365436023924	0	0	1.11064297777869e-05	0	9.36840552080137e-07	0.00110437551976511	0.000341020138084962
k__Bacteria|p__Actinomycetota|c__Actinomycetes|o__Mycobacteriales|f__Mycobacteriaceae|g__Mycobacterium|s__Mycobacterium_canettii	0.000213988423226303	2.43229504063149e-06	4.64730290456432e-05	0	1.48674811843766e-05	7.22544396740458e-06	0.0017334556949118	3.5909421579705e-06	2.52551673876416e-05	0	9.69699320483201e-06	0	3.64679745541061e-05	7.39297741075752e-06	0	0.000857278933163994	1.10179482376792e-05	5.88662723852798e-05	0	1.25583358852516e-05	0.000931684252206927	9.25171606483397e-05	0.000181171262875767	3.1768074900044e-05	6.57897934957067e-07	2.49775202317914e-05	3.40744832335609e-05	0.000140461610646392	3.04696721898553e-05	3.94600617446124e-05	0.00151502630636587	0.00023620476678716	1.10979157367271e-05	0.000191871939185732	3.3885153050765e-06	0	9.40323642300886e-05	0.00025301454941785	0	0	0	0	0	0	0	0	0	0	0
k__Bacteria|p__Pseudomonadota|c__Gammaproteobacteria|o__Pasteurellales|f__Pasteurellaceae|g__Aggregatibacter|s__Aggregatibacter_sp._2125159857	0	0	0	0	9.91165412291773e-06	0	0	0	5.26750634085095e-05	0	2.83983372427223e-05	0	1.16697518573139e-05	0	0	0	0	0	0	2.25406028709644e-06	0	5.13984225824109e-06	0	1.66404201857373e-05	0.000663380417748376	7.49325606953742e-05	0	0	3.9571002843968e-06	0.00531880095410276	0	0	1.55797663227131e-05	0.000226591623419341	6.0146146665108e-05	6.20582230248419e-06	0	0	2.14943683219684e-06	5.123271607398e-05	0	1.24751388304736e-05	0	0	0	2.66484391342988e-06	0	0	3.43226594765598e-06
k__Bacteria|p__Actinomycetota|c__Actinomycetes|o__Propionibacteriales|f__Nocardioidaceae|g__Nocardioides|s__Nocardioides_sp._CF8	0	2.95929229943498e-05	0	6.04624547558097e-06	0	1.27167813826321e-05	0.00316100744366269	1.758323401489e-05	2.5976743598717e-05	6.40016384419441e-05	1.10822779483794e-05	0.00015968201169855	2.04220657502994e-05	0	0.000598951834289992	0	3.67264941255973e-05	2.02352811324399e-05	0	3.57429559811007e-05	0	0	0.000268955276846499	0	5.48248279130889e-06	9.24168248576281e-05	8.9669692719897e-06	0	0.000155909751205234	0.000100207788377766	0	2.09959792699698e-05	2.75313678853423e-05	5.84752576566041e-05	5.99151115306709e-05	0.000273056181309304	0.000102580760978279	8.86632181720672e-05	6.14124809199098e-07	8.53878601233001e-06	6.35687496026953e-06	0	0	0.000969242698371672	3.98382807246704e-05	3.33105489178735e-05	0	0.000109635342155859	5.39356077488797e-06
k__Bacteria|p__Bacillota|c__Clostridia|o__Eubacteriales|f__|g__Mogibacterium|s__Mogibacterium_pumilum	0	1.33776227234732e-05	1.10650069156293e-05	8.75351956912469e-05	3.30388470763924e-06	0	0	2.93466652220348e-05	4.04082678202265e-05	7.04018022861385e-05	0.000229957267428873	9.82658533529538e-06	1.60459088038067e-05	0	0	0.000254008572789332	0	0	0	1.61004306221174e-06	4.65842126103464e-05	1.02796845164822e-05	0.0016305413658819	0.000133123361485899	0.000390133475429541	0	0	0	4.74852034127616e-06	0.000129802834686225	0	5.24899481749245e-06	9.817386997874e-05	0.000142533440537972	0.000161801605817403	0.00103637232451486	2.56451902445696e-05	1.08125875819594e-05	0.0006809108821995	2.84626200411e-06	7.94609370033691e-07	4.45540672516913e-06	0	0	2.65588538164469e-06	9.32695369700458e-06	0	1.60441964130525e-05	9.36518280003275e-05
k__Bacteria|p__Candidatus_Saccharibacteria|c__Candidatus_Saccharimonadia|o__Candidatus_Nanosynbacterales|f__Candidatus_Nanosynbacteraceae|g__Candidatus_Nanosynbacter|s__Candidatus_Nanosynbacter_lyticus	0	7.70226762866638e-06	0	0	0	0	0	2.22886064977479e-06	0	0	0.000190476652237772	0	0	0	0	0.000476266073979997	0	0	6.50462912772923e-05	1.61004306221174e-06	0	0	0.00043331683491936	5.4459556971504e-05	0.000221163355801401	4.99550404635828e-06	0	0	9.10133065411263e-06	0.00018120475722197	0	8.74832469582075e-06	0.00038031703543938	3.28923324318398e-05	7.70887231904905e-05	0	0	8.65007006556753e-06	0.00019744112615751	0.00014800562421372	0	0	0	0	0	0	1.40526082812021e-06	1.33701636775437e-05	0.000753137213657084
k__Bacteria|p__Bacillota|c__Bacilli|o__Bacillales|f__Bacillaceae|g__Geobacillus|s__Geobacillus_kaustophilus	0	4.94566658261736e-05	0	1.31754005885794e-05	0.000138763157720848	0	0	0	0.000831977371370021	0.00121603113039694	3.01299431721566e-05	0	0.000312165862183148	0.000125680615982878	0	0.000254008572789332	0	0	0	0	0	0	0.00150540245234916	0	2.92399082203141e-06	0.000222299930062943	0	0	0.00018519229330977	0.00114953390398121	0	6.64872676882377e-05	0.000349050792065716	4.02017396389153e-05	2.24874197518713e-05	0.000105498979142231	0	3.24377627458782e-05	0	0	1.94679295658254e-05	0	0	0	0	7.32832076193217e-05	0	0	0
k__Bacteria|p__Bacillota|c__Bacilli|o__Lactobacillales|f__Enterococcaceae|g__Enterococcus|s__Enterococcus_sp._M190262	0	0	0	0	0	0	0	0	0	0	0	0	0	0	0	0	0	0.00672179247799413	0	0	0	0	0	0	0	0	0	0	0	0	0	0	0	0	0	0	0	0	0	0	0	0	0	0	0	0	0	0	0
k__Bacteria|p__Bacillota|c__Negativicutes|o__Selenomonadales|f__Selenomonadaceae|g__Selenomonas|s__Selenomonas_timonae	0	7.98603538340672e-05	0	0.000143485526957817	0	0	0	6.0674539910536e-05	7.21576211075473e-06	0	0.000201905251372038	1.47398780029431e-05	2.62569416789564e-05	0	0.000349388570002496	0.000127004286394666	2.75448705941979e-06	0	0.000260185165109169	7.72820669861636e-06	0	0.000146485504359871	0.000526704083824395	7.10999771572414e-05	1.769014447329e-05	0	0.00024390156419812	1.19541796294802e-05	2.76997019907776e-06	7.58048554567554e-05	0	9.44819067148641e-05	0.000331870364819436	0.000126087274322052	0.00010204051770969	0.000226512514040673	0	2.59502101967026e-05	0.000214329558410485	1.89750800274e-06	0	1.06929761404059e-05	0	0	0	6.92859417491769e-05	1.40526082812021e-06	1.0696130942035e-05	0.000233639246294011
k__Bacteria|p__Fusobacteriota|c__Fusobacteriia|o__Fusobacteriales|f__Leptotrichiaceae|g__Leptotrichia|s__Leptotrichia_buccalis	0.000213988423226303	0.00230419416849156	0.000453665283540802	1.51607349238448e-05	0	0	0	3.62808983546674e-05	0.000464695079932605	1.28003276883888e-05	0.000194286185282527	0	3.64679745541061e-05	0	9.98253057149988e-05	0	0	0	4.33641941848616e-05	1.28803444976939e-06	0	1.02796845164822e-05	0.000310045666364715	3.47936058429054e-05	1.37427568635476e-05	0.000159856129483465	0	0	1.9785501421984e-06	6.2305360649388e-05	0	0	2.7211235700629e-05	3.65470360353775e-06	0.000104658915899977	0.000105498979142231	0	0.000224901821704756	0.000360184200595271	1.138504801644e-05	4.76765622020215e-06	1.96037895907442e-05	0	0	4.82888251208126e-07	0	0	1.33701636775437e-05	8.87485909322476e-05
k__Bacteria|p__Pseudomonadota|c__Alphaproteobacteria|o__Hyphomicrobiales|f__Phyllobacteriaceae|g__Mesorhizobium|s__Mesorhizobium_terrae	0	0	0.000825449515905947	0	0	0	0	0	0	0	0	0	0	0	0	0.00196856643911732	0	0	0	0	0.00263200801248457	0.000647620124538378	0	0.000366089244086222	0	0	0	0	7.51849054035392e-06	0	0	1.39973195133132e-05	1.49395019532865e-06	0	3.85058557395057e-06	8.37786010835366e-05	0	4.75753853606214e-05	0	0	0	0	0	0	7.48476789372595e-06	0	0	0	0
k__Bacteria|p__Thermodesulfobacteriota|c__Desulfovibrionia|o__Desulfovibrionales|f__Desulfomicrobiaceae|g__Desulfomicrobium|s__Desulfomicrobium_orale	0	0	0	0	0	0	0	0.000140294395344158	0	0.00131843375190405	1.38528474354743e-06	0	0.000105027766715825	0	0.000898427751434989	0	0	0	0	0	0	0	0.00261484296934097	0	0	0	0	0	0	0	0	0	2.13421456475522e-07	0	0	0	0	0	1.2282496183982e-06	0	0	0	0.000771029838854764	0	0	0	0.000307283701082285	0	0
k__Bacteria|p__Pseudomonadota|c__Gammaproteobacteria|o__Pasteurellales|f__Pasteurellaceae|g__Haemophilus|s__Haemophilus_haemolyticus	0	2.43229504063149e-06	2.43430152143845e-05	0	6.60776941527848e-06	0	0	2.22886064977479e-06	0.000352129191004831	0	0.00123913720310318	0	2.91743796432849e-06	0	0	0.000127004286394666	0	0	0	9.66025837327045e-07	0	2.8269132420326e-05	5.79000943211214e-05	0.000180019091100249	0.00084857868643879	9.74123289039864e-05	7.17357541759176e-06	0	0	0.00116511024414356	0	3.4993298783283e-06	8.19538392866004e-05	0.000297858343688327	0.000152483188728443	2.79262003611789e-05	0	0	1.98055250966709e-05	0.00037760409254526	0	0	0	0	9.65776502416252e-07	1.99863293507241e-05	0	0	4.02065439582558e-05
k__Bacteria|p__Bacillota|c__Bacilli|o__Bacillales|f__Bacillaceae|g__Geobacillus|s__Geobacillus_thermoleovorans	0	0	0	8.21206475041595e-06	9.91165412291773e-05	0	0	0	0.000677560062199869	0.000960024576629162	5.02165719535943e-05	0	0.000233395037146279	0.000188520923974317	0	0.000698523575170662	0	0	0	0	0	0	0.00119535678598444	0	2.4488423134513e-06	0.000242281946248376	0	0	0.000246527347717921	0.0011100738422366	0	1.92463143308057e-05	0.000301030964358724	0	2.23333963289133e-05	0	0	8.65007006556753e-05	0	0	0	0	0	0	1.03820974009747e-05	0	0	0	0
k__Bacteria|p__Actinomycetota|c__Actinomycetes|o__Actinomycetales|f__Actinomycetaceae|g__Schaalia|s__Schaalia_turicensis	3.20982634839455e-05	8.1076501354383e-07	3.3195020746888e-05	5.17991776564698e-05	4.95582706145886e-06	0	0	0.000152924605692882	1.44315242215095e-05	9.60024576629162e-05	0.000185628155635356	0.00151329414163549	1.45871898216424e-05	1.4785954821515e-05	0	0	0	4.23101332769198e-05	0.000455324038941046	7.34179636368554e-05	6.98763189155195e-05	0.000205593690329644	9.71227388612359e-05	0.000131610596014468	4.9525094548157e-05	0	5.55952094863361e-05	0.000197243963886423	1.18713008531904e-05	0.000298546519778318	8.26377985290472e-05	4.54912884182679e-05	0.000490335796252511	1.4618814414151e-05	0.000291566339659537	0	1.70967934963798e-05	1.73001401311351e-05	0.00011576252653403	6.64127800959001e-06	0	9.62367852636532e-05	0.000231308951656429	0	0.000112995850782701	0	0.000111015605421496	9.62651784783149e-05	0.000159110042859195
k__Bacteria|p__Fusobacteriota|c__Fusobacteriia|o__Fusobacteriales|f__Leptotrichiaceae|g__Leptotrichia|s__Leptotrichia_shahii	7.48959481292062e-05	0.00122993052554599	0.000269986168741355	1.80484939569581e-07	0	0	0	2.21647809060938e-05	0.000132048446626812	1.28003276883888e-05	0.000506667894952473	0	2.33395037146279e-05	0	9.98253057149988e-05	0	0	0	0.000173456776739446	0	0	0	3.92226445401145e-05	5.29467915000734e-05	2.78875624651246e-05	5.74482965331202e-05	0	0	0	6.17861493106431e-05	0	0	1.66468736050907e-05	0	6.80013412359671e-05	6.82640453273261e-05	0	7.13630780409321e-05	0.0011591605773633	6.64127800959001e-06	3.17843748013477e-06	4.00986605265221e-05	0	0	4.82888251208126e-07	0	0	0	2.89290987016719e-05
k__Bacteria|p__Fusobacteriota|c__Fusobacteriia|o__Fusobacteriales|f__Leptotrichiaceae|g__Leptotrichia|s__Leptotrichia_sp._oral_taxon_498	6.4196526967891e-05	0.00164706912501429	7.52420470262794e-05	3.06824397268288e-06	0	0	0	4.65584224619623e-05	5.26750634085095e-05	0	0.0010434657330771	0	2.91743796432849e-06	0	0	0	0	0	4.33641941848616e-05	0	0	0	1.86774497810069e-05	0.000291963735986119	1.90424902284795e-05	4.99550404635828e-06	0	0	5.53994039815552e-06	3.16718916634389e-05	0	0	9.5079258859845e-05	3.65470360353775e-06	9.66496979061594e-05	7.75727787810524e-05	0	4.32503503278377e-06	0.000518167807761739	4.74377000685e-06	1.50975780306401e-05	6.05935314623001e-05	0	0	4.82888251208126e-07	0	0	0	1.10322834031799e-05
k__Bacteria|p__Pseudomonadota|c__Gammaproteobacteria|o__Xanthomonadales|f__Xanthomonadaceae|g__Xanthomonas|s__Xanthomonas_campestris	0	0	4.42600276625173e-06	9.02424697847907e-07	1.81713658920158e-05	8.95955051958168e-06	0	7.80101227421177e-06	0	0	0	0	0	2.58754209376513e-05	0	0	1.83632470627986e-05	2.75935651805999e-05	0	6.44017224884697e-07	0	0	0	0	1.24269609936335e-06	0	0	0.000558857897678199	2.84911220476569e-05	1.5576340162347e-06	0	4.7240953357432e-05	0.000221958314734543	0	9.78048735783446e-06	0	0	6.48755254917565e-06	3.99181125979414e-06	2.182134203151e-05	3.21816794863645e-05	2.49502776609471e-05	0	0.000840010338588783	7.21917935556148e-05	0.000219849622857965	0.00239034866863247	0.000334254091938593	9.56131228275595e-06
k__Bacteria|p__Pseudomonadota|c__Gammaproteobacteria|o__Pasteurellales|f__Pasteurellaceae|g__Aggregatibacter|s__Aggregatibacter_aphrophilus	0	8.1076501354383e-07	6.63900414937759e-06	0	1.48674811843766e-05	0	0.000611807892321811	0	3.60788105537737e-06	3.84009830651665e-05	2.38961618261932e-05	0	0	0	0	0	1.83632470627986e-06	0	0	6.44017224884697e-07	0	1.54195267747233e-05	1.12064698686041e-05	0.000707974240629553	0.000873798107278811	9.24168248576281e-05	5.38018156319382e-06	0	7.9142005687936e-07	0.00093458040974082	0	0	2.84917644394822e-05	0.000182735180176888	3.94299962772539e-05	9.30873345372629e-06	0	0	7.69191323521871e-05	0.000656537768948041	1.19191405505054e-06	6.50489381874693e-05	0	0	7.24332376812189e-07	3.99726587014482e-05	0	0	5.14839892148397e-06
k__Bacteria|p__Spirochaetota|c__Spirochaetia|o__Spirochaetales|f__Treponemataceae|g__Treponema|s__Treponema_sp._OMZ_857	0	4.86459008126298e-06	0	0	0	0	0	2.22886064977479e-05	1.01020669550566e-05	0	0.000272554773292957	0	1.16697518573139e-05	0	0	0.000127004286394666	0	0	0	1.61004306221174e-06	0	0.000146485504359871	0.00266527208374968	0.000114970175828731	0.000111075101351918	0	0	0	3.20525123036141e-05	0.000500519730550084	0	0	0.000183542452568949	7.12667202689862e-05	5.91449944158808e-05	0.000300982381670483	0	0	0.000198976438180508	0	0	9.80189479537208e-06	0	0	2.19714154299697e-05	0	1.40526082812021e-06	0.000307513764583506	3.70194398640038e-05
k__Bacteria|p__Pseudomonadota|c__Gammaproteobacteria|o__Xanthomonadales|f__Xanthomonadaceae|g__Stenotrophomonas|s__Stenotrophomonas_pavanii	0	0	0	0	0	0.000305491770941866	0	0	0	0	0	0	0	0	0	0	0.00519037178230003	0	0	0	0	0	0	0	0	0	0	0	0	0	0	0	0	0	1.23218738366418e-06	0	0	0	0	0	0	0	0	0	0	0	0	0	0
k__Bacteria|p__Pseudomonadota|c__Gammaproteobacteria|o__Oceanospirillales|f__Halomonadaceae|g__Halomonas|s__Halomonas_titanicae	0.000171190738581043	4.94566658261736e-05	0	5.41454818708744e-06	7.26854635680633e-05	2.42774917304794e-05	0.00163148771285816	2.3155385639327e-05	5.41182158306605e-05	0.000153603932260666	1.17749203201532e-05	0.000238294694380913	4.2302850482763e-05	0	0	0	3.76446564787372e-05	9.01389795899596e-05	0	2.67267148327149e-05	0	0	0.000403432915269749	1.21021237714453e-05	8.00442487531098e-06	4.24617843940454e-05	0	2.98854490737005e-05	0.000159075431432751	7.68432781342452e-05	0	8.22342521407151e-05	3.06259790042374e-05	6.03026094583729e-05	6.42277673734956e-05	0.000145836824108378	0	0.000123263498434337	0	1.707757202466e-05	2.22490623609434e-05	2.31681149708795e-05	0	0.000516929439131559	9.85092032464577e-05	8.9272271099901e-05	1.87368110416027e-05	0.000184508258750104	1.66710060314719e-05
k__Bacteria|p__Pseudomonadota|c__Gammaproteobacteria|o__Pseudomonadales|f__Pseudomonadaceae|g__Pseudomonas|s__Pseudomonas_tolaasii	0	0	0	8.12182228063116e-07	0	0	0.0037728153359845	4.9530236661662e-07	0	0	1.24675626919269e-05	0	4.2302850482763e-05	7.39297741075752e-05	0.00139755428000998	0	0	0	0	0	0	0	0	0	0	0	0	0	0	1.5576340162347e-06	0	0	2.13421456475522e-07	2.37555734229954e-05	2.31035134437034e-07	0	0	0	0	0	0	0	0	0	0	0	0	0	0
k__Bacteria|p__Pseudomonadota|c__Alphaproteobacteria|o__Sphingomonadales|f__Sphingomonadaceae|g__Novosphingobium|s__Novosphingobium_pentaromativorans	0	0	0	0	0	0	0	4.9530236661662e-07	0	0	0	7.36993900147153e-06	0	0	0	0	0	0	0	0	0	0	0	0	0	0	0	0	6.33136045503488e-06	0	0	0	8.53685825902087e-07	0	1.30919909514319e-06	0	0	0	2.61003043909617e-06	1.802632602603e-05	5.04576949971394e-05	7.57419143278752e-05	0	0.00232618247609201	0.000205227506763454	0.000119917976104345	5.66788534008483e-05	0.00034227619014512	1.49548730576439e-05
k__Bacteria|p__Pseudomonadota|c__Betaproteobacteria|o__Burkholderiales|f__Comamonadaceae|g__Ottowia|s__Ottowia_sp._oral_taxon_894	0.000128393053935782	0.00268119989978944	0	3.60969879139163e-07	5.12102129684083e-05	0	0	1.60973269150402e-06	3.82435391870001e-05	1.28003276883888e-05	0.000617836995622154	0	0	0	0	0	0	0	0	1.61004306221174e-06	0	0	0	0	1.91155899990303e-05	0	0	0	0.000156305461233673	7.94393348279697e-05	0	0	2.34763602123074e-06	0	6.39197205275795e-06	0	0	0.00018381398889331	3.63868949450466e-05	0	0	6.23756941523678e-06	0.000128504973142461	0	0	6.12914100088873e-05	7.26051427862106e-05	0	1.22580926701999e-06
k__Bacteria|p__Actinomycetota|c__Actinomycetes|o__Mycobacteriales|f__Corynebacteriaceae|g__Corynebacterium|s__Corynebacterium_tuberculostearicum	0.000738260060130747	9.72918016252595e-06	2.21300138312586e-05	4.69260842880911e-06	0.000137111215367029	0.00111040622891074	0.000917711838482716	7.181884315941e-06	8.65891453290568e-05	1.92004915325832e-05	0.000172467950571655	0.000167051950700021	2.91743796432849e-06	0.000410310246297042	0	0	0	6.80641274454797e-05	0.000130092582554585	1.06262842105975e-05	0.000116460531525866	2.31292901620849e-05	0.000203584202612975	0.000114970175828731	5.81143175878742e-06	1.49865121390748e-05	0	1.49427245368503e-05	9.89275071099199e-06	7.7881700811735e-06	0	1.22476545741491e-05	1.01375191825873e-05	1.27914626123821e-05	1.94069512927109e-05	0	0.000136774347971038	1.73001401311351e-05	7.98362251958828e-06	4.74377000685e-06	1.19191405505054e-06	0	0	0	9.65776502416252e-07	5.32968782685976e-06	1.21789271770418e-05	0	2.45161853403999e-06
k__Eukaryota|p__Ascomycota|c__Eurotiomycetes|o__Eurotiales|f__Aspergillaceae|g__Aspergillus|s__Aspergillus_luchuensis	0	6.89150261512255e-06	0	3.15848644246767e-06	3.30388470763924e-06	1.15607103478473e-06	0	1.98120946646648e-06	4.32945726645284e-06	1.92004915325832e-05	6.92642371773715e-07	0	0	0	0	0	0.000106506832964232	0	0	9.66025837327045e-07	0	0	1.49419598248055e-05	0.00471680273992082	7.67547590783245e-07	0	0	5.9770898147401e-06	7.91420056879359e-06	3.6344793712143e-06	5.50918656860315e-05	8.74832469582075e-06	2.4543467494685e-06	0	5.08277295761476e-06	1.55145557562105e-05	0	6.48755254917565e-06	1.68884322529752e-05	0	0	0	0	0	0	0	0	0	0
k__Eukaryota|p__Ascomycota|c__Saccharomycetes|o__Saccharomycetales|f__Saccharomycetaceae|g__Saccharomyces|s__Saccharomyces_cerevisiae	0	2.43229504063149e-06	5.75380359612725e-05	0	0.000462543859069494	0	0	1.1144303248874e-06	0	0	0	0	0	4.06613757591664e-05	0	0	0	0	0	0	0	0	5.60323493430207e-06	0	1.09649655826178e-07	0	0	0	0	0	0	0	2.88118966241954e-06	0	2.32575368666615e-05	0	0	0	0	0	0	0	0	0	0	0	5.15262303644076e-06	0.00433193303152417	0
k__Bacteria|p__Actinomycetota|c__Actinomycetes|o__Propionibacteriales|f__Nocardioidaceae|g__Aeromicrobium|s__Aeromicrobium_chenweiae	0	5.91858459886996e-05	3.09820193637621e-05	3.33897138203725e-06	6.27738094451456e-05	1.82081187978595e-05	0.00142755174875089	2.52604206974476e-05	3.17493532873208e-05	0.000236806062235193	2.11255923390983e-05	0.000329190608732395	4.08441315005988e-05	5.91438192860602e-05	0	0	3.12175200067577e-05	4.59892753009998e-05	0	2.93027837322537e-05	0	3.08390535494466e-05	0.000388490955444944	1.51276547143067e-05	7.4196267109047e-06	5.74482965331202e-05	0	0	0.000179256642883175	0.000100726999716511	0	6.47376027490736e-05	4.48185058598596e-05	4.93384986477597e-05	6.97726105999844e-05	0.000276159092460546	0	7.56881130737159e-05	6.14124809199098e-07	0	6.35687496026953e-06	0	0	0.000840010338588783	4.29770543575232e-05	0	7.02630414060103e-06	7.21988838587362e-05	1.00516359895639e-05
k__Bacteria|p__Pseudomonadota|c__Betaproteobacteria|o__Neisseriales|f__Neisseriaceae|g__Eikenella|s__Eikenella_exigua	0	1.86475953115081e-05	0	0	0	0	0	2.84798860804557e-06	4.1129844031302e-05	0.000108802785351305	1.24675626919269e-05	0	4.52202884470915e-05	0	0	0	4.59081176569966e-06	0	0	0.000120753229665881	0	1.54195267747233e-05	0	4.538296414292e-06	2.91668084497633e-05	0.000177340393645719	0	0	0.000131375729441974	0.00049480840582389	0	1.74966493916415e-05	0.000200402747630515	9.13675900884438e-05	1.44782017580542e-05	0	0	0	0.00010209824952935	9.48754001370001e-06	0	7.93062397080105e-05	0	0	5.55321488889345e-06	1.33242195671494e-05	0	0	0
k__Bacteria|p__Actinomycetota|c__Actinomycetes|o__Propionibacteriales|f__Nocardioidaceae|g__Aeromicrobium|s__Aeromicrobium_marinum	0.000224687844387619	3.68898081162442e-05	0	3.15848644246767e-06	3.4690789430212e-05	2.16763319022137e-05	0.00122361578464362	1.95644434813565e-05	4.61808775088303e-05	0.000140803604572277	1.14285991342663e-05	0.000284970974723566	2.91743796432849e-05	1.84824435268938e-05	0	0	3.30538447130375e-05	6.80641274454797e-05	0	3.18788526317925e-05	0	0	0.000438920069853662	1.51276547143067e-05	7.05412785815077e-06	9.49145768808073e-05	1.25537569807856e-05	4.78167185179208e-05	0.000223576166068419	9.81309430227861e-05	0	6.64872676882377e-05	3.59615154161254e-05	5.11658504495285e-05	6.41507556620165e-05	0.000195483402528252	5.12903804891393e-05	0.000110288393335986	0	1.138504801644e-05	5.16496090521899e-06	4.45540672516913e-06	0.000154205967770953	0.000452313259240114	3.18706245797363e-05	2.39835952208689e-05	7.02630414060103e-06	9.09171130072974e-05	5.63872262829197e-06
k__Bacteria|p__Bacteroidota|c__Flavobacteriia|o__Flavobacteriales|f__Flavobacteriaceae|g__Capnocytophaga|s__Capnocytophaga_sp._oral_taxon_323	0.000171190738581043	0.0011533132317661	0.000610788381742739	3.74506249606881e-05	0	0	0	2.99657931803055e-05	0.000119781651038529	3.84009830651665e-05	4.77923236523863e-05	0	0	0	0.000349388570002496	0	0	0	0	0.0001809688401926	0	8.48073972609781e-05	0.000349268310904829	0	0.000129094194792687	0	0	4.18396287031807e-05	7.59763254604185e-05	4.62098091482961e-05	0	0	0.000149501730261103	1.64461662159199e-05	6.85404232163202e-06	9.30873345372629e-05	0	7.78506305901078e-05	0.000112538371285735	0.0001707757202466	0.000101312694679296	2.85146030410824e-05	0	0.00012923235978289	6.44655815362848e-05	0	0	0	3.28516883561358e-05
k__Bacteria|p__Bacteroidota|c__Bacteroidia|o__Bacteroidales|f__Bacteroidaceae|g__Bacteroides|s__Bacteroides_ovatus	0	2.14852728589115e-05	0	3.97066867053079e-06	0	0	0	6.81040754097853e-06	6.7106587630019e-05	0	3.04762643580435e-05	0.000120375670357368	0	0	0	0	0	0	0	4.83012918663523e-05	0	0	8.40485240145311e-05	0	1.86404414904502e-05	0	0	0	3.56139025595712e-06	0	0	1.22476545741491e-05	9.2838333566852e-06	0	3.61955043951354e-06	0	0	0	2.1801430726568e-05	0	4.3703515351853e-06	0.00334601045060201	0	0.000258464719565779	2.31786360579901e-05	0.000363751194183179	0	0	2.45161853403999e-06
k__Bacteria|p__Fusobacteriota|c__Fusobacteriia|o__Fusobacteriales|f__Fusobacteriaceae|g__Fusobacterium|s__Fusobacterium_periodonticum	0	2.87821579808059e-05	6.63900414937759e-06	1.10095813137445e-05	0	0	0	1.90691411147399e-05	0	0	0.000130909408265232	0	0	0	0	9.52532147959994e-05	0	0	0	0	0	1.79894479038438e-05	9.33872489050345e-06	2.42042475428907e-05	0.000120322222326592	0	0	0	0	1.71339741785817e-05	0	0	7.57646170488102e-06	1.09641108106133e-05	0.000109433642011675	0.000453025028081346	0	4.75753853606214e-05	0.00109882281485949	0	0	1.60394642106089e-05	0	0	0	0	0	0	0.000209368222807015
k__Bacteria|p__Pseudomonadota|c__Alphaproteobacteria|o__Sphingomonadales|f__Sphingomonadaceae|g__Sphingomonas|s__Sphingomonas_paucimobilis	0	0	0	0	0	0	0	9.90604733233241e-07	5.05103347752831e-06	0	0	3.43930486735338e-05	0	0	0	0	0	0	0	3.86410334930818e-06	0	0	2.61484296934097e-05	0	5.84798164406282e-07	0	0	8.06907124989914e-05	5.9356504265952e-06	4.6729020487041e-06	0	3.4993298783283e-06	2.13421456475522e-06	0	2.61839819028639e-06	9.30873345372629e-06	0	6.48755254917565e-06	2.91709284369572e-06	1.612881802329e-05	5.52253512173416e-05	3.38610911112854e-05	0.000205607957027937	0.00180925303696045	0.000226716033942215	0.000772804734894665	3.79420423592456e-05	0.000187182291485612	1.71613297382799e-05
k__Viruses|p__Uroviricota|c__Caudoviricetes|o__|f__|g__Felixounavirus|s__Felixounavirus_BPS17L1	0	0	0	1.62436445612623e-06	0	0	0	0	0	0	8.65802964717144e-06	0	0	0.000144163059509772	0.00209633142001497	0	0	0	0.000910648077882093	0	0	0	0	0	0	8.9919072834449e-05	0	0	0	0	0.00123956697793571	0	0	0	0	5.58524007223577e-05	0.000188064728460177	0	0	0	0	0	0	0	0	0	0	0	0
k__Bacteria|p__Bacillota|c__Bacilli|o__Lactobacillales|f__Lactobacillaceae|g__Limosilactobacillus|s__Limosilactobacillus_mucosae	0	0	0	2.70727409354372e-07	0	0	0	0.000635596761960778	1.08236431661321e-05	0	2.70130524991749e-05	0	0	0	0	0	0	3.67914202407998e-06	0	0	0	0	0	0	0	0	0	0	0	2.0768453549796e-06	0	0	4.26842912951044e-07	0	2.31035134437034e-07	0	0.00393226250416734	0	0	0	0	0	0	0	0	0	9.36840552080137e-07	0	0
k__Bacteria|p__Pseudomonadota|c__Gammaproteobacteria|o__Moraxellales|f__Moraxellaceae|g__Acinetobacter|s__Acinetobacter_nosocomialis	0	5.67535509480681e-06	0	1.17315210720228e-06	9.91165412291773e-06	0.000133526204517637	0	2.97181419969972e-06	0.000259045859776095	0.000460811796781998	5.54113897418972e-06	3.193640233971e-05	6.27249162330624e-05	0	0	0.00114303857755199	4.59081176569966e-06	0	0	1.61004306221174e-06	0	0	0.000125138913532746	0	2.92399082203141e-07	0.000107403336996703	0	0	1.02884607394317e-05	9.60540976678065e-05	0	8.74832469582075e-06	4.48185058598596e-05	0	3.08046845916046e-06	9.30873345372629e-06	0	4.32503503278377e-06	2.76356164139594e-06	7.59003201096001e-06	0.00013985124912593	0	0	0.000193848539674334	0.000116134624415554	0.00116053952429871	4.21578248436062e-06	8.55690475362799e-05	0
k__Bacteria|p__Bacteroidota|c__Flavobacteriia|o__Flavobacteriales|f__Flavobacteriaceae|g__Capnocytophaga|s__Capnocytophaga_sp._oral_taxon_902	0	0.000878869274681511	0.000621853388658368	4.84602062744326e-05	0	0	0	3.25661306050428e-05	0.000173899866869189	0.000115202949195499	5.09092143253681e-05	0	0	0	0	0	0	0	0.000130092582554585	7.53500153115095e-05	0	0.000256992112912055	0.000311913411342815	3.02553094286134e-05	9.11188639915538e-05	6.49415526026576e-05	0	0	0.000134145699641051	7.84009121504799e-05	0	0	0.000164654653670865	1.64461662159199e-05	7.3931243019851e-06	0	0	6.48755254917565e-05	0.000110849528060437	0.00057209866282611	7.82690229483186e-05	1.69305455556427e-05	0	0	4.2011277855107e-05	0	1.03052460728815e-05	0	2.77032894346519e-05
k__Bacteria|p__Bacteroidota|c__Bacteroidia|o__Bacteroidales|f__Porphyromonadaceae|g__Porphyromonas|s__Porphyromonas_somerae	4.27976846452607e-05	0.000118371691977399	6.63900414937759e-06	0.000397427836932218	0	0	0	1.16396056154906e-05	3.10277770762454e-05	0	3.56710821463463e-05	0.000167051950700021	5.83487592865697e-06	0	0	9.52532147959994e-05	0	0	0	0.00025503082105434	0	0	0.000121403423576545	3.6306371314336e-05	0.000126462603052858	0.000102407832950345	0	0	1.9785501421984e-06	0.000131879680041205	0	2.62449740874622e-05	1.08844942802516e-05	3.65470360353775e-06	1.30149792399529e-05	0.000881226766952755	0	1.08125875819594e-05	2.1801430726568e-05	6.64127800959001e-06	0.000154154217786536	0.000486530414388469	0	0	1.76254211690966e-05	8.79398491431861e-05	0	7.21988838587362e-05	1.47097112042399e-06
k__Bacteria|p__Fusobacteriota|c__Fusobacteriia|o__Fusobacteriales|f__Fusobacteriaceae|g__Fusobacterium|s__Fusobacterium_polymorphum	6.4196526967891e-05	0.000165801445269713	8.85200553250346e-06	7.66158568472873e-05	1.3215538830557e-05	0	0	2.48889439224852e-05	0.00035068603858268	0	0.000325195593547759	0	8.75231389298546e-06	0	0	0	0	0	0	0	0	2.05593690329644e-05	0.000713478581634464	3.32808403714747e-05	0.000139035763587593	0	3.58678770879588e-06	0	0	2.12876648885409e-05	0	1.57469844524773e-05	3.52145403184611e-06	9.13675900884438e-06	4.33575935626835e-05	7.44698676298103e-05	0	0	0.000646366361682051	0	2.78113279511792e-06	1.69305455556427e-05	0	0	0	0	0	0	6.98711282201396e-05
k__Bacteria|p__Actinomycetota|c__Actinomycetes|o__Propionibacteriales|f__Nocardioidaceae|g__Aeromicrobium|s__Aeromicrobium_sp._zg.Y50	0	3.16198355282094e-05	0	1.71460692591102e-06	2.64310776611139e-05	3.12139179391878e-05	0.00265116753339451	1.4363768631882e-05	2.88630484430189e-05	0.000192004915325832	0	0.000201444999373555	2.62569416789564e-05	0	0	0	0	0	0	2.8658766507369e-05	0	0	0.000201716457634875	1.66404201857373e-05	6.39622992319371e-06	4.24617843940454e-05	0	0	0.000154722621119915	6.80166853755819e-05	0	0.00011372822104567	2.9025318080671e-05	5.11658504495285e-05	6.6846165563782e-05	0.000183071757923284	0	7.78506305901078e-05	0	0	0	0	0	0	1.49695357874519e-05	0	0	3.74364582971225e-05	4.90323706807998e-06
k__Eukaryota|p__Ascomycota|c__Eurotiomycetes|o__Eurotiales|f__Aspergillaceae|g__Aspergillus|s__Aspergillus_puulaauensis	0	1.62153002708766e-05	0	0	9.91165412291773e-06	5.5202391910971e-05	0.00356887937187723	2.22886064977479e-06	1.01020669550566e-05	1.92004915325832e-05	2.424248301208e-06	2.45664633382384e-05	4.37615694649273e-06	1.10894661161363e-05	0	0	3.02993576536177e-05	1.28769970842799e-05	0	4.83012918663523e-06	0	1.54195267747233e-05	7.47097991240276e-06	6.05106188572267e-06	4.38598623304711e-07	4.99550404635828e-06	3.58678770879588e-06	0	3.68010326448902e-05	7.2689587424286e-06	0	0	2.02750383651746e-06	0	4.92874953465673e-06	2.48232892099368e-05	0	0	0	9.48754001370001e-06	3.97304685016846e-06	1.78216269006765e-06	0.000128504973142461	0.000258464719565779	7.96765614493408e-06	6.6621097835747e-06	0	4.01104910326312e-05	3.18710409425198e-06
k__Bacteria|p__Pseudomonadota|c__Gammaproteobacteria|o__Pseudomonadales|f__Pseudomonadaceae|g__Pseudomonas|s__Pseudomonas_fluorescens	0	0.00393666952326206	0	3.60969879139163e-07	0	3.4682131043542e-06	0	0	0	0	4.15585423064229e-06	9.82658533529538e-05	0	0	0	0	0	0	0	3.54209473686583e-06	0	0	3.17516646277117e-05	0	8.04097476058637e-07	0	0	1.19541796294802e-05	1.89940813651046e-05	1.09034381136429e-05	0	3.14939689049547e-05	3.30803257537059e-06	0	5.23679638057278e-06	1.24116446049684e-05	0	1.73001401311351e-05	1.2282496183982e-06	0	5.56226559023584e-06	0	0	0	3.66995070918176e-05	6.26238319656022e-05	1.77999704895226e-05	3.2088392826105e-05	2.94194224084799e-06
k__Bacteria|p__Bacteroidota|c__Bacteroidia|o__Bacteroidales|f__Bacteroidaceae|g__Bacteroides|s__Bacteroides_uniformis	0	3.52682780891566e-05	0	1.80484939569581e-05	1.48674811843766e-05	0	0	7.05805872428684e-06	7.50439259518492e-05	7.04018022861385e-05	5.19481778830286e-06	0.000169508597033845	1.45871898216424e-05	0	0	0	3.67264941255973e-06	0	0	0.000181934866029927	0	0	6.91065641897255e-05	0	1.35600074371707e-05	0	0	0	1.93897913935443e-05	3.32295256796736e-05	0	2.97443039657906e-05	4.40715307621952e-05	0	4.31265584282464e-06	0.000139631001805894	0	0	4.60593606899324e-06	1.043629401507e-05	9.13800775538745e-06	9.62367852636532e-05	0.000231308951656429	0.000646161798914448	5.98781431498076e-05	0.000618243787915732	1.68631299374425e-05	0.000216596651576209	1.81419771518959e-05
k__Bacteria|p__Actinomycetota|c__Coriobacteriia|o__Coriobacteriales|f__Atopobiaceae|g__Lancefieldella|s__Lancefieldella_sp._Marseille-Q7238	2.13988423226303e-05	2.06745078453677e-05	0.000110650069156293	1.88606761850212e-05	8.2597117690981e-06	0	0	2.20409553144396e-05	8.65891453290568e-06	0	0.000165887848039805	0.000105635792354425	0	0	0	0	0	0	0.000108410485462154	0	6.98763189155195e-05	0.000352079194689515	0.000453862029678468	0.000119508472243023	1.45834042248816e-05	0	6.81489664671217e-05	5.37938083326609e-05	5.53994039815552e-06	1.19418607911327e-05	0	3.32436338441189e-05	0.000231882412460654	8.58855346831372e-05	2.31805251551824e-05	0.000338217315485388	5.98387772373291e-05	1.73001401311351e-05	0.00115086989243911	0	1.19191405505054e-06	0.000105147598713991	0	0	1.78668652947007e-05	0	0	3.74364582971225e-05	0.000146851950188995
k__Bacteria|p__Actinomycetota|c__Actinomycetes|o__Propionibacteriales|f__Propionibacteriaceae|g__Propionibacterium|s__Propionibacterium_acidifaciens	2.13988423226303e-05	5.14835783600332e-05	0	7.85109487127679e-06	0	2.31214206956946e-06	0	0.000378534833686752	2.66983198097925e-05	0	0.000742166301355536	1.96531706705908e-05	4.37615694649273e-06	0	0	0	9.18162353139932e-06	6.07058433973197e-05	4.33641941848616e-05	1.28803444976939e-06	0	3.08390535494466e-05	2.05451947591076e-05	0.000140687188843052	1.38889564046492e-06	0	8.9669692719897e-06	5.6782353240031e-05	4.11538429577267e-05	1.97300308723062e-05	0	2.62449740874622e-05	2.95588717218598e-05	0.00107996491484541	1.9869021561585e-05	0	0	4.97379028770133e-05	7.24667274854936e-05	3.889891405617e-05	0	8.01973210530443e-06	0	0	3.38021775845688e-06	0	9.46208957600939e-05	0	6.61937004190797e-05
k__Viruses|p__Uroviricota|c__Caudoviricetes|o__|f__|g__|s__Streptococcus_phage_SpSL1	0	3.64844256094723e-06	0	0	0	0	0	0.000728837432476357	6.49418589967926e-05	0	0.000109783815926134	0	9.33580148585116e-05	0.00014785954821515	0	0.000222257501190665	0	0	0	6.95538602875473e-05	0	5.91081859697726e-05	0.000147551853269955	4.538296414292e-06	3.16156507632146e-05	2.24797682086122e-05	0.000640241606020064	0	0.000220410485840902	6.02285152944084e-05	0.000716194253918409	0.000108479226228177	1.70737165180417e-05	7.30940720707551e-06	1.95609747156689e-05	4.96465784198735e-05	0	0	2.14943683219684e-06	2.277009603288e-05	1.58921874006738e-05	0	0	0.000452313259240114	0	0	0	0	9.80647413615995e-07
k__Bacteria|p__Spirochaetota|c__Spirochaetia|o__Spirochaetales|f__Treponemataceae|g__Treponema|s__Treponema_sp._OMZ_855	0	0	1.99170124481328e-05	0	0	0	0	1.1144303248874e-05	0	0	0.000183550228520035	0	0	0	0	0	0	0	0	0	0	4.36886591950493e-05	0.00193871928726852	8.16893354572561e-05	8.56363812002449e-05	0	0	0	1.85983713366649e-05	0.000330218411441756	0	1.57469844524773e-05	0.000133388410297201	6.57846648636796e-05	4.75162259825501e-05	0.000332011493182904	0	0	0.000101023531113252	4.74377000685e-06	0	0	0	0	0	0	0	0.000355646353822663	4.92775325342038e-05
k__Bacteria|p__Bacillota|c__Bacilli|o__Lactobacillales|f__Streptococcaceae|g__Streptococcus|s__Streptococcus_mutans	0.000106994211613152	7.37796162324885e-05	6.63900414937759e-06	0.000499311585319247	1.65194235381962e-05	0	0	0.000171250793257697	4.40161488756039e-05	3.84009830651665e-05	2.80520160568355e-05	0	1.31284708394782e-05	1.10894661161363e-05	9.98253057149988e-05	0	2.75448705941979e-06	0	0	2.06085511963103e-05	4.65842126103464e-05	6.16781070988931e-05	0.000199848712656774	0.000104380817528716	6.38526495761109e-05	3.24707763013288e-05	1.97273323983773e-05	3.58625388884406e-05	3.9571002843968e-06	1.0384226774898e-05	0	5.24899481749245e-06	2.51837318641116e-05	9.13675900884438e-06	6.93105403311103e-05	6.20582230248419e-06	0	6.48755254917565e-06	3.86898629795432e-05	0.00130263924388101	2.38382811010107e-05	3.83164978364545e-05	0	0	6.76043551691376e-06	0.000103928912623765	0	0	0.000403781572556386
k__Bacteria|p__Actinomycetota|c__Actinomycetes|o__Bifidobacteriales|f__Bifidobacteriaceae|g__Bifidobacterium|s__Bifidobacterium_breve	0	0	0	9.02424697847907e-07	0	0	0	8.66779141579086e-07	2.16472863322642e-06	0	7.96538727539772e-06	0	3.79266935362703e-05	0	0	0	0	0	0	6.44017224884697e-07	0	0	0	0	4.02048738029319e-07	0	5.38018156319382e-06	0	7.9142005687936e-07	2.02492422110511e-05	0	6.9986597566566e-06	9.2838333566852e-06	1.4618814414151e-05	2.54138647880738e-06	0	0.0028722613073918	0	1.8423744275973e-06	0	0	5.43559620470634e-05	0	0	7.24332376812189e-07	3.99726587014482e-06	0	0	7.10969374871596e-06
k__Bacteria|p__Spirochaetota|c__Spirochaetia|o__Spirochaetales|f__Treponemataceae|g__Treponema|s__Treponema_sp._OMZ_838	0	0	0	4.8730933683787e-06	0	0	0	7.42953549924931e-06	3.60788105537737e-06	0	0.000153073964161991	0	0	0	0	0	0	0	0.000108410485462154	0	0	9.76570029065808e-05	0.0018938934077941	5.14340260286427e-05	9.07899150240752e-05	0	0	0	2.65125719054585e-05	0.00033904500420042	0	4.19919585399396e-05	0.000138617235980851	9.31949418902127e-05	3.71966566443625e-05	0.000245129980948126	0	0	0.000105015342373046	4.74377000685e-06	0	0	0	0	0	0	3.27894193228048e-06	0.000280773437228419	2.47613471938039e-05
k__Bacteria|p__Bacillota|c__Bacilli|o__Lactobacillales|f__Streptococcaceae|g__Streptococcus|s__Streptococcus_viridans	0	0	0	0	0	0	0	6.72372962682062e-05	0	0	0	0	0	0	0	0	0	0	0	0	0	0	0	0	0.000103947873723217	0	0	0	0	0	0	0	0	0	0	0	0	0	0.000773029603579365	0	0	0	0	0	0	0	0	0.00279703824134215	0.000262813506849087
k__Bacteria|p__Pseudomonadota|c__Alphaproteobacteria|o__Hyphomicrobiales|f__Brucellaceae|g__Brucella|s__Brucella_anthropi	0.000181890159742358	1.01345626692979e-05	1.54910096818811e-05	0	2.97349623687532e-05	0	0	5.07684925782036e-06	4.61808775088303e-05	0.000153603932260666	1.66234169225692e-05	0.00022355481637797	0	0	0	0.000349261787585331	0	9.19785506019996e-05	0	0	0.000256213169356905	1.02796845164822e-05	0.00013634538340135	1.3614889242876e-05	5.08043405327957e-06	0	0	0	8.30991059723327e-05	2.80374122922246e-05	0.000964107649505551	0	1.44059483120977e-05	0	2.6646052171738e-05	0.000152042646410863	0	0	1.58137138368768e-05	0	0	0	0	0.000969242698371672	2.99390715749038e-05	0	0	0	0
k__Bacteria|p__Pseudomonadota|c__Gammaproteobacteria|o__Oceanospirillales|f__Halomonadaceae|g__Halomonas|s__Halomonas_sp._R57-5	7.48959481292062e-05	2.91875404875779e-05	1.54910096818811e-05	1.71460692591102e-06	2.64310776611139e-05	1.18497281065435e-05	0.000917711838482716	1.25063847570697e-05	3.75219629759246e-05	0.000102402621507111	1.17749203201532e-05	0.000171965243367669	1.89633467681352e-05	1.10894661161363e-05	0.000249563264287497	0	1.2854272943959e-05	2.94331361926399e-05	0	2.15745770336373e-05	6.98763189155195e-05	0	0.000255881061999795	7.56382735715334e-06	4.20323680667015e-06	3.49685283245079e-05	0	1.49427245368503e-05	0.000104467447508075	6.07477266331533e-05	0	3.32436338441189e-05	1.93146418110347e-05	3.65470360353775e-05	4.0354136815002e-05	0.0001179106237472	2.56451902445696e-05	5.19004203934052e-05	0	7.59003201096001e-06	4.76765622020215e-06	7.1286507602706e-06	0.000257009946284921	0.000323080899457224	3.86310600966501e-05	3.59753928313034e-05	5.15262303644076e-06	0.000109635342155859	4.65807521467598e-06
k__Bacteria|p__Actinomycetota|c__Actinomycetes|o__Mycobacteriales|f__Corynebacteriaceae|g__Corynebacterium|s__Corynebacterium_kefirresidentii	0.00093084964103442	4.86459008126298e-06	0	1.17315210720228e-06	4.95582706145886e-06	9.21966650240824e-05	0.00112164780258999	2.60033742473726e-06	1.08236431661321e-05	0	1.03896355766057e-05	2.94797560058861e-05	0	0.000646885523441283	0	0	0	7.35828404815997e-06	0	1.32023531101363e-05	0	0.000197883926942282	0.000212922927503479	3.32808403714747e-05	1.31579586991413e-06	0	0	0	6.72707048347456e-06	1.81723968560715e-05	0	6.9986597566566e-06	3.94829694479715e-06	0	3.46552701655552e-06	0	0.000222258315452937	2.37876926803107e-05	4.29887366439369e-06	0	0	4.45540672516913e-06	0.000102803978513968	0	0	0	2.81052165624041e-06	0	9.80647413615995e-07
k__Bacteria|p__Fusobacteriota|c__Fusobacteriia|o__Fusobacteriales|f__Fusobacteriaceae|g__Fusobacterium|s__Fusobacterium_hwasookii	0	5.91858459886996e-05	4.42600276625173e-06	1.08290963741749e-06	8.2597117690981e-06	0	0	3.83859334127881e-06	6.06124017303398e-05	0	0.000124675626919269	9.82658533529538e-06	0	0	0	0	0	0	0	0	0	0	6.72388192116248e-05	1.66404201857373e-05	3.45761914705214e-05	0	0	0	0	1.71339741785817e-05	0	0	1.49395019532865e-06	0	1.23218738366418e-05	8.37786010835366e-05	0	2.16251751639188e-05	0.00029938584448456	0	2.78113279511792e-06	1.78216269006765e-06	0	0	0	0	0	0	2.84387749948639e-05
k__Bacteria|p__Synergistota|c__Synergistia|o__Synergistales|f__Aminobacteriaceae|g__Fretibacterium|s__Fretibacterium_fastidiosum	6.4196526967891e-05	2.59444804334025e-05	0.000134993084370678	2.34630421440456e-06	3.30388470763924e-06	0	0	5.38641323695575e-05	7.21576211075473e-06	0.000486412452158775	0.000316883885086475	0	3.20918176076133e-05	0	0.000149737958572498	0	1.00997858845392e-05	0	6.50462912772923e-05	9.11284373211846e-05	0	0	0.000508026634043388	4.538296414292e-06	5.33628325020732e-06	4.99550404635828e-06	0	1.49427245368503e-05	0.000120691558674102	5.7113247261939e-06	0	0.000115477885984834	6.42398583991321e-05	0	1.3400037797348e-05	0.000124116446049684	0	3.89253152950539e-05	4.77482039152299e-05	0	3.57574216515161e-06	0	0.000154205967770953	0	2.65588538164469e-06	7.99453174028964e-06	3.37262598748849e-05	0.000176486160543577	0
k__Bacteria|p__Bacillota|c__Bacilli|o__Lactobacillales|f__Streptococcaceae|g__Streptococcus|s__Streptococcus_sp._NCTC_11567	0	2.87821579808059e-05	0.000163762102351314	0.000241940061493024	0	0	0	6.10460166854985e-05	3.89651153980756e-05	0	0.000180087016661166	0	0	0	0	0	0	0	0	0	0	0	0.00024280684715309	0.000183044622043111	2.86185601706324e-05	0	0	0	0	0	0.000909015783819519	0	1.4726080496811e-05	0	6.94645637540683e-05	0.000201689224830736	0	0	0.000245803454881939	0	0	0	0	0	0	5.19644563118827e-05	1.59262893853623e-05	0	1.83871390052999e-05
k__Bacteria|p__Bacteroidota|c__Bacteroidia|o__Bacteroidales|f__Tannerellaceae|g__Parabacteroides|s__Parabacteroides_distasonis	0	4.49974582516825e-05	0	1.38973403468578e-05	2.64310776611139e-05	0	0	4.21007011624127e-06	2.23688625433397e-05	0	5.54113897418972e-06	9.82658533529538e-05	1.16697518573139e-05	0	0	0	0	5.51871303611998e-06	0	0.000152310073685231	0	0	1.68097048029062e-05	0	2.03582860983937e-05	0	0	0	3.16568022751744e-06	1.86916081948164e-05	0.000110183731372063	0	1.41925268556222e-05	0	2.0023044984543e-06	0	0	0	1.01330593517851e-05	0	3.21816794863645e-05	0.000624648022868712	0	0.00116309123804601	5.67393695169548e-05	0.00033443791113545	1.96736515936829e-05	0.000160441964130525	9.56131228275595e-06
k__Bacteria|p__Pseudomonadota|c__Alphaproteobacteria|o__Sphingomonadales|f__Erythrobacteraceae|g__Porphyrobacter|s__Porphyrobacter_sp._HT-58-2	0	0	0	0	0	1.44508879348092e-06	0	3.71476774962465e-07	0	0	0	9.82658533529538e-06	0	0	0	0	0	0	0	2.57606889953879e-06	0	0	2.80161746715104e-05	0	0	0	0	0	4.74852034127616e-06	3.1152680324694e-06	5.50918656860315e-05	0	1.38723946709089e-06	0	1.23218738366418e-06	0	0	0	1.07471841609842e-06	4.74377000685e-06	1.78787108257581e-05	4.45540672516913e-05	0	0.0018738692168519	0.000107201191768204	5.19644563118827e-05	1.59262893853623e-05	0.000264729240815366	1.42193874974319e-05
k__Bacteria|p__Bacteroidota|c__Bacteroidia|o__Bacteroidales|f__Bacteroidaceae|g__Phocaeicola|s__Phocaeicola_coprophilus	0	1.17560926963855e-05	0	9.92667167632697e-07	9.91165412291773e-06	0	0	6.0674539910536e-06	5.77260968860379e-06	7.68019661303329e-05	5.19481778830286e-06	0.000152312072697078	0	0	0	0.000317510715986665	0	0	0	0.000340685111964005	0	0	2.05451947591076e-05	0	2.04313858689445e-05	1.49865121390748e-05	0	0	1.58284011375872e-06	1.14226494523878e-05	0	0	6.40264369426565e-06	0	4.62070268874069e-07	0	0	0	0	0	6.35687496026953e-06	3.5643253801353e-06	0	0.00232618247609201	8.45054439614221e-06	7.06183637058918e-05	1.40526082812021e-06	2.40662946195787e-05	0
k__Bacteria|p__Pseudomonadota|c__Alphaproteobacteria|o__Hyphomicrobiales|f__Boseaceae|g__Bosea|s__Bosea_sp._AS-1	0	0	0.000511203319502075	0	0	0	0	0	0	0	0	0	0	0	0	0.00107953643435466	0	0	0	0	0.00137423427200522	0.000413757301788408	0	0.000266246722971798	0	0	0	0	1.58284011375872e-06	0	0	0	0	0	3.85058557395057e-07	0	0	0	0	0	0	0	0	0	0	0	0	0	0
k__Bacteria|p__Actinomycetota|c__Actinomycetes|o__Propionibacteriales|f__Propionibacteriaceae|g__Arachnia|s__Arachnia_rubra	0	1.86475953115081e-05	0	3.60969879139163e-07	0	0	0	2.4765118330831e-07	6.49418589967926e-06	0.000102402621507111	7.61906608951087e-06	0	0	0	0.000399301222859995	0	3.67264941255973e-06	0	0.000173456776739446	3.22008612442348e-06	0	0	0	0	1.38889564046492e-05	7.2434808672195e-05	0	0	0.000884016203534245	0.000731049564952819	0	3.4993298783283e-06	0.00016582847168148	0	0.000114439403257811	3.41320226636631e-05	0	4.32503503278377e-06	1.07471841609842e-06	1.89750800274e-06	0	0	0	0	7.00187964251783e-06	0	6.41735778174894e-05	4.81325892391575e-05	4.65807521467598e-06
k__Bacteria|p__Pseudomonadota|c__Alphaproteobacteria|o__Sphingomonadales|f__Erythrobacteraceae|g__Porphyrobacter|s__Porphyrobacter_sp._ULC335	0	2.8376775474034e-06	0	0	0	1.44508879348092e-06	0	3.71476774962465e-07	0	0	0	0	0	0	0	0	0	0	0	0	0	0	5.60323493430207e-06	0	0	0	0	0	2.37426017063808e-06	1.5576340162347e-06	0	1.22476545741491e-05	2.13421456475522e-07	0	1.46322251810122e-06	0	0	0	6.14124809199098e-07	1.518006402192e-05	1.43029686606064e-05	1.69305455556427e-05	5.14019892569842e-05	0.00200310157663479	8.28153350821936e-05	8.26101613163263e-05	8.43156496872124e-06	0.000187182291485612	9.07098857594796e-06
k__Bacteria|p__Bacillota|c__Bacilli|o__Lactobacillales|f__Lactobacillaceae|g__Leuconostoc|s__Leuconostoc_sp._LN180020	0	0	0	0	0	0	0	0	0	0	0	0	0	0	0	0	0	0	0	0	0	0	0	0	0	0	0	0	0	0	0	0	0	0	0	0	0	0	0	0	0	0	0	0.00355388989402946	0	1.59890634805793e-05	0	1.33701636775437e-05	0
k__Bacteria|p__Pseudomonadota|c__Betaproteobacteria|o__Burkholderiales|f__Burkholderiaceae|g__Ralstonia|s__Ralstonia_insidiosa	0	5.67535509480681e-06	0.000307607192254495	1.53412198634144e-06	8.2597117690981e-06	3.17919534565801e-06	0	1.80785363815066e-05	0	3.20008192209721e-05	2.424248301208e-06	0.000250577926050032	7.29359491082121e-06	0	0	0.000349261787585331	6.42713647197952e-06	3.12727072046799e-05	0	3.22008612442348e-06	0.00163044744136212	0.000295540929848863	5.60323493430207e-05	0.000255657364671783	1.09649655826178e-06	0	8.9669692719897e-06	2.39083592589604e-05	3.68010326448902e-05	9.8650154361531e-06	0	1.74966493916415e-05	5.97580078131461e-06	1.27914626123821e-05	1.54793540072813e-05	4.65436672686314e-05	0	4.10878328114458e-05	0	9.48754001370001e-06	7.94609370033691e-07	0	0	0	1.69010887922844e-06	0	1.40526082812021e-06	1.33701636775437e-05	0
k__Bacteria|p__Bacteroidota|c__Flavobacteriia|o__Flavobacteriales|f__Flavobacteriaceae|g__Capnocytophaga|s__Capnocytophaga_sp._oral_taxon_864	0	0.000683474906417448	0.000347441217150761	3.880426200746e-05	0	0	0	3.82621078211339e-05	0.000131326870415736	3.84009830651665e-05	4.57143965370652e-05	0	0	0	0	0	0	0	8.67283883697231e-05	2.1252568421195e-05	0	4.88285014532904e-05	0.000319384391255218	6.807444621438e-05	0.000153801917238852	0	0	0	8.0329135773255e-05	4.6729020487041e-05	0	0	0.000148968176619914	2.01008698194576e-05	2.61839819028639e-06	9.92931568397471e-05	0	8.00131481064997e-05	0.000181013287511434	0.00021346965030825	0.000102901913419363	5.97024501172663e-05	0	0	5.84294783961832e-05	0	1.40526082812021e-06	3.2088392826105e-05	2.69678038744399e-05
k__Bacteria|p__Pseudomonadota|c__Alphaproteobacteria|o__Sphingomonadales|f__Sphingomonadaceae|g__Sphingopyxis|s__Sphingopyxis_terrae	0	0	0	0	0	8.67053276088549e-07	0	4.9530236661662e-07	0	0	0	0	0	0	0	0	0	0	0	0	0	0	1.30742148467048e-05	0	0	0	0	0	3.9571002843968e-06	1.5576340162347e-06	0	0	7.46975097664326e-07	0	1.07816396070616e-06	0	0	0	1.07471841609842e-06	1.802632602603e-05	3.49628122814824e-05	6.32667754974016e-05	0.000205607957027937	0.000710777978805893	0.000171908217430093	0.000127912507844634	3.65367815311254e-05	0.000425171204945891	2.77032894346519e-05
k__Bacteria|p__Fusobacteriota|c__Fusobacteriia|o__Fusobacteriales|f__Leptotrichiaceae|g__Leptotrichia|s__Leptotrichia_sp._oral_taxon_847	0	0.000745498429953551	0.000108437067773167	1.71460692591102e-06	0	0	0	1.12681288405281e-05	3.46356581316227e-05	0	0.000495239295818206	0	0	0	0	0	0	0	4.33641941848616e-05	0	0	0	5.60323493430207e-06	0.000160353139971651	7.96787499003559e-06	1.99820161854331e-05	0	0	0	6.2305360649388e-06	0	0	1.12046264649649e-05	0	3.56564224147823e-05	4.34407561173893e-05	0	3.6762797778662e-05	0.000302609999732856	1.89750800274e-06	3.57574216515161e-06	4.90094739768604e-05	0	0	7.24332376812189e-07	0	0	0	1.20129308167959e-05
k__Bacteria|p__Fusobacteriota|c__Fusobacteriia|o__Fusobacteriales|f__Fusobacteriaceae|g__Fusobacterium|s__Fusobacterium_animalis	0	3.810595563656e-05	0.000172614107883817	1.62436445612623e-05	2.31271929534747e-05	1.7341065521771e-06	0	7.42953549924931e-06	7.14360448964718e-05	0	0.00117368249897056	0	0	0	0	0	0	0	0	0	0	8.99472395192192e-05	0.000209187437547277	6.3536149800088e-05	3.75001822925528e-05	0	0	0	9.10133065411263e-06	5.39979792294696e-05	0	6.9986597566566e-06	1.83542452568949e-05	1.27914626123821e-05	1.51713071613653e-05	7.44698676298103e-05	0	0	0.000419907838289883	1.328255601918e-05	2.38382811010107e-06	0	0	0	0	0	0	2.94143600905962e-05	5.68775499897277e-05
k__Bacteria|p__Bacillota|c__Bacilli|o__Lactobacillales|f__Lactobacillaceae|g__Lactobacillus|s__Lactobacillus_delbrueckii	0	0	0	0	0	0	0	7.42953549924931e-07	0	0	2.07792711532115e-06	0	0	0	0	0	0	6.80641274454797e-05	0	0	0	0	0	0.00295140543476123	2.92399082203141e-07	0	0	0	1.9785501421984e-06	0	0	0	9.60396554139848e-07	0	3.85058557395057e-07	0	0	0	1.68884322529752e-06	0.00039278415656718	0	0	0	0	0	3.99726587014482e-06	0	0	2.94194224084799e-06
k__Bacteria|p__Bacteroidota|c__Bacteroidia|o__Bacteroidales|f__Bacteroidaceae|g__Bacteroides|s__Bacteroides_stercoris	0	5.26997258803489e-06	0	2.16581927483498e-06	0	0	0	2.4765118330831e-06	1.73178290658114e-05	1.92004915325832e-05	2.77056948709486e-06	3.93063413411815e-05	1.75046277859709e-05	0	0	0	0	0	0	0.000161004306221174	0	0	2.4280684715309e-05	0	2.70469151037905e-06	7.49325606953742e-06	0	0	5.9356504265952e-06	1.40187061461123e-05	0	3.4993298783283e-06	3.10528219171884e-05	0	3.31150359359749e-06	2.79262003611789e-05	0	0	2.91709284369572e-06	0	1.43029686606064e-05	0.000864348904682811	5.14019892569842e-05	0.000581545619023003	6.39826932850767e-05	5.72941441387424e-05	6.08946358852089e-06	5.61546874456837e-05	5.63872262829197e-06
k__Bacteria|p__Pseudomonadota|c__Gammaproteobacteria|o__Moraxellales|f__Moraxellaceae|g__Acinetobacter|s__Acinetobacter_lwoffii	0	2.51337154198587e-05	0	3.24872891225246e-06	5.12102129684083e-05	1.53179412108977e-05	0.000611807892321811	4.58154689120374e-06	0.000219359168166944	0.000576014745977497	4.22511846781966e-05	0.000117919024023544	0.000140037022287767	3.69648870537876e-05	0	0.000381012859183997	1.00997858845392e-05	3.67914202407998e-06	0	4.18611196175053e-06	0	0	0.000233468122262586	0	2.85089105148062e-06	9.74123289039864e-05	0	0	7.79548756026169e-05	0.000165628417059623	0	2.09959792699698e-05	7.84323852547543e-05	0	1.50172837384072e-05	0.000238924158645641	0	1.08125875819594e-05	1.2282496183982e-06	0	2.78113279511792e-06	0	0	0	3.38021775845688e-06	2.1318751307439e-05	1.07736663489216e-05	0	0
k__Bacteria|p__Pseudomonadota|c__Alphaproteobacteria|o__Caulobacterales|f__Caulobacteraceae|g__Brevundimonas|s__Brevundimonas_mediterranea	6.4196526967891e-05	3.20252180349813e-05	0	4.42188101945474e-06	4.12985588454905e-05	7.22544396740458e-06	0.00101967982053635	4.91587598866996e-05	2.38120149654906e-05	0.000211205406858416	6.58010253185029e-06	0.000439739693754468	2.33395037146279e-05	2.58754209376513e-05	0	0	0	8.82994085779196e-05	0.000151774679647015	0	0	5.13984225824109e-06	0.000128874403488948	1.21021237714453e-05	3.87428783919162e-06	0.000107403336996703	0	3.58625388884406e-05	0.000118317298503464	5.7113247261939e-05	0.000220367462744126	8.74832469582075e-05	2.68911035159157e-05	2.55829252247643e-05	7.80898754397176e-05	0.000108601890293473	5.12903804891393e-05	9.2988253204851e-05	0	0	0	0	0	0	0	0	0	0	0
k__Bacteria|p__Actinomycetota|c__Actinomycetes|o__Mycobacteriales|f__Corynebacteriaceae|g__Corynebacterium|s__Corynebacterium_jeikeium	0	8.1076501354383e-06	0	9.20473191804865e-06	1.48674811843766e-05	1.24277636239359e-05	0	2.43936415558686e-05	3.82435391870001e-05	5.76014745977497e-05	2.28571982685326e-05	0	0	0.000961087063398478	0	0	0	0	0	7.72820669861636e-06	0	0.000203023769200523	2.4280684715309e-05	5.59723224429347e-05	1.38158566340984e-05	8.24258167649116e-05	0.000227761019508538	0.000116553251387432	6.33136045503488e-06	2.90758349697144e-05	0	0	1.13113371932027e-05	4.20290914406842e-05	1.07046278955826e-05	0	0.000273548695942076	0	0	0	0	5.25737993569957e-05	0	0.000710777978805893	0.000113237294908306	0	0	0	4.65807521467598e-06
k__Bacteria|p__Actinomycetota|c__Actinomycetes|o__Mycobacteriales|f__Corynebacteriaceae|g__Corynebacterium|s__Corynebacterium_diphtheriae	3.20982634839455e-05	1.62153002708766e-06	0	5.41454818708744e-07	0	8.67053276088549e-07	0	6.68658194932438e-06	1.29883717993585e-05	1.28003276883888e-05	2.38961618261932e-05	0	0	0.0013048605129987	0	0	0	0	0	2.25406028709644e-06	0	7.70976338736164e-06	6.35033292554235e-05	0.000148251016200205	1.60453996358974e-05	0	8.78762988654991e-05	1.49427245368503e-05	1.78069512797856e-05	1.40187061461123e-05	0	0	7.78988316135655e-06	7.30940720707551e-05	1.64034945450294e-05	0	0.00131645309922124	0	5.68065448509166e-06	0	0	0	0	0	0	0	9.36840552080137e-07	3.2088392826105e-05	5.63872262829197e-06
k__Bacteria|p__Bacteroidota|c__Bacteroidia|o__Bacteroidales|f__Bacteroidaceae|g__Phocaeicola|s__Phocaeicola_dorei	0	2.79713929672621e-05	1.32780082987552e-05	4.24139607988516e-06	0.000102420425936817	0	0	2.84798860804557e-06	0.000277806841264057	1.92004915325832e-05	6.58010253185029e-06	0	0	2.95719096430301e-05	0	0	0	0	0	2.38286373207338e-05	0	7.70976338736164e-06	4.48258794744166e-05	0	5.55558256185968e-06	0	0	0	2.01812114504237e-05	5.192113387449e-06	0	0	8.43014753078311e-06	0	3.15748017063947e-06	2.48232892099368e-05	0	4.32503503278377e-06	2.76356164139594e-06	7.59003201096001e-06	7.54878901532007e-06	4.45540672516913e-05	5.14019892569842e-05	0.000775394158697338	4.9978934000041e-05	0.000290467986563857	5.15262303644076e-06	0.000144397767717472	3.18710409425198e-06
k__Bacteria|p__Pseudomonadota|c__Alphaproteobacteria|o__Sphingomonadales|f__Sphingomonadaceae|g__Sphingomonas|s__Sphingomonas_hankookensis	2.13988423226303e-05	1.78368302979642e-05	1.10650069156293e-05	2.34630421440456e-06	2.31271929534747e-05	6.06937293261984e-06	0.00163148771285816	1.69641060566193e-05	8.65891453290568e-06	6.40016384419441e-05	1.73160592943429e-06	0.000174421889701493	1.31284708394782e-05	0	0	0	0	3.86309912528398e-05	0	4.18611196175053e-06	0	1.54195267747233e-05	0.000102725973795538	1.3614889242876e-05	3.4356892158869e-06	6.24438005794785e-05	0	2.39083592589604e-05	5.30251438109171e-05	2.69989896147348e-05	0	4.19919585399396e-05	1.17381801061537e-05	1.4618814414151e-05	2.46437476732837e-05	9.30873345372629e-05	8.54839674818988e-05	3.46002802622701e-05	0	0	0	8.01973210530443e-06	0	0.000516929439131559	2.41444125604063e-06	7.99453174028964e-06	0	0	6.61937004190797e-06
k__Bacteria|p__Bacillota|c__Clostridia|o__Eubacteriales|f__Lachnospiraceae|g__Enterocloster|s__Enterocloster_bolteae	0	0	8.85200553250346e-06	0	0	0	0	1.48590709984986e-06	1.2266795588283e-05	0	6.58010253185029e-06	0	0	0	0	0	0	0	0	9.66025837327045e-07	0	0	1.86774497810069e-05	0	3.54533887171308e-06	0	0	0	1.58284011375872e-06	5.7113247261939e-06	0	6.9986597566566e-06	4.1510473284489e-05	7.30940720707551e-06	5.80668304551746e-05	3.1029111512421e-05	0	0	7.84544443751848e-05	3.79501600548e-06	1.23164452355222e-05	2.31681149708795e-05	5.14019892569842e-05	0.00206771775652623	2.58345214396347e-05	0.000262487125472843	2.29525935259634e-05	0.000139049702246455	5.12388273614357e-05
k__Bacteria|p__Bacillota|c__Bacilli|o__Lactobacillales|f__Lactobacillaceae|g__Lactiplantibacillus|s__Lactiplantibacillus_plantarum	0	5.67535509480681e-06	8.85200553250346e-06	2.16581927483498e-06	4.95582706145886e-06	0	0	1.07728264739115e-05	5.77260968860379e-06	0	0.000981820561989241	0	0	5.91438192860602e-05	0.000149737958572498	0	0	0.000169240533107679	0.000802237592419939	0.000166478452632694	0	0	1.86774497810069e-05	1.96659511285987e-05	2.01024369014659e-06	1.49865121390748e-05	0	3.28739939810706e-05	2.37426017063808e-06	9.3458040974082e-06	0	0	1.71804272462795e-05	0	1.75586702172146e-05	0	0	0	3.57727701358475e-05	1.802632602603e-05	6.75417964528638e-06	0	0	0.00012923235978289	6.83286875459498e-05	9.06046930566159e-05	3.70052018071654e-05	6.15027529167012e-05	1.78968152984919e-05
k__Bacteria|p__Bacteroidota|c__Bacteroidia|o__Bacteroidales|f__Porphyromonadaceae|g__Porphyromonas|s__Porphyromonas_asaccharolytica	2.13988423226303e-05	7.21580862054008e-05	0	3.51945632160684e-06	0	0	0	6.19127958270776e-07	2.45335911765661e-05	0	0.000130909408265232	0.000506069144767712	0	0	0	6.35021431973329e-05	0	0	0	5.7317533014738e-05	0	0	4.10903895182152e-05	3.02553094286134e-06	0.000453035827988491	0	0	0	0	5.192113387449e-05	0	0	1.56864770509509e-05	1.27914626123821e-05	3.77357386247156e-06	0.000124116446049684	0	4.32503503278377e-06	1.2282496183982e-06	0	3.97304685016846e-06	1.33662201755074e-05	0	0	9.65776502416252e-07	7.99453174028964e-06	0	1.0696130942035e-05	1.10322834031799e-05
k__Bacteria|p__Deinococcota|c__Deinococci|o__Thermales|f__Thermaceae|g__Thermus|s__Thermus_thermophilus	0	1.21614752031574e-06	0	0	0	2.31214206956946e-06	0	1.23825591654155e-06	1.51531004325849e-05	0	0	9.82658533529538e-06	0	0	0	0	0	0	4.33641941848616e-05	6.44017224884697e-07	0	0	1.12064698686041e-05	0	2.55849196927748e-07	0	1.07603631263876e-05	1.19541796294802e-05	0.00292429711016923	0	0	0	2.13421456475522e-06	0	0	0	0	0	7.67656011498873e-07	0	2.38382811010107e-06	2.67324403510148e-05	0	0	7.24332376812189e-07	0	1.40526082812021e-06	0	4.90323706807998e-07
k__Bacteria|p__Pseudomonadota|c__Alphaproteobacteria|o__Sphingomonadales|f__Erythrobacteraceae|g__Porphyrobacter|s__Porphyrobacter_sp._LM_6	0	0	0	0	0	1.44508879348092e-06	0	6.19127958270776e-07	0	0	0	1.71965243367669e-05	0	0	0	0	0	0	0	0	0	0	1.68097048029062e-05	0	2.55849196927748e-07	0	0	0	3.16568022751744e-06	0	0	0	6.40264369426565e-07	0	2.6954099017654e-06	0	0	0	0	2.087258803014e-05	2.18517576759265e-05	2.58413590059809e-05	0.000154205967770953	0.000904626518480227	0.000125792389439717	7.32832076193217e-05	1.87368110416027e-05	0.000307513764583506	2.15742430995519e-05
k__Bacteria|p__Actinomycetota|c__Actinomycetes|o__Pseudonocardiales|f__Pseudonocardiaceae|g__Pseudonocardia|s__Pseudonocardia_sp._AL041005-10	7.48959481292062e-05	3.64844256094723e-05	0	1.98533433526539e-06	2.97349623687532e-05	1.84971365565557e-05	0.00122361578464362	2.36506880059436e-05	3.03062008651699e-05	0.000102402621507111	1.14285991342663e-05	0.000154768719030902	2.33395037146279e-05	2.95719096430301e-05	0	0	0	3.12727072046799e-05	0	2.41506459331761e-05	0	0	0.000311913411342815	9.07659282858401e-06	5.77488187351203e-06	5.99460485562993e-05	5.38018156319382e-06	2.68969041663305e-05	0.000142455610238285	9.03427729416126e-05	0	9.62315716540283e-05	2.44367567664472e-05	4.75111468459908e-05	5.52173971304512e-05	0.00019238049137701	3.41935869927595e-05	5.83879729425808e-05	0	0	0	6.23756941523678e-06	0	0	0	0	0	8.02209820652624e-06	0
k__Bacteria|p__Bacillota|c__Bacilli|o__Lactobacillales|f__Lactobacillaceae|g__Lacticaseibacillus|s__Lacticaseibacillus_rhamnosus	0	0	0	0.000981025889030459	0	0	0	3.71476774962465e-07	0	0	4.50217541652915e-06	0	0	0	0	0	0	0	0	0	0	0	0	0	0	7.49325606953742e-06	0	0	0	0	0	0	3.20132184713283e-07	0	0	0	0	0	4.60593606899324e-07	0	0	3.5643253801353e-05	0	0	0	3.99726587014482e-06	0.00195237571053501	0	0
k__Bacteria|p__Actinomycetota|c__Actinomycetes|o__Actinomycetales|f__Actinomycetaceae|g__Actinomyces|s__Actinomyces_sp._oral_taxon_897	0	1.13507101896136e-05	0	4.24139607988516e-06	0	0	0	2.40221647809061e-05	0	0	0.000313766994413493	0	0	0	0	0	0	0	0	0	0	3.34089746785671e-05	0.000638768782510436	4.9921260557212e-05	6.46932969374449e-06	0	0	0	7.12278051191424e-06	0.000616303859090196	0	0	0.000317464416507339	0.000100504349097288	2.0331091830459e-05	0	0	0	0.000103940623956947	3.510389805069e-05	0	0	0	0	6.76043551691376e-06	0	3.09157382186445e-05	0	4.60904284399518e-05
k__Eukaryota|p__Ascomycota|c__Eurotiomycetes|o__Eurotiales|f__Aspergillaceae|g__Aspergillus|s__Aspergillus_oryzae	0	5.67535509480681e-06	0	0	4.95582706145886e-06	2.31214206956946e-06	0	0	6.49418589967926e-06	0	0	9.82658533529538e-06	0	0	0	0	0.00281600393708017	0	0	0	0	0	9.33872489050345e-06	2.11787166000293e-05	2.92399082203141e-07	0	0	0	3.16568022751744e-06	0	0	0	1.38723946709089e-06	0	9.24140537748137e-07	9.30873345372629e-06	0	0	0	0	0	0	0	0	0	0	0	8.02209820652624e-06	0
k__Bacteria|p__Spirochaetota|c__Spirochaetia|o__Spirochaetales|f__Treponemataceae|g__Treponema|s__Treponema_sp._Marseille-Q4132	0	7.29688512189447e-06	5.75380359612725e-05	1.71460692591102e-06	0	0	0	3.93765381460213e-05	4.32945726645284e-06	7.04018022861385e-05	9.9740501535415e-05	9.82658533529538e-06	1.16697518573139e-05	0	9.98253057149988e-05	6.35021431973329e-05	3.67264941255973e-06	0	0	1.09482928230398e-05	0	1.54195267747233e-05	0.000616355842773228	9.07659282858401e-06	6.2463753935646e-05	0	5.38018156319382e-06	0	5.57951140099948e-05	0.000160955515010919	0	1.92463143308057e-05	3.30803257537059e-05	3.83743878371464e-05	3.51943521459082e-05	0.000322702759729178	1.70967934963798e-05	8.65007006556753e-06	0.0002723643528798	1.89750800274e-06	0	0	0.000128504973142461	0	0	0	7.02630414060103e-06	0.000131027604039929	0.000102232492869467
k__Viruses|p__|c__|o__|f__Anelloviridae|g__Alphatorquevirus|s__Alphatorquevirus_homin10	0	0	0	0	0	0	0	0	0	0	0	0	0	0	0	0	0	0	0	0	0	0.00284490268993645	0	0	0	0	0	0	0	0	0	0	0	0	0	0	0	0	0	0	0	0	0	0	0	0	0	0	0
k__Bacteria|p__Pseudomonadota|c__Gammaproteobacteria|o__Pseudomonadales|f__Pseudomonadaceae|g__Stutzerimonas|s__Stutzerimonas_stutzeri	0	0	0	0	0	5.78035517392366e-07	0.000407871928214541	7.42953549924931e-07	0	3.84009830651665e-05	0	0.000113005731355897	0	0	0	0	0	0	0	0	0	0	0	0	8.04097476058637e-07	0	0	0	1.18713008531904e-06	0	0	0	1.17381801061537e-06	0	3.85058557395057e-07	1.24116446049684e-05	0	0	2.30296803449662e-06	1.89750800274e-06	8.74070307037061e-06	1.69305455556427e-05	7.71029838854764e-05	0.00103385887826312	4.80473809952085e-05	0.000131909773714779	3.88788829113257e-05	0.000262055208079857	7.84517930892796e-06
k__Bacteria|p__Pseudomonadota|c__Gammaproteobacteria|o__Pasteurellales|f__Pasteurellaceae|g__Aggregatibacter|s__Aggregatibacter_sp._Marseille-P9115	0	0	2.21300138312586e-05	0	0	0	0	0	3.60788105537737e-06	0	3.18615491015909e-05	4.91329266764769e-06	0	0	0	0	0	0	0	0	0	0	0	2.7229778485752e-05	0.000122551765328391	0	0	0	0	0.00168432158288846	0	0	3.52145403184611e-06	0.000237555734229954	1.93299395812319e-05	2.17203780586947e-05	0	0	5.68065448509166e-06	9.58241541383701e-05	0	0	0	0	0	0	0	0	1.71613297382799e-06
k__Bacteria|p__Bacillota|c__Bacilli|o__Bacillales|f__Bacillaceae|g__Bacillus|s__Bacillus_paralicheniformis	0	0	0	0	0	0	0	0	3.60788105537737e-06	0	6.92642371773715e-07	0	0	0	0	0	0	0	0	0	0	0	0	0	0	0	0	0	0	0	0	0	8.53685825902087e-07	0	0	0	0.00269274497567981	0	3.07062404599549e-07	0	0	0	0	0	2.17299713043657e-06	2.1318751307439e-05	1.40526082812021e-06	0	2.20645668063599e-06
k__Bacteria|p__Candidatus_Saccharibacteria|c__Candidatus_Saccharimonadia|o__Candidatus_Nanosynbacterales|f__Candidatus_Nanosynbacteraceae|g__Candidatus_Nanosynbacter|s__Candidatus_Nanosynbacter_featherlites	0	5.26997258803489e-06	0	1.17315210720228e-06	6.60776941527848e-06	0	0	1.1144303248874e-06	0	4.48011469093609e-05	0.000192554579353093	4.91329266764769e-06	1.16697518573139e-05	0	0	0.000190506429591999	0	0	0	0	0	0	0.000267087531868399	3.6306371314336e-05	0.000140936357621914	0	0	0	7.12278051191424e-06	0.000423157241077094	0	3.4993298783283e-06	0.000449785719522162	3.83743878371464e-05	4.0354136815002e-05	0	0	0	0.000154145327108974	1.233380201781e-05	0	0	0	0	4.82888251208126e-07	0	1.87368110416027e-06	1.33701636775437e-05	0.000152980996524095
k__Bacteria|p__Bacillota|c__Clostridia|o__Eubacteriales|f__Peptostreptococcaceae|g__Clostridioides|s__Clostridioides_difficile	0	3.72951906230162e-05	6.63900414937759e-06	0.000283000385245103	1.15635964767373e-05	0	0	0.000288265977370873	8.22596880626039e-05	0	0.000165887848039805	0	5.83487592865697e-06	0	0	0	0	0	0	0	0	8.22374761318575e-05	0.000235335867240687	2.87425439571827e-05	8.60749798235496e-05	0.000122389849135778	0	0	0	8.8265927586633e-06	0	1.04979896349849e-05	1.58998985074264e-05	2.74102770265331e-05	3.90449377198588e-05	4.03378449661472e-05	0	4.97379028770133e-05	0.000116990776152428	7.59003201096001e-06	2.78113279511792e-06	5.52470433920972e-05	0	0.000258464719565779	1.03820974009747e-05	9.32695369700458e-06	0	1.0696130942035e-05	3.06452316754998e-05
k__Bacteria|p__Actinomycetota|c__Actinomycetes|o__Propionibacteriales|f__Nocardioidaceae|g__Aeromicrobium|s__Aeromicrobium_choanae	0	2.35121853927711e-05	0	0	1.3215538830557e-05	1.87861543152519e-05	0.00132558376669726	1.4363768631882e-05	1.44315242215095e-05	8.32021299745274e-05	6.23378134596344e-06	0.000162138658032374	2.47982226967921e-05	0	0	0	2.01995717690785e-05	8.46202665538396e-05	0	1.83544909092139e-05	0	0	0.000237203612218788	0	5.26318347965653e-06	2.49775202317914e-05	0	3.88510837958107e-05	0.000108820257820912	4.56905978095512e-05	0	3.4993298783283e-05	2.09153027346011e-05	4.3856443242453e-05	4.23564413134563e-05	2.79262003611789e-05	0	4.75753853606214e-05	0	0	0	0	0	0	1.97984182995332e-05	1.73214854372942e-05	0	2.40662946195787e-05	0
k__Bacteria|p__Pseudomonadota|c__Betaproteobacteria|o__Burkholderiales|f__Comamonadaceae|g__Diaphorobacter|s__Diaphorobacter_sp._ED-3	0	0	0	0	0	0	0	0	0	0	0	0	0	0	0	0	0	0	0	0	0	0	0	0	0	0	0	0	0	0	0	0	0	0	0	0	0	0	0	1.138504801644e-05	5.16496090521899e-06	1.69305455556427e-05	0	0.00135693977772034	7.24332376812189e-05	0.000135907039584924	3.65367815311254e-05	0.000312861830054524	0
k__Bacteria|p__Bacillota|c__Bacilli|o__Lactobacillales|f__Streptococcaceae|g__Streptococcus|s__Streptococcus_equi	0	4.78351357990859e-05	2.87690179806362e-05	0.000146463528460715	0.000186669485981617	0	0	0.000195272958038603	2.23688625433397e-05	3.20008192209721e-05	0.000115324954900324	1.22832316691192e-05	8.75231389298546e-06	7.39297741075752e-06	0	6.35021431973329e-05	2.75448705941979e-06	0	0	9.66025837327045e-06	0	0.000113076529681304	0.000311913411342815	3.32808403714747e-05	4.78803497107643e-05	0.00014486961734439	3.58678770879588e-06	2.09198143515904e-05	3.56139025595712e-06	1.29802834686225e-05	0	0	3.94829694479715e-05	9.13675900884438e-06	4.30495467167674e-05	2.17203780586947e-05	0	8.65007006556753e-06	0.000209263028734593	5.028396207261e-05	1.5494882715657e-05	5.34648807020295e-05	0	0	1.71425329178885e-05	0.000210522669160961	0	0	2.37806997801879e-05
k__Bacteria|p__Bacillota|c__Bacilli|o__Lactobacillales|f__Lactobacillaceae|g__Weissella|s__Weissella_cibaria	0	0	0	0	0.00198067888222973	0	0	0	0	0	0	0	0	0	0	0	0	0	0	1.93205167465409e-06	0	0	0	0	0	0	0	3.28739939810706e-05	0	0	0	0	3.20132184713283e-07	0	0	0	0.000453065027654064	0	9.21187213798648e-07	4.74377000685e-06	0	0	0	0.00012923235978289	4.82888251208126e-07	0	2.34210138020034e-06	2.94143600905962e-05	4.90323706807998e-07
k__Viruses|p__Uroviricota|c__Caudoviricetes|o__|f__Salasmaviridae|g__Cepunavirus|s__Cepunavirus_Cp1	0	0	0	0	0	0	0	0	0	0	0	0	0	0	0	0	0	0	0	0	0	0	0	0	3.54533887171308e-06	0	0	0	2.80954120192173e-05	1.97300308723062e-05	0	0	2.24092529299298e-06	0	1.15517567218517e-06	0	0	0	0	0	0	0	0	0.00258464719565779	0	0	0	0	0
k__Bacteria|p__Bacillota|c__Bacilli|o__Lactobacillales|f__Streptococcaceae|g__Streptococcus|s__Streptococcus_parasuis	0.000192589580903673	3.85113381433319e-05	3.09820193637621e-05	7.44500375724523e-05	0.000616174497974719	0	0	0.000197997121054994	6.78281638410945e-05	2.56006553767776e-05	7.93075515680904e-05	0	6.56423541973909e-05	8.87157289290903e-05	0	0	0	0	0	3.22008612442348e-06	0	8.22374761318575e-05	2.4280684715309e-05	1.66404201857373e-05	4.80265492518659e-05	6.24438005794785e-05	1.61405446895815e-05	5.6782353240031e-05	9.89275071099199e-06	1.60955515010919e-05	0	0	2.17689885605032e-05	1.64461662159199e-05	2.6800075594696e-05	4.34407561173893e-05	0	6.92005605245403e-05	1.39713394092795e-05	9.29778921342601e-05	3.57574216515161e-05	1.15840574854397e-05	0	0	1.23136504058072e-05	8.9272271099901e-05	0	2.94143600905962e-05	5.76130355499397e-05
k__Bacteria|p__Pseudomonadota|c__Gammaproteobacteria|o__Enterobacterales|f__Enterobacteriaceae|g__Klebsiella|s__Klebsiella_aerogenes	0	0	0	0	3.30388470763924e-06	0	0	3.71476774962465e-07	6.27771303635662e-05	0	0	0	3.64679745541061e-05	0	0	0	0	0	0	0	0.00246896326834836	0	3.73548995620138e-06	0	1.09649655826178e-07	0	0	0	1.18713008531904e-06	3.6344793712143e-06	0	0	3.64950690573142e-05	0	1.07816396070616e-06	0	0	0	0	0	0	0	0	0	0	0	0	0	0
k__Bacteria|p__Pseudomonadota|c__Alphaproteobacteria|o__Hyphomicrobiales|f__Devosiaceae|g__Devosia|s__Devosia_salina	0	5.67535509480681e-06	0	0	1.3215538830557e-05	3.17919534565801e-06	0.00183542367696543	1.31255127153404e-05	3.60788105537737e-06	0.000102402621507111	5.19481778830286e-06	0.000201444999373555	0	0	0	0	0	3.86309912528398e-05	0	0	0	0	5.60323493430207e-05	0	1.71784460794345e-06	0	0	5.08052634252909e-05	3.68010326448902e-05	2.28452989047756e-05	0	4.02422936007755e-05	1.04576513673006e-05	1.82735180176888e-05	2.13322440796862e-05	4.34407561173893e-05	0	5.40629379097971e-05	0	0	0	0	0	0	0	0	0	0	0
k__Bacteria|p__Actinomycetota|c__Actinomycetes|o__Propionibacteriales|f__Nocardioidaceae|g__Aeromicrobium|s__Aeromicrobium_sp._zg-629	0	4.01328681704196e-05	0	4.51212348923953e-06	4.12985588454905e-05	1.32948169000244e-05	0	1.60973269150402e-05	3.53572343426982e-05	0	2.04329499673246e-05	0.000203901645707379	2.77156606611206e-05	0	0	0	5.23352541289761e-05	9.56576926260796e-05	0	2.06085511963103e-05	0.000256213169356905	0	0.000451994284700367	0	6.54242946429528e-06	8.9919072834449e-05	0	0	0.000176882382712537	7.52856441180105e-05	0	0	2.64642606029647e-05	3.47196842336087e-05	6.7385247544135e-05	0.000148939735259621	0	5.83879729425808e-05	0	0	0	0	0.000436916908684366	0	2.17299713043657e-05	0	0	8.02209820652624e-05	0
k__Bacteria|p__Pseudomonadota|c__Gammaproteobacteria|o__Enterobacterales|f__Enterobacteriaceae|g__Citrobacter|s__Citrobacter_freundii	0	0	0	0	0	0	0	0	5.77260968860379e-06	0	0	0	0.000716231020242643	0	0	0	0	0.000548192161587918	0	0	0	0	0	0	0	0	0	0	0	0	0	0	0	0	0	0	0	0	0	0	1.62894920856907e-05	0	0	0	2.10056389275535e-05	7.32832076193217e-05	2.24841732499233e-05	0.000168464062337051	6.61937004190797e-06
k__Bacteria|p__Actinomycetota|c__Actinomycetes|o__Mycobacteriales|f__Corynebacteriaceae|g__Corynebacterium|s__Corynebacterium_sp._FDAARGOS_1242	0	0	0	0	0	1.44508879348092e-06	0	2.35268624142895e-06	0	0	0	0	0	0.00225116162157567	0	0	0	0	0	0	0	0	0	0.000105893583000147	1.93714391959581e-06	0	0	0	0	0	0	0	5.76237932483909e-06	0	4.08162070838761e-06	0	0	0	0	0	0	0	0	0.00012923235978289	0	0	0	0	0
k__Bacteria|p__Bacillota|c__Clostridia|o__Eubacteriales|f__Clostridiaceae|g__Clostridium|s__Clostridium_sp._M62/1	0	0	0	0	1.65194235381962e-05	0	0	7.55336109090346e-06	0	0	7.34200914080138e-05	0	0	0	0	0	0	0	0	1.3846370335021e-05	0	0	9.89904838393366e-05	0	7.63892602255705e-06	0	0	0	1.18713008531904e-06	7.2689587424286e-06	0	0	9.92409772611176e-06	0	1.02425576267085e-05	0	0	0	1.01330593517851e-05	0	0	4.90094739768604e-05	0	0.00200310157663479	0	1.06593756537195e-05	3.74736220832055e-06	0	2.45161853403999e-06
k__Bacteria|p__Bacillota|c__Negativicutes|o__Veillonellales|f__Veillonellaceae|g__Megasphaera|s__Megasphaera_stantonii	0	5.26997258803489e-06	0	5.56796038572158e-05	0	0	0	3.73953286795548e-05	4.32945726645284e-06	2.56006553767776e-05	4.46754329794046e-05	7.8612682682363e-05	0	0	0	0.000190506429591999	0	0	0.000151774679647015	4.50812057419288e-06	4.65842126103464e-05	5.13984225824109e-06	7.47097991240276e-06	7.7151039042964e-05	8.4064736133403e-07	0	4.48348463599485e-05	0.000242072137496974	0	2.0768453549796e-06	0	1.39973195133132e-05	2.88118966241954e-05	0	8.85634682008632e-06	1.86174669074526e-05	0.000256451902445696	1.08125875819594e-05	4.09928310140398e-05	0	0	0.000187127082457103	0.000334112930170398	0	8.47468880870261e-05	3.46429708745884e-05	0	3.2088392826105e-05	1.37290637906239e-05
k__Bacteria|p__Cyanobacteriota|c__Cyanophyceae|o__Oscillatoriales|f__Sirenicapillariaceae|g__Limnospira|s__Limnospira_indica	0	0	0	0	0	0	0	0	0	0	0	0	0	0	0	0	0	0.000358716347347798	0.00201643502959606	0	0	0	0	0	0	0	0	0	0	0	0	0	5.86909005307685e-06	0	0	0	0	0	0	0	0	0	0	0	0	1.46566415238643e-05	0	7.75469493297537e-05	2.20645668063599e-06
k__Viruses|p__Uroviricota|c__Caudoviricetes|o__|f__Salasmaviridae|g__Cepunavirus|s__Cepunavirus_Cp7	0	0	0	0	0	0	0	0	0	0	0	0	0	0	0	0	0	0	0	0	0	0	0	0	1.68129472266806e-06	0	0	0	0	1.34994948073674e-05	0	0	0	0	1.54023422958023e-07	0	0	0	0	0	0	0	0	0.0024554148358749	0	0	0	0	0
k__Bacteria|p__Pseudomonadota|c__Gammaproteobacteria|o__Moraxellales|f__Moraxellaceae|g__Moraxella|s__Moraxella_osloensis	0.000631265848517595	1.09453276828417e-05	3.76210235131397e-05	3.33897138203725e-06	4.95582706145886e-06	4.04624862174656e-06	0.000407871928214541	1.28778615320321e-05	2.02041339101133e-05	4.48011469093609e-05	4.84849660241601e-06	5.15895730103007e-05	4.37615694649273e-06	4.43578644645451e-05	0	0.000158755357993332	0	2.39144231565199e-05	0	8.69423253594341e-06	9.31684252206927e-05	3.59788958076877e-05	0.000168097048029062	0.000267759488443228	1.4985452962911e-06	1.7484264162254e-05	0	6.57479879621411e-05	2.69082819338982e-05	1.40187061461123e-05	0	1.04979896349849e-05	7.89659388959431e-06	7.30940720707551e-06	1.10896864529776e-05	2.48232892099368e-05	1.70967934963798e-05	1.29751050983513e-05	4.60593606899324e-07	3.79501600548e-06	1.19191405505054e-06	3.92075791814883e-05	0	0	7.24332376812189e-06	5.32968782685976e-06	1.07736663489216e-05	0	1.47097112042399e-06
k__Bacteria|p__Spirochaetota|c__Spirochaetia|o__Spirochaetales|f__Treponemataceae|g__Treponema|s__Treponema_parvum	0	6.48612010835064e-06	2.21300138312586e-05	1.53412198634144e-06	0	0	0	1.80785363815066e-05	0	0.000172804423793249	7.5498018523335e-05	0	7.29359491082121e-06	0	0	0	6.42713647197952e-06	0	0	1.70664564594445e-05	0	0	0.000851691710013915	1.51276547143067e-05	1.47661536512586e-05	0	0	0	1.14755908247507e-05	5.08827111970002e-05	0	1.22476545741491e-05	4.91936457176078e-05	9.13675900884438e-06	1.70195882368615e-05	0.000148939735259621	0	0	0.000161054231212464	5.69252400822e-06	0	0	0.000231308951656429	0	4.82888251208126e-07	0	7.4947244166411e-06	0.000168464062337051	3.30968502095398e-05
k__Bacteria|p__Pseudomonadota|c__Alphaproteobacteria|o__Sphingomonadales|f__Sphingomonadaceae|g__Sphingopyxis|s__Sphingopyxis_macrogoltabida	0	0	0	0	0	5.78035517392366e-07	0	2.4765118330831e-07	1.44315242215095e-06	0	6.92642371773715e-07	0	0	0	0	0	0	0	0	0	0	0	5.60323493430207e-06	0	1.4619954110157e-07	0	0	0	1.9785501421984e-06	3.1152680324694e-06	0	0	6.40264369426565e-07	0	1.23218738366418e-06	9.30873345372629e-06	0	0	1.2282496183982e-06	1.518006402192e-05	7.94609370033691e-06	1.69305455556427e-05	0	0.00155078831739468	7.79864525701124e-05	6.26238319656022e-05	2.66999557342839e-05	0.000112309374891367	1.15226071099879e-05
k__Bacteria|p__Pseudomonadota|c__Alphaproteobacteria|o__Hyphomicrobiales|f__Rhizobiaceae|g__Pseudorhizobium|s__Pseudorhizobium_flavum	0	0	0	0	0	0	0.00244723156928724	0	0	0	0	0	0	0	0	0	0	0	0	0	0	0	0	0	0	0	0	0	0	0	0	0	0	0	0	0	0	0	0	0	0	0	0	0	0	0	0	0	0
k__Bacteria|p__Actinomycetota|c__Actinomycetes|o__Propionibacteriales|f__Nocardioidaceae|g__Aeromicrobium|s__Aeromicrobium_sp._zg.Y1379	0.000106994211613152	1.86475953115081e-05	0	2.70727409354372e-06	2.14752505996551e-05	1.35838346587206e-05	0	6.81040754097853e-06	3.17493532873208e-05	3.84009830651665e-05	6.23378134596344e-06	0.000120375670357368	1.45871898216424e-05	3.32683983484088e-05	0	0	1.92814094159386e-05	4.04705622648798e-05	0	1.35243617225786e-05	0	0	0.000291368216583708	1.51276547143067e-05	4.53218577414868e-06	3.74662803476871e-05	0	4.48281736105508e-05	0.000119900138617223	5.14019225357451e-05	0	3.32436338441189e-05	1.38723946709089e-05	2.74102770265331e-05	4.49748395037427e-05	8.99844233860208e-05	0	5.19004203934052e-05	0	0	0	0	0	0.000904626518480227	1.545242403866e-05	0	0	1.87182291485612e-05	3.67742780105998e-06
k__Bacteria|p__Pseudomonadota|c__Gammaproteobacteria|o__Oceanospirillales|f__Halomonadaceae|g__Halomonas|s__Halomonas_sp._18071143	0.000139092475097097	3.64844256094723e-06	0	1.53412198634144e-06	1.48674811843766e-05	6.35839069131603e-06	0.000509839910268176	6.68658194932438e-06	1.01020669550566e-05	6.40016384419441e-05	3.80953304475543e-06	4.91329266764769e-05	1.45871898216424e-05	0	0	0	1.74450847096587e-05	1.83957101203999e-05	0	7.08418947373166e-06	0	0	0.000113932443664142	0	1.86404414904502e-06	2.99730242781497e-05	0	0	4.51109432421235e-05	1.60955515010919e-05	0	2.44953091482981e-05	8.00330461783207e-06	1.64461662159199e-05	1.76356819286936e-05	4.65436672686314e-05	0	2.59502101967026e-05	0	1.233380201781e-05	4.76765622020215e-06	1.96037895907442e-05	0.000205607957027937	0.000646161798914448	3.40436217101729e-05	7.99453174028964e-06	7.96314469268117e-06	6.68508183877187e-05	2.69678038744399e-06
k__Bacteria|p__Actinomycetota|c__Actinomycetes|o__Mycobacteriales|f__Nocardiaceae|g__Nocardia|s__Nocardia_gipuzkoensis	3.20982634839455e-05	4.05382506771915e-06	0	0	1.98233082458355e-05	4.33526638044275e-06	0	6.81040754097853e-06	1.01020669550566e-05	0.00103682654275949	3.46321185886858e-06	0.000388150120744167	2.91743796432849e-06	0	0.000199650611429998	0	2.75448705941979e-06	0	0	2.25406028709644e-06	0	0	6.72388192116248e-05	4.538296414292e-06	3.01171054669235e-05	2.74752722549705e-05	1.61405446895815e-05	0	4.98594635833996e-05	2.49221442597552e-05	5.50918656860315e-05	3.4993298783283e-05	3.62816476008387e-06	0.000332578027921936	4.38966755430365e-06	6.82640453273261e-05	0	0	0	0	0	0	0	0	0	0	0	0	0
k__Bacteria|p__Actinomycetota|c__Actinomycetes|o__Micrococcales|f__Microbacteriaceae|g__Microbacterium|s__Microbacterium_sp._PAMC22086	0	5.51320209209804e-05	0	4.06091114031558e-06	5.94699247375064e-05	2.57225805239603e-05	0	6.93423313263269e-06	0.000126275836938208	0.000454411632937803	5.85282804148789e-05	2.70231096720623e-05	0.000166293963966724	0	0	0	0	0	0	7.72820669861636e-06	0	0	0.000214790672481579	4.23574332000587e-05	4.97078439745339e-06	0.000182335897692077	0	0	0.000118713008531904	0.000262201726066175	0	6.29879378099094e-05	9.97745309023064e-05	0	2.97265206308984e-05	0.000288570737065515	0	0	1.24360273862817e-05	0	0	0	0	0	6.03610314010158e-06	0	1.45210285572421e-05	0	5.39356077488797e-06
k__Bacteria|p__Pseudomonadota|c__Betaproteobacteria|o__Rhodocyclales|f__Zoogloeaceae|g__Thauera|s__Thauera_sp._K11	0	1.94583603250519e-05	0	0	9.91165412291773e-06	6.64740845001221e-06	0	4.35866082622626e-05	1.29883717993585e-05	0.000294407536832943	2.77056948709486e-06	0.00119147347190456	7.29359491082121e-06	2.21789322322726e-05	0	0	1.65269223565188e-05	3.49518492287599e-05	0	0	0	2.31292901620849e-05	6.91065641897255e-05	0	2.04679357542199e-06	1.99820161854331e-05	5.38018156319382e-06	2.39083592589604e-05	5.46079839246758e-05	1.34994948073674e-05	5.50918656860315e-05	6.9986597566566e-05	1.26985766602935e-05	1.64461662159199e-05	2.92644503620244e-05	4.96465784198735e-05	7.69355707337089e-05	0.000105963358303202	0	0	1.98652342508423e-06	0	0	0	5.31177076328939e-06	0	1.40526082812021e-06	3.74364582971225e-05	9.80647413615995e-07
k__Bacteria|p__Bacteroidota|c__Bacteroidia|o__Bacteroidales|f__Bacteroidaceae|g__Bacteroides|s__Bacteroides_zoogleoformans	0.000117693632774467	6.04019935090153e-05	2.21300138312586e-05	5.88380902996835e-05	0	0	0	4.58154689120374e-05	7.93733832183021e-06	0	2.38961618261932e-05	6.63294510132438e-05	5.25138833579127e-05	0	0	0.000254008572789332	0	0	0.000693827106957785	6.63337741631238e-05	0	0	0.00010832920872984	3.93319022571974e-05	1.83845922935225e-05	1.7484264162254e-05	0	0	1.9785501421984e-06	8.8265927586633e-06	0	5.24899481749245e-06	1.66468736050907e-05	1.27914626123821e-05	4.15863241986662e-06	6.20582230248419e-06	0.000102580760978279	2.59502101967026e-05	3.70010197542457e-05	0	1.11245311804717e-05	4.45540672516913e-05	5.14019892569842e-05	0	6.08439196522239e-05	0	4.68420276040069e-06	1.0696130942035e-05	6.37420818850397e-06
k__Bacteria|p__Deinococcota|c__Deinococci|o__Deinococcales|f__Deinococcaceae|g__Deinococcus|s__Deinococcus_soli_(ex_Cha_et_al._2016)	0	5.26997258803489e-06	0	4.51212348923953e-07	0	3.75723086305038e-06	0.00020393596410727	3.71476774962465e-06	9.38049074398115e-06	1.28003276883888e-05	3.80953304475543e-06	2.21098170044146e-05	7.29359491082121e-06	0	0	0	0	5.51871303611998e-06	0	5.79615502396227e-06	0	0	6.53710742335241e-05	0	1.13304644353717e-06	1.24887601158957e-05	0	0	4.59023632990028e-05	2.5960566937245e-05	0	1.74966493916415e-05	4.908693498937e-06	0	1.05506044726246e-05	4.34407561173893e-05	0	1.51376226147432e-05	0	1.707757202466e-05	1.47002733456233e-05	1.33662201755074e-05	0.000205607957027937	0.000646161798914448	5.86709225217873e-05	7.06183637058918e-05	2.85736368384442e-05	0.000133701636775437	5.14839892148397e-06
k__Bacteria|p__Pseudomonadota|c__Gammaproteobacteria|o__Pasteurellales|f__Pasteurellaceae|g__Aggregatibacter|s__Aggregatibacter_segnis	0	0	0	0	3.30388470763924e-06	0	0	0	2.16472863322642e-06	0	5.19481778830286e-06	0	0	0	0	0	0	0	0	0	0	0	7.47097991240276e-06	3.6306371314336e-05	0.000104020973493767	1.49865121390748e-05	0	0	0	0.000814123379152003	0	0	7.89659388959431e-06	0.000458665302243988	1.10126747414986e-05	2.17203780586947e-05	0	0	2.61003043909617e-06	5.028396207261e-05	0	0	0	0	0	5.32968782685976e-06	0	0	7.35485560211996e-06
k__Bacteria|p__Pseudomonadota|c__Gammaproteobacteria|o__Enterobacterales|f__Erwiniaceae|g__Pantoea|s__Pantoea_agglomerans	0	1.62153002708766e-06	0	0	6.60776941527848e-06	0	0	0	0	0	2.424248301208e-06	0	0	0	0	0	0	3.67914202407998e-06	0	0	0	0	0	0	3.65498852753926e-07	0	0	0.00104001362776478	3.16568022751744e-06	1.0384226774898e-06	0	0	2.13421456475522e-07	3.65470360353775e-06	1.54023422958023e-06	0	0	0	0	0	0	0	0	0.00103385887826312	9.60947619904171e-05	0	0	8.02209820652624e-05	0
k__Bacteria|p__Pseudomonadota|c__Alphaproteobacteria|o__Sphingomonadales|f__Sphingomonadaceae|g__Novosphingobium|s__Novosphingobium_sp._KA1	0	2.02691253385957e-06	0	0	0	0	0	1.73355828315817e-06	0	1.92004915325832e-05	0	3.93063413411815e-05	0	0	0	0	0	0	0	0	0	0	7.47097991240276e-06	4.538296414292e-06	1.82749426376963e-07	0	0	1.19541796294802e-05	1.34541409669491e-05	0	0	0	6.40264369426565e-07	0	2.92644503620244e-06	0	0	0	0	0	2.78113279511792e-05	2.58413590059809e-05	0	0.00109847505815456	7.62963436908839e-05	5.99589880521723e-05	2.57631151822038e-05	0.000147071800452981	2.01032719791279e-05
k__Bacteria|p__Actinomycetota|c__Actinomycetes|o__Actinomycetales|f__Actinomycetaceae|g__Actinomyces|s__Actinomyces_sp._HMT897	0	9.32379765575404e-06	2.43430152143845e-05	8.6632770993399e-06	0	0	0	1.65926292816568e-05	1.08236431661321e-05	0	0.000279827518196581	0	0	0	0	0	0	0	0	6.11816363640462e-06	0	2.05593690329644e-05	0.00043331683491936	0.000105893583000147	2.76317132681968e-05	0	0	0	4.35281031283648e-06	0.000352544499007787	0	0	0.000250343368445787	3.47196842336087e-05	4.51288629267007e-05	0	0	0	7.46161643176905e-05	1.518006402192e-05	0	0	0	0	2.96976274492998e-05	0	4.63736073279668e-05	4.81325892391575e-05	4.46194573195278e-05
k__Viruses|p__Uroviricota|c__Caudoviricetes|o__|f__|g__Felixounavirus|s__Felixounavirus_JH2	0	0	0	7.21939758278325e-07	0	0	0	0	0	0	8.31170846128458e-06	0	0	8.87157289290903e-05	0.000598951834289992	0	0	0	0.0005637345244032	0	0	0	0	0	0	5.24527924867619e-05	0	0	0	0	0.000661102388232377	0	0	0	0	7.75727787810524e-05	0.000256451902445696	0	0	0	0	0	0	0	0	0	0	0	0
k__Bacteria|p__Actinomycetota|c__Coriobacteriia|o__Eggerthellales|f__Eggerthellaceae|g__Eggerthella|s__Eggerthella_lenta	0	0	0	3.13141370153224e-05	0	0	0.00020393596410727	7.30570990759515e-06	1.3709948010434e-05	0	8.31170846128458e-06	0.000840173046167755	2.91743796432849e-06	0	0	0	0	0	0	1.06262842105975e-05	0	0	3.73548995620138e-05	3.02553094286134e-06	3.28948967478533e-06	0	0	0	1.66198211944665e-05	8.8265927586633e-06	0	8.92329118973716e-05	1.70737165180417e-05	0	7.27760673476658e-05	0	0	1.08125875819594e-05	1.85772754782727e-05	0	0	5.0791636666928e-05	5.14019892569842e-05	0.00012923235978289	0.000503652446010075	1.33242195671494e-05	5.62104331248082e-06	3.2088392826105e-05	5.39356077488797e-06
k__Bacteria|p__Spirochaetota|c__Spirochaetia|o__Spirochaetales|f__Treponemataceae|g__Treponema|s__Treponema_putidum	0	8.1076501354383e-07	6.63900414937759e-06	9.11448944826386e-06	0	0	0	1.31255127153404e-05	4.32945726645284e-06	0	0.000100433143907189	0	7.29359491082121e-06	0	0	0	1.83632470627986e-06	0	0	1.93205167465409e-06	0	0	0.00141014745846602	1.8153185657168e-05	1.41813554868523e-05	0	0	0	6.72707048347456e-06	5.97093039556635e-05	0	0	2.42233353099717e-05	1.27914626123821e-05	4.92874953465673e-06	7.44698676298103e-05	0	0	0.000210337747150691	0	0	0	5.14019892569842e-05	0	0	0	5.62104331248082e-06	5.08066219746662e-05	7.77163075290676e-05
k__Bacteria|p__Bacillota|c__Clostridia|o__Eubacteriales|f__Lachnospiraceae|g__Roseburia|s__Roseburia_intestinalis	0	0	0	2.70727409354372e-06	0	0	0	3.76429798628632e-05	2.45335911765661e-05	0	0.000584243840591129	9.82658533529538e-06	0	0	0	0	1.83632470627986e-06	0	0	4.83012918663523e-06	0	0	0.000194245477722472	0.000119508472243023	2.82165114326031e-05	0	0	0	5.9356504265952e-06	6.7497474036837e-06	0	0	2.74246571571045e-05	3.10649806300709e-05	2.14092557911652e-05	0	0	0.000179488953860526	6.55578233820037e-05	0	0	5.88113687722325e-05	0	0.000258464719565779	0	0.000157225790892363	9.36840552080137e-07	1.33701636775437e-05	4.26581624922958e-05
k__Bacteria|p__Pseudomonadota|c__Betaproteobacteria|o__Burkholderiales|f__Comamonadaceae|g__Delftia|s__Delftia_tsuruhatensis	0	0	7.74550484094053e-05	0	0	0	0	1.34969894903029e-05	0	0.000128003276883888	0	0.00172702237267816	1.45871898216424e-05	0	0	0	0	2.39144231565199e-05	0	8.05021531105871e-06	0	0	0	0	1.02339678771099e-06	0	0	0	3.48224825026918e-05	1.09034381136429e-05	0	5.24899481749245e-05	5.76237932483909e-06	0	2.47977710962417e-05	8.68815122347787e-05	0	6.27130079753646e-05	0	0	0	0	0	0	7.48476789372595e-06	0	0	0	0
k__Bacteria|p__Thermodesulfobacteriota|c__Desulfobulbia|o__Desulfobulbales|f__Desulfobulbaceae|g__Desulfobulbus|s__Desulfobulbus_oralis	2.13988423226303e-05	0	0	1.00169141461118e-05	3.30388470763924e-06	0	0	9.90604733233241e-07	0	5.12013107535553e-05	7.65369820809955e-05	5.40462193441246e-05	4.37615694649273e-06	0	0	0	0	0	0	7.50280066990672e-05	0	0	7.47097991240276e-06	0	1.4619954110157e-05	0	0	0	6.68749948063059e-05	0	0	3.4993298783283e-06	8.53685825902087e-07	0	2.31035134437034e-07	0	0	0	0.000349129954029687	0	0	3.02967657311501e-05	0.000257009946284921	0	0	2.66484391342988e-06	1.82683907655627e-05	0.000794187722446098	4.90323706807998e-07
k__Bacteria|p__Fusobacteriota|c__Fusobacteriia|o__Fusobacteriales|f__Fusobacteriaceae|g__Fusobacterium|s__Fusobacterium_vincentii	0	2.3917567899543e-05	1.77040110650069e-05	4.69260842880911e-06	6.60776941527848e-06	0	0	7.55336109090346e-06	1.73178290658114e-05	0	0.000818356962250644	0	0	0	0	0	0	0	0	0	0	0	0.000153155088204257	0	2.41960240523099e-05	0	0	0	9.89275071099199e-06	0.000227933777709011	0	7.87349222623867e-05	5.33553641188804e-07	0	1.96379864271479e-05	0	0	0	0.000130194459550209	0	1.39056639755896e-05	0	0	0	0	0	0	0	0
k__Bacteria|p__Bacillota|c__Clostridia|o__Eubacteriales|f__Lachnospiraceae|g__Blautia|s__Blautia_wexlerae	0	3.12144530214374e-05	0	2.61703162375893e-06	1.15635964767373e-05	0	0.00020393596410727	1.60973269150402e-05	0.000126997413149283	0.000108802785351305	5.02165719535943e-05	6.14161583455961e-05	2.33395037146279e-05	0	0	0	8.26346117825938e-06	0	0	2.35066287082914e-05	0	0	0.000410903895182152	0	4.34943634777172e-06	4.24617843940454e-05	0	0	2.45340217632601e-05	6.64590513593472e-05	0.000110183731372063	4.19919585399396e-05	9.73201841528379e-05	3.28923324318398e-05	8.70232339712829e-06	4.03378449661472e-05	0	8.86632181720672e-05	1.16683713747829e-05	0	3.97304685016846e-06	6.23756941523678e-06	0	0.000193848539674334	2.53516331884266e-05	2.93132830477287e-05	1.31157677291219e-05	1.60441964130525e-05	1.47097112042399e-05
k__Bacteria|p__Bacillota|c__Bacilli|o__Lactobacillales|f__Lactobacillaceae|g__Leuconostoc|s__Leuconostoc_pseudomesenteroides	0	1.62153002708766e-06	0	0	0.000118939849475013	0	0	9.90604733233241e-07	3.10277770762454e-05	0	0	0	0	0	0	0	0	0	0	0	0	0	0	0	0	0	0	5.9770898147401e-06	0	0	0	0	0	0	0	0	5.12903804891393e-05	0	0	0	0	0	0	0.00200310157663479	0	2.66484391342988e-06	0	0	0
k__Bacteria|p__Bacteroidota|c__Bacteroidia|o__Bacteroidales|f__Tannerellaceae|g__Parabacteroides|s__Parabacteroides_merdae	0	5.67535509480681e-06	0	2.25606174461977e-06	0	0	0	9.90604733233241e-07	1.80394052768868e-05	0	1.10822779483794e-05	0.000299710852726509	2.33395037146279e-05	0	0	9.52532147959994e-05	0	0	0	0.000109804936842841	0	0	2.24129397372083e-05	2.87425439571827e-05	4.17399689844984e-05	0	0	0	3.9571002843968e-06	1.92108195335613e-05	0.000110183731372063	8.74832469582075e-06	1.58998985074264e-05	0	2.84943332472342e-06	1.24116446049684e-05	0	0	9.51893454258602e-06	0	6.35687496026953e-06	2.0494870935778e-05	0.000102803978513968	0.000516929439131559	3.62166188406095e-05	8.66074271864711e-05	6.55788386456096e-06	8.82430802717887e-05	4.41291336127198e-06
k__Bacteria|p__Pseudomonadota|c__Alphaproteobacteria|o__Sphingomonadales|f__Erythrobacteraceae|g__Erythrobacter|s__Erythrobacter_neustonensis	0	1.62153002708766e-06	0	0	0	8.67053276088549e-07	0	0	0	0	0	7.36993900147153e-06	0	0	0	0	0	0	0	9.66025837327045e-07	0	0	1.30742148467048e-05	0	0	0	0	0	3.56139025595712e-06	1.5576340162347e-06	0	0	1.49395019532865e-06	0	1.00115224922715e-06	0	0	0	0	7.59003201096001e-06	9.5353124404043e-06	7.1286507602706e-06	0	0.000969242698371672	8.13666703285692e-05	7.32832076193217e-05	1.82683907655627e-05	0.000117657440362385	8.82582672254396e-06
k__Bacteria|p__Spirochaetota|c__Spirochaetia|o__Spirochaetales|f__Treponemataceae|g__Treponema|s__Treponema_sp._B152	0	0	0	1.44387951655665e-06	0	0	0	7.30570990759515e-06	7.93733832183021e-06	0	9.52383261188858e-05	0	7.29359491082121e-06	0	0	0	0	0	0	0	0	0	0.000420242620072655	1.3614889242876e-05	9.46642028632668e-06	0	0	0	3.16568022751744e-06	6.28245719881329e-05	0	0	2.59307069617759e-05	2.37555734229954e-05	8.39427655121225e-06	0.000229615425191915	0	0	0.000161361293617063	0	2.38382811010107e-06	0	0	0	0	0	1.03052460728815e-05	0	0.000899008516432464
k__Bacteria|p__Pseudomonadota|c__Alphaproteobacteria|o__Sphingomonadales|f__Sphingomonadaceae|g__Sphingobium|s__Sphingobium_sp._PAMC28499	0	2.27014203792272e-05	8.85200553250346e-06	1.62436445612623e-06	1.81713658920158e-05	7.80347948479694e-06	0.000407871928214541	2.36506880059436e-05	1.80394052768868e-05	0.000249606389923582	6.58010253185029e-06	0.000356213718404457	2.04220657502994e-05	2.21789322322726e-05	0	0	0	3.86309912528398e-05	0	4.50812057419288e-06	0	0	9.15195039269338e-05	0	3.91083772446701e-06	6.49415526026576e-05	0	3.88510837958107e-05	7.75591655741772e-05	3.16718916634389e-05	0.000275459328430157	5.42396131140887e-05	1.35522624861956e-05	2.9237628828302e-05	5.25989989401648e-05	7.75727787810524e-05	3.41935869927595e-05	8.43381831392834e-05	0	0	0	0	0	0	0	0	0	0	0
k__Bacteria|p__Actinomycetota|c__Actinomycetes|o__Propionibacteriales|f__Nocardioidaceae|g__Aeromicrobium|s__Aeromicrobium_sp._A1-2	0	1.21614752031574e-05	0	8.12182228063116e-07	1.15635964767373e-05	8.95955051958168e-06	0.00122361578464362	6.0674539910536e-06	1.73178290658114e-05	0.000102402621507111	4.50217541652915e-06	8.10693290161868e-05	7.29359491082121e-06	0	0	0	6.42713647197952e-06	3.67914202407998e-05	0	1.19143186603669e-05	0	0	0.000117667933620343	4.538296414292e-06	1.57164506684188e-06	2.49775202317914e-05	0	0	4.90680435265203e-05	2.28452989047756e-05	0	2.44953091482981e-05	1.14180479214404e-05	2.01008698194576e-05	2.46437476732837e-05	3.41320226636631e-05	5.12903804891393e-05	4.32503503278377e-05	0	9.48754001370001e-06	0	5.34648807020295e-06	0	0	1.11064297777869e-05	6.6621097835747e-06	0	1.33701636775437e-05	2.45161853403999e-06
k__Viruses|p__Uroviricota|c__Caudoviricetes|o__Crassvirales|f__Suoliviridae|g__Bohxovirus|s__Bohxovirus_oralis	0	0	0	0.000150343954661461	0	0	0	0	0	0	0	0	0	0	0	0	0	0	0	0	0	0	0	0	0	0	0	0	0	0	0	0	4.908693498937e-06	0.000118777867114977	0	0.00181520302347663	0	0	0	0	0	0	0	0	0	0	0	0	0
k__Bacteria|p__Bacillota|c__Erysipelotrichia|o__Erysipelotrichales|f__Erysipelotrichaceae|g__Bulleidia|s__Bulleidia_sp._zg-1006	3.20982634839455e-05	1.74314477911923e-05	8.85200553250346e-06	3.19458343038159e-05	1.15635964767373e-05	0	0	1.07728264739115e-05	2.45335911765661e-05	0	0.000165887848039805	1.71965243367669e-05	1.89633467681352e-05	0	0	9.52532147959994e-05	0	0	0	0	0	5.91081859697726e-05	9.33872489050345e-05	8.47148664001174e-05	7.16012252544941e-05	0	1.43471508351835e-05	5.9770898147401e-06	7.9142005687936e-07	3.42679483571634e-05	0	0	0.00012581194859232	5.66479058548352e-05	0.000157796996820494	4.03378449661472e-05	0	4.32503503278377e-06	0.000337000989048005	2.84626200411e-06	1.19191405505054e-06	0.000147919503275615	0	0	9.89920914976658e-06	0	0	5.3480654710175e-06	4.33936480525078e-05
k__Viruses|p__Uroviricota|c__Caudoviricetes|o__|f__|g__|s__Streptococcus_phage_phiARI0004	0	0	0	0	0.0002610068919035	0	0	0	0.000606845593514473	0	0	0	0	0	0	0	0	0	0	0	0	0	0	0	1.36331072077214e-05	0	0	0	0.00108741115815224	0	0	0	0	0	0	0	0	0	0	0	0	0	0	0	0	0	0	0	0
k__Bacteria|p__Bacillota|c__Bacilli|o__Lactobacillales|f__Enterococcaceae|g__Enterococcus|s__Enterococcus_lactis	0	0	0	0	0.000431156954346921	0	0	5.07684925782036e-06	0	0	0	0	0	0	0	0	0	0.00126930399830759	0	0	0	6.16781070988931e-05	0	0	0	0	0	0	0	0	0	0	0	0	0	0	0	0	0	0	0	0	0	0	0	0	0.000316183686327046	0	0
k__Bacteria|p__Pseudomonadota|c__Alphaproteobacteria|o__Sphingomonadales|f__Sphingomonadaceae|g__Novosphingobium|s__Novosphingobium_sp._THN1	0	8.1076501354383e-07	0	0	0	8.67053276088549e-07	0	3.71476774962465e-07	2.16472863322642e-06	0	0	7.36993900147153e-06	0	0	0	0	0	0	0	0	0	0	7.47097991240276e-06	0	2.92399082203141e-07	0	0	0	6.72707048347456e-06	5.7113247261939e-06	0	0	8.53685825902087e-07	7.30940720707551e-06	1.30919909514319e-06	9.30873345372629e-06	0	0	0	4.74377000685e-06	8.74070307037061e-06	1.96037895907442e-05	0	0.00116309123804601	6.66385786667214e-05	6.7953519792462e-05	1.3584188005162e-05	0.000147071800452981	7.60001745552396e-06
k__Bacteria|p__Bacteroidota|c__Bacteroidia|o__Bacteroidales|f__Bacteroidaceae|g__Phocaeicola|s__Phocaeicola_coprocola	0	0	0	0	0	0	0	0	0	0	0	0	0	0	0	0	0	0	0	0	0	0	0	0	0	0	0	0	0	0	0	0	0	0	0	0	0	0	0	0	0	0	0	0.00206771775652623	0	0	0	0	0
k__Bacteria|p__Pseudomonadota|c__Alphaproteobacteria|o__Sphingomonadales|f__Sphingomonadaceae|g__Sphingomonas|s__Sphingomonas_sp._IC081	0	1.58099177641047e-05	0	6.31697288493535e-07	1.15635964767373e-05	5.49133741522748e-06	0.000611807892321811	1.93167922980482e-05	2.45335911765661e-05	0.000102402621507111	4.15585423064229e-06	0.000358670364738281	1.89633467681352e-05	0	0	0	0	3.86309912528398e-05	0	4.83012918663523e-06	0	0	7.47097991240276e-05	1.05893583000147e-05	2.85089105148062e-06	4.99550404635828e-05	0	0	4.55066532705632e-05	3.21911030021838e-05	0	3.4993298783283e-05	9.817386997874e-06	2.37555734229954e-05	2.39506422699726e-05	5.89553118735998e-05	0	5.6225455426189e-05	0	0	0	0	0.000179906962399445	0	1.30379827826194e-05	4.79671904417378e-05	0	0.000125679538568911	3.67742780105998e-06
k__Eukaryota|p__Ascomycota|c__Eurotiomycetes|o__Eurotiales|f__Aspergillaceae|g__Aspergillus|s__Aspergillus_flavus	0	0	0	0	0	0	0	0	0	0	0	0	0	0	0	0	0.00205943815809287	0	0	0	0	0	0	0	3.28948967478533e-07	0	0	0	0	0	0	0	0	0	0	0	0	0	0	0	0	0	0	0	0	0	0	0	0
k__Bacteria|p__Pseudomonadota|c__Gammaproteobacteria|o__Moraxellales|f__Moraxellaceae|g__Acinetobacter|s__Acinetobacter_junii	0.0014123235932936	1.21614752031574e-06	0.000119502074688797	9.02424697847907e-07	0	2.31214206956946e-06	0	9.90604733233241e-07	3.60788105537737e-06	1.92004915325832e-05	1.03896355766057e-06	7.36993900147153e-06	0	0	0.000399301222859995	0	0	3.67914202407998e-06	0	6.44017224884697e-07	0	0	0	0	3.28948967478533e-07	0	3.58678770879588e-06	0	1.58284011375872e-06	0	0	0	1.68602950615662e-05	0	1.23218738366418e-06	0	0	0	4.60593606899324e-07	0	7.94609370033691e-07	0	0	0	4.10455013526907e-06	2.66484391342988e-06	1.40526082812021e-06	0	4.90323706807998e-07
k__Bacteria|p__Actinomycetota|c__Actinomycetes|o__Propionibacteriales|f__Nocardioidaceae|g__Aeromicrobium|s__Aeromicrobium_yanjiei	0.000128393053935782	1.49991527505608e-05	0	2.97800150289809e-06	3.13869047225728e-05	1.0982674830455e-05	0	1.42399430402278e-05	3.53572343426982e-05	8.96022938187218e-05	1.212124150604e-05	0.000122832316691192	2.04220657502994e-05	0	0.000499126528574994	0	2.20358964753584e-05	2.75935651805999e-05	0	2.35066287082914e-05	0	0	0.00024467459213119	0	5.15353382383036e-06	2.74752722549705e-05	0	0	0.000117130168418145	5.7113247261939e-05	0	5.59892780532528e-05	2.83850537112444e-05	0	5.4062221458266e-05	9.6190245688505e-05	0	5.40629379097971e-05	0	0	4.3703515351853e-06	0	0	0	1.66596446666804e-05	2.93132830477287e-05	0	0	2.69678038744399e-06
k__Bacteria|p__Actinomycetota|c__Coriobacteriia|o__Coriobacteriales|f__Coriobacteriaceae|g__Collinsella|s__Collinsella_aerofaciens	0	2.14852728589115e-05	0	1.61534020914775e-05	2.47791353072943e-05	0	0	3.66523751296299e-05	3.60788105537737e-05	3.20008192209721e-05	3.636372451812e-05	7.12427436808915e-05	3.06330986254491e-05	0	0	0.000127004286394666	3.67264941255973e-06	0	0	1.19143186603669e-05	0	0	0.000123271168554646	2.7229778485752e-05	5.19008370910575e-06	0	9.14630865742949e-05	4.78167185179208e-05	1.54326911091475e-05	4.82866545032757e-05	0	0.000127725540558983	0.000214275142301424	0	3.63495278180934e-05	4.96465784198735e-05	0	1.08125875819594e-05	8.49027548717753e-05	0	1.58921874006738e-06	7.30686702927737e-05	0	0.00012923235978289	2.92147391980916e-05	5.32968782685976e-05	1.87368110416027e-06	3.47624255616137e-05	4.78065614137798e-05
k__Bacteria|p__Pseudomonadota|c__Alphaproteobacteria|o__Hyphomicrobiales|f__Nitrobacteraceae|g__Bradyrhizobium|s__Bradyrhizobium_sp._CB1024	0	0	0	0	0	0	0	0	0	0	0	0	0	0	0	0	0	0	0	0	0	0	0	0	0	0	0	0	0	0	0	0	0	0	0	0	0	0	1.2282496183982e-06	9.48754001370001e-06	0	0	0	0.0018738692168519	2.58345214396347e-05	1.19917976104345e-05	2.66999557342839e-05	6.95248511232274e-05	8.09034116233196e-06
k__Bacteria|p__Pseudomonadota|c__Gammaproteobacteria|o__Oceanospirillales|f__Halomonadaceae|g__Halomonas|s__Halomonas_sp._FeN2	0	1.94583603250519e-05	0	1.44387951655665e-06	1.48674811843766e-05	1.04046393130626e-05	0.000509839910268176	8.5439658241367e-06	1.94825576990378e-05	7.04018022861385e-05	4.84849660241601e-06	8.59826216838345e-05	2.91743796432849e-06	7.39297741075752e-06	0	0	1.65269223565188e-05	1.65561391083599e-05	0	9.66025837327045e-06	0	0	0.000138213128379451	1.05893583000147e-05	3.39913933061151e-06	2.99730242781497e-05	0	0	4.82766234696409e-05	2.85566236309695e-05	0	2.09959792699698e-05	1.26985766602935e-05	1.27914626123821e-05	2.55678882110318e-05	0.000102396067990989	0	2.59502101967026e-05	0	1.138504801644e-05	2.78113279511792e-06	0	5.14019892569842e-05	0.000387697079348669	2.55930773140307e-05	2.53160171775839e-05	4.21578248436062e-06	3.74364582971225e-05	4.90323706807998e-06
k__Bacteria|p__Bacteroidota|c__Bacteroidia|o__Bacteroidales|f__Bacteroidaceae|g__Bacteroides|s__Bacteroides_xylanisolvens	9.62947904518366e-05	1.37830052302451e-05	1.10650069156293e-05	1.44387951655665e-06	0.000104072368290636	0	0	8.87829492160292e-05	3.68003867648491e-05	0	2.9090979614496e-05	7.61560363485391e-05	0	0	0	0	0	0	0	0.000199323331101814	0	0	3.73548995620138e-05	0	2.06872350658722e-05	0	0	0	6.72707048347456e-06	3.53063710346532e-05	0	3.32436338441189e-05	7.57646170488102e-06	0	4.92874953465673e-06	3.41320226636631e-05	0	0.000110288393335986	7.67656011498873e-07	0	4.3703515351853e-06	0.000208513034737915	0	0.000193848539674334	4.87717133720207e-05	0.000123915241974489	8.43156496872124e-06	6.68508183877187e-05	0
k__Bacteria|p__Actinomycetota|c__Actinomycetes|o__Mycobacteriales|f__Corynebacteriaceae|g__Corynebacterium|s__Corynebacterium_aurimucosum	2.13988423226303e-05	0	0	0	0	2.60115982826565e-06	0	4.9530236661662e-07	2.88630484430189e-06	0	1.73160592943429e-06	0	2.91743796432849e-06	0.00164863396259893	0	0	0	0	0	0	0	0	3.73548995620138e-06	7.56382735715334e-05	1.79094437849424e-06	0	1.79339385439794e-05	0	7.9142005687936e-07	0	0	0	9.60396554139848e-07	0	9.24140537748137e-07	0	0.000213709918704747	0	6.14124809199098e-07	0	0	0	0	0	0	0	0	0	0
k__Bacteria|p__Pseudomonadota|c__Betaproteobacteria|o__Burkholderiales|f__Comamonadaceae|g__Diaphorobacter|s__Diaphorobacter_sp._MNS-0	0	0	0	0	0	0	0	0	0	0	0	0	0	0	0	0	0	0	0	0	0	0	0	0	0	0	0	0	0	0	0	0	0	0	0	0	0	0	3.99181125979414e-06	9.48754001370001e-06	1.47002733456233e-05	6.23756941523678e-06	0	0.00135693977772034	3.71823953430257e-05	0.000103928912623765	2.66999557342839e-05	0.000120331473097894	4.90323706807998e-06
k__Bacteria|p__Bacillota|c__Negativicutes|o__Veillonellales|f__Veillonellaceae|g__Megasphaera|s__Megasphaera_hexanoica	0	9.32379765575404e-06	0	5.61308162061398e-05	0	0	0	3.09563979135388e-05	5.05103347752831e-06	7.04018022861385e-05	6.16451710878606e-05	8.35259753500107e-05	0	0	0	0	0	3.67914202407998e-06	0.000260185165109169	3.22008612442348e-06	0	0	0	0.000117995706771592	1.13304644353717e-06	0	5.9181997195132e-05	0.000206209598608533	0	2.0768453549796e-06	0	4.02422936007755e-05	2.78515000700556e-05	0	4.31265584282464e-06	0	0.000222258315452937	3.02752452294864e-05	3.76151445634448e-05	0	0	0.000170196536901461	0	0	8.95757705991074e-05	1.73214854372942e-05	0	2.40662946195787e-05	1.52000349110479e-05
k__Bacteria|p__Bacillota|c__Negativicutes|o__Veillonellales|f__Veillonellaceae|g__Dialister|s__Dialister_pneumosintes	0	2.27014203792272e-05	0	0.000996006139014734	0	0	0	2.42698159642144e-05	0	0	0.000120519772688626	9.82658533529538e-06	0	0	9.98253057149988e-05	0	0	0	0	9.66025837327045e-07	0	7.70976338736164e-06	5.416460436492e-05	1.66404201857373e-05	1.44737545690555e-05	1.24887601158957e-05	5.38018156319382e-06	1.49427245368503e-05	9.49704068255231e-06	1.5576340162347e-06	0	0	2.9879003906573e-06	3.65470360353775e-06	1.15517567218517e-06	0	0	4.32503503278377e-06	8.90480973338693e-06	0	0	3.47521724563192e-05	0	0	5.55321488889345e-06	0	0	0	9.80647413615995e-07
k__Viruses|p__Uroviricota|c__Caudoviricetes|o__|f__|g__Felixounavirus|s__Felixounavirus_SP116	0	0	0	1.8950918654806e-06	0	0	0	0	0	0	5.54113897418972e-06	0	0	8.50192402237115e-05	0.000549039181432493	0	0	0	0.000455324038941046	0	0	0	0	0	0	4.24617843940454e-05	0	0	0	0	0.000550918656860315	0	0	0	0	4.96465784198735e-05	0.000213709918704747	0	0	0	0	0	0	0	0	0	0	0	0
k__Bacteria|p__Pseudomonadota|c__Gammaproteobacteria|o__Pasteurellales|f__Pasteurellaceae|g__Aggregatibacter|s__Aggregatibacter_sp._oral_taxon_513	0	0	0	0	0	0	0	0	0	0	4.15585423064229e-06	0	0	0	0	0	0	0	0	0	0	0	7.47097991240276e-06	2.11787166000293e-05	0.000148904232611949	0	0	0	0	0.0011656294554823	0	0	1.33388410297201e-05	0.000190044587383963	2.05621269648961e-05	1.86174669074526e-05	0	0	1.68884322529752e-06	1.138504801644e-05	0	0	0	0	0	0	0	0	2.20645668063599e-06
k__Bacteria|p__Synergistota|c__Synergistia|o__Synergistales|f__Dethiosulfovibrionaceae|g__Pyramidobacter|s__Pyramidobacter_piscolens	0	0	0	5.41454818708744e-07	2.31271929534747e-05	1.15607103478473e-06	0	0.000112928939588589	0	0	6.54547041326161e-05	9.82658533529538e-06	1.16697518573139e-05	0	0	0	0	0	0	9.66025837327045e-06	0	1.79894479038438e-05	0.000115800188642243	3.02553094286134e-06	2.55849196927748e-07	0	2.51075139615712e-05	0	2.37426017063808e-06	2.64797782759899e-05	0	0	1.32321303014824e-05	2.19282216212265e-05	0	9.30873345372629e-06	5.12903804891393e-05	0	0.000123746149053618	0	0	1.42573015205412e-05	0.00113084376365365	0	4.08040572270867e-05	0	1.92052313176428e-05	0	1.96129482723199e-06
k__Bacteria|p__Actinomycetota|c__Coriobacteriia|o__Eggerthellales|f__Eggerthellaceae|g__Berryella|s__Berryella_intestinalis	0	0	0	0.0014851203252483	0	0	0	4.9530236661662e-07	0	0	2.1818234710872e-05	0	0	7.39297741075752e-06	0	0	0	0	0	0	0	0	1.30742148467048e-05	0	5.19008370910575e-05	5.74482965331202e-05	0	0	0	0	0	0	4.23641591103911e-05	2.01008698194576e-05	4.62070268874069e-07	0	0	0	9.0583409356867e-06	0	0	0	0	0	0	0	0	0	2.57419946074199e-05
k__Bacteria|p__Actinomycetota|c__Actinomycetes|o__Micrococcales|f__Intrasporangiaceae|g__Janibacter|s__Janibacter_limosus	0	1.21614752031574e-06	0	0	0	0	0.0017334556949118	7.42953549924931e-07	0	0	1.38528474354743e-06	0	0	0	0	0	0	0	0	1.93205167465409e-06	0	0	1.12064698686041e-05	0	4.02048738029319e-07	0	0	0	4.74852034127616e-06	3.6344793712143e-06	0	0	2.9879003906573e-06	0	3.15748017063947e-06	0	0	0	7.67656011498873e-07	0	0	0	0	0	2.41444125604063e-06	0	0	8.02209820652624e-06	1.71613297382799e-06
k__Bacteria|p__Actinomycetota|c__Coriobacteriia|o__Eggerthellales|f__Eggerthellaceae|g__Cryptobacterium|s__Cryptobacterium_curtum	0	0	5.75380359612725e-05	6.31697288493535e-07	0	0	0	2.08026993978981e-05	0	0	0.00124467834207737	0	0	0	0	0	0	0	8.67283883697231e-05	0	0	0	2.05451947591076e-05	3.47936058429054e-05	3.54533887171308e-06	0	0	5.9770898147401e-06	1.9785501421984e-06	3.6344793712143e-06	0	3.4993298783283e-06	1.66468736050907e-05	4.02017396389153e-05	0	0	0	0	0.000158137138368768	1.89750800274e-06	4.76765622020215e-06	8.01973210530443e-06	0	0	7.24332376812189e-07	0	9.36840552080137e-07	0	1.22580926701999e-06
k__Bacteria|p__Bacillota|c__Bacilli|o__Bacillales|f__Staphylococcaceae|g__Staphylococcus|s__Staphylococcus_haemolyticus	0.000342381477162086	0	0.000537759336099585	5.41454818708744e-07	6.60776941527848e-05	6.93642620870839e-06	0	7.67718668255762e-06	0	0	9.0043508330583e-06	0	0	0.000380738336654012	0	0	0	9.01389795899596e-05	0	0	0	0	1.68097048029062e-05	3.93319022571974e-05	5.84798164406282e-07	0	0	0	7.9142005687936e-07	0	0	0	3.20132184713283e-07	0	9.24140537748137e-07	0	0.000102580760978279	0	1.07471841609842e-06	0	0	7.1286507602706e-06	0	0	6.76043551691376e-06	9.32695369700458e-06	1.21789271770418e-05	0	4.90323706807998e-07
k__Bacteria|p__Actinomycetota|c__Actinomycetes|o__Mycobacteriales|f__Nocardiaceae|g__Rhodococcus|s__Rhodococcus_erythropolis	0	2.59444804334025e-05	0	3.24872891225246e-06	4.46024435531298e-05	1.18497281065435e-05	0	8.5439658241367e-06	3.68003867648491e-05	0.000166404259949055	2.80520160568355e-05	9.33525606853061e-05	7.29359491082122e-05	0	0	0	1.2854272943959e-05	5.51871303611998e-05	0	1.93205167465409e-05	0	0	0.000289500471605607	1.96659511285987e-05	8.44302349861569e-06	9.49145768808073e-05	0	3.28739939810706e-05	0.000108028837764033	0.000102284633732745	0	6.29879378099094e-05	2.9025318080671e-05	4.20290914406842e-05	4.82863430973402e-05	0.000186174669074526	0	6.05504904589727e-05	0	7.59003201096001e-06	0	0	0	0	1.9074085922721e-05	1.59890634805793e-05	5.15262303644076e-06	0	0
k__Viruses|p__Uroviricota|c__Caudoviricetes|o__|f__|g__Felixounavirus|s__Felixounavirus_BPS15Q2	0	0	0	1.98533433526539e-06	0	0	0	0	0	0	7.27274490362401e-06	0	0	4.43578644645451e-05	0.000598951834289992	0	0	0	0.000303549359294031	0	0	0	0	0	0	2.74752722549705e-05	0	0	0	0	0.000468280858331267	0	0	0	0	6.5161134176084e-05	0.000230806712201127	0	0	0	0	0	0	0	0	0	0	0	0
k__Bacteria|p__Pseudomonadota|c__Alphaproteobacteria|o__Hyphomicrobiales|f__Nitrobacteraceae|g__Bradyrhizobium|s__Bradyrhizobium_canariense	0	0	0	0	0	0	0	0	0	0	0	0	0	0	0.00174694285001248	0	0	0	0	0	0	0	0	0	0	0	0	0	0	0	0	0	0	0	0	0	0	0	0	0	0	0	0	0	0	0	0	0	0
k__Bacteria|p__Bacillota|c__Clostridia|o__Eubacteriales|f__Clostridiaceae|g__Clostridium|s__Clostridium_botulinum	0	8.51303264221021e-06	3.76210235131397e-05	2.25606174461977e-06	4.62543859069494e-05	0	0	3.81382822294798e-05	7.93733832183021e-06	0	2.07792711532115e-06	4.17629876750053e-05	5.83487592865697e-06	0	0	0.000158755357993332	0	0.0001103742607224	0.000628780815680493	4.83012918663523e-06	0	2.8269132420326e-05	0.000127006658510847	3.78191367857667e-05	7.82167544893402e-06	0	1.79339385439794e-05	0.000179312694442203	2.76997019907776e-06	3.6344793712143e-06	0	1.04979896349849e-05	1.64334521486152e-05	0	0.000111358934798651	0	0	0	0	0	0	6.23756941523678e-06	0	0	2.84904068212794e-05	5.32968782685976e-06	0	1.87182291485612e-05	5.39356077488797e-06
k__Bacteria|p__Bacteroidota|c__Bacteroidia|o__Bacteroidales|f__Prevotellaceae|g__Prevotella|s__Prevotella_copri	0	3.68898081162442e-05	1.54910096818811e-05	2.95092876196265e-05	1.15635964767373e-05	0	0	3.15755258718096e-05	3.75219629759246e-05	5.76014745977497e-05	4.08658999346492e-05	5.89595120117722e-05	1.89633467681352e-05	0	0	6.35021431973329e-05	1.83632470627986e-06	0	4.33641941848616e-05	6.02156105267191e-05	4.65842126103464e-05	1.54195267747233e-05	8.59162689926317e-05	3.02553094286134e-05	1.67763973414052e-05	7.49325606953742e-06	8.9669692719897e-06	0	5.9356504265952e-06	2.23260875660307e-05	0	8.74832469582075e-06	1.89945096263214e-05	7.30940720707551e-06	7.62415943642213e-06	6.20582230248419e-05	0	1.08125875819594e-05	2.64073667955612e-05	1.89750800274e-06	1.39056639755896e-05	0.000103365436023924	0	0.00012923235978289	2.82489626956754e-05	3.86402367447333e-05	5.15262303644076e-06	9.62651784783149e-05	4.65807521467598e-06
k__Bacteria|p__Pseudomonadota|c__Gammaproteobacteria|o__Xanthomonadales|f__Xanthomonadaceae|g__Stenotrophomonas|s__Stenotrophomonas_sp._NY11291	0	0	0	0	0	0.000620232110162009	0	0	0	0	0	0	0	0	0	0	0.00107700444023314	0	0	0	0	0	0	0	0	0	0	0	0	0	0	0	0	0	0	0	0	0	0	0	0	0	0	0	0	0	0	0	0
k__Viruses|p__Uroviricota|c__Caudoviricetes|o__|f__|g__Felixounavirus|s__Felixounavirus_HY02	0	0	0	8.12182228063116e-07	0	0	0	0	0	0	8.31170846128458e-06	0	0	2.21789322322726e-05	0.000549039181432493	0	0	0	0.000325231456386462	0	0	0	0	0	0	5.74482965331202e-05	0	0	0	0	0.000606010522546346	0	0	0	0	6.20582230248419e-05	5.98387772373291e-05	0	0	0	0	0	0	0	0	0	0	0	0
k__Bacteria|p__Actinomycetota|c__Actinomycetes|o__Propionibacteriales|f__Nocardioidaceae|g__Aeromicrobium|s__Aeromicrobium_sp._HA	0	4.7429753292314e-05	0	1.53412198634144e-06	0	1.12716925891511e-05	0	1.60973269150402e-05	3.75219629759246e-05	0	1.00433143907189e-05	0.000184248475036788	2.47982226967921e-05	5.54473305806814e-05	0	0	2.84630329473379e-05	3.86309912528398e-05	0	2.51166717705032e-05	0	0	0.000293235961561808	0	6.03073107043978e-06	7.74303127185533e-05	0	0	0.000102884607394317	5.50364019069594e-05	0	0.000120726880802326	2.20891207452165e-05	5.11658504495285e-05	4.76702494055081e-05	0.000121013534898442	0	7.56881130737159e-05	0	0	3.97304685016846e-06	0	0	0	1.27965386570153e-05	0	7.4947244166411e-06	6.15027529167012e-05	0
k__Bacteria|p__Bacteroidota|c__Bacteroidia|o__Bacteroidales|f__Prevotellaceae|g__Prevotella|s__Prevotella_bryantii	0	4.17543981975072e-05	0	0.000167490023920571	3.30388470763924e-06	0	0	5.36164811862492e-05	1.58746766436604e-05	0	6.06062075302001e-05	5.15895730103007e-05	6.56423541973909e-05	0	0	6.35021431973329e-05	0	0	0	3.54209473686583e-05	9.31684252206927e-05	1.28496056456027e-05	0.000212922927503479	0.000125559534128745	1.82383927524209e-05	1.24887601158957e-05	1.61405446895815e-05	1.79312694442203e-05	3.56139025595712e-06	1.0384226774898e-05	0	2.2745644209134e-05	2.34763602123074e-05	9.13675900884438e-06	2.19483377715183e-05	2.17203780586947e-05	0	1.94626576475269e-05	2.07267123104696e-05	0	8.74070307037061e-05	4.90094739768604e-05	0	0	5.98781431498076e-05	5.32968782685976e-06	0	5.3480654710175e-06	7.10969374871596e-06
k__Bacteria|p__Pseudomonadota|c__Gammaproteobacteria|o__Xanthomonadales|f__Xanthomonadaceae|g__Stenotrophomonas|s__Stenotrophomonas_sp._Pemsol	0	5.67535509480681e-06	0	0	0	0.00112109988598249	0	0	0	0	0	0	0	0	0	0	0.00054171578835256	0	0	0	0	0	0	0	0	0	0	0	0	0	0	0	0	0	0	0	0	0	0	0	0	0	0	0	0	0	0	0	0
k__Bacteria|p__Pseudomonadota|c__Alphaproteobacteria|o__Caulobacterales|f__Caulobacteraceae|g__Caulobacter|s__Caulobacter_sp._FWC26	0	0	0	0	0	8.67053276088549e-07	0.000407871928214541	4.9530236661662e-07	4.32945726645284e-06	0	0	1.22832316691192e-05	0	0	0	0	0	0	0	0	0	0	2.05451947591076e-05	0	4.38598623304711e-07	0	0	0	6.33136045503488e-06	3.6344793712143e-06	0	0	1.38723946709089e-06	0	2.61839819028639e-06	0	0	0	1.07471841609842e-06	7.59003201096001e-06	1.19191405505054e-05	1.24751388304736e-05	0	0.000581545619023003	5.11861546280614e-05	6.39562539223171e-05	1.45210285572421e-05	9.89392112138237e-05	6.12904633509997e-06
k__Bacteria|p__Bacillota|c__Bacilli|o__Lactobacillales|f__Streptococcaceae|g__Streptococcus|s__Streptococcus_macedonicus	0	2.71606279537183e-05	0	1.14607936626684e-05	4.7906328260769e-05	0	0	1.82023619731608e-05	0	0	3.77490092616675e-05	5.40462193441246e-05	0	0	0	0	0	0	0	0	0	5.13984225824109e-05	2.61484296934097e-05	0	4.38598623304711e-06	0	4.48348463599485e-05	0	0	5.192113387449e-06	0	0	9.92409772611176e-06	0	3.17288251293527e-05	0	0	0	0	5.123271607398e-05	7.15148433030322e-06	2.49502776609471e-05	0	0	0	0	0	0	4.41291336127198e-06
k__Bacteria|p__Bacteroidota|c__Bacteroidia|o__Bacteroidales|f__Prevotellaceae|g__Prevotella|s__Prevotella_sp._oral_taxon_313	0	0	0	1.10998237835293e-05	0	0	0	4.27198291206835e-05	0	0	0.000117402882015645	0	8.75231389298546e-05	0	0	0.000635021431973329	0	0	0	1.28803444976939e-06	0.000116460531525866	0	0	3.32808403714747e-05	0	0	0	5.9770898147401e-06	0	2.5960566937245e-06	0	0	6.40264369426565e-07	0	0	0	9.40323642300886e-05	0	0	0	0	0.000203166546667712	0	0	0	0	0	0	9.56131228275595e-06
k__Bacteria|p__Bacillota|c__Bacilli|o__Lactobacillales|f__Streptococcaceae|g__Lactococcus|s__Lactococcus_lactis	0	4.21597807042791e-05	0	1.80484939569581e-07	0	0	0	1.23825591654155e-06	0.000584476730971133	0	3.11689067298172e-06	2.21098170044146e-05	1.02110328751497e-05	0	0	0	0	4.23101332769198e-05	0	0	0	0	0	0	6.83482854649842e-06	0	2.51075139615712e-05	7.47136226842513e-05	0	0	0	0	1.06710728237761e-05	2.74102770265331e-05	1.07816396070616e-06	0	0	0.000175163918827743	0.000109467747239739	0	0	0	0	0.000323080899457224	0	0.000109258600450625	0	0	7.35485560211996e-07
k__Bacteria|p__Bacillota|c__Bacilli|o__Bacillales|f__Bacillaceae|g__Geobacillus|s__Geobacillus_stearothermophilus	0	0	0	2.07557680505019e-06	1.65194235381962e-05	0	0	0	0.000182558781402095	0.000198405079170027	2.424248301208e-06	0	4.52202884470915e-05	1.10894661161363e-05	0	0.000349261787585331	0	0	0	0	0	0	0.000364210270729635	0	5.84798164406282e-07	2.49775202317914e-05	0	0	3.9571002843968e-05	0.000238837215822654	0	8.74832469582075e-06	6.86149982568803e-05	9.13675900884438e-06	3.3885153050765e-06	0	0	1.51376226147432e-05	0	0	0	0	0	0	0	0	0	0	0
k__Viruses|p__|c__|o__|f__Anelloviridae|g__Alphatorquevirus|s__Torque_teno_virus_11	0	0	0	0	0	0	0	0	0	0	0	0	0	0	0	0	0	0	0	0	0	0.00155737220424705	0	0	0	0	0	0	0	0	0	0	0	0	0	0	0	0	0	0	0	0	0	0	0	0	0	0	0
k__Bacteria|p__Bacteroidota|c__Bacteroidia|o__Bacteroidales|f__Prevotellaceae|g__Prevotella|s__Prevotella_herbatica	0	2.63498629401745e-05	4.42600276625173e-06	5.50479065687223e-05	0	0	0	4.85396319284288e-05	2.16472863322642e-06	1.28003276883888e-05	6.44157405749555e-05	0.000120375670357368	2.47982226967921e-05	0	0	0	0	0	8.67283883697231e-05	4.31491540672747e-05	0.000186336850441385	1.79894479038438e-05	6.72388192116248e-05	5.14340260286427e-05	8.00442487531098e-06	7.49325606953742e-06	3.94546647967547e-05	0	3.16568022751744e-06	1.34994948073674e-05	0	3.4993298783283e-06	2.0061616908699e-05	1.27914626123821e-05	5.69886664944685e-06	5.27494895711156e-05	2.56451902445696e-05	6.48755254917565e-06	1.79631506690736e-05	1.89750800274e-06	1.39056639755896e-05	0.000211186278773017	0	0	4.56329397391679e-05	0	0	1.87182291485612e-05	2.69678038744399e-06
k__Bacteria|p__Actinomycetota|c__Actinomycetes|o__Micrococcales|f__Microbacteriaceae|g__Salinibacterium|s__Salinibacterium_sp._ZJ450	0	0	0	0	0	0	0.00152951973080453	0	0	0	0	0	0	0	0	0	0	0	0	0	0	0	5.60323493430207e-06	0	1.4619954110157e-07	0	0	0	1.18713008531904e-06	0	0	0	5.33553641188804e-07	0	1.30919909514319e-06	0	0	0	0	0	0	0	0	0	0	0	0	0	0
k__Bacteria|p__Actinomycetota|c__Actinomycetes|o__Actinomycetales|f__Actinomycetaceae|g__Actinomyces|s__Actinomyces_respiraculi	0	2.8376775474034e-06	0	4.06091114031558e-06	0	0	0	4.21007011624127e-05	2.16472863322642e-06	0	2.424248301208e-05	6.87860973470676e-05	0	0	0	0	0	0	4.33641941848616e-05	2.57606889953879e-06	0	7.70976338736164e-06	8.77840139707324e-05	2.269148207146e-05	4.4590860035979e-06	0	5.38018156319382e-06	1.19541796294802e-05	8.30991059723327e-06	7.42472214405207e-05	0	3.4993298783283e-06	0.000113113371932027	2.19282216212265e-05	3.84288440280267e-05	0	0	1.08125875819594e-05	5.66530136486168e-05	4.74377000685e-06	0	6.23756941523678e-06	0	0	8.45054439614221e-06	3.99726587014482e-06	5.15262303644076e-06	0	2.59871564608239e-05
k__Bacteria|p__Campylobacterota|c__Epsilonproteobacteria|o__Campylobacterales|f__Campylobacteraceae|g__Campylobacter|s__Campylobacter_curvus	0	2.02691253385957e-06	9.51590594744122e-05	2.97800150289809e-06	9.91165412291773e-06	0	0	4.70537248285789e-06	0	0	3.80953304475543e-06	0	0	0	0	0	0	5.88662723852798e-05	0	9.66025837327045e-07	0	2.31292901620849e-05	4.66936244525173e-05	3.02553094286134e-06	6.10383084099056e-06	3.49685283245079e-05	0	0	4.74852034127616e-06	1.0384226774898e-05	0	3.4993298783283e-06	6.40264369426565e-06	0	1.69425765253825e-06	4.65436672686314e-05	0	0	5.83418568739143e-06	0	0	0	0	0.000969242698371672	1.08649856521828e-05	0	9.36840552080137e-07	0	6.12904633509997e-06
k__Bacteria|p__Bacillota|c__Bacilli|o__Bacillales|f__Staphylococcaceae|g__Staphylococcus|s__Staphylococcus_capitis	0.00031028321367814	1.49991527505608e-05	1.32780082987552e-05	4.24139607988516e-06	5.78179823836867e-05	3.17919534565801e-05	0.000917711838482716	5.94362839939945e-06	1.08236431661321e-05	0	0	2.70231096720623e-05	2.91743796432849e-06	0	0	0	0	7.35828404815997e-06	0	0	0	0	3.17516646277117e-05	0	5.84798164406282e-07	0	0	0	1.18713008531904e-06	1.0384226774898e-06	0	0	4.26842912951044e-07	0	4.62070268874069e-07	2.79262003611789e-05	0	0	1.8423744275973e-06	0	0	0	0	0	0	0	1.87368110416027e-06	0	4.90323706807998e-07
k__Bacteria|p__Pseudomonadota|c__Gammaproteobacteria|o__Xanthomonadales|f__Rhodanobacteraceae|g__Rhodanobacter|s__Rhodanobacter_glycinis	0	0	0	9.02424697847907e-07	0	0	0	0	0	0	0	0	0	0	0.000698777140004991	0	0	0	0.000693827106957785	0	0	0	0	0	0	0	0	0	0	0	0	0	0	0	0	2.17203780586947e-05	0.000102580760978279	0	0	0	0	0	0	0	0	0	0	0	0
k__Bacteria|p__Pseudomonadota|c__Gammaproteobacteria|o__Xanthomonadales|f__Xanthomonadaceae|g__Stenotrophomonas|s__Stenotrophomonas_sp._WZN-1	0	0	0	0	0	6.21388181196794e-05	0	0	0	0	0	0	0	0	0	0	0.00145161468031423	0	0	0	0	0	0	0	0	0	0	0	0	0	0	0	0	0	0	0	0	0	0	0	0	0	0	0	0	0	0	0	0
k__Bacteria|p__Pseudomonadota|c__Betaproteobacteria|o__Burkholderiales|f__Comamonadaceae|g__Hydrogenophaga|s__Hydrogenophaga_sp._NH-16	0	4.86459008126298e-06	0	0	0	0	0	0	0	0	0	0.000162138658032374	0	0	0	0	0	9.74972636381196e-05	0	0	0	0	6.91065641897255e-05	0	0	0	1.07603631263876e-05	0.0006186287958256	8.70562062567295e-06	0	0.00019282152990111	2.2745644209134e-05	2.66776820594402e-06	0	3.3885153050765e-06	0	0	7.13630780409321e-05	0	0	0	0	0	0	2.43858566860104e-05	7.99453174028964e-06	5.15262303644076e-06	7.21988838587362e-05	0
k__Bacteria|p__Pseudomonadota|c__Alphaproteobacteria|o__Hyphomicrobiales|f__Rhizobiaceae|g__Rhizobium|s__Rhizobium_sp._X9	0	2.63498629401745e-05	0	0	2.47791353072943e-05	0	0	2.30315600476729e-05	0	0	0	0.000385693474410343	0	0.000140466570804393	0	0	0	4.23101332769198e-05	0	0	0	0	0.000138213128379451	0	5.37283313548271e-06	0.000134878609251674	0	0	8.90347563989279e-05	5.45171905682145e-05	0	9.44819067148641e-05	2.17689885605032e-05	0	3.01115791882935e-05	0.000232718336343157	0	5.19004203934052e-05	0	0	0	0	0	0	1.03820974009747e-05	0	0	0	0
k__Bacteria|p__Pseudomonadota|c__Gammaproteobacteria|o__Xanthomonadales|f__Xanthomonadaceae|g__Stenotrophomonas|s__Stenotrophomonas_sp._SXG-1	0	0	0	0	0	0.000893642909888598	0	0	0	0	0	0	0	0	0	0	0.000605987153072355	0	0	0	0	0	0	0	0	0	0	0	0	0	0	0	0	0	0	0	0	0	0	0	0	0	0	0	0	0	0	0	0
k__Bacteria|p__Pseudomonadota|c__Betaproteobacteria|o__Burkholderiales|f__Comamonadaceae|g__Diaphorobacter|s__Diaphorobacter_sp._JS3051	0	0	0	0	0	0	0	0	0	0	0	0	0	0	0	0	0	0	0	0	0	0	0	0	0	0	0	0	0	2.02492422110511e-05	0	0	0	0	0	0	0	0	0	0	1.0329921810438e-05	1.96037895907442e-05	0	0	5.52907047633304e-05	5.99589880521723e-05	0.000161604995233824	0.00029949166637698	9.56131228275595e-06
k__Bacteria|p__Bacteroidota|c__Bacteroidia|o__Bacteroidales|f__Rikenellaceae|g__Alistipes|s__Alistipes_onderdonkii	0	1.45937702437889e-05	0	2.34630421440456e-06	1.65194235381962e-05	0	0	0	2.09257101211887e-05	1.28003276883888e-05	3.11689067298172e-06	0.000154768719030902	0	0	0	0	0	0	0	0.000128803444976939	0	0	2.9883919649611e-05	7.56382735715334e-06	2.93861077614157e-05	0	0	0	2.53254418201395e-05	3.32295256796736e-05	0	1.74966493916415e-05	5.04741744564609e-05	2.55829252247643e-05	4.46667926578266e-06	3.41320226636631e-05	0	0	5.22006087819234e-06	1.89750800274e-06	4.3703515351853e-06	2.85146030410824e-05	5.14019892569842e-05	0.000258464719565779	1.76254211690966e-05	3.46429708745884e-05	2.81052165624041e-06	4.81325892391575e-05	3.01549079686918e-05
k__Bacteria|p__Actinomycetota|c__Actinomycetes|o__Actinomycetales|f__Actinomycetaceae|g__Actinomyces|s__Actinomyces_radicidentis	0	2.02691253385957e-06	4.42600276625173e-06	2.70727409354372e-06	0	0	0	1.01536985156407e-05	1.44315242215095e-06	3.20008192209721e-05	7.37664125939007e-05	5.15895730103007e-05	4.37615694649273e-06	0	0.000149737958572498	0.000222257501190665	0	9.19785506019996e-06	0	3.22008612442348e-06	0	1.28496056456027e-05	0.000117667933620343	2.87425439571827e-05	8.99127177774658e-06	0	1.43471508351835e-05	4.18396287031807e-05	9.89275071099199e-06	0.00010280384507149	0	5.24899481749245e-06	0.000142565532925649	1.27914626123821e-05	7.75507934593645e-05	0	0	0	3.36233333036506e-05	1.89750800274e-06	0	2.0494870935778e-05	0	0	4.53914956135638e-05	2.66484391342988e-06	3.74736220832055e-06	1.0696130942035e-05	4.31484861991038e-05
k__Bacteria|p__Actinomycetota|c__Actinomycetes|o__Actinomycetales|f__Actinomycetaceae|g__Mobiluncus|s__Mobiluncus_sp._Marseille-Q7826	0	2.02691253385957e-05	0	4.8730933683787e-06	1.65194235381962e-05	0	0.000611807892321811	2.84798860804557e-05	0	0	1.07359567624926e-05	1.96531706705908e-05	0	0	0	0	0	3.67914202407998e-06	0	9.66025837327045e-07	0	5.13984225824109e-06	1.12064698686041e-05	2.11787166000293e-05	7.57313622906135e-05	0	2.69009078159691e-05	6.87365328695112e-05	2.37426017063808e-06	9.3458040974082e-06	0	3.14939689049547e-05	7.18163201040131e-05	2.01008698194576e-05	2.7108122440612e-05	1.24116446049684e-05	0	0	4.03787062048407e-05	0	0	2.0494870935778e-05	0	0	1.44866475362438e-05	6.7953519792462e-05	0	0	3.55484687435798e-05
k__Bacteria|p__Bacillota|c__Clostridia|o__Eubacteriales|f__Lachnospiraceae|g__Lachnoclostridium|s__Lachnoclostridium_phocaeense	0	0	0	6.31697288493535e-07	2.31271929534747e-05	0	0	8.5439658241367e-06	5.77260968860379e-05	0	2.38961618261932e-05	0	0	0	0	0	0	0	0	1.28803444976939e-06	0	0	0.000847956220057713	0	1.28290097316628e-05	0	1.97273323983773e-05	0	2.76997019907776e-06	4.1536907099592e-06	0	0	4.69527204246148e-06	7.30940720707551e-06	5.78357953207376e-05	0.000121013534898442	0	1.29751050983513e-05	0.000125742054683515	0	0	5.34648807020295e-06	0	0	0	0	1.63947096614024e-05	1.60441964130525e-05	5.78581974033437e-05
k__Viruses|p__Uroviricota|c__Caudoviricetes|o__|f__|g__Felixounavirus|s__Felixounavirus_EC6	0	0	0	8.12182228063116e-07	0	0	0	0	0	0	1.73160592943429e-06	0	0	7.39297741075752e-06	0.000748689792862491	0	0	0	0.000173456776739446	0	0	0	0	0	0	5.99460485562993e-05	0	0	0	0	0.000275459328430157	0	0	0	0	5.27494895711156e-05	0.000111129157726468	0	0	0	0	0	0	0	0	0	0	0	0
k__Bacteria|p__Actinomycetota|c__Actinomycetes|o__Mycobacteriales|f__Mycobacteriaceae|g__Mycobacterium|s__Mycobacterium_intracellulare	0	0	0	1.71460692591102e-06	0	0	0.000917711838482716	0	0	0	0	0	0	0	0	0	0	0	0.000498688233125908	0	0	0	0	0	0	0	0	0	0	0	0	0	0	0	5.15978466909377e-06	0	0	0	0	0	0	0	0	0	0	0	0	0	0
k__Bacteria|p__Pseudomonadota|c__Gammaproteobacteria|o__Xanthomonadales|f__Xanthomonadaceae|g__Stenotrophomonas|s__Stenotrophomonas_sp._ASS1	0	0	0	0	0	5.49133741522748e-05	0	0	0	0	0	0	0	0	0	0	0.00136530741911908	0	0	0	0	0	0	0	0	0	0	0	0	0	0	0	0	0	0	0	0	0	0	0	0	0	0	0	0	0	0	0	0
k__Bacteria|p__Pseudomonadota|c__Betaproteobacteria|o__Burkholderiales|f__Alcaligenaceae|g__Alcaligenes|s__Alcaligenes_faecalis	0	1.74314477911923e-05	0	1.44387951655665e-06	9.91165412291773e-06	0.000102312286578449	0	1.23825591654155e-05	1.73178290658114e-05	0	9.35067201894515e-06	0.000132658902026488	1.60459088038067e-05	0	0	0	0.000235049562403822	3.12727072046799e-05	0	2.47946631580608e-05	0	0	0.000143816363313753	1.66404201857373e-05	2.08334346069738e-06	2.49775202317914e-05	0	2.98854490737005e-05	5.69822440953139e-05	2.23260875660307e-05	0	3.14939689049547e-05	1.10979157367271e-05	1.64461662159199e-05	2.35655837125775e-05	5.89553118735998e-05	0	4.32503503278377e-05	0	9.48754001370001e-06	1.0329921810438e-05	8.01973210530443e-06	0	0	2.51101890628226e-05	5.32968782685976e-06	7.02630414060103e-06	4.01104910326312e-05	3.67742780105998e-06
k__Bacteria|p__Bacteroidota|c__Bacteroidia|o__Bacteroidales|f__Prevotellaceae|g__Pseudoprevotella|s__Pseudoprevotella_muciniphila	2.13988423226303e-05	2.06745078453677e-05	0	2.37337695533999e-05	0	0	0	8.04866345752008e-06	1.08236431661321e-05	0	3.08225855439303e-05	0.000108092438688249	1.60459088038067e-05	0	0	0.000190506429591999	0	0	0	0.000287553690911017	9.31684252206927e-05	1.02796845164822e-05	9.33872489050345e-06	7.41255081001027e-05	1.69956966530576e-05	1.7484264162254e-05	5.38018156319382e-06	0	0	1.60955515010919e-05	0	0	2.55038640488249e-05	2.37555734229954e-05	5.46783151500981e-06	0.000124116446049684	0	0	7.8300913172885e-06	0	1.19191405505054e-06	1.42573015205412e-05	0	0	4.82888251208126e-07	0	0	5.3480654710175e-05	9.80647413615995e-07
k__Bacteria|p__Pseudomonadota|c__Gammaproteobacteria|o__Oceanospirillales|f__Halomonadaceae|g__Halomonas|s__Halomonas_hydrothermalis	6.4196526967891e-05	9.32379765575404e-06	0	1.08290963741749e-06	4.95582706145886e-06	4.91330189783511e-06	0	5.32450044112867e-06	4.32945726645284e-06	5.76014745977497e-05	3.11689067298172e-06	7.36993900147153e-05	4.37615694649273e-06	0	0	0	5.50897411883959e-06	9.19785506019996e-06	0	3.22008612442348e-06	0	0	9.89904838393366e-05	0	1.57164506684188e-06	1.49865121390748e-05	0	0	3.04696721898553e-05	2.64797782759899e-05	0	1.04979896349849e-05	4.58856131422372e-06	1.09641108106133e-05	1.08586513185406e-05	7.44698676298103e-05	0	2.81127277130945e-05	0	1.043629401507e-05	3.97304685016846e-06	4.45540672516913e-06	0	0.000581545619023003	2.22128595555738e-05	7.99453174028964e-06	4.21578248436062e-06	4.54585565036487e-05	1.71613297382799e-06
k__Bacteria|p__Actinomycetota|c__Actinomycetes|o__Mycobacteriales|f__Nocardiaceae|g__Rhodococcus|s__Rhodococcus_fascians	0	4.05382506771915e-06	0	3.60969879139163e-07	4.95582706145886e-06	1.44508879348092e-06	0.00101967982053635	3.96241893293296e-06	5.77260968860379e-06	1.28003276883888e-05	2.77056948709486e-06	2.94797560058861e-05	4.37615694649273e-06	0	9.98253057149988e-05	0	0	0	0	6.11816363640462e-06	0	7.70976338736164e-06	4.66936244525173e-05	4.538296414292e-06	1.05994667298639e-06	7.49325606953742e-06	0	5.9770898147401e-06	3.40310624458125e-05	2.54413555985001e-05	0	2.2745644209134e-05	3.41474330360835e-06	5.48205540530663e-06	1.23988855481208e-05	6.20582230248419e-06	0	1.51376226147432e-05	0	0	0	0	0	0	7.24332376812189e-07	0	0	0	0
k__Bacteria|p__Pseudomonadota|c__Gammaproteobacteria|o__Oceanospirillales|f__Halomonadaceae|g__Halomonas|s__Halomonas_sp._KO116	5.34971058065759e-05	1.29722402167013e-05	8.85200553250346e-06	9.02424697847907e-07	1.3215538830557e-05	6.35839069131603e-06	0	2.60033742473726e-06	7.93733832183021e-06	7.68019661303329e-05	6.23378134596344e-06	9.82658533529538e-05	5.83487592865697e-06	0	0	0	1.3772435297099e-05	2.57539941685599e-05	0	9.66025837327045e-06	0	0	0.000121403423576545	3.02553094286134e-06	2.22954300179895e-06	1.24887601158957e-05	0	0	4.39238131568045e-05	2.69989896147348e-05	0.000137729664215079	2.97443039657906e-05	8.21672607430759e-06	2.19282216212265e-05	1.89448810238368e-05	4.96465784198735e-05	0	2.16251751639188e-05	0	7.59003201096001e-06	3.97304685016846e-06	1.60394642106089e-05	0.000102803978513968	0.00012923235978289	1.85911976715129e-05	1.59890634805793e-05	9.36840552080137e-06	2.94143600905962e-05	2.69678038744399e-06
k__Bacteria|p__Actinomycetota|c__Actinomycetes|o__Mycobacteriales|f__Hoyosellaceae|g__Hoyosella|s__Hoyosella_subflava	4.27976846452607e-05	1.37830052302451e-05	0	2.70727409354372e-07	1.3215538830557e-05	5.49133741522748e-06	0.000509839910268176	5.20067484947452e-06	1.73178290658114e-05	3.84009830651665e-05	6.23378134596344e-06	5.15895730103007e-05	7.29359491082121e-06	7.39297741075752e-06	9.98253057149988e-05	0	1.10179482376792e-05	2.02352811324399e-05	0	9.9822669857128e-06	0	0	8.40485240145311e-05	0	2.41229242817591e-06	3.49685283245079e-05	0	2.09198143515904e-05	5.26294337824774e-05	2.95950463084593e-05	0	1.22476545741491e-05	9.49725481316072e-06	7.30940720707551e-06	1.48632603154492e-05	4.65436672686314e-05	2.56451902445696e-05	1.94626576475269e-05	0	0	1.98652342508423e-06	4.45540672516913e-06	0	0	1.23136504058072e-05	6.6621097835747e-06	3.74736220832055e-06	3.47624255616137e-05	1.71613297382799e-06
k__Bacteria|p__Bacillota|c__Clostridia|o__Eubacteriales|f__Lachnospiraceae|g__Mediterraneibacter|s__[Ruminococcus]_gnavus	0	2.8376775474034e-06	0	4.51212348923953e-07	9.91165412291773e-06	0	0	1.1144303248874e-05	1.58746766436604e-05	1.28003276883888e-05	3.08225855439303e-05	0	0	0	0	0	1.83632470627986e-06	0	0	4.18611196175053e-06	0	0	0.000209187437547277	0	2.55849196927748e-06	0	0	0	1.9785501421984e-06	1.19418607911327e-05	0	6.64872676882377e-05	1.64334521486152e-05	1.4618814414151e-05	1.39391197777011e-05	0	0	0	2.91709284369572e-05	4.74377000685e-06	4.76765622020215e-06	0.000167523292866359	0	0.000193848539674334	1.76254211690966e-05	7.72804734894665e-05	1.03052460728815e-05	7.75469493297537e-05	2.59871564608239e-05
k__Viruses|p__Uroviricota|c__Caudoviricetes|o__|f__|g__|s__Streptococcus_phage_phiARI0468-2	0	0	0	0	0	0	0	0	0	0.000396810158340054	0	0	0	0	0	0	0	0	0	0.00030301010430825	0	0	0	4.23574332000587e-05	3.21638990423455e-06	0	0	0	0.000555181169900871	0	0	0	0	0	0	6.5161134176084e-05	0	0	0	0	0	0	0	0	0	0	0	0	0
k__Bacteria|p__Bacteroidota|c__Bacteroidia|o__Bacteroidales|f__Porphyromonadaceae|g__Porphyromonas|s__Porphyromonas_cangingivalis	0	5.99966110022434e-05	0	4.51212348923953e-07	0	0	0	1.48590709984986e-06	8.65891453290568e-06	0	1.6969738108456e-05	0.000584681827450075	0	0	0	0	0	0	0	0.000118499169378784	0	0	3.92226445401145e-05	1.3614889242876e-05	5.4459329060335e-05	0	0	0	7.9142005687936e-07	3.01142576472042e-05	0	0	1.54730555944753e-05	2.19282216212265e-05	4.08162070838761e-06	1.55145557562105e-05	0	0	2.45649923679639e-06	0	1.94679295658254e-05	0	0	0	1.44866475362438e-06	5.06320343551677e-05	0	0	1.71613297382799e-05
k__Bacteria|p__Actinomycetota|c__Actinomycetes|o__Mycobacteriales|f__Nocardiaceae|g__Rhodococcus|s__Rhodococcus_pyridinivorans	0	1.45937702437889e-05	0	4.42188101945474e-06	2.47791353072943e-05	6.35839069131603e-06	0	9.16309378240748e-06	5.77260968860379e-06	5.12013107535553e-05	1.97403075955509e-05	0.000140028841027959	2.77156606611206e-05	0	0	0	7.34529882511945e-06	2.20748521444799e-05	0	2.8658766507369e-05	0	4.88285014532904e-05	0.00016249381309476	0	2.88744093675602e-06	3.24707763013288e-05	0	6.27594430547711e-05	5.61908240384345e-05	4.77674431645308e-05	0	0	2.07018812781256e-05	0	4.96725539039624e-05	7.13669564785682e-05	0	3.89253152950539e-05	3.63868949450466e-05	1.612881802329e-05	7.54878901532007e-06	3.02967657311501e-05	0	0	6.10853637778279e-05	9.32695369700458e-06	0	3.47624255616137e-05	5.63872262829197e-06
k__Bacteria|p__Pseudomonadota|c__Gammaproteobacteria|o__Enterobacterales|f__Enterobacteriaceae|g__Klebsiella|s__Klebsiella_quasipneumoniae	5.34971058065759e-05	0	6.63900414937759e-06	0	0	0	0	0	0	0	0	0	0.00118010365657087	0	0	0	0	4.96684173250798e-05	0	0	0	0	0	0	2.19299311652356e-07	0	0	0	0	0	0	0	2.02750383651746e-06	0	1.07816396070616e-06	0	0	0	0	0	0	5.88113687722325e-05	0	0	0	0	0	0	0
k__Bacteria|p__Bacillota|c__Clostridia|o__Eubacteriales|f__Lachnospiraceae|g__Mediterraneibacter|s__[Ruminococcus]_torques	0	2.8376775474034e-05	0	0.000423327425760453	1.65194235381962e-05	0	0	0	4.76240299309812e-05	2.56006553767776e-05	5.85282804148789e-05	7.12427436808915e-05	0	0	0	0	1.83632470627986e-06	0	0	1.19143186603669e-05	0	0	0.000125138913532746	0	6.06728095571517e-06	3.24707763013288e-05	0	0	1.14755908247507e-05	3.16718916634389e-05	0.000110183731372063	1.22476545741491e-05	5.01540422717476e-05	0	3.01115791882935e-05	0	0	1.51376226147432e-05	6.14124809199098e-06	0	0	6.1484612807334e-05	0	0	0	9.32695369700458e-06	0	1.60441964130525e-05	9.56131228275595e-06
k__Bacteria|p__Actinomycetota|c__Actinomycetes|o__Micrococcales|f__Microbacteriaceae|g__Microbacterium|s__Microbacterium_paraoxydans	0	0	0	0	0	1.01156215543664e-05	0	2.72416301639141e-05	0	0	1.41991686213612e-05	0.000343930486735338	0	0	0	0	0	9.74972636381196e-05	0	2.83367578949267e-05	0	0	0.000240939102174989	0	3.10674024840837e-06	0	0	0	7.59763254604185e-05	9.8650154361531e-06	0	0	2.87051858959577e-05	6.57846648636796e-05	4.81323196743822e-05	0.000105498979142231	0	6.05504904589727e-05	0	0	0	0	0	0	9.22316559807521e-05	0	0	0	1.52000349110479e-05
k__Viruses|p__Peploviricota|c__Herviviricetes|o__Herpesvirales|f__Herpesviridae|g__Lymphocryptovirus|s__Human_gammaherpesvirus_4	0	0	0	0	0	0	0	0	0	0	0	0	3.50092555719418e-05	0	0	0	1.83632470627986e-06	3.67914202407998e-06	4.33641941848616e-05	0.00122137866699383	0	0	1.30742148467048e-05	0	0	0	0	0	0	2.5960566937245e-06	0	0	0	0	0	0	0	0	0	0	0	0	0	0	0	0	0	0	0
k__Bacteria|p__Deinococcota|c__Deinococci|o__Thermales|f__Thermaceae|g__Thermus|s__Thermus_parvatiensis	0	0	0	0	0	0	0	0	5.05103347752831e-06	0	0	0	0	0	0	0	0	0	0	0	0	0	0	0	0	0	1.07603631263876e-05	1.49427245368503e-05	0.00129278466291243	0	0	0	0	0	1.54023422958023e-07	0	0	0	0	0	0	0	0	0	0	0	0	0	0
k__Bacteria|p__Pseudomonadota|c__Gammaproteobacteria|o__Xanthomonadales|f__Xanthomonadaceae|g__Pseudoxanthomonas|s__Pseudoxanthomonas_suwonensis	0	0	0	0	0	5.78035517392366e-07	0	0	0	0	0	0	0	0	0	0	0	0.000386309912528398	0	0	0.000908392145901754	0	1.12064698686041e-05	0	0	0	0	0	7.9142005687936e-07	0	0	0	0	0	2.31035134437034e-07	0	0	1.08125875819594e-05	0	0	0	0	0	0	0	0	0	0	0
k__Bacteria|p__Bacillota|c__Negativicutes|o__Acidaminococcales|f__Acidaminococcaceae|g__Phascolarctobacterium|s__Phascolarctobacterium_faecium	0	0	0	6.31697288493535e-07	0	0	0	0	4.32945726645284e-06	0	1.73160592943429e-06	0	0	0	0	0	0	0	0	0	0	0	0	0	2.19299311652356e-07	0	0	5.9770898147401e-06	1.9785501421984e-06	3.1152680324694e-06	0	0	1.60066092356641e-06	0	8.47128826269126e-07	0	0	0	1.8423744275973e-06	0	3.17843748013477e-06	0	0	0.00116309123804601	5.55321488889345e-06	2.93132830477287e-05	2.81052165624041e-06	1.60441964130525e-05	4.16775150786798e-06
k__Bacteria|p__Pseudomonadota|c__Betaproteobacteria|o__Burkholderiales|f__Comamonadaceae|g__Acidovorax|s__Acidovorax_avenae	0	2.06745078453677e-05	0	0	0	8.95955051958168e-06	0	2.60033742473726e-05	2.09257101211887e-05	0	1.17749203201532e-05	0.000378323535408872	4.2302850482763e-05	4.06613757591664e-05	0	0	0	5.15079883371198e-05	0	3.86410334930818e-06	0	0	9.15195039269338e-05	0	3.03364047785759e-06	6.24438005794785e-05	0	3.28739939810706e-05	0.000102884607394317	3.84216390671226e-05	0	9.27322417757e-05	1.6967005789804e-05	1.82735180176888e-05	6.00691349536289e-05	8.37786010835366e-05	0	8.00131481064997e-05	0	0	0	0	0	0	0	0	0	0	0
k__Bacteria|p__Pseudomonadota|c__Betaproteobacteria|o__Burkholderiales|f__Alcaligenaceae|g__Bordetella|s__Bordetella_hinzii	0	0	0	0	0	0	0	0	0	0	0	0	0	0	0	0	0	0	0	0	0	0	0	0	0	0	0	0	0	0	0	0	0	0	0	0	0	0	0	0	0	0	0	0	0	0	0.00127410315082899	0	0
k__Bacteria|p__Actinomycetota|c__Actinomycetes|o__Bifidobacteriales|f__Bifidobacteriaceae|g__Bifidobacterium|s__Bifidobacterium_adolescentis	0	0	0	4.51212348923953e-07	6.60776941527848e-06	0	0	9.90604733233241e-07	1.73178290658114e-05	0	2.25108770826457e-05	3.193640233971e-05	0	0	0	0.000127004286394666	5.50897411883959e-06	0	0	5.47414641151992e-06	0	0	3.36194096058124e-05	0	7.30997705507852e-08	0	0	0	7.91420056879359e-06	2.44029329210103e-05	0	8.74832469582075e-06	5.98647185413839e-05	0	7.08507745606905e-06	1.86174669074526e-05	0	1.51376226147432e-05	3.37768645059504e-06	0	0	2.67324403510148e-06	0	0.000646161798914448	1.30379827826194e-05	1.19917976104345e-05	0	0	0
k__Bacteria|p__Bacillota|c__Negativicutes|o__Selenomonadales|f__Selenomonadaceae|g__Megamonas|s__Megamonas_funiformis	0	0	0	1.26339457698707e-06	0	0	0	2.22886064977479e-06	9.38049074398115e-06	0	1.38528474354743e-06	0	0	0	0	0	0	0	0	0	0	0	5.60323493430207e-06	0	1.16959632881256e-06	0	0	0	0	3.1152680324694e-06	0	0.000124226210680655	9.60396554139848e-07	0	4.62070268874069e-07	0	0	0	1.2282496183982e-06	0	7.94609370033691e-07	0	0	0.00103385887826312	9.65776502416252e-07	2.66484391342988e-05	9.36840552080137e-07	0	6.12904633509997e-06
k__Bacteria|p__Pseudomonadota|c__Alphaproteobacteria|o__Hyphomicrobiales|f__Rhizobiaceae|g__Agrobacterium|s__Agrobacterium_pusense	0	5.26997258803489e-06	0	7.49012499213762e-06	0	0	0	4.45772129954958e-06	0	0	1.6969738108456e-05	0.000110549085022073	1.02110328751497e-05	0	0	0	0.000116606618848771	4.41497042889598e-05	0	0	0	0	0	0	0	0	0	0	1.9785501421984e-05	1.71339741785817e-05	0.000468280858331267	0	0	0	1.04735927611456e-05	0	0	0	0	0	0	0	0	0	8.20910027053814e-06	0	0	0	0
k__Bacteria|p__Bacillota|c__Clostridia|o__Eubacteriales|f__Oscillospiraceae|g__Flavonifractor|s__Flavonifractor_plautii	0	0	0	0	1.81713658920158e-05	0	0	1.60973269150402e-06	5.77260968860379e-06	0	2.07792711532115e-06	1.22832316691192e-05	0	0	0	0	0	0	0	6.44017224884697e-07	0	0	3.36194096058124e-05	6.05106188572267e-06	4.75148508580104e-07	0	0	0	3.56139025595712e-06	9.3458040974082e-06	0	8.74832469582075e-06	8.53685825902087e-06	5.48205540530663e-06	2.07931620993331e-06	2.79262003611789e-05	0	0	1.99590562989707e-06	0	1.98652342508423e-06	6.05935314623001e-05	0	0.000710777978805893	9.41632089855846e-06	7.06183637058918e-05	5.15262303644076e-06	5.61546874456837e-05	1.88774627121079e-05
k__Bacteria|p__Pseudomonadota|c__Alphaproteobacteria|o__Sphingomonadales|f__Sphingomonadaceae|g__Sphingobium|s__Sphingobium_sp._LF-16	0	2.75660104604902e-05	0	0	0	8.95955051958168e-06	0	2.36506880059436e-05	1.15452193772076e-05	0.000179204587637444	0	0.000452022925423587	0	0	0	0	0	0	0	0	0	0	8.96517589488331e-05	0	4.60528554469947e-06	0.000104905584973524	0	0	9.06175965126867e-05	1.92108195335613e-05	0	0	1.5152923409762e-05	0	4.18173593331032e-05	0.000130322268352168	0	5.6225455426189e-05	0	0	0	0	0	0	0	0	0	0	0
k__Bacteria|p__Bacillota|c__Erysipelotrichia|o__Erysipelotrichales|f__Coprobacillaceae|g__Thomasclavelia|s__[Clostridium]_innocuum	0	1.21614752031574e-06	8.85200553250346e-06	2.70727409354372e-07	0	0	0	2.82322348971474e-05	1.51531004325849e-05	1.92004915325832e-05	1.24675626919269e-05	1.22832316691192e-05	0	0	9.98253057149988e-05	0	0	0	0	2.57606889953879e-06	0	0	8.59162689926317e-05	6.05106188572267e-05	1.16228635175748e-05	0.000222299930062943	0	0	1.58284011375872e-06	3.1152680324694e-06	0	0	1.60066092356641e-05	5.48205540530663e-06	4.08932187953551e-05	1.24116446049684e-05	0	0	2.54861795817626e-05	1.138504801644e-05	1.19191405505054e-06	0	5.14019892569842e-05	0.000387697079348669	1.9315530048325e-05	1.46566415238643e-05	0	1.0696130942035e-05	8.82582672254396e-06
k__Bacteria|p__Actinomycetota|c__Coriobacteriia|o__Eggerthellales|f__Eggerthellaceae|g__Gordonibacter|s__Gordonibacter_pamelaeae	0	3.24306005417532e-06	0	1.29949156490099e-05	0	0	0	7.67718668255762e-06	0	0	7.61906608951087e-06	0.000680491034469205	4.66790074292558e-05	0	0	0	0	0	0	3.54209473686583e-06	0	0	3.73548995620138e-05	0	5.84798164406282e-07	0	0	0	3.16568022751744e-06	0	0	3.32436338441189e-05	5.44224714012581e-06	0	5.77587836092586e-05	0	0	4.32503503278377e-06	4.14534246209391e-06	0	0	2.31681149708795e-05	5.14019892569842e-05	0	0.000184704756087108	0	9.36840552080137e-07	1.60441964130525e-05	1.47097112042399e-06
k__Bacteria|p__Pseudomonadota|c__Betaproteobacteria|o__Burkholderiales|f__Burkholderiaceae|g__Ralstonia|s__Ralstonia_pickettii	5.34971058065759e-05	2.8376775474034e-06	8.85200553250346e-06	0	0	0	0	1.36208150819571e-06	5.05103347752831e-05	8.96022938187218e-05	2.77056948709486e-06	5.15895730103007e-05	1.31284708394782e-05	1.4785954821515e-05	0	0.000158755357993332	0	0	0	3.54209473686583e-06	0	0	5.79000943211214e-05	3.02553094286134e-06	5.11698393855496e-07	9.99100809271655e-06	0	0	1.78069512797856e-05	3.32295256796736e-05	0	6.9986597566566e-06	2.03817490934123e-05	0	3.08046845916046e-06	1.24116446049684e-05	0	0	3.37768645059504e-06	0.0004364268406302	9.13800775538745e-06	0	0	0	1.49695357874519e-05	8.39425832730412e-05	7.96314469268117e-06	1.60441964130525e-05	0
k__Bacteria|p__Pseudomonadota|c__Alphaproteobacteria|o__Sphingomonadales|f__Sphingomonadaceae|g__Blastomonas|s__Blastomonas_fulva	0	0	0	0	0	0	0	9.90604733233241e-07	0	0	0	0	0	0	0	0	0	0	0	0	0	0	0	0	1.09649655826178e-07	0	0	0	0	1.0384226774898e-06	0	0	9.60396554139848e-07	0	4.62070268874069e-07	0	0	0	0	7.59003201096001e-06	1.11245311804717e-05	2.67324403510148e-05	0	0.000452313259240114	5.07032663768532e-05	5.19644563118827e-05	1.17105069010017e-05	0.000131027604039929	1.05419596963719e-05
k__Bacteria|p__Bacteroidota|c__Flavobacteriia|o__Flavobacteriales|f__Flavobacteriaceae|g__Capnocytophaga|s__Capnocytophaga_canimorsus	4.27976846452607e-05	0.000125668577099294	2.65560165975104e-05	2.14777078087802e-05	0	0	0	1.70879316482734e-05	1.73178290658114e-05	0	1.90476652237772e-05	0.000331647255066219	5.83487592865697e-06	0	0	0.000127004286394666	0	0	0	7.37399722492978e-05	0	0	4.10903895182152e-05	0	5.86260159817297e-05	2.74752722549705e-05	0	1.19541796294802e-05	7.51849054035392e-06	1.66147628398368e-05	0	0	2.81716322547689e-05	0	9.16439366600236e-06	4.03378449661472e-05	0	0	1.18219025770826e-05	3.79501600548e-06	3.05924607462971e-05	0	0	0	1.61767564154722e-05	1.46566415238643e-05	0	0	2.94194224084799e-05
k__Bacteria|p__Pseudomonadota|c__Gammaproteobacteria|o__Oceanospirillales|f__Halomonadaceae|g__Halomonas|s__Halomonas_socia	2.13988423226303e-05	1.29722402167013e-05	0	4.51212348923953e-07	1.15635964767373e-05	4.33526638044275e-06	0.000611807892321811	3.5909421579705e-06	2.88630484430189e-06	1.92004915325832e-05	2.77056948709486e-06	5.40462193441246e-05	8.75231389298546e-06	0	0	0	6.42713647197952e-06	1.28769970842799e-05	0	3.86410334930818e-06	0	0	5.22968593868193e-05	0	1.53509518156649e-06	4.99550404635828e-06	7.17357541759176e-06	8.96563472211015e-06	2.69082819338982e-05	1.34994948073674e-05	5.50918656860315e-05	1.39973195133132e-05	7.25632952016774e-06	1.4618814414151e-05	1.40931432006591e-05	1.86174669074526e-05	0	1.29751050983513e-05	0	5.69252400822e-06	7.94609370033691e-07	2.67324403510148e-06	5.14019892569842e-05	0	8.93343264735033e-06	2.66484391342988e-06	3.74736220832055e-06	2.139226188407e-05	4.90323706807998e-07
k__Bacteria|p__Pseudomonadota|c__Gammaproteobacteria|o__Vibrionales|f__Vibrionaceae|g__Vibrio|s__Vibrio_vulnificus	0	1.37830052302451e-05	0	1.44387951655665e-06	9.91165412291773e-06	2.60115982826565e-06	0.000509839910268176	4.45772129954958e-06	6.78281638410945e-05	4.48011469093609e-05	7.61906608951087e-06	4.91329266764769e-05	0	0	0	9.52532147959994e-05	0	3.67914202407998e-06	0	1.61004306221174e-06	0	0	0.00029697145151801	0	3.65498852753926e-07	4.99550404635828e-06	0	0	1.42455610238285e-05	7.7881700811735e-06	0	1.39973195133132e-05	4.48185058598596e-06	0	3.85058557395057e-06	0	0	3.6762797778662e-05	0	0	0	0	0	0	0	0	0	8.02209820652624e-06	0
k__Bacteria|p__Bacillota|c__Bacilli|o__Lactobacillales|f__Lactobacillaceae|g__Lactobacillus|s__Lactobacillus_paragasseri	0	0	0.000500138312586445	0	0	0	0	2.4765118330831e-06	0	0	6.92642371773715e-07	0	0	0	0	0	0	0.0001195721157826	0	0	0	0	0	0	1.90059403432042e-06	0	0	0	0	0	0	0	0	0	0	0	0.000572742582128722	0	0	0	0	0	0	0	0	0	0	0	0
k__Bacteria|p__Actinomycetota|c__Actinomycetes|o__Propionibacteriales|f__Nocardioidaceae|g__Pimelobacter|s__Pimelobacter_simplex	0	2.14852728589115e-05	0	5.50479065687223e-06	0	1.04046393130626e-05	0	2.26600832727104e-05	2.88630484430189e-05	0	0	0.000157225365364726	0	0	0	0	0	0	0	1.32023531101363e-05	0	0	0.000199848712656774	0	5.62868233241046e-06	0	0	0	0.00013651995981169	2.33645102435205e-05	0	4.37416234791038e-05	3.32937472101814e-05	5.11658504495285e-05	4.35116169856415e-05	0.000130322268352168	0	0.000116775945885162	0	0	0	0	0	0	1.37623151594316e-05	0	1.17105069010017e-05	6.15027529167012e-05	0
k__Bacteria|p__Actinomycetota|c__Actinomycetes|o__Bifidobacteriales|f__Bifidobacteriaceae|g__Parascardovia|s__Parascardovia_denticolens	0	0	0	6.31697288493535e-07	0	0	0	4.82919807451205e-06	2.16472863322642e-06	0	0.000347706470630405	0	0	0	0	0	0	0.000550031732599958	0	0	0	0	3.73548995620138e-06	2.7229778485752e-05	1.4619954110157e-07	0	0	0	0	0	0	1.04979896349849e-05	1.81408238004194e-06	9.13675900884438e-06	9.24140537748137e-07	0	0	0	1.38178082069797e-06	9.86704161424801e-05	0	4.0989741871556e-05	0	0	0	0	8.66577510674127e-05	0	1.47097112042399e-06
k__Bacteria|p__Actinomycetota|c__Actinomycetes|o__Propionibacteriales|f__Propionibacteriaceae|g__Tessaracoccus|s__Tessaracoccus_sp._MC1865	0	3.64844256094723e-06	0	5.41454818708744e-07	8.2597117690981e-06	8.67053276088549e-07	0.000305903946160905	1.05251752906032e-05	5.05103347752831e-06	7.04018022861385e-05	1.38528474354743e-06	0.000221098170044146	0	0	0	0	0	5.70267013732398e-05	6.50462912772923e-05	6.44017224884697e-07	0	0	1.68097048029062e-05	6.05106188572267e-06	4.75148508580104e-07	3.49685283245079e-05	0	0	6.25221844934694e-05	1.0384226774898e-05	8.26377985290472e-05	2.97443039657906e-05	1.13113371932027e-05	2.01008698194576e-05	2.62609936143429e-05	9.6190245688505e-05	1.70967934963798e-05	2.37876926803107e-05	0	0	0	0	0	0	7.24332376812189e-07	0	0	0	0
k__Bacteria|p__Pseudomonadota|c__Alphaproteobacteria|o__Sphingomonadales|f__Sphingomonadaceae|g__Novosphingobium|s__Novosphingobium_sp._ES2-1	0	8.1076501354383e-07	0	0	0	1.15607103478473e-06	0	0	0	0	0	4.91329266764769e-06	0	0	0	0	0	0	0	1.93205167465409e-06	0	0	1.12064698686041e-05	0	0	0	0	0	4.74852034127616e-06	0	0	0	3.20132184713283e-07	0	1.92529278697529e-06	0	0	0	0	9.48754001370001e-06	6.35687496026953e-06	1.78216269006765e-05	0	0.000710777978805893	4.12869454782948e-05	3.19781269611586e-05	8.89998524476131e-06	5.61546874456837e-05	4.65807521467598e-06
k__Bacteria|p__Pseudomonadota|c__Gammaproteobacteria|o__Pasteurellales|f__Pasteurellaceae|g__Haemophilus|s__Haemophilus_sp._oral_taxon_036	0	0	0	0	0	0	0	0	0	0	0.000116710239643871	0	0	0	0	0	0	0	0	0	0	2.05593690329644e-05	2.24129397372083e-05	2.11787166000293e-05	9.71130451767182e-05	1.49865121390748e-05	0	0	0	0.000480789699677777	0	0	1.34455517579579e-05	6.76120166654484e-05	6.00691349536289e-05	0	0	0	2.76356164139594e-06	6.45152720931601e-05	0	1.78216269006765e-05	0	0	0	1.19917976104345e-05	0	0	5.88388448169597e-06
k__Bacteria|p__Deinococcota|c__Deinococci|o__Thermales|f__Thermaceae|g__Thermus|s__Thermus_sp._NEB1569	0	0	0	0	0	4.33526638044275e-06	0	0	1.73178290658114e-05	0	0	4.91329266764769e-06	0	0	0	0	0	0	0.000238503068016739	1.93205167465409e-06	0	0	0	0	0	0	5.02150279231423e-05	6.27594430547711e-05	0.000779548756026169	0	0	0	3.20132184713283e-07	0	0	0	0	0	0	0	7.94609370033691e-07	0	0	0	7.72621201933002e-06	0	0	0	1.96129482723199e-06
k__Bacteria|p__Actinomycetota|c__Actinomycetes|o__Bifidobacteriales|f__Bifidobacteriaceae|g__Bifidobacterium|s__Bifidobacterium_pseudocatenulatum	0	0	0	4.53919623017497e-05	9.91165412291773e-06	0	0.000305903946160905	3.09563979135388e-05	6.27771303635662e-05	3.20008192209721e-05	1.03896355766057e-05	2.94797560058861e-05	5.83487592865697e-06	0	0	0	2.11177341222184e-05	0	0	9.9822669857128e-06	0	0	3.54871545839131e-05	0	2.55849196927748e-07	0	0	0	1.62241111660269e-05	3.6344793712143e-05	0	2.09959792699698e-05	3.58548046878877e-05	0	4.08162070838761e-06	0	5.98387772373291e-05	0	0	0	0	3.5643253801353e-06	0	0.000193848539674334	2.07641948019494e-05	2.1318751307439e-05	7.4947244166411e-06	0	7.35485560211996e-07
k__Bacteria|p__Actinomycetota|c__Coriobacteriia|o__Eggerthellales|f__Eggerthellaceae|g__Gordonibacter|s__Gordonibacter_urolithinfaciens	0	0	0	2.22898900368433e-05	0	0	0	3.71476774962465e-06	3.10277770762454e-05	0	1.14285991342663e-05	4.42196340088292e-05	0.000329670489969119	0	0	0	0	0	0	1.61004306221174e-06	0	0	3.73548995620138e-06	6.20233843286574e-05	2.55849196927748e-07	0	0	0	1.18713008531904e-06	0	0	1.74966493916415e-05	1.19516015626292e-05	0	4.31265584282464e-06	1.24116446049684e-05	0	0	6.52507609774042e-05	0	7.94609370033691e-06	0.000482966089008333	0	0	3.57337305894013e-05	0	0	0	0
k__Viruses|p__Uroviricota|c__Caudoviricetes|o__|f__|g__|s__Streptococcus_phage_phiARI0131-1	0	0.000189313630662484	0	0	0	0	0	0	0	0	6.92642371773715e-06	0	0	0	0	0	0	0	0	0	0	0	0	0	9.35677063050051e-06	0.000267259466480168	0	0	0.0004198483401745	0	0	0	2.69978142441535e-05	0	0	0	0	0	0	0	0.0001485919521963	0	0	0	0	0	0	0	0
k__Bacteria|p__Bacillota|c__Negativicutes|o__Veillonellales|f__Veillonellaceae|g__Veillonella|s__Veillonella_sp._OK1	0.000128393053935782	1.01345626692979e-05	0	1.71460692591102e-06	0	0	0	0	1.01020669550566e-05	0	2.83983372427223e-05	0	0	0	0	0.000222257501190665	0	0	4.33641941848616e-05	0	0.000186336850441385	5.13984225824109e-06	0	0	0	0	0	0	0	0	0	0	0	3.47196842336087e-05	0	0	0	0	3.08597716622547e-05	0	0	2.67324403510148e-06	0	0	3.13877363285282e-06	0	0	0	8.58066486913996e-06
k__Bacteria|p__Actinomycetota|c__Actinomycetes|o__Pseudonocardiales|f__Pseudonocardiaceae|g__Saccharomonospora|s__Saccharomonospora_viridis	0	0	0	0	0	0	0	8.66779141579086e-07	3.60788105537737e-06	0	0	0	0	0	0	0	0	0	0	0	0.00114131320895349	0	0	0	0	0	0	0	1.58284011375872e-06	0	0	0	9.60396554139848e-07	0	4.62070268874069e-07	0	0	0	0	0	0	0	0	0	0	0	0	0	0
k__Bacteria|p__Bacillota|c__Bacilli|o__Lactobacillales|f__Streptococcaceae|g__Lactococcus|s__Lactococcus_cremoris	0	1.05399451760698e-05	0.000106224066390041	0	0	0	0	2.17933041311313e-05	5.70045206749624e-05	0	2.59740889415143e-05	0	4.813772641142e-05	1.4785954821515e-05	0	0	0	0.0001011764056622	0	0	0	0	0	0	2.59504185455287e-06	2.24797682086122e-05	2.69009078159691e-05	1.19541796294802e-05	0	0.000293873617729613	0	0	5.23949675647406e-05	2.37555734229954e-05	3.69656215099255e-06	0	0	5.19004203934052e-05	2.91709284369572e-05	8.53878601233001e-06	0	0	0	0	0	0	0	0	1.02967978429679e-05
k__Bacteria|p__Pseudomonadota|c__Alphaproteobacteria|o__Hyphomicrobiales|f__Rhizobiaceae|g__Rhizobium|s__Rhizobium_oryzihabitans	0	5.59427859345242e-05	0	2.79751656332851e-06	0	0	0	1.47352454068445e-05	2.66983198097925e-05	0.000140803604572277	0	0.000230924755379441	0	0	0	0	4.59081176569966e-06	3.49518492287599e-05	0	5.6351507177411e-05	0	0	8.59162689926317e-05	0	5.73833198823664e-06	7.49325606953742e-05	0	0	5.97522142943916e-05	2.85566236309695e-05	0	7.52355923840585e-05	2.17689885605032e-05	8.77128864849061e-05	2.98805440538564e-05	0	0	0.000101638323270418	3.83828005749436e-06	0	0	0	0	0	0	0	0	0	0
k__Bacteria|p__Actinomycetota|c__Actinomycetes|o__Mycobacteriales|f__Corynebacteriaceae|g__Corynebacterium|s__Corynebacterium_resistens	0	0	0	4.51212348923953e-07	0	0	0	0	0	0	0	0	0	0.000768869650718782	0	9.52532147959994e-05	0	0	0	5.15213779907757e-06	0	0	0	7.41255081001027e-05	5.11698393855496e-07	0	0	0	1.18713008531904e-06	3.1152680324694e-06	0	0	1.7393848702755e-05	0	1.15517567218517e-06	0	0.000153871141467418	0	1.68884322529752e-06	0	0	0	0	0	1.61767564154722e-05	0	0	0	0
k__Bacteria|p__Bacillota|c__Bacilli|o__Bacillales|f__Staphylococcaceae|g__Mammaliicoccus|s__Mammaliicoccus_lentus	0	0	0	0	0	0	0	0	0	0	0	0	0	0	0	0	0	0	0	0	0	0	0	0	0	0	0	0	0	0	0	3.4993298783283e-06	0	0	1.61724594105924e-06	0	0	0	0	0	0	0	0	0	0	0	0	0	0
k__Bacteria|p__Pseudomonadota|c__Betaproteobacteria|o__Burkholderiales|f__Alcaligenaceae|g__Achromobacter|s__Achromobacter_denitrificans	0	1.49991527505608e-05	4.42600276625173e-06	6.22673041515056e-06	1.65194235381962e-05	0.000216763319022137	0	1.70879316482734e-05	8.65891453290568e-06	3.84009830651665e-05	1.73160592943429e-06	0.000201444999373555	1.02110328751497e-05	0	0	0	9.18162353139932e-06	2.02352811324399e-05	0	1.77104736843292e-05	0	0	0.000181171262875767	4.538296414292e-06	2.01024369014659e-06	4.24617843940454e-05	5.38018156319382e-06	8.96563472211015e-06	6.29178945219091e-05	2.38837215822654e-05	0	2.97443039657906e-05	7.04290806369222e-06	1.64461662159199e-05	2.64920287487799e-05	6.82640453273261e-05	0	7.3525595557324e-05	0	0	0	0	0	0	0	0	0	0	0
k__Bacteria|p__Bacillota|c__Bacilli|o__Bacillales|f__|g__Exiguobacterium|s__Exiguobacterium_sp._N4-1P	0	0	6.63900414937759e-06	0	4.95582706145886e-05	0	0	0	0	0	0	0	0	0	0	0	8.26346117825938e-06	1.28769970842799e-05	0	0	0	0	0	0	0	0	0	0.000878632202766795	1.9785501421984e-06	0	0	0	0	0	0	0	0	0	0	0	0	0	0	0	6.03610314010158e-05	0	0	8.55690475362799e-05	0
k__Bacteria|p__Actinomycetota|c__Actinomycetes|o__Geodermatophilales|f__Geodermatophilaceae|g__Geodermatophilus|s__Geodermatophilus_obscurus	3.20982634839455e-05	4.05382506771915e-06	0	6.31697288493535e-07	0	0	0.000509839910268176	1.1144303248874e-05	5.77260968860379e-06	0	3.46321185886858e-06	6.14161583455961e-05	1.16697518573139e-05	0	0	0	0	9.19785506019996e-06	0.0002818672622016	3.22008612442348e-06	0	0	5.60323493430207e-06	3.02553094286134e-06	1.09649655826178e-07	7.49325606953742e-06	0	0	3.79881627302093e-05	3.1152680324694e-06	0	0	1.55797663227131e-05	1.09641108106133e-05	6.700018898674e-06	4.34407561173893e-05	1.70967934963798e-05	4.32503503278377e-06	0	0	0	0	0	0	1.44866475362438e-06	0	0	0	0
k__Bacteria|p__Bacillota|c__Clostridia|o__Eubacteriales|f__Oscillospiraceae|g__Ruthenibacterium|s__Ruthenibacterium_lactatiformans	0	1.62153002708766e-06	0	1.35363704677186e-06	6.60776941527848e-06	0	0	3.46711656631634e-06	1.44315242215095e-06	0	8.65802964717144e-06	1.22832316691192e-05	5.83487592865697e-06	0	0	0	0	0	0	2.89807751198114e-06	0	0	0	3.02553094286134e-06	1.4619954110157e-06	0	0	5.37938083326609e-05	0	6.2305360649388e-06	0	1.39973195133132e-05	1.76072701592305e-05	0	3.00345674768145e-06	1.86174669074526e-05	0	0	8.75127853108715e-06	0	5.16496090521899e-06	0.000117622737544465	0	0.000452313259240114	2.82489626956754e-05	0.000111923444364055	1.3584188005162e-05	5.61546874456837e-05	4.90323706807998e-06
k__Bacteria|p__Fusobacteriota|c__Fusobacteriia|o__Fusobacteriales|f__Fusobacteriaceae|g__Fusobacterium|s__Fusobacterium_necrophorum	0	2.43229504063149e-06	0	5.50479065687223e-06	4.95582706145886e-06	0	0	4.84158063367746e-05	1.44315242215095e-05	6.40016384419441e-05	4.12122211205361e-05	0	4.37615694649273e-06	0	0	0	0	0	0	0	0	0	0.00051549761395579	7.56382735715334e-06	4.6272154758647e-05	7.49325606953742e-06	0	0	1.18713008531904e-06	1.24610721298776e-05	0	1.57469844524773e-05	2.93454502653842e-05	7.30940720707551e-06	1.30919909514319e-06	5.27494895711156e-05	0	0	9.10440029637663e-05	0	0	0	0	0	0	0	9.36840552080137e-07	0	1.17677689633919e-05
k__Bacteria|p__Actinomycetota|c__Actinomycetes|o__Propionibacteriales|f__Nocardioidaceae|g__Nocardioides|s__Nocardioides_sp._JS614	8.55953692905214e-05	7.29688512189447e-06	0	0	9.91165412291773e-06	6.06937293261984e-06	0	1.85738387481233e-06	1.2266795588283e-05	0	7.61906608951087e-06	5.65028656779484e-05	1.16697518573139e-05	0	0	0	0	0	0	9.3382497608281e-06	0	0	8.59162689926317e-05	0	1.68129472266806e-06	0	0	0	4.43195231852441e-05	1.34994948073674e-05	0.000606010522546346	2.09959792699698e-05	6.50935442250341e-06	0	1.65575179679875e-05	0	0	2.81127277130945e-05	0	0	0	0	0	0	7.00187964251783e-06	7.99453174028964e-06	1.87368110416027e-06	2.139226188407e-05	2.20645668063599e-06
k__Bacteria|p__Bacillota|c__Clostridia|o__Eubacteriales|f__Oscillospiraceae|g__Dysosmobacter|s__Dysosmobacter_welbionis	0	0	0	6.31697288493535e-07	4.95582706145886e-06	0	0	0	2.16472863322642e-06	0	0	0	0	0	0	0	0	0	0	1.28803444976939e-06	0	0	1.86774497810069e-05	0	3.28948967478533e-07	0	0	0	2.37426017063808e-06	6.7497474036837e-06	0	0	8.43014753078311e-06	0	2.61839819028639e-06	0	0	0	0	0	2.38382811010107e-06	2.31681149708795e-05	0	0.000775394158697338	6.03610314010158e-06	9.32695369700458e-05	4.21578248436062e-06	6.68508183877187e-05	5.14839892148397e-06
k__Viruses|p__Uroviricota|c__Caudoviricetes|o__|f__|g__Felixounavirus|s__Salmonella_phage_vB_SAg-RPN213	0	0	0	8.12182228063116e-07	0	0	0	0	0	0	1.73160592943429e-06	0	0	1.84824435268938e-05	0.000499126528574994	0	0	0	0.000260185165109169	0	0	0	0	0	0	1.7484264162254e-05	0	0	0	0	0.00019282152990111	0	0	0	0	2.79262003611789e-05	8.54839674818988e-05	0	0	0	0	0	0	0	0	0	0	0	0
k__Bacteria|p__Pseudomonadota|c__Alphaproteobacteria|o__Hyphomicrobiales|f__Phyllobacteriaceae|g__Mesorhizobium|s__Mesorhizobium_sp._Pch-S	0	0	9.29460580912863e-05	0	0	0	0	0	0	0	0	0	1.45871898216424e-05	0	0	0.000381012859183997	1.46905976502389e-05	0	0	0	0.000302797381967251	4.36886591950493e-05	0	4.84084950857814e-05	9.868469024356e-07	0	0	0	0	0	0.000165275597058094	0	5.33553641188804e-07	0	7.70117114790115e-07	0	0	0	0	0	0	0	0	0	4.34599426087313e-06	0	0	0	0
k__Bacteria|p__Pseudomonadota|c__Gammaproteobacteria|o__Enterobacterales|f__Enterobacteriaceae|g__Klebsiella|s__Klebsiella_oxytoca	0	0	0	0	0	0	0	0	2.88630484430189e-06	7.68019661303329e-05	3.46321185886858e-06	4.17629876750053e-05	8.16882630011976e-05	2.95719096430301e-05	0	0	0	0.000321924927106999	0	1.06262842105975e-05	0	0	0.000158758323138559	0	1.82749426376963e-07	0	0	0	3.91752928155283e-05	1.5576340162347e-05	0	0.000222207447273847	4.34312663927687e-05	0	3.00345674768145e-06	0	0	2.59502101967026e-05	0	0	0	0	0	0	0	0	0	0	0
k__Bacteria|p__Bacillota|c__Bacilli|o__Bacillales|f__|g__Gemella|s__Gemella_sp._oral_taxon_928	0	4.45920757449106e-06	3.54080221300138e-05	3.89847469470296e-05	0	0	0	7.181884315941e-06	2.66983198097925e-05	0	3.3939476216912e-05	0	4.37615694649273e-06	0	0	0	0	0	0	0	0	0	0.000304442431430412	2.42042475428907e-05	2.43056737081361e-05	0	0	0	0	0	0	0	2.49703104076361e-05	1.82735180176888e-05	5.3985209746787e-05	0	0	8.65007006556753e-06	0.000107932435216742	0	0	0	0	0	0	3.59753928313034e-05	1.40526082812021e-06	1.87182291485612e-05	5.51614170158997e-05
k__Bacteria|p__Bacillota|c__Negativicutes|o__Veillonellales|f__Veillonellaceae|g__Megasphaera|s__Megasphaera_elsdenii	0	6.48612010835064e-06	0	4.63846294693824e-05	0	0	0	3.96241893293296e-05	5.05103347752831e-06	0	6.16451710878606e-05	2.94797560058861e-05	0	0	0	0	0	0	0	0	0	0	0	6.807444621438e-05	1.53509518156649e-06	0	0	0.000122530341202172	0	0	0	3.4993298783283e-05	2.13421456475522e-05	0	4.85173782317772e-06	0	0	0	3.85363317772434e-05	0	0	0.000183562757076968	0	0	5.38420400097061e-05	1.19917976104345e-05	3.27894193228048e-06	1.0696130942035e-05	5.88388448169597e-06
k__Bacteria|p__Actinomycetota|c__Actinomycetes|o__Actinomycetales|f__Actinomycetaceae|g__Trueperella|s__Trueperella_pyogenes	0	2.02691253385957e-06	0	2.05752831109323e-05	0	0	0	3.49188168464717e-05	8.65891453290568e-06	3.20008192209721e-05	8.0346515125751e-05	7.36993900147153e-06	0	0	0	0	0	5.51871303611998e-06	0	1.54564133972327e-05	0	0	5.60323493430207e-06	0.000216325462414585	8.4064736133403e-06	0	3.40744832335609e-05	1.19541796294802e-05	7.91420056879359e-06	3.1152680324694e-05	5.50918656860315e-05	4.19919585399396e-05	8.11001534606983e-06	9.13675900884438e-06	4.16633359101452e-05	6.20582230248419e-06	0	6.48755254917565e-06	2.45649923679639e-06	0	0	5.34648807020295e-06	0	0	7.6537787816488e-05	0	0	0.000165790029601542	4.16775150786798e-06
k__Bacteria|p__Pseudomonadota|c__Gammaproteobacteria|o__Enterobacterales|f__Enterobacteriaceae|g__Enterobacter|s__Enterobacter_cloacae_complex_sp._R_G8	0	0	0	0	0	0	0	0	0	0	0	0	0.00105319510512258	0	0	0	0	0	0	0	0	0	0	0	0	0	0	0	0	0	0	0	0	0	0	0	0	0	0	0	0	0	0	0	0	0	0	0	0
k__Bacteria|p__Actinomycetota|c__Actinomycetes|o__Propionibacteriales|f__Nocardioidaceae|g__Nocardioides|s__Nocardioides_okcheonensis	0	0	0	0	0	4.33526638044275e-06	0.000917711838482716	2.97181419969972e-06	0	0	0	3.193640233971e-05	0	0	0	0	0	2.02352811324399e-05	0	0	0	0	1.68097048029062e-05	0	6.57897934957067e-07	0	0	0	7.51849054035392e-06	9.3458040974082e-06	0	0	2.56105747770626e-06	0	4.46667926578266e-06	0	0	0	0	0	0	0	0	0	1.44866475362438e-06	1.33242195671494e-05	0	1.33701636775437e-05	1.22580926701999e-06
k__Bacteria|p__Bacillota|c__Bacilli|o__Lactobacillales|f__Enterococcaceae|g__Enterococcus|s__Enterococcus_casseliflavus	0	0	0	0	8.2597117690981e-06	0	0	0	0	0	0	0	0	0	0	0	0	0.00102464105370628	0	0	0	0	0	0	0	0	0	0	0	0	0	0	0	0	0	0	0	0	0	0	0	0	0	0	0	0	0	0	0
k__Bacteria|p__Pseudomonadota|c__Gammaproteobacteria|o__Xanthomonadales|f__Xanthomonadaceae|g__Stenotrophomonas|s__Stenotrophomonas_sp._CW117	0	0	0	0	0	0	0	0	0	0	0	0	0	0	0	0	0	0	0	0	0	0	0	0	0	0	0	0	0	0.00103167293008612	0	0	0	0	0	0	0	0	0	0	0	0	0	0	0	0	0	0	0
k__Viruses|p__Uroviricota|c__Caudoviricetes|o__|f__|g__Felixounavirus|s__Felixounavirus_UAB87	0	0	0	7.21939758278325e-07	0	0	0	0	0	0	1.38528474354743e-06	0	0	3.32683983484088e-05	0.000399301222859995	0	0	0	0.000260185165109169	0	0	0	0	0	0	1.49865121390748e-05	0	0	0	0	0.000165275597058094	0	0	0	0	2.79262003611789e-05	0.000128225951222848	0	0	0	0	0	0	0	0	0	0	0	0
k__Bacteria|p__Actinomycetota|c__Actinomycetes|o__Micrococcales|f__Microbacteriaceae|g__Microbacterium|s__Microbacterium_fandaimingii	0	0	0	0	0	0	0.00101967982053635	0	0	0	0	0	0	0	0	0	0	0	0	0	0	0	0	0	0	0	0	0	7.9142005687936e-07	1.0384226774898e-06	0	5.24899481749245e-06	4.26842912951044e-07	0	8.47128826269126e-07	0	0	0	0	0	0	0	0	0	0	0	0	0	0
k__Bacteria|p__Actinomycetota|c__Actinomycetes|o__Mycobacteriales|f__Corynebacteriaceae|g__Corynebacterium|s__Corynebacterium_sp._NML98-0116	0	0	0	0	0	0	0	0	0.000180394052768868	0	6.26841346455212e-05	0	0	0	0	0	0	0	0	0	0	0	0	0	0.0001884877583652	0	0	0	5.0650883640279e-05	0	0	0	0	0.000144360792339741	2.15632792141232e-06	0	0	0	0	0	0	0	0	0	0	0	0	0	0
k__Bacteria|p__Actinomycetota|c__Actinomycetes|o__Bifidobacteriales|f__Bifidobacteriaceae|g__Scardovia|s__Scardovia_inopinata	3.20982634839455e-05	0	5.31120331950207e-05	3.880426200746e-06	1.15635964767373e-05	8.38151500218931e-06	0	9.53457055736994e-06	0	0	3.636372451812e-05	0	0	0	0	0	0	0.000756063685948437	0	0	0	0	0	0	7.30997705507852e-08	0	3.58678770879588e-06	0	7.9142005687936e-07	0	0	0	2.02750383651746e-06	3.65470360353775e-06	5.15978466909377e-06	0	2.56451902445696e-05	0	4.60593606899324e-07	0	0	6.23756941523678e-06	0	0	0	0	2.95104773905243e-05	1.33701636775437e-05	4.16775150786798e-06
k__Bacteria|p__Pseudomonadota|c__Alphaproteobacteria|o__Sphingomonadales|f__Sphingomonadaceae|g__Sphingobium|s__Sphingobium_sp._TKS	0	0	0	0	0	0	0	0	0	0	0	0	0	0	0	0	0	0	0	0	0	0	0	0	0	0	0	0	0	3.6344793712143e-06	0	8.74832469582075e-06	0	0	1.15517567218517e-06	0	0	0	0	1.423131002055e-05	4.76765622020215e-06	9.80189479537208e-06	0	0.000516929439131559	2.17299713043657e-05	3.33105489178735e-05	0	5.08066219746662e-05	3.67742780105998e-06
k__Bacteria|p__Bacillota|c__Bacilli|o__Lactobacillales|f__Lactobacillaceae|g__Lactobacillus|s__Lactobacillus_gasseri	0	0	0.000132780082987552	1.35363704677186e-06	0	0	0	3.08325723218846e-05	0	0	1.38528474354743e-06	0	0	0	0	0	0	0.00011773254477056	0	0	0	0	0	0	0	0	0	0	0	0	0	0	0	0	1.61724594105924e-06	0	0.00070951693009976	0	0	0	0	1.24751388304736e-05	0	0	2.65588538164469e-06	0	2.81052165624041e-06	0	0
k__Bacteria|p__Pseudomonadota|c__Gammaproteobacteria|o__Enterobacterales|f__Enterobacteriaceae|g__Salmonella|s__Salmonella_enterica	0	0	0	0.000158104807062953	0	1.24277636239359e-05	0	4.08624452458712e-05	0	3.20008192209721e-05	4.57143965370652e-05	0	0.000513469081721814	0	0	0	3.67264941255973e-06	0	0	0	0	0	9.15195039269338e-05	0	6.14038072626596e-06	0	0	0	8.30991059723327e-06	1.66147628398368e-05	0	6.9986597566566e-06	8.53685825902087e-07	0	7.3931243019851e-06	1.24116446049684e-05	0	1.29751050983513e-05	0	0	0	0	0	0	0	0	0	0	0
k__Bacteria|p__Pseudomonadota|c__Alphaproteobacteria|o__Rhodobacterales|f__Paracoccaceae|g__Paracoccus|s__Paracoccus_marcusii	0	1.05399451760698e-05	0	3.60969879139163e-07	1.48674811843766e-05	4.04624862174656e-06	0	1.73355828315817e-06	4.32945726645284e-05	0.000108802785351305	1.24675626919269e-05	5.65028656779484e-05	4.2302850482763e-05	0	0	0	1.56087600033788e-05	0	0	7.08418947373166e-06	0	0	5.97678392992221e-05	0	3.21638990423455e-06	4.49595364172245e-05	0	0	4.55066532705632e-05	4.41329637933165e-05	0	8.74832469582075e-06	1.50462126815243e-05	0	1.27069323940369e-05	0.0001179106237472	0	4.10878328114458e-05	1.87308066805725e-05	0	4.3703515351853e-06	0	0	0	9.1748767729544e-06	3.33105489178735e-05	1.03052460728815e-05	0	0
k__Bacteria|p__Actinomycetota|c__Actinomycetes|o__Kitasatosporales|f__Streptomycetaceae|g__Streptomyces|s__Streptomyces_harbinensis	0	0	0	0	0	0	0	0	3.17493532873208e-05	0	3.46321185886858e-06	1.22832316691192e-05	0	0	0	0	0	0	0	0	0	0	0	0	0	0	0	0	1.34541409669491e-05	3.1152680324694e-06	0.000936561716662535	0	3.62816476008387e-06	0	2.07931620993331e-06	0	0	0	0	0	0	0	0	0	0	0	0	0	3.67742780105998e-06
k__Bacteria|p__Actinomycetota|c__Actinomycetes|o__Mycobacteriales|f__Mycobacteriaceae|g__Mycobacterium|s__Mycobacterium_colombiense	0	0	0	0	0	0	0.00020393596410727	0	0	0	0	0	0	2.58754209376513e-05	0.000399301222859995	0	0	0	0.000130092582554585	0	0	0	0	0	0	1.49865121390748e-05	0	0	0	0	0.00019282152990111	0	0	0	0	2.79262003611789e-05	0	0	0	0	0	0	0	0	0	0	0	0	0
k__Bacteria|p__Bacillota|c__Bacilli|o__Bacillales|f__Bacillaceae|g__Geobacillus|s__[Bacillus]_caldolyticus	0	0	0	0	0	0	0	0	0.00012266795588283	0.000268806881456165	0	0	5.25138833579127e-05	0	0	0	0	0	0	0	0	0	0.000254013317021694	0	0	3.74662803476871e-05	0	0	2.65125719054585e-05	0.00015576340162347	0	0	6.31727511167544e-05	0	0	0	0	0	0	0	0	0	0	0	0	0	0	0	0
k__Bacteria|p__Actinomycetota|c__Actinomycetes|o__Mycobacteriales|f__Corynebacteriaceae|g__Corynebacterium|s__Corynebacterium_amycolatum	5.34971058065759e-05	0	0	5.32430571730265e-06	9.41607141677184e-05	0	0	0	0	0	3.636372451812e-05	0	0	0	0	0	0	0	0	0	0	0	0.000246542337109291	0	1.52047522745633e-05	0	0	0	0	0.000111630437830154	0	0	9.07041190020968e-05	0	0.000151173989633299	0	0	0	2.77891476162592e-05	0	0	0	0	0	7.19503494300108e-05	0	1.07736663489216e-05	0	5.14839892148397e-05
k__Bacteria|p__Bacillota|c__Clostridia|o__Eubacteriales|f__Lachnospiraceae|g__Blautia|s__Blautia_sp._SC05B48	0	4.86459008126298e-06	0	1.80484939569581e-06	0	0	0	0	2.16472863322642e-05	2.56006553767776e-05	3.04762643580435e-05	1.96531706705908e-05	0	0	0	0	4.59081176569966e-06	0	0	6.76218086128932e-06	0	0	0.00010832920872984	2.87425439571827e-05	3.03364047785759e-06	2.74752722549705e-05	0	0	5.14423036971584e-06	2.33645102435205e-05	0	8.74832469582075e-06	2.4543467494685e-05	0	8.31726483973324e-06	3.41320226636631e-05	0	0	4.14534246209391e-06	0	0	3.83164978364545e-05	0	0.000452313259240114	3.38021775845688e-06	2.2651173264154e-05	0	2.139226188407e-05	4.16775150786798e-06
k__Bacteria|p__Actinomycetota|c__Actinomycetes|o__Actinomycetales|f__Actinomycetaceae|g__Actinomyces|s__Actinomyces_trachealis	0	0	4.42600276625173e-06	1.31754005885794e-05	0	0	0	7.30570990759515e-06	7.21576211075473e-06	0	3.80953304475543e-05	4.91329266764769e-05	0	0	0	0	0	7.35828404815997e-06	0	6.44017224884697e-07	9.31684252206927e-05	5.13984225824109e-06	2.9883919649611e-05	5.59723224429347e-05	2.70469151037905e-06	0	0	8.96563472211015e-06	1.58284011375872e-06	2.95950463084593e-05	0	0	3.25467721125171e-05	1.27914626123821e-05	0.000120369305041695	0	0	4.32503503278377e-06	2.62538355932615e-05	0	0	7.03954262576722e-05	0	0	7.46062348116555e-05	0	1.12420866249616e-05	1.87182291485612e-05	3.23613646493278e-05
k__Bacteria|p__Bacillota|c__Bacilli|o__Lactobacillales|f__Streptococcaceae|g__Streptococcus|s__Streptococcus_porcinus	0	6.85096436444536e-05	4.42600276625173e-06	7.99548282293245e-05	1.48674811843766e-05	0	0	0.000172365223582584	5.3396639619585e-05	0	1.59307745507954e-05	4.91329266764769e-06	0	0	0	0	0	0	0	9.3382497608281e-06	0	5.13984225824109e-06	4.85613694306179e-05	0	3.35527946828104e-05	7.49325606953742e-05	0	0	7.9142005687936e-07	2.5960566937245e-06	0	3.4993298783283e-06	4.58856131422372e-06	7.30940720707551e-06	3.41161881852021e-05	6.20582230248419e-06	0	2.59502101967026e-05	6.75537290119008e-05	3.79501600548e-06	1.43029686606064e-05	1.15840574854397e-05	0	0	5.69808136425589e-05	0	0	0	8.58066486913996e-06
k__Bacteria|p__Bacillota|c__Clostridia|o__Eubacteriales|f__Clostridiaceae|g__Clostridium|s__Clostridium_tetani	0	2.43229504063149e-06	4.42600276625173e-06	8.12182228063116e-07	6.60776941527848e-06	0	0	7.42953549924931e-07	1.44315242215095e-06	0	0	2.70231096720623e-05	0	0	0	0	2.75448705941979e-06	2.75935651805999e-05	0.000238503068016739	1.61004306221174e-06	0	0	1.12064698686041e-05	0	2.92399082203141e-07	0	1.25537569807856e-05	0.000525983903697129	1.9785501421984e-06	0	5.50918656860315e-05	0	0	0	2.31035134437034e-07	0	0	8.65007006556753e-06	0	0	0	0	0	0	3.33192893333607e-05	0	0	0	0
k__Bacteria|p__Pseudomonadota|c__Alphaproteobacteria|o__Hyphomicrobiales|f__Boseaceae|g__Bosea|s__Bosea_sp._RAC05	0	1.62153002708766e-06	0	0	0	0	0	3.71476774962465e-07	0	0	1.03896355766057e-06	9.82658533529538e-06	4.37615694649273e-06	0	0	0	0	0	0	0	0	0	0	0	2.19299311652356e-07	0	0	0	4.74852034127616e-06	0	0	0	5.33553641188804e-07	0	1.00115224922715e-06	0	0	0	0	1.043629401507e-05	7.15148433030322e-06	1.42573015205412e-05	0	0.000193848539674334	4.5874383864772e-05	2.39835952208689e-05	1.17105069010017e-05	0.000141723734981964	7.10969374871596e-06
k__Bacteria|p__Pseudomonadota|c__Alphaproteobacteria|o__Sphingomonadales|f__Sphingomonadaceae|g__Hankyongella|s__Hankyongella_ginsenosidimutans	0	0	0	0	0	0	0	0	0	0	0	0	0	0	0	0	0	0	0	0	0	0	0	0	0	0	0	0	0	0	0	0	0	0	0	0	0	0	3.22415524829527e-06	6.64127800959001e-06	5.95957027525269e-06	7.1286507602706e-06	0	0.000581545619023003	4.37013867343354e-05	3.86402367447333e-05	1.82683907655627e-05	5.88287201811925e-05	1.66710060314719e-05
k__Bacteria|p__Pseudomonadota|c__Gammaproteobacteria|o__Moraxellales|f__Moraxellaceae|g__Acinetobacter|s__Acinetobacter_johnsonii	0	2.43229504063149e-06	4.20470262793914e-05	9.02424697847907e-07	4.95582706145886e-06	6.64740845001221e-06	0	2.97181419969972e-06	8.65891453290568e-06	0.000531213599068136	1.03896355766057e-06	9.82658533529538e-06	0	0	0	0	1.83632470627986e-06	0	0	9.66025837327045e-07	0	0	2.80161746715104e-05	0	6.94447820232459e-07	1.24887601158957e-05	0	0	7.51849054035392e-06	3.1152680324694e-06	0	0	5.86909005307685e-05	0	2.92644503620244e-06	0	0	1.73001401311351e-05	0	0	0	0	0	0.00012923235978289	1.44866475362438e-06	2.66484391342988e-06	5.62104331248082e-06	1.0696130942035e-05	0
k__Bacteria|p__Bacillota|c__Clostridia|o__Eubacteriales|f__Lachnospiraceae|g__Sellimonas|s__Sellimonas_intestinalis	0	0	0	0	0	0	0	0	2.88630484430189e-06	0	2.07792711532115e-06	0	0	0	0	0	0	0	0	0	0	0	3.73548995620138e-06	0	1.02339678771099e-06	0	0	0	0	2.0768453549796e-06	0	0	1.38723946709089e-06	0	2.61839819028639e-06	0	0	0	7.67656011498873e-07	0	5.95957027525269e-06	3.38610911112854e-05	0	0.000646161798914448	1.06235415265788e-05	9.59343808834757e-05	9.36840552080137e-07	5.61546874456837e-05	1.69161678848759e-05
k__Viruses|p__Preplasmiviricota|c__Tectiliviricetes|o__Rowavirales|f__Adenoviridae|g__Mastadenovirus|s__Human_mastadenovirus_E	0	0	0	0	0	0	0	0	0	0	0	0	0	0	0	0	0	0	0	0	0	0	0	0	0	0	0	0	0	0	0	0	0	0	0	0	0	0	0	0	0	0	0	0	0	0	0	0	0
k__Bacteria|p__Bacteroidota|c__Flavobacteriia|o__Flavobacteriales|f__Flavobacteriaceae|g__Capnocytophaga|s__Capnocytophaga_haemolytica	0	0.000201475105865642	5.31120331950207e-05	3.56457755649923e-05	0	0	0	9.28691937406163e-06	2.95846246540944e-05	0	1.38528474354743e-06	0	0	0	0	0	0	0	0	2.89807751198114e-06	0	0	2.4280684715309e-05	0	1.37427568635476e-05	4.99550404635828e-06	0	0	1.14755908247507e-05	5.192113387449e-06	0	0	9.71067626963624e-06	0	9.24140537748137e-07	1.86174669074526e-05	0	4.32503503278377e-06	9.6724657448858e-06	1.138504801644e-05	6.99256245629648e-05	6.23756941523678e-06	0	0	5.31177076328939e-06	0	0	0	2.69678038744399e-06
k__Bacteria|p__Actinomycetota|c__Actinomycetes|o__Actinomycetales|f__Actinomycetaceae|g__Schaalia|s__Schaalia_sp._19OD2882	3.20982634839455e-05	1.21614752031574e-06	4.42600276625173e-06	1.940213100373e-05	0	5.78035517392366e-07	0	1.16396056154906e-05	2.16472863322642e-06	1.92004915325832e-05	4.36364694217441e-05	0.00012774560935884	0	0	0	0	0	0	0	2.57606889953879e-05	0	1.79894479038438e-05	1.49419598248055e-05	3.93319022571974e-05	9.06437154829737e-06	0	3.58678770879588e-05	4.78167185179208e-05	2.17640515641824e-05	6.90551080530717e-05	0	3.14939689049547e-05	6.28526189320412e-05	5.48205540530663e-06	6.64611070063869e-05	0	0	0	3.68474885519459e-05	4.74377000685e-06	0	8.01973210530443e-06	0	0	1.35208710338275e-05	0	9.83682579684144e-06	2.40662946195787e-05	2.32903760733799e-05
k__Bacteria|p__Actinomycetota|c__Actinomycetes|o__Propionibacteriales|f__Nocardioidaceae|g__Nocardioides|s__Nocardioides_campestrisoli	0	0	0	0	9.91165412291773e-06	2.31214206956946e-06	0	2.35268624142895e-06	1.01020669550566e-05	3.84009830651665e-05	1.10822779483794e-05	0	8.75231389298546e-06	0	0	0	0	0	0	0	0	0	2.05451947591076e-05	0	6.21348049681674e-07	2.24797682086122e-05	0	0	7.91420056879359e-06	6.7497474036837e-06	0	0	3.09461111889507e-06	0	7.54714772494312e-06	0	0	1.29751050983513e-05	0	0	0	0	0	0.000710777978805893	5.07032663768532e-06	0	0	1.33701636775437e-05	4.16775150786798e-06
k__Bacteria|p__Pseudomonadota|c__Alphaproteobacteria|o__Hyphomicrobiales|f__Nitrobacteraceae|g__Bradyrhizobium|s__Bradyrhizobium_genosp._B	0	0	0	0	0	0	0	3.71476774962465e-07	0	0	0	0	0	0	0	0	0	0	0	0	0	0	0	0	0	8.9919072834449e-05	0	0	9.10133065411263e-06	0	0.000798832052447456	0	0	0	0	0	0	0	0	0	0	0	0	0	9.65776502416252e-07	0	0	0	0
k__Eukaryota|p__Euglenozoa|c__Kinetoplastea|o__Trypanosomatida|f__Trypanosomatidae|g__Leishmania|s__Leishmania_mexicana	0	0	8.85200553250346e-06	0	0	0	0	0	0	0	0	0	0	0	0	9.52532147959994e-05	0	3.12727072046799e-05	0	4.50812057419288e-06	0	0	5.60323493430207e-06	0	0	0	0.000274389259722885	0	1.74112412513459e-05	0	0	3.4993298783283e-06	4.26842912951044e-07	0	1.54023422958023e-07	0	0	0	0	0	0	0	0	0	0	6.6621097835747e-06	0	0	0
k__Bacteria|p__Bacillota|c__Tissierellia|o__|f__|g__Ezakiella|s__Ezakiella_coagulans	0	0	4.42600276625173e-06	0.000251956975639136	0	0	0	4.45772129954958e-06	5.05103347752831e-06	5.76014745977497e-05	5.81819592289921e-05	0	0	0	0	0	0	0	0	6.44017224884697e-07	0	7.70976338736164e-06	7.28420541459269e-05	7.56382735715334e-06	7.82167544893402e-06	1.24887601158957e-05	0	0	7.9142005687936e-07	7.7881700811735e-06	0	6.9986597566566e-06	7.3630402484055e-06	0	1.77126936401726e-06	9.30873345372629e-06	0	0	0.000246110517286539	0	2.38382811010107e-06	1.33662201755074e-05	0	0	3.13877363285282e-06	0	0	8.02209820652624e-06	9.07098857594796e-06
k__Bacteria|p__Bacillota|c__Clostridia|o__Eubacteriales|f__Oscillospiraceae|g__Caproicibacterium|s__Caproicibacterium_sp._BJN0003	2.13988423226303e-05	7.45903812460323e-05	0.00016597510373444	6.48843357752645e-05	0.000165194235381962	0	0	7.07044128345226e-05	2.16472863322642e-06	0	1.41991686213612e-05	0	4.37615694649273e-06	0	0	0	0	0	0	0	0	3.85488169368082e-05	0	7.56382735715334e-06	2.14182327713801e-05	0	0	0	5.9356504265952e-06	0	0	0	3.20132184713283e-06	0	1.13207215874147e-05	0	0	0	9.21187213798648e-07	2.371885003425e-05	4.76765622020215e-06	1.87127082457103e-05	0	0	1.1347873903391e-05	0	0	1.33701636775437e-05	3.77549254242158e-05
k__Bacteria|p__Pseudomonadota|c__Gammaproteobacteria|o__Enterobacterales|f__Morganellaceae|g__Morganella|s__Morganella_morganii	0	0	0	0	0	0	0	3.71476774962465e-07	0	0	0	0	0	0	0	0	0	0	0	0	0	0	0	0	1.09649655826178e-07	0	0	0	0	0	0	0	0	0	0	0	0	0	2.76356164139594e-06	4.364268406302e-05	6.91310151929312e-05	0	0.000205607957027937	0.00012923235978289	1.9315530048325e-06	0	7.82261860986915e-05	0	1.47097112042399e-06
k__Viruses|p__Uroviricota|c__Caudoviricetes|o__|f__|g__Felixounavirus|s__Felixounavirus_AYO145A	0	0	0	3.60969879139163e-07	0	0	0	0	0	0	2.424248301208e-06	0	0	4.06613757591664e-05	0.000399301222859995	0	0	0	0.000130092582554585	0	0	0	0	0	0	2.49775202317914e-05	0	0	0	0	0.000110183731372063	0	0	0	0	3.41320226636631e-05	0.000136774347971038	0	0	0	0	0	0	0	0	0	0	0	0
k__Bacteria|p__Actinomycetota|c__Actinomycetes|o__Mycobacteriales|f__Mycobacteriaceae|g__Mycobacterium|s__Mycobacterium_mantenii	0	0	0	0	0	0	0.000815743856429081	2.4765118330831e-07	0	0	0	0	0	0	0	0	0	0	4.33641941848616e-05	0	0	0	0	0	0	0	0	0	0	0	0	0	0	0	0	1.55145557562105e-05	0	0	0	0	0	0	0	0	0	0	0	0	0
k__Bacteria|p__Actinomycetota|c__Actinomycetes|o__Propionibacteriales|f__Nocardioidaceae|g__Nocardioides|s__Nocardioides_ungokensis	0	2.8376775474034e-06	0	0	0	4.04624862174656e-06	0.000815743856429081	1.98120946646648e-06	0	0	0	1.96531706705908e-05	0	0	0	0	5.50897411883959e-06	0	0	3.54209473686583e-06	0	0	0	0	0	0	0	0	4.35281031283648e-06	2.5960566937245e-06	0	0	7.46975097664326e-07	0	1.61724594105924e-06	0	0	0	0	0	0	1.15840574854397e-05	0	0	0	0	0	0	0
k__Bacteria|p__Pseudomonadota|c__Betaproteobacteria|o__Burkholderiales|f__Burkholderiaceae|g__Paraburkholderia|s__Paraburkholderia_phenoliruptrix	0	0	0	0	0	0	0	0	0	0	4.15585423064229e-06	0	0	4.43578644645451e-05	0	0	0	0	0	0	0	0	0	0	0	2.49775202317914e-05	0	0	0	0	0.000743740186761425	0	0	0	1.54023422958023e-07	4.96465784198735e-05	0	0	0	0	0	0	0	0	0	0	0	0	0
k__Bacteria|p__Bacillota|c__Bacilli|o__Bacillales|f__Bacillaceae|g__Heyndrickxia|s__Heyndrickxia_vini	0	0	0.000865283540802213	0	0	0	0	0	0	0	0	0	0	0	0	0	0	0	0	0	0	0	0	0	0	0	0	0	0	0	0	0	0	0	0	0	0	0	0	0	0	0	0	0	0	0	0	0	0
k__Eukaryota|p__Ascomycota|c__Eurotiomycetes|o__Eurotiales|f__Aspergillaceae|g__Aspergillus|s__Aspergillus_chevalieri	0	1.78368302979642e-05	0	3.24872891225246e-06	4.95582706145886e-06	2.02312431087328e-06	0	4.33389570789543e-06	3.60788105537737e-06	3.20008192209721e-05	1.73160592943429e-06	4.17629876750053e-05	1.45871898216424e-05	0	0	0	4.59081176569966e-06	5.51871303611998e-06	0	7.40619808617401e-06	0	0	5.22968593868193e-05	3.02553094286134e-06	1.09649655826178e-06	4.99550404635828e-06	0	5.9770898147401e-05	4.55066532705632e-05	1.97300308723062e-05	0	1.92463143308057e-05	9.49725481316072e-06	1.64461662159199e-05	1.13977332988937e-05	3.72349338149051e-05	0	8.65007006556753e-06	0	2.84626200411e-06	1.19191405505054e-06	0	0.000385514919427382	0	7.72621201933002e-06	5.32968782685976e-06	0	5.3480654710175e-06	4.90323706807998e-07
k__Bacteria|p__Actinomycetota|c__Actinomycetes|o__Mycobacteriales|f__Corynebacteriaceae|g__Corynebacterium|s__Corynebacterium_endometrii	0	0	0	0	0	0	0	0	0	0	0	0	0	0.000547080328396057	0	0	0	0	0	0	0	0	0	1.96659511285987e-05	5.11698393855496e-07	0	0	0	0	0	0	0	1.16314693779159e-05	0	2.15632792141232e-06	0	0.000265000299193886	0	0	0	0	0	0	0	0	0	0	0	0
k__Bacteria|p__Bacillota|c__Bacilli|o__Lactobacillales|f__Streptococcaceae|g__Streptococcus|s__Streptococcus_ruminantium	0	1.09453276828417e-05	0	4.06091114031558e-06	0.000113984022413554	0	0	1.72117572399276e-05	0	0	2.56277677556275e-05	0	1.45871898216424e-05	0.00011828763857212	0	0	0	0	0	4.54032143543711e-05	0	3.34089746785671e-05	9.89904838393366e-05	6.05106188572267e-06	2.09430842628e-05	2.99730242781497e-05	3.76612709423567e-05	0	4.35281031283648e-06	2.23260875660307e-05	0	0	4.26842912951044e-06	1.09641108106133e-05	1.3400037797348e-05	2.79262003611789e-05	0	0	8.4442161264876e-06	1.423131002055e-05	8.74070307037061e-06	7.1286507602706e-06	0	0	0	7.72804734894665e-05	0	0	6.61937004190797e-06
k__Bacteria|p__Bacteroidota|c__Bacteroidia|o__Bacteroidales|f__Porphyromonadaceae|g__Porphyromonas|s__Porphyromonas_crevioricanis	0	2.02691253385957e-05	4.42600276625173e-06	3.880426200746e-06	0	0	0	5.44832603278283e-06	1.44315242215095e-06	0	9.35067201894515e-06	0.000105635792354425	2.91743796432849e-06	0	0	6.35021431973329e-05	0	0	0	3.31668870815619e-05	0	0	0.000184906752831968	1.21021237714453e-05	1.05263669593131e-05	0	0	0	3.9571002843968e-06	2.90758349697144e-05	0	3.4993298783283e-06	2.13421456475522e-06	7.30940720707551e-06	3.08046845916046e-06	3.1029111512421e-05	0	0	4.91299847359279e-06	0	1.0329921810438e-05	2.0494870935778e-05	0	0	2.41444125604063e-06	0	0	8.02209820652624e-06	4.41291336127198e-06
k__Bacteria|p__Pseudomonadota|c__Betaproteobacteria|o__Burkholderiales|f__Burkholderiaceae|g__Cupriavidus|s__Cupriavidus_gilardii	0	0	0	3.51945632160684e-06	0	0	0.000815743856429081	0	0	0	0	0	0	0	0	0	0	0	0	0	0	1.02796845164822e-05	0	0	0	0	0	0	0	0	0	0	1.38723946709089e-06	0	0	0	0	0	0	0	0	0	0	0	1.9315530048325e-06	0	0	0	0
k__Bacteria|p__Actinomycetota|c__Actinomycetes|o__Geodermatophilales|f__Geodermatophilaceae|g__Blastococcus|s__Blastococcus_sp._PRF04-17	0	2.02691253385957e-06	0	0	3.30388470763924e-06	5.78035517392366e-07	0.000713775874375446	1.98120946646648e-06	2.88630484430189e-06	0	1.38528474354743e-06	1.71965243367669e-05	0	0	0	0	0	0	0	1.93205167465409e-06	0	0	7.47097991240276e-06	0	4.02048738029319e-07	9.99100809271655e-06	0	0	7.91420056879359e-06	9.3458040974082e-06	0	6.9986597566566e-06	1.81408238004194e-06	0	4.6977144002197e-06	2.79262003611789e-05	0	0	0	0	0	0	0	0	2.65588538164469e-06	0	0	0	0
k__Bacteria|p__Actinomycetota|c__Actinomycetes|o__Mycobacteriales|f__Corynebacteriaceae|g__Corynebacterium|s__Corynebacterium_macginleyi	0	7.29688512189447e-06	0	4.51212348923953e-07	3.30388470763924e-06	6.35839069131603e-06	0	7.42953549924931e-07	0	0	6.92642371773715e-07	0	7.29359491082121e-06	0.000432489178529315	0	0	0	3.31122782167199e-05	0	5.47414641151992e-06	0	0	7.47097991240276e-06	4.23574332000587e-05	1.60819495211727e-06	0	0	0	9.10133065411263e-06	2.5960566937245e-06	0	0	1.06710728237761e-06	0	2.61839819028639e-06	0	0.000247903505697506	0	0	0	0	0	0	0	5.55321488889345e-06	0	0	5.3480654710175e-06	0
k__Bacteria|p__Actinomycetota|c__Actinomycetes|o__Propionibacteriales|f__Propionibacteriaceae|g__Cutibacterium|s__Cutibacterium_avidum	2.13988423226303e-05	8.1076501354383e-07	0	2.70727409354372e-07	0	0	0	1.48590709984986e-06	0	1.28003276883888e-05	3.18615491015909e-05	4.91329266764769e-06	0	0	0	0	0	0	0	9.66025837327045e-07	0	0	0	0	1.71784460794345e-06	0	0	0.000164369969905353	1.58284011375872e-06	7.2689587424286e-06	0	6.9986597566566e-06	9.2838333566852e-06	0	1.3400037797348e-05	0	0	0	2.30296803449662e-06	0	0	2.13859522808118e-05	0	0	4.29770543575232e-05	0	0	0	1.71613297382799e-06
k__Bacteria|p__Actinomycetota|c__Actinomycetes|o__Pseudonocardiales|f__Pseudonocardiaceae|g__Pseudonocardia|s__Pseudonocardia_autotrophica	0	3.24306005417532e-06	0	5.41454818708744e-07	6.60776941527848e-06	2.02312431087328e-06	0.000509839910268176	2.35268624142895e-06	2.16472863322642e-06	1.92004915325832e-05	3.46321185886858e-06	3.93063413411815e-05	0	0	0	0	6.42713647197952e-06	3.67914202407998e-06	0	2.57606889953879e-06	0	0	4.29581344963159e-05	0	7.30997705507852e-07	3.49685283245079e-05	0	0	2.17640515641824e-05	1.34994948073674e-05	0	1.57469844524773e-05	4.69527204246148e-06	1.64461662159199e-05	8.31726483973324e-06	1.86174669074526e-05	0	1.08125875819594e-05	0	0	0	0	0	0	3.13877363285282e-06	3.99726587014482e-06	0	1.0696130942035e-05	0
k__Bacteria|p__Pseudomonadota|c__Gammaproteobacteria|o__Oceanospirillales|f__Halomonadaceae|g__Halomonas|s__Halomonas_sp._1513	3.20982634839455e-05	8.51303264221021e-06	0	1.26339457698707e-06	3.30388470763924e-06	5.78035517392366e-06	0.00020393596410727	4.21007011624127e-06	5.05103347752831e-06	1.92004915325832e-05	5.54113897418972e-06	2.45664633382384e-05	1.02110328751497e-05	0	0	6.35021431973329e-05	1.00997858845392e-05	2.57539941685599e-05	0	3.22008612442348e-06	0	5.13984225824109e-06	8.96517589488331e-05	3.02553094286134e-06	1.57164506684188e-06	1.99820161854331e-05	0	5.9770898147401e-06	3.91752928155283e-05	2.38837215822654e-05	0	1.39973195133132e-05	7.3630402484055e-06	1.09641108106133e-05	1.43241783350961e-05	3.41320226636631e-05	0	1.94626576475269e-05	0	0	0	1.78216269006765e-06	0	0	8.45054439614221e-06	7.99453174028964e-06	2.34210138020034e-06	1.33701636775437e-05	1.22580926701999e-06
k__Bacteria|p__Pseudomonadota|c__Gammaproteobacteria|o__Oceanospirillales|f__Halomonadaceae|g__Halomonas|s__Halomonas_sp._NyZ770	0	1.82422128047362e-05	0	8.12182228063116e-07	9.91165412291773e-06	4.91330189783511e-06	0	4.58154689120374e-06	1.58746766436604e-05	0	6.58010253185029e-06	7.36993900147153e-05	1.60459088038067e-05	0	0	0	1.00997858845392e-05	1.47165680963199e-05	0	1.06262842105975e-05	0	0	7.47097991240276e-05	9.07659282858401e-06	2.19299311652356e-06	2.49775202317914e-05	0	0	6.09393443797107e-05	1.86916081948164e-05	0	0	6.93619733545446e-06	2.01008698194576e-05	1.53253305843233e-05	5.89553118735998e-05	0	2.16251751639188e-05	0	0	5.16496090521899e-06	0	0	0	1.83497535459088e-05	1.99863293507241e-05	6.08946358852089e-06	8.55690475362799e-05	6.12904633509997e-06
k__Bacteria|p__Pseudomonadota|c__Gammaproteobacteria|o__Aeromonadales|f__Aeromonadaceae|g__Aeromonas|s__Aeromonas_sp._ASNIH1	0	1.54045352573328e-05	0	0	0	0.000170520477630748	0	5.77027257108363e-05	0	0	0	0.000513439083769183	0	0	0	0	0	0	0	0	0	0	0	0	0	0	0	0	3.83838727586489e-05	0	0	0	7.78988316135655e-06	0	1.19368152792468e-05	0	0	0	0	0	0	0	0	0	0	0	0	0	0
k__Bacteria|p__Pseudomonadota|c__Alphaproteobacteria|o__Sphingomonadales|f__Sphingomonadaceae|g__Novosphingobium|s__Novosphingobium_aromaticivorans	0	0	0	0	0	0	0	0	0	0	0	0	0	0	0	0	0	0	0	0	0	0	3.73548995620138e-06	0	0	0	0	0	0	0	0	0	0	0	1.54023422958023e-07	0	0	0	0	3.79501600548e-06	1.98652342508423e-06	6.23756941523678e-06	0	0.000193848539674334	4.87717133720207e-05	2.79808610910137e-05	5.62104331248082e-06	6.15027529167012e-05	8.33550301573596e-06
k__Bacteria|p__Pseudomonadota|c__Betaproteobacteria|o__Burkholderiales|f__Comamonadaceae|g__Acidovorax|s__Acidovorax_sp._T1	0	1.25668577099294e-05	0	0	0	5.49133741522748e-06	0	1.47352454068445e-05	0	0	0	0.000356213718404457	0	0	0	0	0	0	0	0	0	0	5.22968593868193e-05	0	8.04097476058637e-07	0	0	0	2.84911220476569e-05	0	0	0	1.81408238004194e-06	0	9.08738195452335e-06	0	0	9.2988253204851e-05	0	0	0	0	0	0	1.545242403866e-05	6.6621097835747e-06	0	3.47624255616137e-05	1.96129482723199e-06
k__Bacteria|p__Actinomycetota|c__Actinomycetes|o__Actinomycetales|f__Actinomycetaceae|g__Actinomyces|s__Actinomyces_sp._Chiba101	0	8.1076501354383e-07	1.54910096818811e-05	2.34630421440456e-06	0	5.78035517392366e-07	0	1.23825591654155e-06	2.88630484430189e-06	0	9.35067201894515e-06	1.22832316691192e-05	0	0	0	0	0	0	0	0	0	5.13984225824109e-06	4.85613694306179e-05	9.07659282858401e-06	4.89768462690261e-06	0	3.58678770879588e-06	2.09198143515904e-05	1.06841707678714e-05	5.08827111970002e-05	0	5.24899481749245e-06	4.99406208152721e-05	1.64461662159199e-05	3.42702116081601e-05	0	0	0	0.000233520958697957	1.89750800274e-06	7.94609370033691e-07	0	0	0	5.79465901449751e-06	2.66484391342988e-06	3.09157382186445e-05	0	2.94194224084799e-05
k__Bacteria|p__Actinomycetota|c__Actinomycetes|o__Mycobacteriales|f__Corynebacteriaceae|g__Corynebacterium|s__Corynebacterium_singulare	0.000320982634839455	0	0	9.02424697847907e-07	0	8.67053276088549e-07	0	3.71476774962465e-07	0	0	0	0	0	0.00026984367549265	0	0	0	0	0	4.18611196175053e-06	0	0	0.000117667933620343	1.66404201857373e-05	1.20614621408796e-06	0	0	0	0	4.1536907099592e-06	0	0	2.13421456475522e-06	0	1.92529278697529e-06	0	4.27419837409494e-05	0	9.21187213798648e-07	0	0	0	0	0	0	0	0	0	0
[truncated: 4,839 more rows]
[truncated: 11 more columns]
